# Supplementary material for: Effects of cropping, smoothing, triangle count, and mesh resolution on 6 dental topographic metrics
Source: PLoS One. 2019 May 6;14(5):e0216229. doi: 10.1371/journal.pone.0216229 (PMC6502444; doi:10.1371/journal.pone.0216229)
Supplement: S1 Table — Raw data for analyses. (XLSX) [file pone.0216229.s001.xlsx]

## Sheet: S1 All data dental topography
Specimen	Group	Genus	species	subspecies	Smoothing	Cropping method	diet	Resolution (SA)	number of faces	number of faces rounded	Constant resolution	Surface.Area	Outline.Area	RFI	DNE	OPCR3	PCV
SBU-Nc-01nonumber	Prosimii	Nycticebus	coucang	coucang	Smoothed	EEC	omnivore	NA	100	100	0	19.135	7.318	0.480591	37.171	8.875	0.560835
SBU-Nc-01nonumber	Prosimii	Nycticebus	coucang	coucang	Unsmoothed	EEC	omnivore	NA	100	100	0	20.785	8.677	0.436778	39.377	12.25	0.622957
SBU-Nc-01nonumber	Prosimii	Nycticebus	coucang	coucang	Smoothed	EEC	omnivore	NA	199	200	0	21.967	10.481	0.369989	36.499	9.625	0.658702
SBU-Nc-01nonumber	Prosimii	Nycticebus	coucang	coucang	Unsmoothed	EEC	omnivore	NA	199	200	0	21.243	8.713	0.445606	59.316	18.125	0.59938
SBU-Nc-01nonumber	Prosimii	Nycticebus	coucang	coucang	Smoothed	EEC	omnivore	NA	499	500	0	20.895	10.017	0.367613	39.974	14.375	0.639959
SBU-Nc-01nonumber	Prosimii	Nycticebus	coucang	coucang	Unsmoothed	EEC	omnivore	NA	499	500	0	21.304	8.747	0.445092	80.655	27.625	0.569562
SBU-Nc-01nonumber	Prosimii	Nycticebus	coucang	coucang	Smoothed	EEC	omnivore	NA	1000	1000	0	20.413	9.474	0.38381	56.082	22.75	0.597719
SBU-Nc-01nonumber	Prosimii	Nycticebus	coucang	coucang	Unsmoothed	EEC	omnivore	NA	1000	1000	0	21.363	8.758	0.445846	98.81	37.375	0.544365
SBU-Nc-01nonumber	Prosimii	Nycticebus	coucang	coucang	Smoothed	EEC	omnivore	NA	1999	2000	0	21.166	9.104	0.421841	91.136	39.875	0.586472
SBU-Nc-01nonumber	Prosimii	Nycticebus	coucang	coucang	Unsmoothed	EEC	omnivore	NA	1999	2000	0	21.374	8.76	0.44599	140.776	65.5	0.560206
SBU-Nc-01nonumber	Prosimii	Nycticebus	coucang	coucang	Smoothed	EEC	omnivore	NA	4999	5000	0	21.33	8.914	0.436246	125.799	53.75	0.576746
SBU-Nc-01nonumber	Prosimii	Nycticebus	coucang	coucang	Unsmoothed	EEC	omnivore	NA	4999	5000	0	21.396	8.762	0.44639	209.694	115.75	0.559993
SBU-Nc-01nonumber	Prosimii	Nycticebus	coucang	coucang	Smoothed	EEC	omnivore	NA	10000	10000	0	21.329	8.822	0.44141	162.634	75.25	0.571146
SBU-Nc-01nonumber	Prosimii	Nycticebus	coucang	coucang	Unsmoothed	EEC	omnivore	NA	10000	10000	0	21.397	8.761	0.44647	301.996	190.375	0.558652
SBU-Nc-01nonumber	Prosimii	Nycticebus	coucang	coucang	Smoothed	EEC	omnivore	NA	20000	20000	0	21.329	8.786	0.443454	204.251	112.5	0.566715
SBU-Nc-01nonumber	Prosimii	Nycticebus	coucang	coucang	Unsmoothed	EEC	omnivore	NA	20000	20000	0	21.39	8.759	0.446421	428.548	273.375	0.557827
SBU-Nc-01nonumber	Prosimii	Nycticebus	coucang	coucang	Smoothed	EEC	omnivore	NA	50000	50000	0	21.334	8.766	0.444711	281.597	144.625	0.562397
SBU-Nc-01nonumber	Prosimii	Nycticebus	coucang	coucang	Unsmoothed	EEC	omnivore	NA	50000	50000	0	21.369	8.757	0.446044	586.208	358.875	0.557505
SBU-Nc-01nonumber	Prosimii	Nycticebus	coucang	coucang	Smoothed	EEC	omnivore	NA	100000	100000	0	21.371	8.767	0.44552	453.616	252.625	0.557872
SBU-Nc-01nonumber	Prosimii	Nycticebus	coucang	coucang	Unsmoothed	EEC	omnivore	NA	100000	100000	0	21.33	8.758	0.445073	638.006	375.375	0.557333
USNM171063	Platyrrhini	Alouatta	palliata	aequatorialis	Smoothed	EEC	folivore	NA	99	100	0	84.146	36.334	0.4199	25.462	8.25	0.633512
USNM171063	Platyrrhini	Alouatta	palliata	aequatorialis	Smoothed	EEC	folivore	NA	199	200	0	92.86	40.113	0.419696	24.712	9.125	0.660597
USNM171063	Platyrrhini	Alouatta	palliata	aequatorialis	Smoothed	EEC	folivore	NA	500	500	0	100.204	40.303	0.455391	51.881	20	0.638005
USNM171063	Platyrrhini	Alouatta	palliata	aequatorialis	Smoothed	EEC	folivore	NA	1000	1000	0	107.65	40.257	0.491801	76.453	33.625	0.598001
USNM171063	Platyrrhini	Alouatta	palliata	aequatorialis	Smoothed	EEC	folivore	NA	1999	2000	0	111.151	39.23	0.520724	107.869	42.25	0.569197
USNM171063	Platyrrhini	Alouatta	palliata	aequatorialis	Smoothed	EEC	folivore	NA	5000	5000	0	113.307	38.286	0.542508	141.48	56.75	0.547183
USNM171063	Platyrrhini	Alouatta	palliata	aequatorialis	Smoothed	EEC	folivore	NA	9999	10000	0	113.382	37.903	0.547866	172.266	79.625	0.53949
USNM171063	Platyrrhini	Alouatta	palliata	aequatorialis	Smoothed	EEC	folivore	NA	19997	20000	0	113.435	37.689	0.550931	222.277	116.375	0.534328
USNM171063	Platyrrhini	Alouatta	palliata	aequatorialis	Smoothed	EEC	folivore	NA	49973	50000	0	113.479	37.599	0.55232	328.755	202.5	0.530266
USNM171063	Platyrrhini	Alouatta	palliata	aequatorialis	Smoothed	EEC	folivore	NA	99908	100000	0	113.596	37.596	0.552875	518.672	364.75	0.52862
USNM284782	Platyrrhini	Alouatta	palliata	aequatorialis	Smoothed	EEC	folivore	NA	100	100	0	94.258	45.142	0.368111	14.429	9.625	0.671287
USNM284782	Platyrrhini	Alouatta	palliata	aequatorialis	Smoothed	EEC	folivore	NA	199	200	0	116.247	49.791	0.423941	25.699	9.5	0.655162
USNM284782	Platyrrhini	Alouatta	palliata	aequatorialis	Smoothed	EEC	folivore	NA	499	500	0	122.638	49.139	0.457292	48.611	19.625	0.634138
USNM284782	Platyrrhini	Alouatta	palliata	aequatorialis	Smoothed	EEC	folivore	NA	999	1000	0	131.451	48.085	0.502832	84.545	33.75	0.589235
USNM284782	Platyrrhini	Alouatta	palliata	aequatorialis	Smoothed	EEC	folivore	NA	1999	2000	0	135.567	46.243	0.537778	112.094	43.5	0.559717
USNM284782	Platyrrhini	Alouatta	palliata	aequatorialis	Smoothed	EEC	folivore	NA	5000	5000	0	138.627	45.195	0.5604	146.636	58.625	0.535953
USNM284782	Platyrrhini	Alouatta	palliata	aequatorialis	Smoothed	EEC	folivore	NA	9996	10000	0	139.187	44.855	0.566192	186.523	75.5	0.525711
USNM284782	Platyrrhini	Alouatta	palliata	aequatorialis	Smoothed	EEC	folivore	NA	19998	20000	0	139.403	44.623	0.56956	250.118	106.5	0.519357
USNM284782	Platyrrhini	Alouatta	palliata	aequatorialis	Smoothed	EEC	folivore	NA	49987	50000	0	139.618	44.534	0.571329	392.876	191.375	0.517127
USNM284782	Platyrrhini	Alouatta	palliata	aequatorialis	Smoothed	EEC	folivore	NA	99857	100000	0	140.007	44.534	0.57272	647.536	375.5	0.517108
USNM290601	Platyrrhini	Alouatta	palliata	aequatorialis	Smoothed	EEC	folivore	NA	100	100	0	85.364	48.071	0.287123	12.345	8.875	0.688842
USNM290601	Platyrrhini	Alouatta	palliata	aequatorialis	Smoothed	EEC	folivore	NA	200	200	0	102.904	46.937	0.392495	22.586	9.375	0.665254
USNM290601	Platyrrhini	Alouatta	palliata	aequatorialis	Smoothed	EEC	folivore	NA	499	500	0	109.092	46.082	0.430885	42.64	18.375	0.649368
USNM290601	Platyrrhini	Alouatta	palliata	aequatorialis	Smoothed	EEC	folivore	NA	999	1000	0	117.648	46.813	0.460768	73.706	31.5	0.60851
USNM290601	Platyrrhini	Alouatta	palliata	aequatorialis	Smoothed	EEC	folivore	NA	1999	2000	0	121.035	44.907	0.495743	102.895	40.75	0.575878
USNM290601	Platyrrhini	Alouatta	palliata	aequatorialis	Smoothed	EEC	folivore	NA	5000	5000	0	122.922	43.791	0.516061	141.182	59.625	0.553814
USNM290601	Platyrrhini	Alouatta	palliata	aequatorialis	Smoothed	EEC	folivore	NA	9998	10000	0	123.4	43.423	0.522221	180.418	75.75	0.543361
USNM290601	Platyrrhini	Alouatta	palliata	aequatorialis	Smoothed	EEC	folivore	NA	19998	20000	0	123.751	43.24	0.525753	235.976	109.875	0.537437
USNM290601	Platyrrhini	Alouatta	palliata	aequatorialis	Smoothed	EEC	folivore	NA	49971	50000	0	123.968	43.179	0.527335	351.572	203.625	0.534631
USNM290601	Platyrrhini	Alouatta	palliata	aequatorialis	Smoothed	EEC	folivore	NA	99909	100000	0	124.176	43.174	0.528231	534.026	352.625	0.533204
AMNH211460	Platyrrhini	Aotus	azarae		Smoothed	EEC	frugivore	NA	100	100	0	17.976	6.919	0.477383	27.117	9.375	0.618793
AMNH211460	Platyrrhini	Aotus	azarae		Smoothed	EEC	frugivore	NA	199	200	0	22.154	9.631	0.416516	26.96	8.125	0.650482
AMNH211460	Platyrrhini	Aotus	azarae		Smoothed	EEC	frugivore	NA	499	500	0	22.642	9.262	0.446943	46.336	19.5	0.637792
AMNH211460	Platyrrhini	Aotus	azarae		Smoothed	EEC	frugivore	NA	999	1000	0	23.501	8.863	0.487579	64.967	27.625	0.597384
AMNH211460	Platyrrhini	Aotus	azarae		Smoothed	EEC	frugivore	NA	1999	2000	0	23.736	8.493	0.513875	82.919	38	0.575337
AMNH211460	Platyrrhini	Aotus	azarae		Smoothed	EEC	frugivore	NA	5000	5000	0	23.868	8.248	0.531284	113.575	53.875	0.553632
AMNH211460	Platyrrhini	Aotus	azarae		Smoothed	EEC	frugivore	NA	9993	10000	0	23.809	8.184	0.533941	133.341	64	0.546538
AMNH211460	Platyrrhini	Aotus	azarae		Smoothed	EEC	frugivore	NA	19983	20000	0	23.743	8.157	0.534206	176.413	89.375	0.541862
AMNH211460	Platyrrhini	Aotus	azarae		Smoothed	EEC	frugivore	NA	50000	50000	0	23.723	8.151	0.534152	321.761	187.5	0.537914
AMNH211460	Platyrrhini	Aotus	azarae		Smoothed	EEC	frugivore	NA	100000	100000	0	23.783	8.154	0.535231	501.397	299.25	0.531051
AMNH211465	Platyrrhini	Aotus	azarae		Smoothed	EEC	frugivore	NA	99	100	0	20.152	7.665	0.48332	20.301	8.75	0.632991
AMNH211465	Platyrrhini	Aotus	azarae		Smoothed	EEC	frugivore	NA	199	200	0	24.048	9.5	0.46438	29.326	9	0.657704
AMNH211465	Platyrrhini	Aotus	azarae		Smoothed	EEC	frugivore	NA	500	500	0	26.532	10.456	0.465588	50.505	21.375	0.639863
AMNH211465	Platyrrhini	Aotus	azarae		Smoothed	EEC	frugivore	NA	1000	1000	0	27.266	9.802	0.511527	70.417	31.25	0.594668
AMNH211465	Platyrrhini	Aotus	azarae		Smoothed	EEC	frugivore	NA	2000	2000	0	27.697	9.379	0.541425	92.731	35.875	0.566549
AMNH211465	Platyrrhini	Aotus	azarae		Smoothed	EEC	frugivore	NA	5000	5000	0	27.863	9.12	0.558415	118.306	51.875	0.544081
AMNH211465	Platyrrhini	Aotus	azarae		Smoothed	EEC	frugivore	NA	9994	10000	0	27.775	9.035	0.561515	141.878	62.875	0.537032
AMNH211465	Platyrrhini	Aotus	azarae		Smoothed	EEC	frugivore	NA	19991	20000	0	27.698	9.007	0.561679	180.979	94.75	0.533415
AMNH211465	Platyrrhini	Aotus	azarae		Smoothed	EEC	frugivore	NA	49998	50000	0	27.695	8.998	0.562125	336.163	190.375	0.527308
AMNH211465	Platyrrhini	Aotus	azarae		Smoothed	EEC	frugivore	NA	99999	100000	0	27.758	9.006	0.562817	573.871	340.125	0.52041
AMNH147472	Platyrrhini	Aotus	nigriceps		Smoothed	EEC	frugivore	NA	100	100	0	18.946	7.488	0.464146	27.657	9.5	0.614109
AMNH147472	Platyrrhini	Aotus	nigriceps		Smoothed	EEC	frugivore	NA	199	200	0	22.17	9.616	0.417656	27.442	9.25	0.652037
AMNH147472	Platyrrhini	Aotus	nigriceps		Smoothed	EEC	frugivore	NA	500	500	0	23.06	9.639	0.436141	45.421	23.125	0.648531
AMNH147472	Platyrrhini	Aotus	nigriceps		Smoothed	EEC	frugivore	NA	999	1000	0	23.749	9.108	0.479194	74.468	34.875	0.594728
AMNH147472	Platyrrhini	Aotus	nigriceps		Smoothed	EEC	frugivore	NA	1999	2000	0	23.926	8.672	0.507433	92.223	42.25	0.562548
AMNH147472	Platyrrhini	Aotus	nigriceps		Smoothed	EEC	frugivore	NA	4999	5000	0	24.014	8.473	0.520876	116.504	50.5	0.54629
AMNH147472	Platyrrhini	Aotus	nigriceps		Smoothed	EEC	frugivore	NA	9995	10000	0	23.916	8.399	0.523218	139.372	62	0.539969
AMNH147472	Platyrrhini	Aotus	nigriceps		Smoothed	EEC	frugivore	NA	19989	20000	0	23.88	8.369	0.524253	189.005	95.5	0.535715
AMNH147472	Platyrrhini	Aotus	nigriceps		Smoothed	EEC	frugivore	NA	49998	50000	0	23.875	8.357	0.524866	336.593	206.75	0.535023
AMNH147472	Platyrrhini	Aotus	nigriceps		Smoothed	EEC	frugivore	NA	99999	100000	0	23.925	8.356	0.525972	489.316	294.875	0.474062
AMNH67246	Platyrrhini	Aotus	nigriceps		Smoothed	EEC	frugivore	NA	100	100	0	17.439	7.354	0.431732	18.953	9.125	0.635666
AMNH67246	Platyrrhini	Aotus	nigriceps		Smoothed	EEC	frugivore	NA	200	200	0	22.145	9.622	0.41678	31.632	9.375	0.651104
AMNH67246	Platyrrhini	Aotus	nigriceps		Smoothed	EEC	frugivore	NA	500	500	0	21.83	9.184	0.432911	44.372	20	0.636572
AMNH67246	Platyrrhini	Aotus	nigriceps		Smoothed	EEC	frugivore	NA	999	1000	0	22.778	8.869	0.471617	66.314	30.625	0.592837
AMNH67246	Platyrrhini	Aotus	nigriceps		Smoothed	EEC	frugivore	NA	1999	2000	0	23.075	8.447	0.502469	80.685	34.625	0.564756
AMNH67246	Platyrrhini	Aotus	nigriceps		Smoothed	EEC	frugivore	NA	4999	5000	0	23.025	8.215	0.515309	103.128	49.25	0.548954
AMNH67246	Platyrrhini	Aotus	nigriceps		Smoothed	EEC	frugivore	NA	9994	10000	0	22.962	8.14	0.518525	127.789	59	0.542517
AMNH67246	Platyrrhini	Aotus	nigriceps		Smoothed	EEC	frugivore	NA	19986	20000	0	22.903	8.11	0.519085	173.125	94.375	0.538428
AMNH67246	Platyrrhini	Aotus	nigriceps		Smoothed	EEC	frugivore	NA	49999	50000	0	22.857	8.095	0.519005	294.363	178.5	0.533298
AMNH67246	Platyrrhini	Aotus	nigriceps		Smoothed	EEC	frugivore	NA	100000	100000	0	22.903	8.101	0.51964	474.598	264.375	0.527037
AMNH75996	Platyrrhini	Aotus	nigriceps		Smoothed	EEC	frugivore	NA	100	100	0	19.692	8.347	0.429155	28.21	9.125	0.615448
AMNH75996	Platyrrhini	Aotus	nigriceps		Smoothed	EEC	frugivore	NA	199	200	0	21.793	9.961	0.391456	26.125	9.125	0.66988
AMNH75996	Platyrrhini	Aotus	nigriceps		Smoothed	EEC	frugivore	NA	499	500	0	22.633	9.935	0.411673	46.642	24.5	0.65918
AMNH75996	Platyrrhini	Aotus	nigriceps		Smoothed	EEC	frugivore	NA	1000	1000	0	23.643	9.354	0.463632	66.711	30	0.600166
AMNH75996	Platyrrhini	Aotus	nigriceps		Smoothed	EEC	frugivore	NA	1999	2000	0	24.124	9.023	0.491715	92.278	41.125	0.57248
AMNH75996	Platyrrhini	Aotus	nigriceps		Smoothed	EEC	frugivore	NA	4998	5000	0	24.284	8.807	0.507135	125.526	52	0.549543
AMNH75996	Platyrrhini	Aotus	nigriceps		Smoothed	EEC	frugivore	NA	9994	10000	0	24.255	8.741	0.510299	158.876	65.75	0.541802
AMNH75996	Platyrrhini	Aotus	nigriceps		Smoothed	EEC	frugivore	NA	19991	20000	0	24.221	8.709	0.511432	211.331	99.75	0.538074
AMNH75996	Platyrrhini	Aotus	nigriceps		Smoothed	EEC	frugivore	NA	49995	50000	0	24.222	8.691	0.512487	366.667	170.75	0.532905
AMNH75996	Platyrrhini	Aotus	nigriceps		Smoothed	EEC	frugivore	NA	100000	100000	0	24.266	8.689	0.513509	525.421	230.25	0.524872
AMNH75999	Platyrrhini	Aotus	nigriceps		Smoothed	EEC	frugivore	NA	100	100	0	17.962	8.545	0.371456	19.136	8.375	0.648816
AMNH75999	Platyrrhini	Aotus	nigriceps		Smoothed	EEC	frugivore	NA	199	200	0	21.314	10.019	0.37744	23.642	9.5	0.667797
AMNH75999	Platyrrhini	Aotus	nigriceps		Smoothed	EEC	frugivore	NA	500	500	0	22.236	9.815	0.4089	49.01	28.25	0.663757
AMNH75999	Platyrrhini	Aotus	nigriceps		Smoothed	EEC	frugivore	NA	999	1000	0	23.314	9.525	0.447567	68.143	34.375	0.610007
AMNH75999	Platyrrhini	Aotus	nigriceps		Smoothed	EEC	frugivore	NA	1998	2000	0	23.984	9.257	0.476003	98.578	46.25	0.577927
AMNH75999	Platyrrhini	Aotus	nigriceps		Smoothed	EEC	frugivore	NA	5000	5000	0	24.045	9.009	0.490851	129.04	62.75	0.559287
AMNH75999	Platyrrhini	Aotus	nigriceps		Smoothed	EEC	frugivore	NA	9993	10000	0	24.085	8.949	0.495024	163.39	82.25	0.548657
AMNH75999	Platyrrhini	Aotus	nigriceps		Smoothed	EEC	frugivore	NA	19994	20000	0	24.053	8.919	0.496038	218.042	108.25	0.544519
AMNH75999	Platyrrhini	Aotus	nigriceps		Smoothed	EEC	frugivore	NA	49996	50000	0	24.081	8.9	0.497686	415.726	233.75	0.535976
AMNH75999	Platyrrhini	Aotus	nigriceps		Smoothed	EEC	frugivore	NA	99999	100000	0	24.179	8.901	0.49966	648.238	386.75	0.529705
AMNH76002	Platyrrhini	Aotus	nigriceps		Smoothed	EEC	frugivore	NA	99	100	0	20.743	8.735	0.432435	20.616	9.375	0.635668
AMNH76002	Platyrrhini	Aotus	nigriceps		Smoothed	EEC	frugivore	NA	199	200	0	24.783	11.404	0.388097	30.265	9.875	0.662416
AMNH76002	Platyrrhini	Aotus	nigriceps		Smoothed	EEC	frugivore	NA	500	500	0	24.951	10.785	0.419379	44.461	20.625	0.644227
AMNH76002	Platyrrhini	Aotus	nigriceps		Smoothed	EEC	frugivore	NA	999	1000	0	25.92	10.451	0.454159	65.019	29.875	0.603948
AMNH76002	Platyrrhini	Aotus	nigriceps		Smoothed	EEC	frugivore	NA	2000	2000	0	26.329	10.12	0.478079	83.943	37.5	0.576329
AMNH76002	Platyrrhini	Aotus	nigriceps		Smoothed	EEC	frugivore	NA	4999	5000	0	26.43	9.932	0.489369	110.645	56.75	0.55934
AMNH76002	Platyrrhini	Aotus	nigriceps		Smoothed	EEC	frugivore	NA	9999	10000	0	26.408	9.852	0.492996	137.228	68.75	0.552517
AMNH76002	Platyrrhini	Aotus	nigriceps		Smoothed	EEC	frugivore	NA	19992	20000	0	26.353	9.807	0.494243	178.335	107.75	0.54813
AMNH76002	Platyrrhini	Aotus	nigriceps		Smoothed	EEC	frugivore	NA	49995	50000	0	26.337	9.791	0.494756	321.723	219.625	0.541974
AMNH76002	Platyrrhini	Aotus	nigriceps		Smoothed	EEC	frugivore	NA	100000	100000	0	26.391	9.79	0.495831	517.59	388.75	0.53502
AMNH92804	Platyrrhini	Aotus	nigriceps		Smoothed	EEC	frugivore	NA	99	100	0	18.061	8.616	0.370067	24.987	9.875	0.633363
AMNH92804	Platyrrhini	Aotus	nigriceps		Smoothed	EEC	frugivore	NA	200	200	0	20.149	10.167	0.342004	25.473	9.125	0.680277
AMNH92804	Platyrrhini	Aotus	nigriceps		Smoothed	EEC	frugivore	NA	500	500	0	21.245	9.78	0.387891	46.441	27.875	0.659994
AMNH92804	Platyrrhini	Aotus	nigriceps		Smoothed	EEC	frugivore	NA	1000	1000	0	21.96	9.51	0.418439	67.087	32.75	0.614839
AMNH92804	Platyrrhini	Aotus	nigriceps		Smoothed	EEC	frugivore	NA	1999	2000	0	22.32	9.229	0.441566	85.988	40.875	0.58101
AMNH92804	Platyrrhini	Aotus	nigriceps		Smoothed	EEC	frugivore	NA	5000	5000	0	22.394	9.013	0.455063	115.166	50.875	0.55903
AMNH92804	Platyrrhini	Aotus	nigriceps		Smoothed	EEC	frugivore	NA	9995	10000	0	22.366	8.961	0.45733	143.382	73.375	0.553367
AMNH92804	Platyrrhini	Aotus	nigriceps		Smoothed	EEC	frugivore	NA	19994	20000	0	22.327	8.924	0.458526	190.753	100.875	0.547013
AMNH92804	Platyrrhini	Aotus	nigriceps		Smoothed	EEC	frugivore	NA	49999	50000	0	22.289	8.909	0.458516	329.777	174.625	0.54189
AMNH92804	Platyrrhini	Aotus	nigriceps		Smoothed	EEC	frugivore	NA	100000	100000	0	22.336	8.908	0.459625	504.602	279	0.536893
AMNH92809	Platyrrhini	Aotus	nigriceps		Smoothed	EEC	frugivore	NA	99	100	0	19.195	7.558	0.466022	36.427	9.625	0.579979
AMNH92809	Platyrrhini	Aotus	nigriceps		Smoothed	EEC	frugivore	NA	199	200	0	22.473	9.858	0.412016	34.558	11	0.663999
AMNH92809	Platyrrhini	Aotus	nigriceps		Smoothed	EEC	frugivore	NA	499	500	0	22.198	9.609	0.418651	42.505	22	0.641821
AMNH92809	Platyrrhini	Aotus	nigriceps		Smoothed	EEC	frugivore	NA	999	1000	0	22.887	9.202	0.455574	62.401	31.625	0.602675
AMNH92809	Platyrrhini	Aotus	nigriceps		Smoothed	EEC	frugivore	NA	2000	2000	0	23.164	8.875	0.479681	82.402	39.875	0.575963
AMNH92809	Platyrrhini	Aotus	nigriceps		Smoothed	EEC	frugivore	NA	5000	5000	0	23.154	8.613	0.494447	104.816	53.25	0.553432
AMNH92809	Platyrrhini	Aotus	nigriceps		Smoothed	EEC	frugivore	NA	9995	10000	0	23.09	8.549	0.496793	127.718	66.5	0.547917
AMNH92809	Platyrrhini	Aotus	nigriceps		Smoothed	EEC	frugivore	NA	19984	20000	0	23.029	8.519	0.497228	165.263	87.875	0.543093
AMNH92809	Platyrrhini	Aotus	nigriceps		Smoothed	EEC	frugivore	NA	49998	50000	0	23.006	8.512	0.497139	298.251	175.375	0.535182
AMNH92809	Platyrrhini	Aotus	nigriceps		Smoothed	EEC	frugivore	NA	100000	100000	0	23.051	8.515	0.49794	452.649	246.375	0.53148
USNM364486	Platyrrhini	Aotus	nigriceps		Smoothed	EEC	frugivore	NA	99	100	0	17.876	8.285	0.384506	14.348	8.375	0.649766
USNM364486	Platyrrhini	Aotus	nigriceps		Smoothed	EEC	frugivore	NA	199	200	0	22.214	9.793	0.409527	26.464	8.875	0.663777
USNM364486	Platyrrhini	Aotus	nigriceps		Smoothed	EEC	frugivore	NA	499	500	0	22.317	9.242	0.440795	42.262	22.5	0.653917
USNM364486	Platyrrhini	Aotus	nigriceps		Smoothed	EEC	frugivore	NA	1000	1000	0	23.458	8.973	0.480496	66.613	31.5	0.603341
USNM364486	Platyrrhini	Aotus	nigriceps		Smoothed	EEC	frugivore	NA	2000	2000	0	23.763	8.618	0.507138	89.169	40.875	0.575045
USNM364486	Platyrrhini	Aotus	nigriceps		Smoothed	EEC	frugivore	NA	5000	5000	0	23.828	8.399	0.521374	115.45	54.875	0.5565
USNM364486	Platyrrhini	Aotus	nigriceps		Smoothed	EEC	frugivore	NA	9996	10000	0	23.785	8.334	0.524356	142.991	72.875	0.547659
USNM364486	Platyrrhini	Aotus	nigriceps		Smoothed	EEC	frugivore	NA	19992	20000	0	23.769	8.301	0.526003	199.548	101.25	0.543433
USNM364486	Platyrrhini	Aotus	nigriceps		Smoothed	EEC	frugivore	NA	50000	50000	0	23.782	8.287	0.52712	357.09	222.125	0.537747
USNM364486	Platyrrhini	Aotus	nigriceps		Smoothed	EEC	frugivore	NA	99999	100000	0	23.842	8.299	0.527657	514.325	285.625	0.532268
AMNH207949	Prosimii	Arctobcebus	calabarensis		Smoothed	EEC	insectivore	NA	100	100	0	15.597	5.418	0.528676	48.973	11.375	0.561402
AMNH207949	Prosimii	Arctobcebus	calabarensis		Smoothed	EEC	insectivore	NA	199	200	0	20.458	8.713	0.426779	40.409	13.25	0.648305
AMNH207949	Prosimii	Arctobcebus	calabarensis		Smoothed	EEC	insectivore	NA	499	500	0	21.829	8.786	0.45504	82.662	25.875	0.620697
AMNH207949	Prosimii	Arctobcebus	calabarensis		Smoothed	EEC	insectivore	NA	999	1000	0	24.681	8.306	0.544528	184.999	35.625	0.553867
AMNH207949	Prosimii	Arctobcebus	calabarensis		Smoothed	EEC	insectivore	NA	1999	2000	0	26.082	8.063	0.58698	237.567	50.125	0.521831
AMNH207949	Prosimii	Arctobcebus	calabarensis		Smoothed	EEC	insectivore	NA	4995	5000	0	26.844	8.046	0.602434	352.452	85.875	0.496791
AMNH207949	Prosimii	Arctobcebus	calabarensis		Smoothed	EEC	insectivore	NA	9997	10000	0	26.921	8.06	0.602997	426.009	110.375	0.487646
AMNH207949	Prosimii	Arctobcebus	calabarensis		Smoothed	EEC	insectivore	NA	19997	20000	0	26.895	8.027	0.604565	509.646	152.875	0.479208
AMNH207949	Prosimii	Arctobcebus	calabarensis		Smoothed	EEC	insectivore	NA	49999	50000	0	26.918	7.996	0.606927	664.76	212.5	0.469727
AMNH207949	Prosimii	Arctobcebus	calabarensis		Smoothed	EEC	insectivore	NA	99999	100000	0	26.935	7.987	0.607806	833.525	285.75	0.466363
AMNH212954	Prosimii	Arctobcebus	calabarensis		Smoothed	EEC	insectivore	NA	99	100	0	15.916	5.972	0.490122	39.14	8	0.597458
AMNH212954	Prosimii	Arctobcebus	calabarensis		Smoothed	EEC	insectivore	NA	199	200	0	18.329	8.203	0.401992	34.285	11.375	0.646853
AMNH212954	Prosimii	Arctobcebus	calabarensis		Smoothed	EEC	insectivore	NA	499	500	0	19.558	8.143	0.438113	71.369	19.375	0.607994
AMNH212954	Prosimii	Arctobcebus	calabarensis		Smoothed	EEC	insectivore	NA	995	1000	0	20.258	7.757	0.479977	109.223	31.25	0.554694
AMNH212954	Prosimii	Arctobcebus	calabarensis		Smoothed	EEC	insectivore	NA	1998	2000	0	20.756	7.609	0.501752	150.73	42.125	0.540928
AMNH212954	Prosimii	Arctobcebus	calabarensis		Smoothed	EEC	insectivore	NA	4998	5000	0	21.187	7.491	0.519843	193.156	63.125	0.527663
AMNH212954	Prosimii	Arctobcebus	calabarensis		Smoothed	EEC	insectivore	NA	9997	10000	0	21.25	7.435	0.525079	238.187	79.875	0.521321
AMNH212954	Prosimii	Arctobcebus	calabarensis		Smoothed	EEC	insectivore	NA	19998	20000	0	21.27	7.42	0.526559	298.568	116	0.515467
AMNH212954	Prosimii	Arctobcebus	calabarensis		Smoothed	EEC	insectivore	NA	49995	50000	0	21.254	7.401	0.527465	432.429	185.75	0.514139
AMNH212954	Prosimii	Arctobcebus	calabarensis		Smoothed	EEC	insectivore	NA	99994	100000	0	21.293	7.398	0.528584	604.242	277.875	0.510656
MCZ38316	Prosimii	Arctobcebus	calabarensis		Smoothed	EEC	insectivore	NA	100	100	0	28.277	9.75	0.532391	43.604	10.375	0.582627
MCZ38316	Prosimii	Arctobcebus	calabarensis		Smoothed	EEC	insectivore	NA	200	200	0	31.12	12.573	0.45315	33.902	14.375	0.679889
MCZ38316	Prosimii	Arctobcebus	calabarensis		Smoothed	EEC	insectivore	NA	499	500	0	31.073	12.226	0.466387	81.906	29.625	0.64554
MCZ38316	Prosimii	Arctobcebus	calabarensis		Smoothed	EEC	insectivore	NA	997	1000	0	33.076	11.97	0.508202	123.964	37.5	0.593417
MCZ38316	Prosimii	Arctobcebus	calabarensis		Smoothed	EEC	insectivore	NA	2000	2000	0	33.582	11.424	0.539137	168.393	43.375	0.551473
MCZ38316	Prosimii	Arctobcebus	calabarensis		Smoothed	EEC	insectivore	NA	4999	5000	0	34.584	10.922	0.576306	255.275	76.125	0.532788
MCZ38316	Prosimii	Arctobcebus	calabarensis		Smoothed	EEC	insectivore	NA	9999	10000	0	34.981	10.855	0.58509	318.237	104.375	0.523427
MCZ38316	Prosimii	Arctobcebus	calabarensis		Smoothed	EEC	insectivore	NA	20000	20000	0	35.201	10.814	0.590116	385.618	142.5	0.536958
MCZ38316	Prosimii	Arctobcebus	calabarensis		Smoothed	EEC	insectivore	NA	50000	50000	0	35.295	10.79	0.592561	505.048	189.5	0.508595
MCZ38316	Prosimii	Arctobcebus	calabarensis		Smoothed	EEC	insectivore	NA	99992	100000	0	35.403	10.793	0.593949	777.922	355	0.504456
USNM377375	Prosimii	Arctobcebus	calabarensis		Smoothed	EEC	insectivore	NA	99	100	0	17.947	9.564	0.314708	15.917	8.875	0.671464
USNM377375	Prosimii	Arctobcebus	calabarensis		Smoothed	EEC	insectivore	NA	199	200	0	20.757	10.601	0.335968	25.123	13.125	0.682897
USNM377375	Prosimii	Arctobcebus	calabarensis		Smoothed	EEC	insectivore	NA	500	500	0	22.234	9.9	0.404544	49.769	20.125	0.638328
USNM377375	Prosimii	Arctobcebus	calabarensis		Smoothed	EEC	insectivore	NA	999	1000	0	23.997	10.082	0.433589	84.491	28.875	0.597466
USNM377375	Prosimii	Arctobcebus	calabarensis		Smoothed	EEC	insectivore	NA	1999	2000	0	25.136	9.91	0.465378	120.954	40.125	0.567961
USNM377375	Prosimii	Arctobcebus	calabarensis		Smoothed	EEC	insectivore	NA	4999	5000	0	25.487	9.83	0.476365	161.224	50.25	0.547601
USNM377375	Prosimii	Arctobcebus	calabarensis		Smoothed	EEC	insectivore	NA	9999	10000	0	25.6	9.789	0.480667	201.291	63.75	0.538605
USNM377375	Prosimii	Arctobcebus	calabarensis		Smoothed	EEC	insectivore	NA	19999	20000	0	25.602	9.746	0.482907	258.368	96.5	0.532163
USNM377375	Prosimii	Arctobcebus	calabarensis		Smoothed	EEC	insectivore	NA	49966	50000	0	25.582	9.713	0.484212	374.4	158.5	0.527416
USNM377375	Prosimii	Arctobcebus	calabarensis		Smoothed	EEC	insectivore	NA	99964	100000	0	25.572	9.698	0.484789	548.899	235.125	0.524366
USNM511930	Prosimii	Arctobcebus	calabarensis		Smoothed	EEC	insectivore	NA	99	100	0	0.193	0.088	0.392677	25.384	9.625	0.642135
USNM511930	Prosimii	Arctobcebus	calabarensis		Smoothed	EEC	insectivore	NA	200	200	0	0.226	0.108	0.369202	27.547	13.375	0.657165
USNM511930	Prosimii	Arctobcebus	calabarensis		Smoothed	EEC	insectivore	NA	499	500	0	0.243	0.105	0.419551	53.042	20.75	0.634149
USNM511930	Prosimii	Arctobcebus	calabarensis		Smoothed	EEC	insectivore	NA	1000	1000	0	0.262	0.105	0.457192	103.099	28.375	0.586868
USNM511930	Prosimii	Arctobcebus	calabarensis		Smoothed	EEC	insectivore	NA	2000	2000	0	0.277	0.103	0.494644	154.648	44	0.552518
USNM511930	Prosimii	Arctobcebus	calabarensis		Smoothed	EEC	insectivore	NA	5000	5000	0	0.285	0.102	0.513758	206.778	61.375	0.526489
USNM511930	Prosimii	Arctobcebus	calabarensis		Smoothed	EEC	insectivore	NA	9999	10000	0	0.286	0.101	0.520436	247.87	70.875	0.51567
USNM511930	Prosimii	Arctobcebus	calabarensis		Smoothed	EEC	insectivore	NA	19989	20000	0	0.287	0.101	0.522181	310.834	92.875	0.507721
USNM511930	Prosimii	Arctobcebus	calabarensis		Smoothed	EEC	insectivore	NA	49977	50000	0	0.287	0.1	0.527156	437.2	135.25	0.503998
USNM511930	Prosimii	Arctobcebus	calabarensis		Smoothed	EEC	insectivore	NA	99970	100000	0	0.286	0.1	0.525411	630.661	234.375	0.503285
AMNH67102	Platyrrhini	Ateles	belzebuth		Smoothed	EEC	frugivore	NA	100	100	0	44.09	20.097	0.392831	16.35	8	0.657437
AMNH67102	Platyrrhini	Ateles	belzebuth		Smoothed	EEC	frugivore	NA	200	200	0	54.994	25.276	0.388684	25.011	9.5	0.656202
AMNH67102	Platyrrhini	Ateles	belzebuth		Smoothed	EEC	frugivore	NA	500	500	0	59.016	25.502	0.419526	43.579	20.75	0.645792
AMNH67102	Platyrrhini	Ateles	belzebuth		Smoothed	EEC	frugivore	NA	999	1000	0	60.478	23.848	0.46529	61.367	28.125	0.592935
AMNH67102	Platyrrhini	Ateles	belzebuth		Smoothed	EEC	frugivore	NA	2000	2000	0	61.592	23.242	0.487286	85.901	40.25	0.563724
AMNH67102	Platyrrhini	Ateles	belzebuth		Smoothed	EEC	frugivore	NA	5000	5000	0	62.649	22.679	0.508054	134.884	55	0.535937
AMNH67102	Platyrrhini	Ateles	belzebuth		Smoothed	EEC	frugivore	NA	9999	10000	0	62.691	22.419	0.514155	171.235	75.75	0.527362
AMNH67102	Platyrrhini	Ateles	belzebuth		Smoothed	EEC	frugivore	NA	19991	20000	0	62.67	22.31	0.516424	222.084	117.25	0.524903
AMNH67102	Platyrrhini	Ateles	belzebuth		Smoothed	EEC	frugivore	NA	49923	50000	0	62.595	22.274	0.516633	377.522	254.25	0.527854
AMNH67102	Platyrrhini	Ateles	belzebuth		Smoothed	EEC	frugivore	NA	99947	100000	0	62.548	22.252	0.516751	460.812	313.375	0.525814
AMNH71787	Platyrrhini	Ateles	belzebuth		Smoothed	EEC	frugivore	NA	100	100	0	46.375	23.833	0.332845	13.226	8.125	0.668702
AMNH71787	Platyrrhini	Ateles	belzebuth		Smoothed	EEC	frugivore	NA	199	200	0	59.746	28.09	0.377344	32.007	11.375	0.675945
AMNH71787	Platyrrhini	Ateles	belzebuth		Smoothed	EEC	frugivore	NA	499	500	0	65.295	27.713	0.428507	55.81	23.875	0.629809
AMNH71787	Platyrrhini	Ateles	belzebuth		Smoothed	EEC	frugivore	NA	1000	1000	0	66.631	26.355	0.463756	74.891	29.625	0.581136
AMNH71787	Platyrrhini	Ateles	belzebuth		Smoothed	EEC	frugivore	NA	1999	2000	0	67.764	25.415	0.490346	88.111	42.375	0.553621
AMNH71787	Platyrrhini	Ateles	belzebuth		Smoothed	EEC	frugivore	NA	5000	5000	0	68.101	24.811	0.504852	115.789	50.125	0.530377
AMNH71787	Platyrrhini	Ateles	belzebuth		Smoothed	EEC	frugivore	NA	10000	10000	0	68.083	24.614	0.508706	143.941	58.25	0.521711
AMNH71787	Platyrrhini	Ateles	belzebuth		Smoothed	EEC	frugivore	NA	19997	20000	0	67.97	24.503	0.510135	174.522	80	0.519083
AMNH71787	Platyrrhini	Ateles	belzebuth		Smoothed	EEC	frugivore	NA	49981	50000	0	67.82	24.444	0.510236	243.121	112.75	0.517058
AMNH71787	Platyrrhini	Ateles	belzebuth		Smoothed	EEC	frugivore	NA	99972	100000	0	67.802	24.45	0.509981	401.408	210.375	0.515389
AMNH76882	Platyrrhini	Ateles	belzebuth		Smoothed	EEC	frugivore	NA	99	100	0	48.916	22.683	0.384244	23.465	9.5	0.633958
AMNH76882	Platyrrhini	Ateles	belzebuth		Smoothed	EEC	frugivore	NA	200	200	0	54.166	26.725	0.353227	26.049	9.125	0.682666
AMNH76882	Platyrrhini	Ateles	belzebuth		Smoothed	EEC	frugivore	NA	500	500	0	56.735	25.732	0.395328	46.23	22.5	0.650185
AMNH76882	Platyrrhini	Ateles	belzebuth		Smoothed	EEC	frugivore	NA	1000	1000	0	60.029	25.59	0.426313	67.801	30.25	0.611764
AMNH76882	Platyrrhini	Ateles	belzebuth		Smoothed	EEC	frugivore	NA	1999	2000	0	60.691	24.983	0.4438	82.844	38.625	0.582226
AMNH76882	Platyrrhini	Ateles	belzebuth		Smoothed	EEC	frugivore	NA	5000	5000	0	61.517	24.187	0.466749	115.19	59.75	0.555151
AMNH76882	Platyrrhini	Ateles	belzebuth		Smoothed	EEC	frugivore	NA	9999	10000	0	61.461	23.972	0.470758	137.494	75.125	0.546812
AMNH76882	Platyrrhini	Ateles	belzebuth		Smoothed	EEC	frugivore	NA	19989	20000	0	61.234	23.869	0.471061	163.784	90.75	0.54421
AMNH76882	Platyrrhini	Ateles	belzebuth		Smoothed	EEC	frugivore	NA	49963	50000	0	61.072	23.849	0.470156	240.958	140.75	0.543286
AMNH76882	Platyrrhini	Ateles	belzebuth		Smoothed	EEC	frugivore	NA	99977	100000	0	61.095	23.853	0.47026	443.425	283.625	0.539955
USNM241384	Platyrrhini	Ateles	belzebuth		Smoothed	EEC	frugivore	NA	99	100	0	50.727	26.512	0.32443	14.148	8.625	0.664304
USNM241384	Platyrrhini	Ateles	belzebuth		Smoothed	EEC	frugivore	NA	199	200	0	62.241	29.93	0.366076	24.831	9.625	0.664214
USNM241384	Platyrrhini	Ateles	belzebuth		Smoothed	EEC	frugivore	NA	500	500	0	66.699	30.416	0.392611	41.797	21.5	0.6445
USNM241384	Platyrrhini	Ateles	belzebuth		Smoothed	EEC	frugivore	NA	999	1000	0	67.983	29.26	0.421518	55.756	27.375	0.604371
USNM241384	Platyrrhini	Ateles	belzebuth		Smoothed	EEC	frugivore	NA	1999	2000	0	68.837	28.55	0.440042	71.1	37.5	0.580817
USNM241384	Platyrrhini	Ateles	belzebuth		Smoothed	EEC	frugivore	NA	5000	5000	0	69.118	27.817	0.455084	97.953	53.125	0.564853
USNM241384	Platyrrhini	Ateles	belzebuth		Smoothed	EEC	frugivore	NA	9999	10000	0	69.08	27.554	0.459559	123.067	71.5	0.558103
USNM241384	Platyrrhini	Ateles	belzebuth		Smoothed	EEC	frugivore	NA	19997	20000	0	68.958	27.427	0.460985	150.958	85.75	0.55521
USNM241384	Platyrrhini	Ateles	belzebuth		Smoothed	EEC	frugivore	NA	49970	50000	0	68.851	27.377	0.461121	228.688	133.25	0.555155
USNM241384	Platyrrhini	Ateles	belzebuth		Smoothed	EEC	frugivore	NA	99964	100000	0	68.885	27.377	0.461368	404.204	253.25	0.551508
USNM406674	Platyrrhini	Ateles	belzebuth		Smoothed	EEC	frugivore	NA	100	100	0	46.011	20.372	0.40736	26.896	9.625	0.623523
USNM406674	Platyrrhini	Ateles	belzebuth		Smoothed	EEC	frugivore	NA	200	200	0	55.38	25.985	0.37835	28.872	10.5	0.656934
USNM406674	Platyrrhini	Ateles	belzebuth		Smoothed	EEC	frugivore	NA	499	500	0	59.043	26.529	0.400014	48.303	23.625	0.670365
USNM406674	Platyrrhini	Ateles	belzebuth		Smoothed	EEC	frugivore	NA	1000	1000	0	60.617	24.872	0.445416	67.417	32.375	0.609379
USNM406674	Platyrrhini	Ateles	belzebuth		Smoothed	EEC	frugivore	NA	2000	2000	0	62.007	24.032	0.473931	89.242	42.75	0.577389
USNM406674	Platyrrhini	Ateles	belzebuth		Smoothed	EEC	frugivore	NA	5000	5000	0	62.521	23.381	0.491789	123.313	65.125	0.549171
USNM406674	Platyrrhini	Ateles	belzebuth		Smoothed	EEC	frugivore	NA	10000	10000	0	62.523	23.136	0.497072	158.525	85.125	0.539454
USNM406674	Platyrrhini	Ateles	belzebuth		Smoothed	EEC	frugivore	NA	19999	20000	0	62.59	23.038	0.49973	206.504	124	0.533124
USNM406674	Platyrrhini	Ateles	belzebuth		Smoothed	EEC	frugivore	NA	49980	50000	0	62.64	23.019	0.500542	338.034	206.75	0.529185
USNM406674	Platyrrhini	Ateles	belzebuth		Smoothed	EEC	frugivore	NA	99870	100000	0	62.752	23.013	0.501566	617.555	402.5	0.524454
USNM406675	Platyrrhini	Ateles	belzebuth		Smoothed	EEC	frugivore	NA	99	100	0	40.552	18.938	0.380707	22.461	8.25	0.648528
USNM406675	Platyrrhini	Ateles	belzebuth		Smoothed	EEC	frugivore	NA	199	200	0	51.148	24.702	0.36392	32.929	9.75	0.668092
USNM406675	Platyrrhini	Ateles	belzebuth		Smoothed	EEC	frugivore	NA	500	500	0	51.608	22.982	0.404483	55.009	23	0.649261
USNM406675	Platyrrhini	Ateles	belzebuth		Smoothed	EEC	frugivore	NA	999	1000	0	54.517	22.659	0.438978	73.622	31.875	0.605036
USNM406675	Platyrrhini	Ateles	belzebuth		Smoothed	EEC	frugivore	NA	1999	2000	0	55.65	21.918	0.465887	95.527	39.375	0.570826
USNM406675	Platyrrhini	Ateles	belzebuth		Smoothed	EEC	frugivore	NA	4999	5000	0	56.604	21.553	0.482782	127.881	52.375	0.543427
USNM406675	Platyrrhini	Ateles	belzebuth		Smoothed	EEC	frugivore	NA	9997	10000	0	56.769	21.327	0.489508	161.232	70	0.531743
USNM406675	Platyrrhini	Ateles	belzebuth		Smoothed	EEC	frugivore	NA	19992	20000	0	56.705	21.223	0.491388	197.081	96	0.527705
USNM406675	Platyrrhini	Ateles	belzebuth		Smoothed	EEC	frugivore	NA	49960	50000	0	56.559	21.179	0.491137	285.742	164.875	0.525986
USNM406675	Platyrrhini	Ateles	belzebuth		Smoothed	EEC	frugivore	NA	99879	100000	0	56.544	21.171	0.491193	485	339.875	0.523252
MCZ34320	Platyrrhini	Ateles	geoffroyi		Smoothed	EEC	frugivore	NA	99	100	0	42.049	19.369	0.387581	20.232	8.125	0.634478
MCZ34320	Platyrrhini	Ateles	geoffroyi		Smoothed	EEC	frugivore	NA	200	200	0	51.489	24.382	0.373762	30.7	11.5	0.678082
MCZ34320	Platyrrhini	Ateles	geoffroyi		Smoothed	EEC	frugivore	NA	499	500	0	54.202	23.658	0.414508	52.373	25.875	0.649124
MCZ34320	Platyrrhini	Ateles	geoffroyi		Smoothed	EEC	frugivore	NA	1000	1000	0	56.624	23.25	0.445064	67.021	31	0.612468
MCZ34320	Platyrrhini	Ateles	geoffroyi		Smoothed	EEC	frugivore	NA	2000	2000	0	57.023	22.428	0.466572	85.516	41	0.58638
MCZ34320	Platyrrhini	Ateles	geoffroyi		Smoothed	EEC	frugivore	NA	4999	5000	0	57.251	22.006	0.478065	113.966	57	0.561273
MCZ34320	Platyrrhini	Ateles	geoffroyi		Smoothed	EEC	frugivore	NA	9997	10000	0	57.196	21.776	0.482838	144.353	69.625	0.553126
MCZ34320	Platyrrhini	Ateles	geoffroyi		Smoothed	EEC	frugivore	NA	19996	20000	0	57.103	21.69	0.484003	185.378	92.875	0.548374
MCZ34320	Platyrrhini	Ateles	geoffroyi		Smoothed	EEC	frugivore	NA	49976	50000	0	57.059	21.722	0.48288	285.215	143.5	0.54599
MCZ34320	Platyrrhini	Ateles	geoffroyi		Smoothed	EEC	frugivore	NA	99983	100000	0	57.077	21.725	0.482969	471.854	259.5	0.54016
MCZ5344	Platyrrhini	Ateles	geoffroyi		Smoothed	EEC	frugivore	NA	100	100	0	46.363	22.444	0.362739	20.057	9	0.660506
MCZ5344	Platyrrhini	Ateles	geoffroyi		Smoothed	EEC	frugivore	NA	199	200	0	60.099	29.189	0.361101	37.89	10.375	0.68134
MCZ5344	Platyrrhini	Ateles	geoffroyi		Smoothed	EEC	frugivore	NA	499	500	0	57.954	26.797	0.38568	48.488	25.75	0.667148
MCZ5344	Platyrrhini	Ateles	geoffroyi		Smoothed	EEC	frugivore	NA	1000	1000	0	59.819	25.801	0.420455	64.852	33.125	0.618277
MCZ5344	Platyrrhini	Ateles	geoffroyi		Smoothed	EEC	frugivore	NA	2000	2000	0	60.89	24.918	0.446739	80.641	42.75	0.591067
MCZ5344	Platyrrhini	Ateles	geoffroyi		Smoothed	EEC	frugivore	NA	4999	5000	0	61.381	24.238	0.464589	115.424	55.25	0.565967
MCZ5344	Platyrrhini	Ateles	geoffroyi		Smoothed	EEC	frugivore	NA	9999	10000	0	61.409	24.022	0.469293	144.929	69.875	0.556434
MCZ5344	Platyrrhini	Ateles	geoffroyi		Smoothed	EEC	frugivore	NA	19997	20000	0	61.429	23.964	0.470665	187.266	87.625	0.550481
MCZ5344	Platyrrhini	Ateles	geoffroyi		Smoothed	EEC	frugivore	NA	49972	50000	0	61.394	23.939	0.470902	285.855	136.875	0.545656
MCZ5344	Platyrrhini	Ateles	geoffroyi		Smoothed	EEC	frugivore	NA	99989	100000	0	61.459	23.932	0.471577	507.537	258.75	0.540185
USNM336204	Platyrrhini	Ateles	geoffroyi		Smoothed	EEC	frugivore	NA	100	100	0	47.28	23.692	0.345475	18.098	8	0.645456
USNM336204	Platyrrhini	Ateles	geoffroyi		Smoothed	EEC	frugivore	NA	199	200	0	55.314	26.555	0.366904	27.526	9.375	0.681037
USNM336204	Platyrrhini	Ateles	geoffroyi		Smoothed	EEC	frugivore	NA	499	500	0	56.148	25.556	0.393559	45.862	25.375	0.65387
USNM336204	Platyrrhini	Ateles	geoffroyi		Smoothed	EEC	frugivore	NA	999	1000	0	58.639	24.752	0.431247	68.927	31	0.608955
USNM336204	Platyrrhini	Ateles	geoffroyi		Smoothed	EEC	frugivore	NA	2000	2000	0	59.833	23.887	0.459111	87.658	36.25	0.579978
USNM336204	Platyrrhini	Ateles	geoffroyi		Smoothed	EEC	frugivore	NA	4999	5000	0	60.153	23.367	0.472783	109.511	50	0.562981
USNM336204	Platyrrhini	Ateles	geoffroyi		Smoothed	EEC	frugivore	NA	9999	10000	0	60.049	23.174	0.476065	130.031	54.875	0.558411
USNM336204	Platyrrhini	Ateles	geoffroyi		Smoothed	EEC	frugivore	NA	19996	20000	0	59.936	23.094	0.476852	163.886	77.875	0.555716
USNM336204	Platyrrhini	Ateles	geoffroyi		Smoothed	EEC	frugivore	NA	49974	50000	0	59.922	23.068	0.477299	257.987	131	0.553463
USNM336204	Platyrrhini	Ateles	geoffroyi		Smoothed	EEC	frugivore	NA	99937	100000	0	60.002	23.076	0.477792	503.028	277	0.551107
MCZ31759	Platyrrhini	Ateles	paniscus		Smoothed	EEC	frugivore	NA	100	100	0	47.039	23.498	0.347031	15.77	8.625	0.660871
MCZ31759	Platyrrhini	Ateles	paniscus		Smoothed	EEC	frugivore	NA	200	200	0	54.243	26.739	0.353675	24.442	11.875	0.694266
MCZ31759	Platyrrhini	Ateles	paniscus		Smoothed	EEC	frugivore	NA	500	500	0	59.232	26.571	0.400821	42.629	22	0.666704
MCZ31759	Platyrrhini	Ateles	paniscus		Smoothed	EEC	frugivore	NA	999	1000	0	61.328	25.825	0.432447	66.634	31.75	0.621542
MCZ31759	Platyrrhini	Ateles	paniscus		Smoothed	EEC	frugivore	NA	1999	2000	0	62.987	25.105	0.459931	89.918	42.25	0.586645
MCZ31759	Platyrrhini	Ateles	paniscus		Smoothed	EEC	frugivore	NA	4999	5000	0	64.03	24.527	0.479789	136.989	64.125	0.558498
MCZ31759	Platyrrhini	Ateles	paniscus		Smoothed	EEC	frugivore	NA	9998	10000	0	64.298	24.306	0.486403	180.185	95.125	0.548693
MCZ31759	Platyrrhini	Ateles	paniscus		Smoothed	EEC	frugivore	NA	19993	20000	0	64.46	24.226	0.489309	234.901	126.75	0.542788
MCZ31759	Platyrrhini	Ateles	paniscus		Smoothed	EEC	frugivore	NA	49969	50000	0	64.466	24.171	0.490492	336.269	191.75	0.539903
MCZ31759	Platyrrhini	Ateles	paniscus		Smoothed	EEC	frugivore	NA	99983	100000	0	64.482	24.163	0.490782	510.314	292.5	0.536123
AMNH41267	Prosimii	Avahi	laniger		Smoothed	EEC	folivore	NA	100	100	0	22.14	8.117	0.501713	37.82	9.375	0.588797
AMNH41267	Prosimii	Avahi	laniger		Smoothed	EEC	folivore	NA	200	200	0	27.899	11.636	0.437244	40.256	12.25	0.592801
AMNH41267	Prosimii	Avahi	laniger		Smoothed	EEC	folivore	NA	500	500	0	27.133	11.494	0.429463	62.076	25.375	0.612998
AMNH41267	Prosimii	Avahi	laniger		Smoothed	EEC	folivore	NA	995	1000	0	27.867	10.426	0.49157	121.433	36	0.581481
AMNH41267	Prosimii	Avahi	laniger		Smoothed	EEC	folivore	NA	1997	2000	0	28.876	10.027	0.528865	172.234	52.125	0.561051
AMNH41267	Prosimii	Avahi	laniger		Smoothed	EEC	folivore	NA	4998	5000	0	29.337	9.776	0.54946	252.348	91	0.541516
AMNH41267	Prosimii	Avahi	laniger		Smoothed	EEC	folivore	NA	10000	10000	0	29.257	9.739	0.54999	288.416	109.5	0.536973
AMNH41267	Prosimii	Avahi	laniger		Smoothed	EEC	folivore	NA	19998	20000	0	29.234	9.679	0.552687	354.407	142	0.533195
AMNH41267	Prosimii	Avahi	laniger		Smoothed	EEC	folivore	NA	49998	50000	0	29.33	9.658	0.555412	554.262	237	0.527062
AMNH41267	Prosimii	Avahi	laniger		Smoothed	EEC	folivore	NA	99999	100000	0	29.434	9.657	0.557234	785.873	350.5	0.524266
AMNH170461	Prosimii	Avahi	laniger		Smoothed	EEC	folivore	NA	100	100	0	23.898	10.46	0.413118	34.803	10.375	0.625206
AMNH170461	Prosimii	Avahi	laniger		Smoothed	EEC	folivore	NA	199	200	0	27.197	12.413	0.392181	29.69	12.375	0.636249
AMNH170461	Prosimii	Avahi	laniger		Smoothed	EEC	folivore	NA	500	500	0	26.54	11.977	0.397832	45.838	21	0.63163
AMNH170461	Prosimii	Avahi	laniger		Smoothed	EEC	folivore	NA	999	1000	0	27.932	11.676	0.436119	86.855	31	0.605147
AMNH170461	Prosimii	Avahi	laniger		Smoothed	EEC	folivore	NA	1997	2000	0	28.135	11.377	0.45271	117.671	37.625	0.596546
AMNH170461	Prosimii	Avahi	laniger		Smoothed	EEC	folivore	NA	4999	5000	0	29.466	11.063	0.489815	179.117	62.25	0.5629
AMNH170461	Prosimii	Avahi	laniger		Smoothed	EEC	folivore	NA	9999	10000	0	29.549	10.972	0.495352	227.026	91.125	0.551203
AMNH170461	Prosimii	Avahi	laniger		Smoothed	EEC	folivore	NA	19998	20000	0	29.59	10.921	0.498374	300.056	134.375	0.544327
AMNH170461	Prosimii	Avahi	laniger		Smoothed	EEC	folivore	NA	49997	50000	0	29.717	10.895	0.501708	469.76	242.5	0.537467
AMNH170461	Prosimii	Avahi	laniger		Smoothed	EEC	folivore	NA	100000	100000	0	29.799	10.889	0.503361	657.896	350.125	0.533856
AMNH100635	Prosimii	Avahi	laniger		Smoothed	EEC	folivore	NA	100	100	0	0.25	0.094	0.489083	36.933	10.625	0.594657
AMNH100635	Prosimii	Avahi	laniger		Smoothed	EEC	folivore	NA	199	200	0	0.305	0.127	0.438062	38.855	14.75	0.607075
AMNH100635	Prosimii	Avahi	laniger		Smoothed	EEC	folivore	NA	499	500	0	0.319	0.133	0.437421	64.129	29.5	0.594065
AMNH100635	Prosimii	Avahi	laniger		Smoothed	EEC	folivore	NA	997	1000	0	0.322	0.121	0.48938	113.924	36.875	0.572674
AMNH100635	Prosimii	Avahi	laniger		Smoothed	EEC	folivore	NA	1993	2000	0	0.328	0.113	0.532813	156.024	47.375	0.558928
AMNH100635	Prosimii	Avahi	laniger		Smoothed	EEC	folivore	NA	5000	5000	0	0.344	0.112	0.561071	224.274	66	0.534683
AMNH100635	Prosimii	Avahi	laniger		Smoothed	EEC	folivore	NA	10000	10000	0	0.347	0.111	0.569897	297.897	90	0.522108
AMNH100635	Prosimii	Avahi	laniger		Smoothed	EEC	folivore	NA	19999	20000	0	0.349	0.11	0.577296	402.42	136.125	0.515786
AMNH100635	Prosimii	Avahi	laniger		Smoothed	EEC	folivore	NA	50000	50000	0	0.351	0.11	0.580153	640.459	228.75	0.506898
AMNH100635	Prosimii	Avahi	laniger		Smoothed	EEC	folivore	NA	99999	100000	0	0.353	0.11	0.582994	923.306	337.375	0.5031
USNM83650	Prosimii	Avahi	laniger		Smoothed	EEC	folivore	NA	100	100	0	28.277	9.75	0.532391	43.604	10.375	0.582627
USNM83650	Prosimii	Avahi	laniger		Smoothed	EEC	folivore	NA	200	200	0	31.12	12.573	0.45315	33.902	14.375	0.679889
USNM83650	Prosimii	Avahi	laniger		Smoothed	EEC	folivore	NA	499	500	0	31.073	12.226	0.466387	81.906	29.625	0.64554
USNM83650	Prosimii	Avahi	laniger		Smoothed	EEC	folivore	NA	997	1000	0	33.076	11.97	0.508202	123.964	37.5	0.593417
USNM83650	Prosimii	Avahi	laniger		Smoothed	EEC	folivore	NA	2000	2000	0	33.582	11.424	0.539137	168.393	43.375	0.551473
USNM83650	Prosimii	Avahi	laniger		Smoothed	EEC	folivore	NA	4999	5000	0	34.584	10.922	0.576306	255.275	76.125	0.532788
USNM83650	Prosimii	Avahi	laniger		Smoothed	EEC	folivore	NA	9999	10000	0	34.981	10.855	0.58509	318.237	104.375	0.523427
USNM83650	Prosimii	Avahi	laniger		Smoothed	EEC	folivore	NA	20000	20000	0	35.201	10.814	0.590116	385.618	142.5	0.516958
USNM83650	Prosimii	Avahi	laniger		Smoothed	EEC	folivore	NA	50000	50000	0	35.295	10.79	0.592561	505.048	189.5	0.508595
USNM83650	Prosimii	Avahi	laniger		Smoothed	EEC	folivore	NA	99992	100000	0	35.403	10.793	0.593949	777.922	355	0.504456
USNM83652	Prosimii	Avahi	laniger		Smoothed	EEC	folivore	NA	99	100	0	22.502	10.553	0.378597	15.649	9.75	0.666642
USNM83652	Prosimii	Avahi	laniger		Smoothed	EEC	folivore	NA	199	200	0	25.895	11.44	0.408467	30.102	13	0.674384
USNM83652	Prosimii	Avahi	laniger		Smoothed	EEC	folivore	NA	499	500	0	27.288	11.392	0.436768	64.173	24	0.645801
USNM83652	Prosimii	Avahi	laniger		Smoothed	EEC	folivore	NA	999	1000	0	28.659	10.813	0.487359	108.519	33.875	0.596905
USNM83652	Prosimii	Avahi	laniger		Smoothed	EEC	folivore	NA	1999	2000	0	29.706	10.47	0.521418	137.796	44	0.562303
USNM83652	Prosimii	Avahi	laniger		Smoothed	EEC	folivore	NA	4998	5000	0	30.123	10.299	0.536621	189.68	60.125	0.52935
USNM83652	Prosimii	Avahi	laniger		Smoothed	EEC	folivore	NA	9990	10000	0	30.712	10.182	0.552016	255.362	88.125	0.523591
USNM83652	Prosimii	Avahi	laniger		Smoothed	EEC	folivore	NA	19989	20000	0	30.972	10.151	0.557756	354.252	134.625	0.522921
USNM83652	Prosimii	Avahi	laniger		Smoothed	EEC	folivore	NA	49997	50000	0	31.159	10.143	0.56116	534.404	239.875	0.519131
USNM83652	Prosimii	Avahi	laniger		Smoothed	EEC	folivore	NA	99991	100000	0	31.25	10.144	0.562568	761.682	367.625	0.516899
AMNH170501	Prosimii	Avahi	laniger		Smoothed	EEC	folivore	NA	99	100	0	26.334	10.485	0.460458	41.475	9.125	0.606386
AMNH170501	Prosimii	Avahi	laniger		Smoothed	EEC	folivore	NA	200	200	0	28.951	13.85	0.36866	28.757	12.25	0.699036
AMNH170501	Prosimii	Avahi	laniger		Smoothed	EEC	folivore	NA	499	500	0	28.259	12.892	0.392403	62.712	23.625	0.6619
AMNH170501	Prosimii	Avahi	laniger		Smoothed	EEC	folivore	NA	999	1000	0	28.939	12.458	0.421414	95.908	34.125	0.615133
AMNH170501	Prosimii	Avahi	laniger		Smoothed	EEC	folivore	NA	2000	2000	0	28.918	11.607	0.456428	121.845	42.625	0.574574
AMNH170501	Prosimii	Avahi	laniger		Smoothed	EEC	folivore	NA	5000	5000	0	29.884	11.237	0.489056	181.136	62.375	0.571626
AMNH170501	Prosimii	Avahi	laniger		Smoothed	EEC	folivore	NA	10000	10000	0	30.156	11.178	0.496218	244.093	87.875	0.564252
AMNH170501	Prosimii	Avahi	laniger		Smoothed	EEC	folivore	NA	19999	20000	0	30.336	11.164	0.49982	322.24	130.875	0.556755
AMNH170501	Prosimii	Avahi	laniger		Smoothed	EEC	folivore	NA	50000	50000	0	30.472	11.154	0.502505	460.891	192.625	0.549471
AMNH170501	Prosimii	Avahi	laniger		Smoothed	EEC	folivore	NA	99998	100000	0	30.567	11.155	0.504017	714.47	312.625	0.546728
MN-rio2718	Platyrrhini	Brachyteles	arachnoides		Smoothed	EEC	folivore	NA	100	100	0	107.251	44.358	0.441439	19.659	8.875	0.636762
MN-rio2718	Platyrrhini	Brachyteles	arachnoides		Smoothed	EEC	folivore	NA	200	200	0	115.915	48.758	0.432994	21.17	9.375	0.663675
MN-rio2718	Platyrrhini	Brachyteles	arachnoides		Smoothed	EEC	folivore	NA	499	500	0	121.875	49.393	0.451594	48.564	19.625	0.643028
MN-rio2718	Platyrrhini	Brachyteles	arachnoides		Smoothed	EEC	folivore	NA	1000	1000	0	131.536	48.187	0.502096	80.588	34	0.596126
MN-rio2718	Platyrrhini	Brachyteles	arachnoides		Smoothed	EEC	folivore	NA	1999	2000	0	138.637	46.626	0.54485	113.364	44.5	0.559903
MN-rio2718	Platyrrhini	Brachyteles	arachnoides		Smoothed	EEC	folivore	NA	5000	5000	0	141.142	45.435	0.566742	143.621	55.625	0.536934
MN-rio2718	Platyrrhini	Brachyteles	arachnoides		Smoothed	EEC	folivore	NA	10000	10000	0	140.816	45.015	0.570229	166.765	67.125	0.530327
MN-rio2718	Platyrrhini	Brachyteles	arachnoides		Smoothed	EEC	folivore	NA	19999	20000	0	140.505	44.822	0.571272	207.382	91.25	0.528355
MN-rio2718	Platyrrhini	Brachyteles	arachnoides		Smoothed	EEC	folivore	NA	49978	50000	0	140.404	44.711	0.572152	293.612	145.5	0.525963
MN-rio2718	Platyrrhini	Brachyteles	arachnoides		Smoothed	EEC	folivore	NA	99956	100000	0	140.428	44.706	0.572294	423.431	225.875	0.52442
MN-rio30191	Platyrrhini	Brachyteles	arachnoides		Smoothed	EEC	folivore	NA	99	100	0	88.375	35.602	0.454594	16.718	9.25	0.646113
MN-rio30191	Platyrrhini	Brachyteles	arachnoides		Smoothed	EEC	folivore	NA	199	200	0	101.855	40.25	0.46422	22.073	9.375	0.655508
MN-rio30191	Platyrrhini	Brachyteles	arachnoides		Smoothed	EEC	folivore	NA	499	500	0	103.563	37.574	0.506934	43.876	18.125	0.631991
MN-rio30191	Platyrrhini	Brachyteles	arachnoides		Smoothed	EEC	folivore	NA	1000	1000	0	109.918	37.113	0.542884	71.365	30.625	0.597222
MN-rio30191	Platyrrhini	Brachyteles	arachnoides		Smoothed	EEC	folivore	NA	2000	2000	0	113.203	35.883	0.57446	95.312	36.75	0.571284
MN-rio30191	Platyrrhini	Brachyteles	arachnoides		Smoothed	EEC	folivore	NA	4999	5000	0	114.658	34.842	0.595565	122.364	54	0.550048
MN-rio30191	Platyrrhini	Brachyteles	arachnoides		Smoothed	EEC	folivore	NA	9999	10000	0	114.393	34.57	0.598327	141.091	63	0.544004
MN-rio30191	Platyrrhini	Brachyteles	arachnoides		Smoothed	EEC	folivore	NA	19995	20000	0	114.158	34.472	0.598718	173.721	81.375	0.541431
MN-rio30191	Platyrrhini	Brachyteles	arachnoides		Smoothed	EEC	folivore	NA	49979	50000	0	114.053	34.426	0.598926	248.146	130.125	0.538682
MN-rio30191	Platyrrhini	Brachyteles	arachnoides		Smoothed	EEC	folivore	NA	99943	100000	0	114.005	34.429	0.598672	374.249	232.125	0.537665
MN-rio526	Platyrrhini	Brachyteles	arachnoides		Smoothed	EEC	folivore	NA	100	100	0	99.26	39.455	0.461291	17.422	9.375	0.646844
MN-rio526	Platyrrhini	Brachyteles	arachnoides		Smoothed	EEC	folivore	NA	200	200	0	112.471	45.95	0.447571	19.899	9.875	0.652771
MN-rio526	Platyrrhini	Brachyteles	arachnoides		Smoothed	EEC	folivore	NA	500	500	0	123.333	48.63	0.465324	44.689	22.375	0.637032
MN-rio526	Platyrrhini	Brachyteles	arachnoides		Smoothed	EEC	folivore	NA	1000	1000	0	129.422	45.588	0.521717	69.878	33.125	0.593114
MN-rio526	Platyrrhini	Brachyteles	arachnoides		Smoothed	EEC	folivore	NA	2000	2000	0	134.13	43.786	0.559748	100.638	43.125	0.560572
MN-rio526	Platyrrhini	Brachyteles	arachnoides		Smoothed	EEC	folivore	NA	5000	5000	0	136.66	42.567	0.583208	134.868	55	0.535197
MN-rio526	Platyrrhini	Brachyteles	arachnoides		Smoothed	EEC	folivore	NA	9999	10000	0	136.522	42.248	0.586464	159.677	66.75	0.52479
MN-rio526	Platyrrhini	Brachyteles	arachnoides		Smoothed	EEC	folivore	NA	19999	20000	0	136.359	42.129	0.587277	195.723	87.375	0.52506
MN-rio526	Platyrrhini	Brachyteles	arachnoides		Smoothed	EEC	folivore	NA	49981	50000	0	136.134	42.095	0.586855	264.206	133.625	0.523183
MN-rio526	Platyrrhini	Brachyteles	arachnoides		Smoothed	EEC	folivore	NA	99941	100000	0	136.046	42.099	0.586485	375.398	205.75	0.522606
MN-rio24104	Platyrrhini	Brachyteles	arachnoides		Smoothed	EEC	folivore	NA	99	100	0	84.668	38.358	0.395887	18.142	10	0.665619
MN-rio24104	Platyrrhini	Brachyteles	arachnoides		Smoothed	EEC	folivore	NA	199	200	0	100.528	41.92	0.437337	20.986	11.5	0.662673
MN-rio24104	Platyrrhini	Brachyteles	arachnoides		Smoothed	EEC	folivore	NA	500	500	0	104.013	42.653	0.445709	32.538	17.75	0.657979
MN-rio24104	Platyrrhini	Brachyteles	arachnoides		Smoothed	EEC	folivore	NA	1000	1000	0	106.094	39.995	0.487786	59.961	30	0.617953
MN-rio24104	Platyrrhini	Brachyteles	arachnoides		Smoothed	EEC	folivore	NA	1999	2000	0	109.585	38.233	0.526501	91.466	42.875	0.583085
MN-rio24104	Platyrrhini	Brachyteles	arachnoides		Smoothed	EEC	folivore	NA	4999	5000	0	111.54	37.438	0.545849	120.758	53.75	0.561471
MN-rio24104	Platyrrhini	Brachyteles	arachnoides		Smoothed	EEC	folivore	NA	10000	10000	0	111.59	37.08	0.550877	142.642	63.125	0.55477
MN-rio24104	Platyrrhini	Brachyteles	arachnoides		Smoothed	EEC	folivore	NA	19997	20000	0	111.447	36.982	0.551559	172.543	91.125	0.552545
MN-rio24104	Platyrrhini	Brachyteles	arachnoides		Smoothed	EEC	folivore	NA	49968	50000	0	111.238	36.945	0.551121	232	156	0.550744
MN-rio24104	Platyrrhini	Brachyteles	arachnoides		Smoothed	EEC	folivore	NA	99949	100000	0	111.138	36.943	0.550698	328.473	246.875	0.55
MN-rio6699	Platyrrhini	Brachyteles	arachnoides		Smoothed	EEC	folivore	NA	100	100	0	96.273	37.32	0.473829	25.873	9.25	0.61686
MN-rio6699	Platyrrhini	Brachyteles	arachnoides		Smoothed	EEC	folivore	NA	199	200	0	100.897	45.259	0.400849	20.384	11.375	0.679545
MN-rio6699	Platyrrhini	Brachyteles	arachnoides		Smoothed	EEC	folivore	NA	499	500	0	108.117	45.05	0.43772	49.181	23.875	0.659066
MN-rio6699	Platyrrhini	Brachyteles	arachnoides		Smoothed	EEC	folivore	NA	999	1000	0	115.815	43.21	0.492961	83.539	34.75	0.607986
MN-rio6699	Platyrrhini	Brachyteles	arachnoides		Smoothed	EEC	folivore	NA	2000	2000	0	122.459	41.681	0.538865	114.523	43.375	0.57238
MN-rio6699	Platyrrhini	Brachyteles	arachnoides		Smoothed	EEC	folivore	NA	4999	5000	0	125.47	40.724	0.562625	152.336	58	0.543291
MN-rio6699	Platyrrhini	Brachyteles	arachnoides		Smoothed	EEC	folivore	NA	9999	10000	0	125.802	40.43	0.567569	191.694	66.75	0.534041
MN-rio6699	Platyrrhini	Brachyteles	arachnoides		Smoothed	EEC	folivore	NA	19995	20000	0	125.827	40.313	0.569117	245.843	92.125	0.529521
MN-rio6699	Platyrrhini	Brachyteles	arachnoides		Smoothed	EEC	folivore	NA	49968	50000	0	125.817	40.228	0.570133	343.454	153.875	0.525412
MN-rio6699	Platyrrhini	Brachyteles	arachnoides		Smoothed	EEC	folivore	NA	99954	100000	0	125.86	40.222	0.570378	497.792	239.75	0.523958
MN-rio106	Platyrrhini	Brachyteles	arachnoides		Smoothed	EEC	folivore	NA	99	100	0	77.787	30.32	0.471083	19.842	9.125	0.629126
MN-rio106	Platyrrhini	Brachyteles	arachnoides		Smoothed	EEC	folivore	NA	199	200	0	81.111	34.999	0.42025	22.256	9.625	0.668423
MN-rio106	Platyrrhini	Brachyteles	arachnoides		Smoothed	EEC	folivore	NA	499	500	0	89.657	35.185	0.467686	58.902	26.5	0.646346
MN-rio106	Platyrrhini	Brachyteles	arachnoides		Smoothed	EEC	folivore	NA	1000	1000	0	96.557	34.057	0.521049	92.676	37.125	0.596735
MN-rio106	Platyrrhini	Brachyteles	arachnoides		Smoothed	EEC	folivore	NA	1999	2000	0	101.011	32.456	0.567672	128.442	46.375	0.561177
MN-rio106	Platyrrhini	Brachyteles	arachnoides		Smoothed	EEC	folivore	NA	4999	5000	0	103.437	31.662	0.591923	170.825	61.125	0.537344
MN-rio106	Platyrrhini	Brachyteles	arachnoides		Smoothed	EEC	folivore	NA	10000	10000	0	103.503	31.433	0.595871	200.741	72.125	0.529125
MN-rio106	Platyrrhini	Brachyteles	arachnoides		Smoothed	EEC	folivore	NA	19997	20000	0	103.293	31.356	0.596082	244.06	84.875	0.525187
MN-rio106	Platyrrhini	Brachyteles	arachnoides		Smoothed	EEC	folivore	NA	49972	50000	0	103.084	31.349	0.595181	337.407	145.875	0.5225
MN-rio106	Platyrrhini	Brachyteles	arachnoides		Smoothed	EEC	folivore	NA	99948	100000	0	103.117	31.356	0.595229	516.326	243.25	0.521109
MN-rio24114	Platyrrhini	Brachyteles	arachnoides		Smoothed	EEC	folivore	NA	100	100	0	91.285	33.543	0.500579	30.347	9.25	0.614332
MN-rio24114	Platyrrhini	Brachyteles	arachnoides		Smoothed	EEC	folivore	NA	199	200	0	93.167	36.463	0.469048	32.043	12.875	0.643037
MN-rio24114	Platyrrhini	Brachyteles	arachnoides		Smoothed	EEC	folivore	NA	499	500	0	104.797	39.792	0.48418	52.763	20.625	0.636729
MN-rio24114	Platyrrhini	Brachyteles	arachnoides		Smoothed	EEC	folivore	NA	1000	1000	0	110.496	38.378	0.528747	89.658	31.25	0.593782
MN-rio24114	Platyrrhini	Brachyteles	arachnoides		Smoothed	EEC	folivore	NA	2000	2000	0	115.35	36.947	0.569243	117.525	41.375	0.560364
MN-rio24114	Platyrrhini	Brachyteles	arachnoides		Smoothed	EEC	folivore	NA	5000	5000	0	118.117	36.035	0.593592	156.686	58.375	0.537483
MN-rio24114	Platyrrhini	Brachyteles	arachnoides		Smoothed	EEC	folivore	NA	9999	10000	0	118.407	35.713	0.599307	185.807	71.5	0.5278
MN-rio24114	Platyrrhini	Brachyteles	arachnoides		Smoothed	EEC	folivore	NA	19999	20000	0	118.256	35.566	0.600731	225.377	96.25	0.523867
MN-rio24114	Platyrrhini	Brachyteles	arachnoides		Smoothed	EEC	folivore	NA	49995	50000	0	118.112	35.528	0.600656	320.873	165.875	0.520102
MN-rio24114	Platyrrhini	Brachyteles	arachnoides		Smoothed	EEC	folivore	NA	99964	100000	0	118.17	35.53	0.600873	508.451	284.125	0.518095
MN-rio8513	Platyrrhini	Brachyteles	arachnoides		Smoothed	EEC	folivore	NA	99	100	0	90.774	37.292	0.444797	16.032	8.625	0.65057
MN-rio8513	Platyrrhini	Brachyteles	arachnoides		Smoothed	EEC	folivore	NA	200	200	0	110.155	42.829	0.472337	27.678	11.5	0.649884
MN-rio8513	Platyrrhini	Brachyteles	arachnoides		Smoothed	EEC	folivore	NA	499	500	0	115.564	43.545	0.488015	47.964	21.25	0.631945
MN-rio8513	Platyrrhini	Brachyteles	arachnoides		Smoothed	EEC	folivore	NA	1000	1000	0	120.45	41.823	0.528894	67.73	31.125	0.59261
MN-rio8513	Platyrrhini	Brachyteles	arachnoides		Smoothed	EEC	folivore	NA	2000	2000	0	124.602	40.244	0.565082	98.221	39.75	0.563584
MN-rio8513	Platyrrhini	Brachyteles	arachnoides		Smoothed	EEC	folivore	NA	5000	5000	0	127.117	39.163	0.588688	138.336	55.5	0.54196
MN-rio8513	Platyrrhini	Brachyteles	arachnoides		Smoothed	EEC	folivore	NA	10000	10000	0	127.095	38.847	0.592652	165.442	67.875	0.533353
MN-rio8513	Platyrrhini	Brachyteles	arachnoides		Smoothed	EEC	folivore	NA	19999	20000	0	127.096	38.724	0.594242	207.724	91.25	0.529109
MN-rio8513	Platyrrhini	Brachyteles	arachnoides		Smoothed	EEC	folivore	NA	49992	50000	0	127.158	38.638	0.595597	304.563	152.75	0.52556
MN-rio8513	Platyrrhini	Brachyteles	arachnoides		Smoothed	EEC	folivore	NA	99946	100000	0	127.198	38.626	0.59591	451.917	253	0.524565
MN-rio7724	Platyrrhini	Brachyteles	arachnoides		Smoothed	EEC	folivore	NA	99	100	0	94.31	35.981	0.481798	20.779	9.5	0.620131
MN-rio7724	Platyrrhini	Brachyteles	arachnoides		Smoothed	EEC	folivore	NA	199	200	0	104.576	42.582	0.449241	20.687	8.75	0.654253
MN-rio7724	Platyrrhini	Brachyteles	arachnoides		Smoothed	EEC	folivore	NA	499	500	0	102.428	40.019	0.469903	43.15	20	0.644864
MN-rio7724	Platyrrhini	Brachyteles	arachnoides		Smoothed	EEC	folivore	NA	1000	1000	0	110.204	38.533	0.525409	76.377	29.5	0.602109
MN-rio7724	Platyrrhini	Brachyteles	arachnoides		Smoothed	EEC	folivore	NA	1999	2000	0	114.815	36.813	0.568736	105.919	36.125	0.568323
MN-rio7724	Platyrrhini	Brachyteles	arachnoides		Smoothed	EEC	folivore	NA	5000	5000	0	117.372	36.129	0.589126	138.364	54.375	0.544656
MN-rio7724	Platyrrhini	Brachyteles	arachnoides		Smoothed	EEC	folivore	NA	10000	10000	0	117.418	35.849	0.593212	169.513	62.25	0.538833
MN-rio7724	Platyrrhini	Brachyteles	arachnoides		Smoothed	EEC	folivore	NA	19993	20000	0	117.156	35.724	0.593842	207.599	82.375	0.534562
MN-rio7724	Platyrrhini	Brachyteles	arachnoides		Smoothed	EEC	folivore	NA	49964	50000	0	117.135	35.67	0.594509	302.455	130.75	0.532479
MN-rio7724	Platyrrhini	Brachyteles	arachnoides		Smoothed	EEC	folivore	NA	99933	100000	0	117.19	35.676	0.594659	452.876	219.375	0.531194
MCZ5070	Platyrrhini	Brachyteles	arachnoides		Smoothed	EEC	folivore	NA	99	100	0	80.92	34.965	0.419557	16.337	8.875	0.649474
MCZ5070	Platyrrhini	Brachyteles	arachnoides		Smoothed	EEC	folivore	NA	200	200	0	91.166	37.896	0.438918	24.545	12.875	0.660864
MCZ5070	Platyrrhini	Brachyteles	arachnoides		Smoothed	EEC	folivore	NA	500	500	0	96.509	36.892	0.480821	39.811	20.625	0.641592
MCZ5070	Platyrrhini	Brachyteles	arachnoides		Smoothed	EEC	folivore	NA	999	1000	0	102.103	35.838	0.523487	77.501	33.125	0.596735
MCZ5070	Platyrrhini	Brachyteles	arachnoides		Smoothed	EEC	folivore	NA	1999	2000	0	106.373	34.443	0.563823	101.148	40.375	0.568619
MCZ5070	Platyrrhini	Brachyteles	arachnoides		Smoothed	EEC	folivore	NA	5000	5000	0	108.203	33.596	0.584801	125.243	53.125	0.54821
MCZ5070	Platyrrhini	Brachyteles	arachnoides		Smoothed	EEC	folivore	NA	10000	10000	0	108.119	33.359	0.587952	151.162	66.125	0.540255
MCZ5070	Platyrrhini	Brachyteles	arachnoides		Smoothed	EEC	folivore	NA	19999	20000	0	107.891	33.235	0.588759	185.305	80.625	0.537747
MCZ5070	Platyrrhini	Brachyteles	arachnoides		Smoothed	EEC	folivore	NA	49972	50000	0	107.78	33.213	0.588575	278.853	141.125	0.53573
MCZ5070	Platyrrhini	Brachyteles	arachnoides		Smoothed	EEC	folivore	NA	99928	100000	0	107.91	33.241	0.588757	457.092	255.875	0.534089
AMNH73720	Platyrrhini	Cacajao	calvus		Smoothed	EEC	hardobjectfeeder	NA	99	100	0	33.912	17.022	0.344631	17.124	8.5	0.648524
AMNH73720	Platyrrhini	Cacajao	calvus		Smoothed	EEC	hardobjectfeeder	NA	199	200	0	41.202	19.605	0.371351	26.303	9	0.658684
AMNH73720	Platyrrhini	Cacajao	calvus		Smoothed	EEC	hardobjectfeeder	NA	499	500	0	42.87	19.395	0.396578	40.766	20.75	0.672172
AMNH73720	Platyrrhini	Cacajao	calvus		Smoothed	EEC	hardobjectfeeder	NA	1000	1000	0	43.394	18.37	0.429801	53.911	27.125	0.631152
AMNH73720	Platyrrhini	Cacajao	calvus		Smoothed	EEC	hardobjectfeeder	NA	1999	2000	0	43.509	17.602	0.452478	68.37	36.125	0.602824
AMNH73720	Platyrrhini	Cacajao	calvus		Smoothed	EEC	hardobjectfeeder	NA	4999	5000	0	43.715	17.193	0.466594	94.668	59.125	0.585425
AMNH73720	Platyrrhini	Cacajao	calvus		Smoothed	EEC	hardobjectfeeder	NA	9991	10000	0	43.732	17.048	0.471024	122.087	71.125	0.575048
AMNH73720	Platyrrhini	Cacajao	calvus		Smoothed	EEC	hardobjectfeeder	NA	19980	20000	0	43.75	17.005	0.472492	171.407	114.75	0.570202
AMNH73720	Platyrrhini	Cacajao	calvus		Smoothed	EEC	hardobjectfeeder	NA	49988	50000	0	43.816	16.978	0.47404	321.402	225	0.562803
AMNH73720	Platyrrhini	Cacajao	calvus		Smoothed	EEC	hardobjectfeeder	NA	99997	100000	0	43.887	16.973	0.474997	540.777	427.875	0.555217
AMNH76391	Platyrrhini	Cacajao	calvus		Smoothed	EEC	hardobjectfeeder	NA	100	100	0	34.074	16.168	0.37275	16.543	8.625	0.648816
AMNH76391	Platyrrhini	Cacajao	calvus		Smoothed	EEC	hardobjectfeeder	NA	199	200	0	43.405	20.705	0.3701	28.184	8.875	0.657091
AMNH76391	Platyrrhini	Cacajao	calvus		Smoothed	EEC	hardobjectfeeder	NA	500	500	0	43.226	19.955	0.386481	41.23	19.875	0.675896
AMNH76391	Platyrrhini	Cacajao	calvus		Smoothed	EEC	hardobjectfeeder	NA	1000	1000	0	43.709	18.648	0.425908	56.156	24.75	0.632562
AMNH76391	Platyrrhini	Cacajao	calvus		Smoothed	EEC	hardobjectfeeder	NA	2000	2000	0	44	18.032	0.446021	71.644	36.875	0.604874
AMNH76391	Platyrrhini	Cacajao	calvus		Smoothed	EEC	hardobjectfeeder	NA	5000	5000	0	44.146	17.643	0.458582	96.59	58.5	0.586963
AMNH76391	Platyrrhini	Cacajao	calvus		Smoothed	EEC	hardobjectfeeder	NA	9998	10000	0	44.184	17.54	0.461939	124.715	75	0.579435
AMNH76391	Platyrrhini	Cacajao	calvus		Smoothed	EEC	hardobjectfeeder	NA	19982	20000	0	44.225	17.476	0.464231	166.827	106.625	0.572584
AMNH76391	Platyrrhini	Cacajao	calvus		Smoothed	EEC	hardobjectfeeder	NA	49984	50000	0	44.298	17.435	0.46623	323.051	238.625	0.56381
AMNH76391	Platyrrhini	Cacajao	calvus		Smoothed	EEC	hardobjectfeeder	NA	99992	100000	0	44.425	17.434	0.46769	604.496	496.5	0.554313
AMNH76648	Platyrrhini	Cacajao	calvus		Smoothed	EEC	hardobjectfeeder	NA	99	100	0	38.495	17.986	0.380467	21.232	8.125	0.631951
AMNH76648	Platyrrhini	Cacajao	calvus		Smoothed	EEC	hardobjectfeeder	NA	199	200	0	42.866	20.511	0.368559	20.788	8.625	0.668259
AMNH76648	Platyrrhini	Cacajao	calvus		Smoothed	EEC	hardobjectfeeder	NA	500	500	0	44.911	20.212	0.399203	37.583	20.125	0.661721
AMNH76648	Platyrrhini	Cacajao	calvus		Smoothed	EEC	hardobjectfeeder	NA	999	1000	0	45.111	18.915	0.434585	51.301	28.25	0.621832
AMNH76648	Platyrrhini	Cacajao	calvus		Smoothed	EEC	hardobjectfeeder	NA	1999	2000	0	45.467	18.238	0.45674	65.81	32.5	0.601514
AMNH76648	Platyrrhini	Cacajao	calvus		Smoothed	EEC	hardobjectfeeder	NA	5000	5000	0	45.639	17.81	0.470501	91.948	50.625	0.580763
AMNH76648	Platyrrhini	Cacajao	calvus		Smoothed	EEC	hardobjectfeeder	NA	9997	10000	0	45.676	17.684	0.474456	121.444	69.625	0.573154
AMNH76648	Platyrrhini	Cacajao	calvus		Smoothed	EEC	hardobjectfeeder	NA	19988	20000	0	45.716	17.635	0.476281	166.727	101.375	0.568824
AMNH76648	Platyrrhini	Cacajao	calvus		Smoothed	EEC	hardobjectfeeder	NA	49975	50000	0	45.784	17.616	0.477564	308.434	208.5	0.562588
AMNH76648	Platyrrhini	Cacajao	calvus		Smoothed	EEC	hardobjectfeeder	NA	99993	100000	0	45.92	17.624	0.47882	595.064	404.75	0.556106
AMNH98316	Platyrrhini	Cacajao	calvus		Smoothed	EEC	hardobjectfeeder	NA	100	100	0	37.133	18.475	0.349044	18.899	8.125	0.640123
AMNH98316	Platyrrhini	Cacajao	calvus		Smoothed	EEC	hardobjectfeeder	NA	200	200	0	43.611	20.673	0.37324	26.041	8.875	0.657238
AMNH98316	Platyrrhini	Cacajao	calvus		Smoothed	EEC	hardobjectfeeder	NA	500	500	0	45.896	20.86	0.394272	44.501	22	0.63991
AMNH98316	Platyrrhini	Cacajao	calvus		Smoothed	EEC	hardobjectfeeder	NA	1000	1000	0	46.521	20.111	0.419318	55.945	27.75	0.6184
AMNH98316	Platyrrhini	Cacajao	calvus		Smoothed	EEC	hardobjectfeeder	NA	1999	2000	0	46.679	19.403	0.438933	67.962	37.75	0.593578
AMNH98316	Platyrrhini	Cacajao	calvus		Smoothed	EEC	hardobjectfeeder	NA	4999	5000	0	46.636	19.016	0.448546	88.033	46.375	0.579154
AMNH98316	Platyrrhini	Cacajao	calvus		Smoothed	EEC	hardobjectfeeder	NA	9998	10000	0	46.558	18.857	0.451907	110.106	59.625	0.573518
AMNH98316	Platyrrhini	Cacajao	calvus		Smoothed	EEC	hardobjectfeeder	NA	19989	20000	0	46.595	18.763	0.454803	151.843	82.75	0.567193
AMNH98316	Platyrrhini	Cacajao	calvus		Smoothed	EEC	hardobjectfeeder	NA	49946	50000	0	46.741	18.737	0.457061	296.591	163.75	0.559646
AMNH98316	Platyrrhini	Cacajao	calvus		Smoothed	EEC	hardobjectfeeder	NA	99991	100000	0	46.898	18.747	0.458471	592.366	333.75	0.550681
AMNH98397	Platyrrhini	Cacajao	calvus		Smoothed	EEC	hardobjectfeeder	NA	100	100	0	35.424	16.211	0.39085	17.123	8	0.629383
AMNH98397	Platyrrhini	Cacajao	calvus		Smoothed	EEC	hardobjectfeeder	NA	199	200	0	41.149	19.225	0.380494	25.86	9.25	0.66225
AMNH98397	Platyrrhini	Cacajao	calvus		Smoothed	EEC	hardobjectfeeder	NA	500	500	0	43.357	18.909	0.414915	42.685	20.875	0.655229
AMNH98397	Platyrrhini	Cacajao	calvus		Smoothed	EEC	hardobjectfeeder	NA	999	1000	0	45.098	18.287	0.451324	61.065	25.75	0.615339
AMNH98397	Platyrrhini	Cacajao	calvus		Smoothed	EEC	hardobjectfeeder	NA	2000	2000	0	45.372	17.705	0.470524	78.53	37.125	0.588394
AMNH98397	Platyrrhini	Cacajao	calvus		Smoothed	EEC	hardobjectfeeder	NA	4999	5000	0	45.873	17.29	0.487874	114.185	55.5	0.564179
AMNH98397	Platyrrhini	Cacajao	calvus		Smoothed	EEC	hardobjectfeeder	NA	9999	10000	0	46.052	17.136	0.494295	154.559	82.75	0.53852
AMNH98397	Platyrrhini	Cacajao	calvus		Smoothed	EEC	hardobjectfeeder	NA	19979	20000	0	46.202	17.063	0.498055	221.051	115.125	0.54724
AMNH98397	Platyrrhini	Cacajao	calvus		Smoothed	EEC	hardobjectfeeder	NA	49978	50000	0	46.371	17.026	0.500966	413.14	226	0.540923
AMNH98397	Platyrrhini	Cacajao	calvus		Smoothed	EEC	hardobjectfeeder	NA	99985	100000	0	46.542	17.028	0.502748	762.766	427.125	0.534846
AMNH78566	Platyrrhini	Cacajao	melanocephalus		Smoothed	EEC	hardobjectfeeder	NA	99	100	0	28.584	13.795	0.36427	14.522	8.375	0.651008
AMNH78566	Platyrrhini	Cacajao	melanocephalus		Smoothed	EEC	hardobjectfeeder	NA	199	200	0	37.541	17.768	0.374017	32.953	8.5	0.655419
AMNH78566	Platyrrhini	Cacajao	melanocephalus		Smoothed	EEC	hardobjectfeeder	NA	500	500	0	35.542	15.953	0.400534	41.511	19.5	0.655282
AMNH78566	Platyrrhini	Cacajao	melanocephalus		Smoothed	EEC	hardobjectfeeder	NA	999	1000	0	36.834	15.425	0.435216	54.116	27.5	0.617202
AMNH78566	Platyrrhini	Cacajao	melanocephalus		Smoothed	EEC	hardobjectfeeder	NA	2000	2000	0	37.24	15.063	0.452571	65.388	32.625	0.592669
AMNH78566	Platyrrhini	Cacajao	melanocephalus		Smoothed	EEC	hardobjectfeeder	NA	5000	5000	0	37.436	14.739	0.466068	93.781	55.125	0.573381
AMNH78566	Platyrrhini	Cacajao	melanocephalus		Smoothed	EEC	hardobjectfeeder	NA	9993	10000	0	37.425	14.61	0.470316	118.962	71.75	0.565085
AMNH78566	Platyrrhini	Cacajao	melanocephalus		Smoothed	EEC	hardobjectfeeder	NA	19998	20000	0	37.431	14.573	0.471664	165.403	121.375	0.558434
AMNH78566	Platyrrhini	Cacajao	melanocephalus		Smoothed	EEC	hardobjectfeeder	NA	49989	50000	0	37.484	14.56	0.472818	313.592	238.75	0.547153
AMNH78566	Platyrrhini	Cacajao	melanocephalus		Smoothed	EEC	hardobjectfeeder	NA	99999	100000	0	37.561	14.57	0.473501	549.582	440.375	0.539255
AMNH78569	Platyrrhini	Cacajao	melanocephalus		Smoothed	EEC	hardobjectfeeder	NA	100	100	0	31.815	14.603	0.389355	18.949	8.125	0.625146
AMNH78569	Platyrrhini	Cacajao	melanocephalus		Smoothed	EEC	hardobjectfeeder	NA	199	200	0	36.436	16.747	0.388669	25.13	10.25	0.645493
AMNH78569	Platyrrhini	Cacajao	melanocephalus		Smoothed	EEC	hardobjectfeeder	NA	499	500	0	38.473	17.178	0.403164	43.973	19.125	0.65098
AMNH78569	Platyrrhini	Cacajao	melanocephalus		Smoothed	EEC	hardobjectfeeder	NA	1000	1000	0	38.851	16.18	0.437979	58.28	23.125	0.615254
AMNH78569	Platyrrhini	Cacajao	melanocephalus		Smoothed	EEC	hardobjectfeeder	NA	2000	2000	0	39.039	15.627	0.45778	69.514	36.875	0.591364
AMNH78569	Platyrrhini	Cacajao	melanocephalus		Smoothed	EEC	hardobjectfeeder	NA	5000	5000	0	39.195	15.279	0.471035	94.074	50.375	0.572462
AMNH78569	Platyrrhini	Cacajao	melanocephalus		Smoothed	EEC	hardobjectfeeder	NA	9993	10000	0	39.175	15.157	0.474788	120.695	72.5	0.562226
AMNH78569	Platyrrhini	Cacajao	melanocephalus		Smoothed	EEC	hardobjectfeeder	NA	19996	20000	0	39.201	15.109	0.476706	162.822	106	0.556804
AMNH78569	Platyrrhini	Cacajao	melanocephalus		Smoothed	EEC	hardobjectfeeder	NA	49989	50000	0	39.272	15.089	0.478273	306.179	219.75	0.546087
AMNH78569	Platyrrhini	Cacajao	melanocephalus		Smoothed	EEC	hardobjectfeeder	NA	99997	100000	0	39.37	15.091	0.479453	555.477	420.625	0.536135
USNM256215	Platyrrhini	Cacajao	melanocephalus		Smoothed	EEC	hardobjectfeeder	NA	99	100	0	30.171	14.249	0.375097	20.126	8.875	0.631783
USNM256215	Platyrrhini	Cacajao	melanocephalus		Smoothed	EEC	hardobjectfeeder	NA	200	200	0	38.73	18.84	0.360316	33.276	9.25	0.65919
USNM256215	Platyrrhini	Cacajao	melanocephalus		Smoothed	EEC	hardobjectfeeder	NA	499	500	0	37.722	17.722	0.377718	41.211	21	0.663321
USNM256215	Platyrrhini	Cacajao	melanocephalus		Smoothed	EEC	hardobjectfeeder	NA	1000	1000	0	37.645	16.514	0.411996	51.175	26.75	0.622889
USNM256215	Platyrrhini	Cacajao	melanocephalus		Smoothed	EEC	hardobjectfeeder	NA	1999	2000	0	37.751	16.071	0.426998	63.471	34.25	0.602787
USNM256215	Platyrrhini	Cacajao	melanocephalus		Smoothed	EEC	hardobjectfeeder	NA	4999	5000	0	37.796	15.685	0.439749	85.797	49.5	0.587508
USNM256215	Platyrrhini	Cacajao	melanocephalus		Smoothed	EEC	hardobjectfeeder	NA	9994	10000	0	37.806	15.551	0.444171	112.709	56.875	0.578489
USNM256215	Platyrrhini	Cacajao	melanocephalus		Smoothed	EEC	hardobjectfeeder	NA	19983	20000	0	37.85	15.508	0.446137	163.031	88.125	0.571299
USNM256215	Platyrrhini	Cacajao	melanocephalus		Smoothed	EEC	hardobjectfeeder	NA	49985	50000	0	37.954	15.494	0.447961	319.622	185.625	0.563944
USNM256215	Platyrrhini	Cacajao	melanocephalus		Smoothed	EEC	hardobjectfeeder	NA	100000	100000	0	38.081	15.504	0.449309	645.731	414.875	0.552538
USNM406423	Platyrrhini	Cacajao	melanocephalus		Smoothed	EEC	hardobjectfeeder	NA	100	100	0	30.271	16.675	0.29814	12.411	8.625	0.674232
USNM406423	Platyrrhini	Cacajao	melanocephalus		Smoothed	EEC	hardobjectfeeder	NA	199	200	0	37.036	19.021	0.333173	25.25	9.375	0.672342
USNM406423	Platyrrhini	Cacajao	melanocephalus		Smoothed	EEC	hardobjectfeeder	NA	499	500	0	38.656	18.569	0.366604	41.595	20	0.675195
USNM406423	Platyrrhini	Cacajao	melanocephalus		Smoothed	EEC	hardobjectfeeder	NA	1000	1000	0	38.29	17.348	0.395856	52.191	29.375	0.642417
USNM406423	Platyrrhini	Cacajao	melanocephalus		Smoothed	EEC	hardobjectfeeder	NA	1999	2000	0	38.763	16.878	0.415728	68.224	34.875	0.614802
USNM406423	Platyrrhini	Cacajao	melanocephalus		Smoothed	EEC	hardobjectfeeder	NA	4999	5000	0	39.1	16.501	0.431351	105.322	64	0.590492
USNM406423	Platyrrhini	Cacajao	melanocephalus		Smoothed	EEC	hardobjectfeeder	NA	9998	10000	0	39.308	16.334	0.43909	149.911	96.625	0.575673
USNM406423	Platyrrhini	Cacajao	melanocephalus		Smoothed	EEC	hardobjectfeeder	NA	19984	20000	0	39.423	16.281	0.442175	219.982	142	0.567238
USNM406423	Platyrrhini	Cacajao	melanocephalus		Smoothed	EEC	hardobjectfeeder	NA	49992	50000	0	39.577	16.262	0.444709	435.248	288	0.558827
USNM406423	Platyrrhini	Cacajao	melanocephalus		Smoothed	EEC	hardobjectfeeder	NA	99999	100000	0	39.736	16.262	0.446713	780.731	585.375	0.551066
SBU N Cj01	Platyrrhini	Cacajao	calvus	rubicundus	Smoothed	EEC	hardobjectfeeder	NA	100	100	0	37.355	19.434	0.326721	13.92	8	0.646869
SBU N Cj01	Platyrrhini	Cacajao	calvus	rubicundus	Smoothed	EEC	hardobjectfeeder	NA	200	200	0	47.152	22.098	0.378945	25.114	9.125	0.659322
SBU N Cj01	Platyrrhini	Cacajao	calvus	rubicundus	Smoothed	EEC	hardobjectfeeder	NA	499	500	0	47.468	21.701	0.391349	34.719	20.25	0.658192
SBU N Cj01	Platyrrhini	Cacajao	calvus	rubicundus	Smoothed	EEC	hardobjectfeeder	NA	999	1000	0	47.785	20.485	0.423509	48.491	24.375	0.625815
SBU N Cj01	Platyrrhini	Cacajao	calvus	rubicundus	Smoothed	EEC	hardobjectfeeder	NA	1999	2000	0	48.09	19.856	0.442284	61.469	33.625	0.6077
SBU N Cj01	Platyrrhini	Cacajao	calvus	rubicundus	Smoothed	EEC	hardobjectfeeder	NA	5000	5000	0	48.111	19.431	0.453321	83.54	57.375	0.592621
SBU N Cj01	Platyrrhini	Cacajao	calvus	rubicundus	Smoothed	EEC	hardobjectfeeder	NA	9999	10000	0	48.121	19.199	0.45943	109.386	87.375	0.582767
SBU N Cj01	Platyrrhini	Cacajao	calvus	rubicundus	Smoothed	EEC	hardobjectfeeder	NA	19987	20000	0	48.172	19.109	0.462309	162.545	146.875	0.575519
SBU N Cj01	Platyrrhini	Cacajao	calvus	rubicundus	Smoothed	EEC	hardobjectfeeder	NA	49969	50000	0	48.295	19.075	0.464475	336.184	313.625	0.564943
SBU N Cj01	Platyrrhini	Cacajao	calvus	rubicundus	Smoothed	EEC	hardobjectfeeder	NA	99991	100000	0	48.497	19.08	0.466431	696.501	595.5	0.552591
AMNH211491	Platyrrhini	Callicebus	donacophilus		Smoothed	EEC	frugivore	NA	100	100	0	19.905	9.835	0.352512	19.659	9.625	0.650643
AMNH211491	Platyrrhini	Callicebus	donacophilus		Smoothed	EEC	frugivore	NA	199	200	0	22.851	11.236	0.354936	24.208	10.375	0.689792
AMNH211491	Platyrrhini	Callicebus	donacophilus		Smoothed	EEC	frugivore	NA	499	500	0	24.489	11.263	0.388351	45.387	26.625	0.674644
AMNH211491	Platyrrhini	Callicebus	donacophilus		Smoothed	EEC	frugivore	NA	1000	1000	0	25.577	11.087	0.41796	71.044	35.625	0.626237
AMNH211491	Platyrrhini	Callicebus	donacophilus		Smoothed	EEC	frugivore	NA	2000	2000	0	26.053	10.73	0.443545	104.147	44.625	0.587546
AMNH211491	Platyrrhini	Callicebus	donacophilus		Smoothed	EEC	frugivore	NA	4995	5000	0	26.671	10.466	0.467722	174.389	67	0.556684
AMNH211491	Platyrrhini	Callicebus	donacophilus		Smoothed	EEC	frugivore	NA	9992	10000	0	26.931	10.382	0.476602	238.369	98.875	0.541928
AMNH211491	Platyrrhini	Callicebus	donacophilus		Smoothed	EEC	frugivore	NA	19983	20000	0	27.142	10.349	0.482096	365.839	158.625	0.532792
AMNH211491	Platyrrhini	Callicebus	donacophilus		Smoothed	EEC	frugivore	NA	49996	50000	0	27.362	10.337	0.486713	685.956	330.5	0.524602
AMNH211491	Platyrrhini	Callicebus	donacophilus		Smoothed	EEC	frugivore	NA	100000	100000	0	27.527	10.339	0.489622	1095.12	529.125	0.517041
AMNH211494	Platyrrhini	Callicebus	donacophilus		Smoothed	EEC	frugivore	NA	99	100	0	19.864	8.753	0.409756	22.737	9	0.635222
AMNH211494	Platyrrhini	Callicebus	donacophilus		Smoothed	EEC	frugivore	NA	200	200	0	23.287	10.73	0.387426	27.816	9.75	0.667742
AMNH211494	Platyrrhini	Callicebus	donacophilus		Smoothed	EEC	frugivore	NA	500	500	0	22.379	9.698	0.418102	37.837	21.125	0.660905
AMNH211494	Platyrrhini	Callicebus	donacophilus		Smoothed	EEC	frugivore	NA	999	1000	0	23.546	9.646	0.446206	62.113	31.125	0.610754
AMNH211494	Platyrrhini	Callicebus	donacophilus		Smoothed	EEC	frugivore	NA	1999	2000	0	24.437	9.426	0.476313	103.637	45.5	0.5735
AMNH211494	Platyrrhini	Callicebus	donacophilus		Smoothed	EEC	frugivore	NA	4999	5000	0	24.935	9.202	0.498426	164.355	69.25	0.552392
AMNH211494	Platyrrhini	Callicebus	donacophilus		Smoothed	EEC	frugivore	NA	9991	10000	0	25.096	9.111	0.506613	228.87	100.25	0.544252
AMNH211494	Platyrrhini	Callicebus	donacophilus		Smoothed	EEC	frugivore	NA	19993	20000	0	25.192	9.081	0.510171	328.106	151.25	0.536081
AMNH211494	Platyrrhini	Callicebus	donacophilus		Smoothed	EEC	frugivore	NA	49996	50000	0	25.302	9.078	0.512515	594.227	289.75	0.528619
AMNH211494	Platyrrhini	Callicebus	donacophilus		Smoothed	EEC	frugivore	NA	99999	100000	0	25.423	9.081	0.514735	908.728	419.5	0.520703
AMNH40834	Platyrrhini	Callicebus	donacophilus		Smoothed	EEC	frugivore	NA	100	100	0	19.898	10.433	0.322823	15.462	8.5	0.663866
AMNH40834	Platyrrhini	Callicebus	donacophilus		Smoothed	EEC	frugivore	NA	199	200	0	23.22	11.566	0.348472	19.73	9.625	0.69376
AMNH40834	Platyrrhini	Callicebus	donacophilus		Smoothed	EEC	frugivore	NA	500	500	0	23.798	11.556	0.361198	35.818	26.125	0.680918
AMNH40834	Platyrrhini	Callicebus	donacophilus		Smoothed	EEC	frugivore	NA	999	1000	0	24.867	11.396	0.39014	59.597	35	0.633511
AMNH40834	Platyrrhini	Callicebus	donacophilus		Smoothed	EEC	frugivore	NA	2000	2000	0	25.402	11.147	0.411829	81.255	40.125	0.604894
AMNH40834	Platyrrhini	Callicebus	donacophilus		Smoothed	EEC	frugivore	NA	5000	5000	0	25.547	10.876	0.426981	120.923	54.75	0.583925
AMNH40834	Platyrrhini	Callicebus	donacophilus		Smoothed	EEC	frugivore	NA	9995	10000	0	25.607	10.792	0.43203	165.431	77.375	0.57416
AMNH40834	Platyrrhini	Callicebus	donacophilus		Smoothed	EEC	frugivore	NA	19978	20000	0	25.647	10.762	0.434203	233.603	110	0.567277
AMNH40834	Platyrrhini	Callicebus	donacophilus		Smoothed	EEC	frugivore	NA	49994	50000	0	25.697	10.742	0.436106	412.165	205.625	0.562622
AMNH40834	Platyrrhini	Callicebus	donacophilus		Smoothed	EEC	frugivore	NA	99998	100000	0	25.776	10.748	0.437362	635.305	318	0.556973
AMNH94972	Platyrrhini	Callicebus	moloch		Smoothed	EEC	frugivore	NA	100	100	0	23.907	10.114	0.430125	27.004	9.25	0.60898
AMNH94972	Platyrrhini	Callicebus	moloch		Smoothed	EEC	frugivore	NA	200	200	0	24.999	12.032	0.365633	20.303	9.125	0.66785
AMNH94972	Platyrrhini	Callicebus	moloch		Smoothed	EEC	frugivore	NA	499	500	0	26.678	12.016	0.3988	33.675	19	0.668978
AMNH94972	Platyrrhini	Callicebus	moloch		Smoothed	EEC	frugivore	NA	999	1000	0	27.054	11.481	0.428571	55.33	32.5	0.629778
AMNH94972	Platyrrhini	Callicebus	moloch		Smoothed	EEC	frugivore	NA	2000	2000	0	27.579	11.105	0.45483	78.853	42	0.59232
AMNH94972	Platyrrhini	Callicebus	moloch		Smoothed	EEC	frugivore	NA	5000	5000	0	27.711	10.863	0.468233	114.448	61.375	0.574216
AMNH94972	Platyrrhini	Callicebus	moloch		Smoothed	EEC	frugivore	NA	9992	10000	0	27.786	10.785	0.473188	152.462	82.75	0.562772
AMNH94972	Platyrrhini	Callicebus	moloch		Smoothed	EEC	frugivore	NA	19993	20000	0	27.826	10.746	0.475719	214.873	124.625	0.555287
AMNH94972	Platyrrhini	Callicebus	moloch		Smoothed	EEC	frugivore	NA	49991	50000	0	27.867	10.733	0.47706	393.349	235.125	0.548481
AMNH94972	Platyrrhini	Callicebus	moloch		Smoothed	EEC	frugivore	NA	100000	100000	0	27.91	10.736	0.477691	558.187	329.875	0.541343
AMNH94979	Platyrrhini	Callicebus	moloch		Smoothed	EEC	frugivore	NA	99	100	0	21.26	9.082	0.425266	18.289	8.375	0.622956
AMNH94979	Platyrrhini	Callicebus	moloch		Smoothed	EEC	frugivore	NA	200	200	0	25.78	11.766	0.392192	27.579	9.25	0.66136
AMNH94979	Platyrrhini	Callicebus	moloch		Smoothed	EEC	frugivore	NA	500	500	0	24.964	10.849	0.416681	38.443	23.625	0.65969
AMNH94979	Platyrrhini	Callicebus	moloch		Smoothed	EEC	frugivore	NA	999	1000	0	26.16	10.75	0.444663	60.468	32.5	0.620546
AMNH94979	Platyrrhini	Callicebus	moloch		Smoothed	EEC	frugivore	NA	1999	2000	0	26.609	10.41	0.469241	83.983	38.25	0.583589
AMNH94979	Platyrrhini	Callicebus	moloch		Smoothed	EEC	frugivore	NA	4997	5000	0	26.843	10.119	0.487795	125.057	58.625	0.560181
AMNH94979	Platyrrhini	Callicebus	moloch		Smoothed	EEC	frugivore	NA	9993	10000	0	26.958	10.048	0.493453	165.628	79.5	0.550128
AMNH94979	Platyrrhini	Callicebus	moloch		Smoothed	EEC	frugivore	NA	19986	20000	0	27.022	10.004	0.496833	235.542	119.125	0.542945
AMNH94979	Platyrrhini	Callicebus	moloch		Smoothed	EEC	frugivore	NA	49991	50000	0	27.036	9.987	0.497943	403.77	219.5	0.537245
AMNH94979	Platyrrhini	Callicebus	moloch		Smoothed	EEC	frugivore	NA	99999	100000	0	27.09	9.991	0.49874	603.6	316.25	0.529866
AMNH76861	Platyrrhini	Callicebus	torquatus		Smoothed	EEC	frugivore	NA	99	100	0	23.038	11.875	0.331355	13.164	8.625	0.665912
AMNH76861	Platyrrhini	Callicebus	torquatus		Smoothed	EEC	frugivore	NA	200	200	0	26.781	13.536	0.34117	20.175	9	0.690563
AMNH76861	Platyrrhini	Callicebus	torquatus		Smoothed	EEC	frugivore	NA	500	500	0	28.27	13.444	0.371634	36.482	22.5	0.686425
AMNH76861	Platyrrhini	Callicebus	torquatus		Smoothed	EEC	frugivore	NA	999	1000	0	29.114	12.961	0.404637	54.187	31	0.636285
AMNH76861	Platyrrhini	Callicebus	torquatus		Smoothed	EEC	frugivore	NA	2000	2000	0	29.474	12.593	0.425184	82.678	40.5	0.603153
AMNH76861	Platyrrhini	Callicebus	torquatus		Smoothed	EEC	frugivore	NA	4999	5000	0	29.853	12.369	0.440546	124.385	65	0.580974
AMNH76861	Platyrrhini	Callicebus	torquatus		Smoothed	EEC	frugivore	NA	9992	10000	0	30.01	12.275	0.446983	172.11	97.25	0.568446
AMNH76861	Platyrrhini	Callicebus	torquatus		Smoothed	EEC	frugivore	NA	19994	20000	0	30.091	12.232	0.450085	245.881	152.625	0.563279
AMNH76861	Platyrrhini	Callicebus	torquatus		Smoothed	EEC	frugivore	NA	49992	50000	0	30.178	12.216	0.452183	448.182	294.125	0.556157
AMNH76861	Platyrrhini	Callicebus	torquatus		Smoothed	EEC	frugivore	NA	100000	100000	0	30.257	12.215	0.453531	725.137	474.125	0.547415
AMNH77300	Platyrrhini	Callicebus	torquatus		Smoothed	EEC	frugivore	NA	100	100	0	22.112	12.035	0.304151	14.094	8.375	0.663028
AMNH77300	Platyrrhini	Callicebus	torquatus		Smoothed	EEC	frugivore	NA	199	200	0	27.057	12.787	0.374758	29.058	9.875	0.668528
AMNH77300	Platyrrhini	Callicebus	torquatus		Smoothed	EEC	frugivore	NA	500	500	0	28.949	13.238	0.391222	40.899	24	0.668504
AMNH77300	Platyrrhini	Callicebus	torquatus		Smoothed	EEC	frugivore	NA	1000	1000	0	30.107	12.915	0.423184	57.391	34.625	0.626908
AMNH77300	Platyrrhini	Callicebus	torquatus		Smoothed	EEC	frugivore	NA	1999	2000	0	30.4	12.58	0.441167	76.869	42.625	0.599624
AMNH77300	Platyrrhini	Callicebus	torquatus		Smoothed	EEC	frugivore	NA	5000	5000	0	30.886	12.336	0.458891	128.625	65.5	0.57259
AMNH77300	Platyrrhini	Callicebus	torquatus		Smoothed	EEC	frugivore	NA	9997	10000	0	31.04	12.237	0.465406	174.754	95.125	0.56239
AMNH77300	Platyrrhini	Callicebus	torquatus		Smoothed	EEC	frugivore	NA	19995	20000	0	31.143	12.183	0.469274	254.163	152.625	0.555139
AMNH77300	Platyrrhini	Callicebus	torquatus		Smoothed	EEC	frugivore	NA	50000	50000	0	31.302	12.154	0.473012	501.3	294.75	0.547617
AMNH77300	Platyrrhini	Callicebus	torquatus		Smoothed	EEC	frugivore	NA	99999	100000	0	31.431	12.156	0.474986	848.701	508.875	0.538682
AMNH78466	Platyrrhini	Callicebus	torquatus		Smoothed	EEC	frugivore	NA	100	100	0	22.327	9.587	0.422694	26.626	8.875	0.619759
AMNH78466	Platyrrhini	Callicebus	torquatus		Smoothed	EEC	frugivore	NA	199	200	0	24.991	11.544	0.386175	24.111	8.375	0.667874
AMNH78466	Platyrrhini	Callicebus	torquatus		Smoothed	EEC	frugivore	NA	499	500	0	26.251	11.712	0.403545	41.988	22.625	0.671154
AMNH78466	Platyrrhini	Callicebus	torquatus		Smoothed	EEC	frugivore	NA	999	1000	0	27.516	11.409	0.440183	61.605	35	0.620111
AMNH78466	Platyrrhini	Callicebus	torquatus		Smoothed	EEC	frugivore	NA	1999	2000	0	27.924	11.003	0.465659	82.182	39.75	0.589313
AMNH78466	Platyrrhini	Callicebus	torquatus		Smoothed	EEC	frugivore	NA	5000	5000	0	28.178	10.801	0.479451	122.639	65.75	0.565185
AMNH78466	Platyrrhini	Callicebus	torquatus		Smoothed	EEC	frugivore	NA	9998	10000	0	28.281	10.72	0.48504	157.587	86.5	0.55311
AMNH78466	Platyrrhini	Callicebus	torquatus		Smoothed	EEC	frugivore	NA	19985	20000	0	28.303	10.681	0.487251	214.505	134.125	0.547037
AMNH78466	Platyrrhini	Callicebus	torquatus		Smoothed	EEC	frugivore	NA	49996	50000	0	28.349	10.662	0.488953	400.444	246.5	0.537551
AMNH78466	Platyrrhini	Callicebus	torquatus		Smoothed	EEC	frugivore	NA	100000	100000	0	28.42	10.658	0.490391	617.004	377.25	0.52539
AMNH78473	Platyrrhini	Callicebus	torquatus		Smoothed	EEC	frugivore	NA	99	100	0	20.743	10.214	0.354225	15.003	8.375	0.663136
AMNH78473	Platyrrhini	Callicebus	torquatus		Smoothed	EEC	frugivore	NA	200	200	0	25.32	11.751	0.383828	23.558	9.125	0.665832
AMNH78473	Platyrrhini	Callicebus	torquatus		Smoothed	EEC	frugivore	NA	499	500	0	26.39	11.794	0.402697	38.646	20.375	0.670867
AMNH78473	Platyrrhini	Callicebus	torquatus		Smoothed	EEC	frugivore	NA	999	1000	0	27.21	11.332	0.437977	60.782	31.25	0.618579
AMNH78473	Platyrrhini	Callicebus	torquatus		Smoothed	EEC	frugivore	NA	1999	2000	0	27.554	10.919	0.462822	80.974	39.875	0.591522
AMNH78473	Platyrrhini	Callicebus	torquatus		Smoothed	EEC	frugivore	NA	5000	5000	0	27.744	10.674	0.477604	117.519	54.25	0.572307
AMNH78473	Platyrrhini	Callicebus	torquatus		Smoothed	EEC	frugivore	NA	9993	10000	0	27.839	10.608	0.482415	157.504	79.875	0.560883
AMNH78473	Platyrrhini	Callicebus	torquatus		Smoothed	EEC	frugivore	NA	19975	20000	0	27.857	10.566	0.484721	212.18	113.625	0.554773
AMNH78473	Platyrrhini	Callicebus	torquatus		Smoothed	EEC	frugivore	NA	49998	50000	0	27.904	10.55	0.486322	398.523	217.375	0.550519
AMNH78473	Platyrrhini	Callicebus	torquatus		Smoothed	EEC	frugivore	NA	99999	100000	0	27.99	10.557	0.487529	644.744	324.125	0.54024
AMNH78580	Platyrrhini	Callicebus	torquatus		Smoothed	EEC	frugivore	NA	99	100	0	22.967	10.912	0.372098	19.763	8.375	0.635296
AMNH78580	Platyrrhini	Callicebus	torquatus		Smoothed	EEC	frugivore	NA	200	200	0	27.728	13.604	0.356039	26.823	9.375	0.684225
AMNH78580	Platyrrhini	Callicebus	torquatus		Smoothed	EEC	frugivore	NA	500	500	0	27.783	12.652	0.393305	42.492	26.875	0.681561
AMNH78580	Platyrrhini	Callicebus	torquatus		Smoothed	EEC	frugivore	NA	1000	1000	0	28.37	12.194	0.422194	62.213	33.75	0.625232
AMNH78580	Platyrrhini	Callicebus	torquatus		Smoothed	EEC	frugivore	NA	1999	2000	0	29.135	11.909	0.447323	91.28	42.375	0.588155
AMNH78580	Platyrrhini	Callicebus	torquatus		Smoothed	EEC	frugivore	NA	4999	5000	0	29.595	11.641	0.466536	143.254	67.25	0.561727
AMNH78580	Platyrrhini	Callicebus	torquatus		Smoothed	EEC	frugivore	NA	9996	10000	0	29.792	11.565	0.473128	202.288	91	0.548673
AMNH78580	Platyrrhini	Callicebus	torquatus		Smoothed	EEC	frugivore	NA	19989	20000	0	29.958	11.521	0.477812	303.56	148.25	0.540674
AMNH78580	Platyrrhini	Callicebus	torquatus		Smoothed	EEC	frugivore	NA	49991	50000	0	30.149	11.497	0.482033	583.369	299.375	0.532154
AMNH78580	Platyrrhini	Callicebus	torquatus		Smoothed	EEC	frugivore	NA	99995	100000	0	30.287	11.499	0.484229	934.394	504.625	0.524803
AMNH239864	Platyrrhini	Cebus	apella		Smoothed	EEC	hardobjectfeeder	NA	100	100	0	41.144	19.54	0.372307	15.696	8.25	0.644506
AMNH239864	Platyrrhini	Cebus	apella		Smoothed	EEC	hardobjectfeeder	NA	200	200	0	47.376	22.814	0.365371	18.809	8	0.665827
AMNH239864	Platyrrhini	Cebus	apella		Smoothed	EEC	hardobjectfeeder	NA	499	500	0	49.393	23.18	0.378259	31.823	20.625	0.662712
AMNH239864	Platyrrhini	Cebus	apella		Smoothed	EEC	hardobjectfeeder	NA	1000	1000	0	50.38	22.505	0.402928	50.069	26.75	0.624288
AMNH239864	Platyrrhini	Cebus	apella		Smoothed	EEC	hardobjectfeeder	NA	2000	2000	0	50.755	21.829	0.421885	66.705	33.125	0.603453
AMNH239864	Platyrrhini	Cebus	apella		Smoothed	EEC	hardobjectfeeder	NA	5000	5000	0	50.82	21.306	0.434651	89.966	42.375	0.581295
AMNH239864	Platyrrhini	Cebus	apella		Smoothed	EEC	hardobjectfeeder	NA	9999	10000	0	50.804	21.185	0.437341	110.379	50.25	0.574705
AMNH239864	Platyrrhini	Cebus	apella		Smoothed	EEC	hardobjectfeeder	NA	19989	20000	0	50.704	21.122	0.437845	137.965	65.875	0.57438
AMNH239864	Platyrrhini	Cebus	apella		Smoothed	EEC	hardobjectfeeder	NA	49986	50000	0	50.652	21.077	0.438398	229.182	122.5	0.571782
AMNH239864	Platyrrhini	Cebus	apella		Smoothed	EEC	hardobjectfeeder	NA	99982	100000	0	50.678	21.077	0.438655	400.762	235.625	0.569762
AMNH78501	Platyrrhini	Cebus	apella		Smoothed	EEC	hardobjectfeeder	NA	100	100	0	39.673	18.602	0.378701	18.698	8.375	0.643118
AMNH78501	Platyrrhini	Cebus	apella		Smoothed	EEC	hardobjectfeeder	NA	200	200	0	42.019	20.041	0.370171	19.48	9.375	0.652429
AMNH78501	Platyrrhini	Cebus	apella		Smoothed	EEC	hardobjectfeeder	NA	499	500	0	45.421	20.686	0.393259	34.552	17.125	0.661625
AMNH78501	Platyrrhini	Cebus	apella		Smoothed	EEC	hardobjectfeeder	NA	999	1000	0	46.688	20.116	0.420986	52.233	28	0.628035
AMNH78501	Platyrrhini	Cebus	apella		Smoothed	EEC	hardobjectfeeder	NA	1999	2000	0	46.848	19.422	0.440251	67.486	39.5	0.596452
AMNH78501	Platyrrhini	Cebus	apella		Smoothed	EEC	hardobjectfeeder	NA	5000	5000	0	46.925	18.993	0.45224	90.362	53.125	0.578366
AMNH78501	Platyrrhini	Cebus	apella		Smoothed	EEC	hardobjectfeeder	NA	9999	10000	0	46.854	18.854	0.455156	110.799	67.5	0.571755
AMNH78501	Platyrrhini	Cebus	apella		Smoothed	EEC	hardobjectfeeder	NA	19987	20000	0	46.78	18.796	0.455906	139.26	91	0.568862
AMNH78501	Platyrrhini	Cebus	apella		Smoothed	EEC	hardobjectfeeder	NA	49968	50000	0	46.77	18.773	0.456411	238.126	169.5	0.564519
AMNH78501	Platyrrhini	Cebus	apella		Smoothed	EEC	hardobjectfeeder	NA	99992	100000	0	46.887	18.774	0.457634	515.465	389.5	0.559605
USNM296634	Platyrrhini	Cebus	apella		Smoothed	EEC	hardobjectfeeder	NA	99	100	0	38.355	19.769	0.331385	18.324	8.25	0.648451
USNM296634	Platyrrhini	Cebus	apella		Smoothed	EEC	hardobjectfeeder	NA	199	200	0	49.122	25.157	0.334585	22.394	9.125	0.676464
USNM296634	Platyrrhini	Cebus	apella		Smoothed	EEC	hardobjectfeeder	NA	499	500	0	49.015	23.862	0.35992	34.065	25.375	0.679033
USNM296634	Platyrrhini	Cebus	apella		Smoothed	EEC	hardobjectfeeder	NA	999	1000	0	50.645	23.35	0.387122	48.184	26.875	0.636638
USNM296634	Platyrrhini	Cebus	apella		Smoothed	EEC	hardobjectfeeder	NA	1999	2000	0	50.853	22.704	0.403199	64.58	39.25	0.614374
USNM296634	Platyrrhini	Cebus	apella		Smoothed	EEC	hardobjectfeeder	NA	5000	5000	0	51.102	22.115	0.418784	90.059	60.25	0.597899
USNM296634	Platyrrhini	Cebus	apella		Smoothed	EEC	hardobjectfeeder	NA	9999	10000	0	51.101	21.951	0.422496	113.793	72.5	0.591296
USNM296634	Platyrrhini	Cebus	apella		Smoothed	EEC	hardobjectfeeder	NA	19983	20000	0	51.077	21.851	0.424544	147.224	90.875	0.58832
USNM296634	Platyrrhini	Cebus	apella		Smoothed	EEC	hardobjectfeeder	NA	49989	50000	0	51.033	21.814	0.42496	232.111	149.125	0.584189
USNM296634	Platyrrhini	Cebus	apella		Smoothed	EEC	hardobjectfeeder	NA	99986	100000	0	51.02	21.804	0.425062	362.074	246.75	0.579119
USNM361019	Platyrrhini	Cebus	apella		Smoothed	EEC	hardobjectfeeder	NA	100	100	0	35.177	17.893	0.337991	12.848	8.25	0.656133
USNM361019	Platyrrhini	Cebus	apella		Smoothed	EEC	hardobjectfeeder	NA	200	200	0	42.431	20.755	0.357546	24.809	9.875	0.654083
USNM361019	Platyrrhini	Cebus	apella		Smoothed	EEC	hardobjectfeeder	NA	500	500	0	43.74	20.458	0.379945	36.198	21.125	0.663874
USNM361019	Platyrrhini	Cebus	apella		Smoothed	EEC	hardobjectfeeder	NA	1000	1000	0	44.056	19.348	0.411436	50.402	29.875	0.626508
USNM361019	Platyrrhini	Cebus	apella		Smoothed	EEC	hardobjectfeeder	NA	1999	2000	0	44.586	18.747	0.433193	69.484	37.375	0.59695
USNM361019	Platyrrhini	Cebus	apella		Smoothed	EEC	hardobjectfeeder	NA	5000	5000	0	44.627	18.356	0.444191	96.136	60.25	0.576623
USNM361019	Platyrrhini	Cebus	apella		Smoothed	EEC	hardobjectfeeder	NA	9997	10000	0	44.592	18.193	0.448259	119.119	78.375	0.568635
USNM361019	Platyrrhini	Cebus	apella		Smoothed	EEC	hardobjectfeeder	NA	19992	20000	0	44.522	18.136	0.449042	144.848	96.75	0.565725
USNM361019	Platyrrhini	Cebus	apella		Smoothed	EEC	hardobjectfeeder	NA	49979	50000	0	44.435	18.098	0.449113	231.695	166.625	0.562262
USNM361019	Platyrrhini	Cebus	apella		Smoothed	EEC	hardobjectfeeder	NA	99996	100000	0	44.447	18.096	0.449303	401.392	296.5	0.555975
USNM461384	Platyrrhini	Cebus	apella		Smoothed	EEC	hardobjectfeeder	NA	99	100	0	39.334	20.355	0.329381	14.63	8.375	0.661674
USNM461384	Platyrrhini	Cebus	apella		Smoothed	EEC	hardobjectfeeder	NA	199	200	0	43.143	21.882	0.339428	18.257	8.75	0.670751
USNM461384	Platyrrhini	Cebus	apella		Smoothed	EEC	hardobjectfeeder	NA	499	500	0	46.089	21.68	0.377092	34.681	21	0.668996
USNM461384	Platyrrhini	Cebus	apella		Smoothed	EEC	hardobjectfeeder	NA	999	1000	0	46.738	20.755	0.405885	49.514	31.125	0.633292
USNM461384	Platyrrhini	Cebus	apella		Smoothed	EEC	hardobjectfeeder	NA	1999	2000	0	47.258	20.241	0.423956	73.208	42.25	0.604506
USNM461384	Platyrrhini	Cebus	apella		Smoothed	EEC	hardobjectfeeder	NA	5000	5000	0	47.841	19.865	0.439462	101.86	53.625	0.583251
USNM461384	Platyrrhini	Cebus	apella		Smoothed	EEC	hardobjectfeeder	NA	10000	10000	0	47.865	19.719	0.443401	129.572	69.875	0.575634
USNM461384	Platyrrhini	Cebus	apella		Smoothed	EEC	hardobjectfeeder	NA	19987	20000	0	47.843	19.632	0.445382	167.324	94.375	0.572249
USNM461384	Platyrrhini	Cebus	apella		Smoothed	EEC	hardobjectfeeder	NA	49985	50000	0	47.8	19.588	0.446054	257.998	155.25	0.56871
USNM461384	Platyrrhini	Cebus	apella		Smoothed	EEC	hardobjectfeeder	NA	99959	100000	0	47.801	19.578	0.44632	412.606	301.625	0.565685
USNM291133	Platyrrhini	Cebus	capucinus		Smoothed	EEC	hardobjectfeeder	NA	100	100	0	33.66	17.486	0.327455	12.93	8.25	0.660442
USNM291133	Platyrrhini	Cebus	capucinus		Smoothed	EEC	hardobjectfeeder	NA	199	200	0	39.727	18.376	0.385493	22.554	8.25	0.63838
USNM291133	Platyrrhini	Cebus	capucinus		Smoothed	EEC	hardobjectfeeder	NA	500	500	0	41.922	18.938	0.39732	34.965	15.75	0.652049
USNM291133	Platyrrhini	Cebus	capucinus		Smoothed	EEC	hardobjectfeeder	NA	999	1000	0	43.267	18.51	0.42454	50.43	28.5	0.60966
USNM291133	Platyrrhini	Cebus	capucinus		Smoothed	EEC	hardobjectfeeder	NA	1999	2000	0	43.454	17.923	0.442809	62.186	34.75	0.588732
USNM291133	Platyrrhini	Cebus	capucinus		Smoothed	EEC	hardobjectfeeder	NA	4999	5000	0	43.48	17.422	0.457284	87.759	48.375	0.574323
USNM291133	Platyrrhini	Cebus	capucinus		Smoothed	EEC	hardobjectfeeder	NA	9999	10000	0	43.309	17.237	0.460651	107.877	64.625	0.571902
USNM291133	Platyrrhini	Cebus	capucinus		Smoothed	EEC	hardobjectfeeder	NA	19984	20000	0	43.198	17.166	0.461432	135.734	86.375	0.569207
USNM291133	Platyrrhini	Cebus	capucinus		Smoothed	EEC	hardobjectfeeder	NA	49982	50000	0	43.178	17.15	0.461666	215.907	140.125	0.567178
USNM291133	Platyrrhini	Cebus	capucinus		Smoothed	EEC	hardobjectfeeder	NA	99995	100000	0	43.2	17.16	0.46163	378.731	256.375	0.561796
USNM291128	Platyrrhini	Cebus	capucinus		Smoothed	EEC	hardobjectfeeder	NA	99	100	0	38.388	19.43	0.340463	12.511	8.125	0.658533
USNM291128	Platyrrhini	Cebus	capucinus		Smoothed	EEC	hardobjectfeeder	NA	200	200	0	44.984	21.653	0.365581	20.218	8.875	0.670185
USNM291128	Platyrrhini	Cebus	capucinus		Smoothed	EEC	hardobjectfeeder	NA	498	500	0	45.229	21.164	0.379718	32.445	21.5	0.667349
USNM291128	Platyrrhini	Cebus	capucinus		Smoothed	EEC	hardobjectfeeder	NA	996	1000	0	46.517	19.9	0.424549	51.098	29.25	0.622344
USNM291128	Platyrrhini	Cebus	capucinus		Smoothed	EEC	hardobjectfeeder	NA	1998	2000	0	47.542	19.364	0.449099	75.938	39.875	0.591629
USNM291128	Platyrrhini	Cebus	capucinus		Smoothed	EEC	hardobjectfeeder	NA	4999	5000	0	47.828	18.9	0.464225	109.228	54.75	0.570836
USNM291128	Platyrrhini	Cebus	capucinus		Smoothed	EEC	hardobjectfeeder	NA	10000	10000	0	47.816	18.752	0.46803	147.383	74	0.56306
USNM291128	Platyrrhini	Cebus	capucinus		Smoothed	EEC	hardobjectfeeder	NA	19984	20000	0	47.684	18.688	0.468357	179.282	98.375	0.562061
USNM291128	Platyrrhini	Cebus	capucinus		Smoothed	EEC	hardobjectfeeder	NA	49964	50000	0	47.713	18.662	0.469357	281.727	153.875	0.560909
USNM291128	Platyrrhini	Cebus	capucinus		Smoothed	EEC	hardobjectfeeder	NA	99992	100000	0	47.778	18.662	0.470038	464.76	270.25	0.558135
USNM291123	Platyrrhini	Cebus	capucinus		Smoothed	EEC	hardobjectfeeder	NA	100	100	0	43.525	18.588	0.42541	24.259	8.75	0.607716
USNM291123	Platyrrhini	Cebus	capucinus		Smoothed	EEC	hardobjectfeeder	NA	199	200	0	47.785	22.134	0.384798	19.397	9.75	0.654545
USNM291123	Platyrrhini	Cebus	capucinus		Smoothed	EEC	hardobjectfeeder	NA	499	500	0	47.973	21.554	0.400038	34.264	23.75	0.668628
USNM291123	Platyrrhini	Cebus	capucinus		Smoothed	EEC	hardobjectfeeder	NA	1000	1000	0	49.521	20.765	0.434564	53.446	32.375	0.616967
USNM291123	Platyrrhini	Cebus	capucinus		Smoothed	EEC	hardobjectfeeder	NA	1999	2000	0	50.511	20.068	0.461532	75.334	39.375	0.591841
USNM291123	Platyrrhini	Cebus	capucinus		Smoothed	EEC	hardobjectfeeder	NA	4999	5000	0	50.862	19.599	0.476819	102.849	50.5	0.570255
USNM291123	Platyrrhini	Cebus	capucinus		Smoothed	EEC	hardobjectfeeder	NA	10000	10000	0	50.774	19.442	0.479974	122.944	64.625	0.564428
USNM291123	Platyrrhini	Cebus	capucinus		Smoothed	EEC	hardobjectfeeder	NA	19992	20000	0	50.642	19.373	0.48045	149.888	81.5	0.562771
USNM291123	Platyrrhini	Cebus	capucinus		Smoothed	EEC	hardobjectfeeder	NA	49980	50000	0	50.476	19.334	0.479816	218.619	116	0.562134
USNM291123	Platyrrhini	Cebus	capucinus		Smoothed	EEC	hardobjectfeeder	NA	99983	100000	0	50.436	19.323	0.479705	338.764	215.75	0.561869
AMNH239863	Platyrrhini	Cebus	apella		Smoothed	EEC	hardobjectfeeder	NA	100	100	0	37.011	19.914	0.309896	13.354	8.25	0.662382
AMNH239863	Platyrrhini	Cebus	apella		Smoothed	EEC	hardobjectfeeder	NA	200	200	0	46.471	21.927	0.375555	24.251	8.375	0.664022
AMNH239863	Platyrrhini	Cebus	apella		Smoothed	EEC	hardobjectfeeder	NA	499	500	0	46.598	21.585	0.384779	34.349	21.875	0.671145
AMNH239863	Platyrrhini	Cebus	apella		Smoothed	EEC	hardobjectfeeder	NA	999	1000	0	47.327	20.617	0.415482	49.415	29.5	0.621428
AMNH239863	Platyrrhini	Cebus	apella		Smoothed	EEC	hardobjectfeeder	NA	1999	2000	0	47.664	19.921	0.436201	65.992	38.875	0.603488
AMNH239863	Platyrrhini	Cebus	apella		Smoothed	EEC	hardobjectfeeder	NA	4999	5000	0	47.643	19.378	0.449799	88.942	53.125	0.583442
AMNH239863	Platyrrhini	Cebus	apella		Smoothed	EEC	hardobjectfeeder	NA	9997	10000	0	47.611	19.261	0.452491	113.592	74	0.575043
AMNH239863	Platyrrhini	Cebus	apella		Smoothed	EEC	hardobjectfeeder	NA	19995	20000	0	47.616	19.208	0.453921	150.788	95.5	0.571317
AMNH239863	Platyrrhini	Cebus	apella		Smoothed	EEC	hardobjectfeeder	NA	49976	50000	0	47.622	19.182	0.454661	252.533	161.5	0.568702
AMNH239863	Platyrrhini	Cebus	apella		Smoothed	EEC	hardobjectfeeder	NA	99989	100000	0	47.686	19.183	0.455307	474.918	323.5	0.56588
AMNH100640	Prosimii	Cheirogaleus	major		Smoothed	EEC	frugivore	NA	99	100	0	13.549	7.18	0.317507	32.329	9.625	0.650082
AMNH100640	Prosimii	Cheirogaleus	major		Smoothed	EEC	frugivore	NA	196	200	0	16.08	9.089	0.285256	43.752	10.5	0.643821
AMNH100640	Prosimii	Cheirogaleus	major		Smoothed	EEC	frugivore	NA	494	500	0	14.593	8.164	0.290404	61.159	14.5	0.636835
AMNH100640	Prosimii	Cheirogaleus	major		Smoothed	EEC	frugivore	NA	993	1000	0	14.479	7.626	0.320568	57.265	24.625	0.634599
AMNH100640	Prosimii	Cheirogaleus	major		Smoothed	EEC	frugivore	NA	1993	2000	0	14.577	7.542	0.329479	64.819	32.875	0.622592
AMNH100640	Prosimii	Cheirogaleus	major		Smoothed	EEC	frugivore	NA	4995	5000	0	14.441	7.385	0.33531	87.09	53.375	0.613635
AMNH100640	Prosimii	Cheirogaleus	major		Smoothed	EEC	frugivore	NA	9996	10000	0	14.364	7.312	0.337604	112.213	71.375	0.607739
AMNH100640	Prosimii	Cheirogaleus	major		Smoothed	EEC	frugivore	NA	19997	20000	0	14.35	7.29	0.338623	159.458	129.25	0.60328
AMNH100640	Prosimii	Cheirogaleus	major		Smoothed	EEC	frugivore	NA	49994	50000	0	14.41	7.303	0.339819	312.475	234.75	0.596596
AMNH100640	Prosimii	Cheirogaleus	major		Smoothed	EEC	frugivore	NA	99994	100000	0	14.481	7.313	0.341592	528.318	380.375	0.591519
AMNH100830	Prosimii	Cheirogaleus	major		Smoothed	EEC	frugivore	NA	99	100	0	12.149	6.249	0.332413	33.609	8.5	0.643161
AMNH100830	Prosimii	Cheirogaleus	major		Smoothed	EEC	frugivore	NA	200	200	0	15.371	8.596	0.290593	47.639	10.25	0.645235
AMNH100830	Prosimii	Cheirogaleus	major		Smoothed	EEC	frugivore	NA	499	500	0	15.376	8.421	0.30104	57.804	10.5	0.629962
AMNH100830	Prosimii	Cheirogaleus	major		Smoothed	EEC	frugivore	NA	996	1000	0	14.998	8.002	0.314113	72.108	25.5	0.616359
AMNH100830	Prosimii	Cheirogaleus	major		Smoothed	EEC	frugivore	NA	1996	2000	0	15.337	7.884	0.332716	84.783	37.5	0.606007
AMNH100830	Prosimii	Cheirogaleus	major		Smoothed	EEC	frugivore	NA	4995	5000	0	15.463	7.759	0.344798	122.815	69.125	0.590968
AMNH100830	Prosimii	Cheirogaleus	major		Smoothed	EEC	frugivore	NA	9994	10000	0	15.547	7.676	0.352885	183.921	119.875	0.582885
AMNH100830	Prosimii	Cheirogaleus	major		Smoothed	EEC	frugivore	NA	19991	20000	0	15.591	7.608	0.358747	262.812	180	0.576815
AMNH100830	Prosimii	Cheirogaleus	major		Smoothed	EEC	frugivore	NA	49991	50000	0	15.646	7.57	0.363011	421.552	321	0.569261
AMNH100830	Prosimii	Cheirogaleus	major		Smoothed	EEC	frugivore	NA	99974	100000	0	15.715	7.57	0.365211	652.655	550.375	0.56403
AMNH80072	Prosimii	Cheirogaleus	medius		Smoothed	EEC	frugivore	NA	100	100	0	15.566	7.847	0.342479	32.423	8.625	0.639803
AMNH80072	Prosimii	Cheirogaleus	medius		Smoothed	EEC	frugivore	NA	199	200	0	18.573	11.137	0.255718	38.893	9.375	0.667861
AMNH80072	Prosimii	Cheirogaleus	medius		Smoothed	EEC	frugivore	NA	500	500	0	16.933	9.896	0.268567	51.731	13.25	0.656843
AMNH80072	Prosimii	Cheirogaleus	medius		Smoothed	EEC	frugivore	NA	1000	1000	0	17.083	9.374	0.300072	53.141	28.125	0.64719
AMNH80072	Prosimii	Cheirogaleus	medius		Smoothed	EEC	frugivore	NA	1998	2000	0	16.974	9.191	0.306729	65.232	36.625	0.637702
AMNH80072	Prosimii	Cheirogaleus	medius		Smoothed	EEC	frugivore	NA	5000	5000	0	16.874	9.035	0.312334	86.731	54.625	0.626241
AMNH80072	Prosimii	Cheirogaleus	medius		Smoothed	EEC	frugivore	NA	9999	10000	0	16.81	8.943	0.315551	114.866	81.75	0.621124
AMNH80072	Prosimii	Cheirogaleus	medius		Smoothed	EEC	frugivore	NA	20000	20000	0	16.813	8.908	0.317601	155.621	121.75	0.615893
AMNH80072	Prosimii	Cheirogaleus	medius		Smoothed	EEC	frugivore	NA	49998	50000	0	16.819	8.877	0.319523	227.174	209.375	0.611902
AMNH80072	Prosimii	Cheirogaleus	medius		Smoothed	EEC	frugivore	NA	99983	100000	0	16.837	8.873	0.320283	333.669	322.75	0.609367
AMNH100654	Prosimii	Cheirogaleus	medius		Smoothed	EEC	frugivore	NA	100	100	0	9.13	4.581	0.344824	37.244	8.25	0.636171
AMNH100654	Prosimii	Cheirogaleus	medius		Smoothed	EEC	frugivore	NA	199	200	0	9.452	5.269	0.292193	37.313	10.25	0.656143
AMNH100654	Prosimii	Cheirogaleus	medius		Smoothed	EEC	frugivore	NA	500	500	0	9.309	5.11	0.299891	52.846	15.5	0.644967
AMNH100654	Prosimii	Cheirogaleus	medius		Smoothed	EEC	frugivore	NA	999	1000	0	9.685	5.02	0.328574	71.622	28.75	0.633652
AMNH100654	Prosimii	Cheirogaleus	medius		Smoothed	EEC	frugivore	NA	2000	2000	0	9.837	4.976	0.340762	95.01	37.125	0.616276
AMNH100654	Prosimii	Cheirogaleus	medius		Smoothed	EEC	frugivore	NA	5000	5000	0	9.871	4.9	0.350183	138.654	61.875	0.601974
AMNH100654	Prosimii	Cheirogaleus	medius		Smoothed	EEC	frugivore	NA	9996	10000	0	9.878	4.865	0.354122	183.945	94.5	0.594921
AMNH100654	Prosimii	Cheirogaleus	medius		Smoothed	EEC	frugivore	NA	19993	20000	0	9.906	4.836	0.358526	250.395	153	0.588619
AMNH100654	Prosimii	Cheirogaleus	medius		Smoothed	EEC	frugivore	NA	49999	50000	0	9.933	4.824	0.36113	379.735	282.5	0.582629
AMNH100654	Prosimii	Cheirogaleus	medius		Smoothed	EEC	frugivore	NA	99998	100000	0	9.953	4.823	0.362239	523.955	407.375	0.578746
AMNH196618	Prosimii	Cheirogaleus	medius		Smoothed	EEC	frugivore	NA	100	100	0	12.186	6.136	0.343057	38.346	8.875	0.633087
AMNH196618	Prosimii	Cheirogaleus	medius		Smoothed	EEC	frugivore	NA	199	200	0	12.249	6.99	0.280482	32.099	10.625	0.670045
AMNH196618	Prosimii	Cheirogaleus	medius		Smoothed	EEC	frugivore	NA	500	500	0	11.986	6.695	0.291189	52.32	17.625	0.653338
AMNH196618	Prosimii	Cheirogaleus	medius		Smoothed	EEC	frugivore	NA	999	1000	0	12.239	6.436	0.32136	57.645	28.875	0.637542
AMNH196618	Prosimii	Cheirogaleus	medius		Smoothed	EEC	frugivore	NA	2000	2000	0	12.15	6.297	0.328628	66.94	34	0.624168
AMNH196618	Prosimii	Cheirogaleus	medius		Smoothed	EEC	frugivore	NA	4997	5000	0	12.009	6.186	0.331684	86.143	50.625	0.617009
AMNH196618	Prosimii	Cheirogaleus	medius		Smoothed	EEC	frugivore	NA	10000	10000	0	11.959	6.138	0.333493	113.094	98	0.612359
AMNH196618	Prosimii	Cheirogaleus	medius		Smoothed	EEC	frugivore	NA	20000	20000	0	11.953	6.123	0.334465	160.937	150.625	0.607614
AMNH196618	Prosimii	Cheirogaleus	medius		Smoothed	EEC	frugivore	NA	50000	50000	0	11.987	6.121	0.336049	282.691	275.5	0.601549
AMNH196618	Prosimii	Cheirogaleus	medius		Smoothed	EEC	frugivore	NA	99999	100000	0	12.034	6.123	0.337842	468.504	432.625	0.596225
AMNH461707	Platyrrhini	Chiropotes	albinasus		Smoothed	EEC	hardobjectfeeder	NA	99	100	0	27.096	12.77	0.376144	16.803	8.625	0.640853
AMNH461707	Platyrrhini	Chiropotes	albinasus		Smoothed	EEC	hardobjectfeeder	NA	199	200	0	34.875	16.215	0.382917	31.469	10.25	0.651091
AMNH461707	Platyrrhini	Chiropotes	albinasus		Smoothed	EEC	hardobjectfeeder	NA	500	500	0	33.411	15.082	0.397692	39.108	19.125	0.661291
AMNH461707	Platyrrhini	Chiropotes	albinasus		Smoothed	EEC	hardobjectfeeder	NA	999	1000	0	32.882	13.982	0.427577	53.444	27.125	0.625872
AMNH461707	Platyrrhini	Chiropotes	albinasus		Smoothed	EEC	hardobjectfeeder	NA	1999	2000	0	33.196	13.519	0.449167	67.732	34.875	0.606015
AMNH461707	Platyrrhini	Chiropotes	albinasus		Smoothed	EEC	hardobjectfeeder	NA	5000	5000	0	33.186	13.229	0.459858	89.406	52.875	0.587772
AMNH461707	Platyrrhini	Chiropotes	albinasus		Smoothed	EEC	hardobjectfeeder	NA	9996	10000	0	33.242	13.134	0.464305	117.339	80.875	0.573974
AMNH461707	Platyrrhini	Chiropotes	albinasus		Smoothed	EEC	hardobjectfeeder	NA	19992	20000	0	33.241	13.099	0.465624	165.841	109.25	0.5686
AMNH461707	Platyrrhini	Chiropotes	albinasus		Smoothed	EEC	hardobjectfeeder	NA	49995	50000	0	33.283	13.075	0.467172	312.385	209.625	0.554721
AMNH461707	Platyrrhini	Chiropotes	albinasus		Smoothed	EEC	hardobjectfeeder	NA	99999	100000	0	33.36	13.083	0.468022	557.951	404.125	0.540554
AMNH545874	Platyrrhini	Chiropotes	albinasus		Smoothed	EEC	hardobjectfeeder	NA	99	100	0	32.363	14.844	0.38971	22.732	8.625	0.640648
AMNH545874	Platyrrhini	Chiropotes	albinasus		Smoothed	EEC	hardobjectfeeder	NA	199	200	0	37.087	17.931	0.363368	26.86	8.75	0.663097
AMNH545874	Platyrrhini	Chiropotes	albinasus		Smoothed	EEC	hardobjectfeeder	NA	499	500	0	38.578	17.318	0.400468	46.271	19.375	0.656076
AMNH545874	Platyrrhini	Chiropotes	albinasus		Smoothed	EEC	hardobjectfeeder	NA	1000	1000	0	39.44	16.508	0.435468	55.434	23.625	0.622224
AMNH545874	Platyrrhini	Chiropotes	albinasus		Smoothed	EEC	hardobjectfeeder	NA	1999	2000	0	39.755	16.071	0.45286	67.5	35.25	0.599774
AMNH545874	Platyrrhini	Chiropotes	albinasus		Smoothed	EEC	hardobjectfeeder	NA	5000	5000	0	39.867	15.753	0.464259	90.733	46.5	0.582428
AMNH545874	Platyrrhini	Chiropotes	albinasus		Smoothed	EEC	hardobjectfeeder	NA	9998	10000	0	39.839	15.636	0.467635	114.901	52.25	0.574074
AMNH545874	Platyrrhini	Chiropotes	albinasus		Smoothed	EEC	hardobjectfeeder	NA	19989	20000	0	39.846	15.575	0.469677	166.815	93.25	0.568496
AMNH545874	Platyrrhini	Chiropotes	albinasus		Smoothed	EEC	hardobjectfeeder	NA	49985	50000	0	39.946	15.559	0.471445	328.779	189.375	0.560976
AMNH545874	Platyrrhini	Chiropotes	albinasus		Smoothed	EEC	hardobjectfeeder	NA	99998	100000	0	40.06	15.563	0.472741	566.946	348.25	0.555233
AMNH95302	Platyrrhini	Chiropotes	albinasus		Smoothed	EEC	hardobjectfeeder	NA	100	100	0	33.702	14.895	0.408266	17.4	8.375	0.632671
AMNH95302	Platyrrhini	Chiropotes	albinasus		Smoothed	EEC	hardobjectfeeder	NA	200	200	0	40.103	17.85	0.404724	26.543	9.5	0.650023
AMNH95302	Platyrrhini	Chiropotes	albinasus		Smoothed	EEC	hardobjectfeeder	NA	500	500	0	42.858	18.006	0.433594	42.473	16.125	0.638679
AMNH95302	Platyrrhini	Chiropotes	albinasus		Smoothed	EEC	hardobjectfeeder	NA	1000	1000	0	43.326	17.371	0.456975	59.209	24.875	0.609844
AMNH95302	Platyrrhini	Chiropotes	albinasus		Smoothed	EEC	hardobjectfeeder	NA	2000	2000	0	43.6	16.712	0.479465	73.214	31.375	0.593224
AMNH95302	Platyrrhini	Chiropotes	albinasus		Smoothed	EEC	hardobjectfeeder	NA	4999	5000	0	43.685	16.321	0.492276	104.111	48.875	0.574964
AMNH95302	Platyrrhini	Chiropotes	albinasus		Smoothed	EEC	hardobjectfeeder	NA	9996	10000	0	43.919	16.184	0.499162	159.179	78	0.563362
AMNH95302	Platyrrhini	Chiropotes	albinasus		Smoothed	EEC	hardobjectfeeder	NA	19985	20000	0	44.137	16.132	0.503247	234.58	126.375	0.556996
AMNH95302	Platyrrhini	Chiropotes	albinasus		Smoothed	EEC	hardobjectfeeder	NA	49975	50000	0	44.433	16.109	0.507302	441.358	280.75	0.549766
AMNH95302	Platyrrhini	Chiropotes	albinasus		Smoothed	EEC	hardobjectfeeder	NA	99996	100000	0	44.631	16.113	0.509401	781.929	520	0.544911
MCZ31701	Platyrrhini	Chiropotes	albinasus		Smoothed	EEC	hardobjectfeeder	NA	99	100	0	30.787	12.845	0.437069	21.866	9.125	0.61686
MCZ31701	Platyrrhini	Chiropotes	albinasus		Smoothed	EEC	hardobjectfeeder	NA	200	200	0	36.955	16.06	0.416685	24.652	8.25	0.646263
MCZ31701	Platyrrhini	Chiropotes	albinasus		Smoothed	EEC	hardobjectfeeder	NA	497	500	0	37.028	15.598	0.432266	40.49	15	0.63449
MCZ31701	Platyrrhini	Chiropotes	albinasus		Smoothed	EEC	hardobjectfeeder	NA	1000	1000	0	37.609	14.774	0.467187	54.917	24.875	0.608396
MCZ31701	Platyrrhini	Chiropotes	albinasus		Smoothed	EEC	hardobjectfeeder	NA	2000	2000	0	38.004	14.415	0.484711	68.11	30.375	0.590401
MCZ31701	Platyrrhini	Chiropotes	albinasus		Smoothed	EEC	hardobjectfeeder	NA	4999	5000	0	37.962	14.098	0.495276	94.158	46.5	0.572288
MCZ31701	Platyrrhini	Chiropotes	albinasus		Smoothed	EEC	hardobjectfeeder	NA	9998	10000	0	38.015	13.983	0.500069	134.807	76	0.562355
MCZ31701	Platyrrhini	Chiropotes	albinasus		Smoothed	EEC	hardobjectfeeder	NA	19985	20000	0	38.171	13.928	0.504087	206.949	110.625	0.556063
MCZ31701	Platyrrhini	Chiropotes	albinasus		Smoothed	EEC	hardobjectfeeder	NA	49988	50000	0	38.381	13.908	0.507549	424.526	215.625	0.55044
MCZ31701	Platyrrhini	Chiropotes	albinasus		Smoothed	EEC	hardobjectfeeder	NA	99998	100000	0	38.556	13.911	0.509716	754.014	403.75	0.544924
USNM543357	Platyrrhini	Chiropotes	albinasus		Smoothed	EEC	hardobjectfeeder	NA	99	100	0	25.095	12.377	0.353414	14.394	8.25	0.649912
USNM543357	Platyrrhini	Chiropotes	albinasus		Smoothed	EEC	hardobjectfeeder	NA	199	200	0	33.664	15.188	0.397962	28.624	8.5	0.648305
USNM543357	Platyrrhini	Chiropotes	albinasus		Smoothed	EEC	hardobjectfeeder	NA	499	500	0	33.712	14.717	0.414425	39.302	17.75	0.591734
USNM543357	Platyrrhini	Chiropotes	albinasus		Smoothed	EEC	hardobjectfeeder	NA	999	1000	0	33.815	14.161	0.435206	51.29	25.5	0.619959
USNM543357	Platyrrhini	Chiropotes	albinasus		Smoothed	EEC	hardobjectfeeder	NA	1999	2000	0	33.886	13.695	0.452986	64.217	32.75	0.598447
USNM543357	Platyrrhini	Chiropotes	albinasus		Smoothed	EEC	hardobjectfeeder	NA	4999	5000	0	33.761	13.389	0.462436	83.404	46.875	0.583178
USNM543357	Platyrrhini	Chiropotes	albinasus		Smoothed	EEC	hardobjectfeeder	NA	9999	10000	0	33.713	13.275	0.466	105.85	66.125	0.575214
USNM543357	Platyrrhini	Chiropotes	albinasus		Smoothed	EEC	hardobjectfeeder	NA	19984	20000	0	33.692	13.232	0.467311	150.483	101.25	0.571105
USNM543357	Platyrrhini	Chiropotes	albinasus		Smoothed	EEC	hardobjectfeeder	NA	49998	50000	0	33.777	13.202	0.469706	304.455	202.375	0.565932
USNM543357	Platyrrhini	Chiropotes	albinasus		Smoothed	EEC	hardobjectfeeder	NA	100000	100000	0	33.888	13.197	0.471536	579.724	441	0.56747
USNM338962	Platyrrhini	Chiropotes	satanas		Smoothed	EEC	hardobjectfeeder	NA	100	100	0	28.08	13.34	0.372145	17.105	9.25	0.644141
USNM338962	Platyrrhini	Chiropotes	satanas		Smoothed	EEC	hardobjectfeeder	NA	200	200	0	34.707	16.695	0.365916	26.877	9.375	0.662982
USNM338962	Platyrrhini	Chiropotes	satanas		Smoothed	EEC	hardobjectfeeder	NA	499	500	0	35.743	16.206	0.395486	40.555	21.125	0.671602
USNM338962	Platyrrhini	Chiropotes	satanas		Smoothed	EEC	hardobjectfeeder	NA	1000	1000	0	36.113	15.255	0.430873	54.733	29.625	0.629925
USNM338962	Platyrrhini	Chiropotes	satanas		Smoothed	EEC	hardobjectfeeder	NA	1999	2000	0	36.502	14.791	0.451674	71.828	38.875	0.605388
USNM338962	Platyrrhini	Chiropotes	satanas		Smoothed	EEC	hardobjectfeeder	NA	5000	5000	0	36.522	14.38	0.466038	97.724	59	0.580482
USNM338962	Platyrrhini	Chiropotes	satanas		Smoothed	EEC	hardobjectfeeder	NA	9998	10000	0	36.57	14.262	0.470815	129.558	93	0.567746
USNM338962	Platyrrhini	Chiropotes	satanas		Smoothed	EEC	hardobjectfeeder	NA	19988	20000	0	36.66	14.216	0.473659	191.536	147.375	0.561075
USNM338962	Platyrrhini	Chiropotes	satanas		Smoothed	EEC	hardobjectfeeder	NA	49982	50000	0	36.838	14.201	0.476609	407.037	319.625	0.549152
USNM338962	Platyrrhini	Chiropotes	satanas		Smoothed	EEC	hardobjectfeeder	NA	99999	100000	0	37.014	14.209	0.47871	733.755	584.25	0.540531
USNM406583	Platyrrhini	Chiropotes	satanas		Smoothed	EEC	hardobjectfeeder	NA	100	100	0	26.427	12.719	0.365645	19.714	8	0.635228
USNM406583	Platyrrhini	Chiropotes	satanas		Smoothed	EEC	hardobjectfeeder	NA	200	200	0	30.521	14.397	0.375698	23.606	9.25	0.655393
USNM406583	Platyrrhini	Chiropotes	satanas		Smoothed	EEC	hardobjectfeeder	NA	500	500	0	30.567	13.761	0.399041	38.444	19.125	0.663815
USNM406583	Platyrrhini	Chiropotes	satanas		Smoothed	EEC	hardobjectfeeder	NA	1000	1000	0	31.349	13.177	0.433355	55.223	28.25	0.626021
USNM406583	Platyrrhini	Chiropotes	satanas		Smoothed	EEC	hardobjectfeeder	NA	2000	2000	0	31.509	12.704	0.454178	69.653	35.875	0.6049
USNM406583	Platyrrhini	Chiropotes	satanas		Smoothed	EEC	hardobjectfeeder	NA	4997	5000	0	31.665	12.413	0.468234	101.21	53.75	0.585529
USNM406583	Platyrrhini	Chiropotes	satanas		Smoothed	EEC	hardobjectfeeder	NA	9997	10000	0	31.725	12.326	0.472697	136.294	81	0.576341
USNM406583	Platyrrhini	Chiropotes	satanas		Smoothed	EEC	hardobjectfeeder	NA	19991	20000	0	31.791	12.277	0.475728	195.599	128.5	0.569852
USNM406583	Platyrrhini	Chiropotes	satanas		Smoothed	EEC	hardobjectfeeder	NA	49999	50000	0	31.938	12.262	0.478646	401.242	266.5	0.562051
USNM406583	Platyrrhini	Chiropotes	satanas		Smoothed	EEC	hardobjectfeeder	NA	99999	100000	0	32.079	12.265	0.480726	753.578	534.875	0.553895
USNM406593	Platyrrhini	Chiropotes	satanas		Smoothed	EEC	hardobjectfeeder	NA	99	100	0	21.094	9.515	0.39806	20.87	9	0.62868
USNM406593	Platyrrhini	Chiropotes	satanas		Smoothed	EEC	hardobjectfeeder	NA	200	200	0	25.714	11.661	0.395393	27.319	9.875	0.657704
USNM406593	Platyrrhini	Chiropotes	satanas		Smoothed	EEC	hardobjectfeeder	NA	500	500	0	25.917	11.212	0.418957	45.978	19.625	0.65071
USNM406593	Platyrrhini	Chiropotes	satanas		Smoothed	EEC	hardobjectfeeder	NA	1000	1000	0	26.731	11.024	0.442875	58.172	24.875	0.619222
USNM406593	Platyrrhini	Chiropotes	satanas		Smoothed	EEC	hardobjectfeeder	NA	1999	2000	0	26.878	10.648	0.462968	74.907	37.125	0.593467
USNM406593	Platyrrhini	Chiropotes	satanas		Smoothed	EEC	hardobjectfeeder	NA	5000	5000	0	27.077	10.428	0.477095	110.885	61.25	0.569261
USNM406593	Platyrrhini	Chiropotes	satanas		Smoothed	EEC	hardobjectfeeder	NA	9994	10000	0	27.219	10.333	0.484286	151.604	86.25	0.559875
USNM406593	Platyrrhini	Chiropotes	satanas		Smoothed	EEC	hardobjectfeeder	NA	19985	20000	0	27.287	10.286	0.487813	211.221	130.5	0.552899
USNM406593	Platyrrhini	Chiropotes	satanas		Smoothed	EEC	hardobjectfeeder	NA	49996	50000	0	27.36	10.264	0.49022	407.935	259.5	0.543795
USNM406593	Platyrrhini	Chiropotes	satanas		Smoothed	EEC	hardobjectfeeder	NA	100000	100000	0	27.499	10.268	0.492559	728.076	448	0.534772
USNM546263	Platyrrhini	Chiropotes	satanas		Smoothed	EEC	hardobjectfeeder	NA	100	100	0	28.332	13.13	0.384546	19.933	8.75	0.634936
USNM546263	Platyrrhini	Chiropotes	satanas		Smoothed	EEC	hardobjectfeeder	NA	200	200	0	33.13	15.066	0.393999	27.334	9.25	0.649259
USNM546263	Platyrrhini	Chiropotes	satanas		Smoothed	EEC	hardobjectfeeder	NA	499	500	0	34.322	15.038	0.412603	39.886	16.875	0.649169
USNM546263	Platyrrhini	Chiropotes	satanas		Smoothed	EEC	hardobjectfeeder	NA	999	1000	0	35.311	14.46	0.446404	53.541	27	0.614969
USNM546263	Platyrrhini	Chiropotes	satanas		Smoothed	EEC	hardobjectfeeder	NA	1999	2000	0	35.372	13.952	0.465149	66.387	33.125	0.596069
USNM546263	Platyrrhini	Chiropotes	satanas		Smoothed	EEC	hardobjectfeeder	NA	4999	5000	0	35.522	13.716	0.475795	96.504	52.125	0.576772
USNM546263	Platyrrhini	Chiropotes	satanas		Smoothed	EEC	hardobjectfeeder	NA	9998	10000	0	35.573	13.639	0.479327	123.868	73.375	0.567397
USNM546263	Platyrrhini	Chiropotes	satanas		Smoothed	EEC	hardobjectfeeder	NA	19986	20000	0	35.63	13.619	0.480861	171.167	107	0.562506
USNM546263	Platyrrhini	Chiropotes	satanas		Smoothed	EEC	hardobjectfeeder	NA	49991	50000	0	35.698	13.614	0.481998	334.745	217.625	0.553351
USNM546263	Platyrrhini	Chiropotes	satanas		Smoothed	EEC	hardobjectfeeder	NA	100000	100000	0	35.809	13.618	0.483403	597.514	403.75	0.544301
USNM546264	Platyrrhini	Chiropotes	satanas		Smoothed	EEC	hardobjectfeeder	NA	100	100	0	28.58	11.282	0.464749	25.747	9.125	0.607906
USNM546264	Platyrrhini	Chiropotes	satanas		Smoothed	EEC	hardobjectfeeder	NA	199	200	0	35.044	14.88	0.428293	30.278	8.5	0.647207
USNM546264	Platyrrhini	Chiropotes	satanas		Smoothed	EEC	hardobjectfeeder	NA	500	500	0	34.722	14.157	0.448582	45.119	21.25	0.640314
USNM546264	Platyrrhini	Chiropotes	satanas		Smoothed	EEC	hardobjectfeeder	NA	1000	1000	0	34.717	13.347	0.477969	58.612	26.875	0.604345
USNM546264	Platyrrhini	Chiropotes	satanas		Smoothed	EEC	hardobjectfeeder	NA	2000	2000	0	34.84	13.012	0.492447	71.045	35.375	0.58599
USNM546264	Platyrrhini	Chiropotes	satanas		Smoothed	EEC	hardobjectfeeder	NA	4999	5000	0	34.989	12.744	0.504987	99.299	52.125	0.560615
USNM546264	Platyrrhini	Chiropotes	satanas		Smoothed	EEC	hardobjectfeeder	NA	9995	10000	0	35.024	12.624	0.510217	128.288	82.25	0.548991
USNM546264	Platyrrhini	Chiropotes	satanas		Smoothed	EEC	hardobjectfeeder	NA	19976	20000	0	35.056	12.577	0.512539	178.808	120.25	0.540953
USNM546264	Platyrrhini	Chiropotes	satanas		Smoothed	EEC	hardobjectfeeder	NA	49987	50000	0	35.16	12.553	0.514975	355.816	251.375	0.529161
USNM546264	Platyrrhini	Chiropotes	satanas		Smoothed	EEC	hardobjectfeeder	NA	99997	100000	0	35.252	12.548	0.51648	640.678	512.875	0.514839
USNM549519	Platyrrhini	Chiropotes	satanas		Smoothed	EEC	hardobjectfeeder	NA	100	100	0	21.477	10.272	0.36878	18.709	8.25	0.63815
USNM549519	Platyrrhini	Chiropotes	satanas		Smoothed	EEC	hardobjectfeeder	NA	200	200	0	28.647	13.759	0.366678	37.901	9.25	0.66366
USNM549519	Platyrrhini	Chiropotes	satanas		Smoothed	EEC	hardobjectfeeder	NA	499	500	0	28.79	13.053	0.395505	48.502	19.25	0.656667
USNM549519	Platyrrhini	Chiropotes	satanas		Smoothed	EEC	hardobjectfeeder	NA	1000	1000	0	28.876	12.218	0.43005	59.624	28.5	0.621559
USNM549519	Platyrrhini	Chiropotes	satanas		Smoothed	EEC	hardobjectfeeder	NA	1999	2000	0	29.044	11.843	0.448537	73.57	34.125	0.595149
USNM549519	Platyrrhini	Chiropotes	satanas		Smoothed	EEC	hardobjectfeeder	NA	4999	5000	0	29.124	11.629	0.45903	98.117	61	0.57505
USNM549519	Platyrrhini	Chiropotes	satanas		Smoothed	EEC	hardobjectfeeder	NA	9998	10000	0	29.131	11.538	0.463078	127.773	89.25	0.56404
USNM549519	Platyrrhini	Chiropotes	satanas		Smoothed	EEC	hardobjectfeeder	NA	19988	20000	0	29.187	11.489	0.466167	186.82	143.125	0.555286
USNM549519	Platyrrhini	Chiropotes	satanas		Smoothed	EEC	hardobjectfeeder	NA	49995	50000	0	29.295	11.472	0.468754	389.012	308.375	0.542809
USNM549519	Platyrrhini	Chiropotes	satanas		Smoothed	EEC	hardobjectfeeder	NA	100000	100000	0	29.417	11.479	0.470527	705.917	544.75	0.53276
AMNH100632	Prosimii	Daubentonia	madagascariensis		Smoothed	EEC	hardobjectfeeder	NA	100	100	0	24.275	12.661	0.32546	19.922	9.125	0.676522
AMNH100632	Prosimii	Daubentonia	madagascariensis		Smoothed	EEC	hardobjectfeeder	NA	199	200	0	26.014	13.916	0.312798	20.338	8.125	0.682764
AMNH100632	Prosimii	Daubentonia	madagascariensis		Smoothed	EEC	hardobjectfeeder	NA	499	500	0	25.897	13.347	0.331418	33.606	10.125	0.65499
AMNH100632	Prosimii	Daubentonia	madagascariensis		Smoothed	EEC	hardobjectfeeder	NA	999	1000	0	26.239	13.061	0.348808	43.528	19.125	0.647646
AMNH100632	Prosimii	Daubentonia	madagascariensis		Smoothed	EEC	hardobjectfeeder	NA	2000	2000	0	26.414	12.886	0.358876	51.779	35.125	0.638516
AMNH100632	Prosimii	Daubentonia	madagascariensis		Smoothed	EEC	hardobjectfeeder	NA	4999	5000	0	26.083	12.67	0.361023	65.34	52.75	0.632239
AMNH100632	Prosimii	Daubentonia	madagascariensis		Smoothed	EEC	hardobjectfeeder	NA	9997	10000	0	25.945	12.557	0.36285	79.162	81.625	0.628623
AMNH100632	Prosimii	Daubentonia	madagascariensis		Smoothed	EEC	hardobjectfeeder	NA	19999	20000	0	25.869	12.507	0.363378	97.019	110	0.625867
AMNH100632	Prosimii	Daubentonia	madagascariensis		Smoothed	EEC	hardobjectfeeder	NA	50000	50000	0	25.83	12.49	0.363304	143.252	179.25	0.62234
AMNH100632	Prosimii	Daubentonia	madagascariensis		Smoothed	EEC	hardobjectfeeder	NA	99999	100000	0	25.877	12.492	0.364133	255.35	340.125	0.618143
AMNH41334	Prosimii	Daubentonia	madagascariensis		Smoothed	EEC	hardobjectfeeder	NA	100	100	0	31.467	14.861	0.3751	26.542	8.375	0.633703
AMNH41334	Prosimii	Daubentonia	madagascariensis		Smoothed	EEC	hardobjectfeeder	NA	199	200	0	37.315	19.413	0.326726	28.778	8.25	0.653491
AMNH41334	Prosimii	Daubentonia	madagascariensis		Smoothed	EEC	hardobjectfeeder	NA	500	500	0	34.304	17.875	0.325929	33.943	10.875	0.648818
AMNH41334	Prosimii	Daubentonia	madagascariensis		Smoothed	EEC	hardobjectfeeder	NA	1000	1000	0	32.902	16.997	0.330248	35.907	11.375	0.642683
AMNH41334	Prosimii	Daubentonia	madagascariensis		Smoothed	EEC	hardobjectfeeder	NA	2000	2000	0	33.942	16.257	0.368065	51.37	35	0.628164
AMNH41334	Prosimii	Daubentonia	madagascariensis		Smoothed	EEC	hardobjectfeeder	NA	4999	5000	0	33.774	15.903	0.376592	70.696	59.625	0.61743
AMNH41334	Prosimii	Daubentonia	madagascariensis		Smoothed	EEC	hardobjectfeeder	NA	9999	10000	0	33.612	15.787	0.377848	88.738	82.125	0.612635
AMNH41334	Prosimii	Daubentonia	madagascariensis		Smoothed	EEC	hardobjectfeeder	NA	20000	20000	0	33.555	15.737	0.378586	118.807	113.375	0.608457
AMNH41334	Prosimii	Daubentonia	madagascariensis		Smoothed	EEC	hardobjectfeeder	NA	49999	50000	0	33.545	15.706	0.379423	174.613	152	0.604409
AMNH41334	Prosimii	Daubentonia	madagascariensis		Smoothed	EEC	hardobjectfeeder	NA	99999	100000	0	33.589	15.704	0.380142	261.782	221	0.600794
AMNH185643	Prosimii	Daubentonia	madagascariensis		Smoothed	EEC	hardobjectfeeder	NA	99	100	0	32.27	16.655	0.330714	26.373	8.5	0.65159
AMNH185643	Prosimii	Daubentonia	madagascariensis		Smoothed	EEC	hardobjectfeeder	NA	200	200	0	33.818	19.114	0.285286	25.951	9.375	0.668567
AMNH185643	Prosimii	Daubentonia	madagascariensis		Smoothed	EEC	hardobjectfeeder	NA	499	500	0	33.161	18.42	0.293969	44.023	12.25	0.647384
AMNH185643	Prosimii	Daubentonia	madagascariensis		Smoothed	EEC	hardobjectfeeder	NA	999	1000	0	32.332	17.723	0.300597	52.794	16.375	0.638048
AMNH185643	Prosimii	Daubentonia	madagascariensis		Smoothed	EEC	hardobjectfeeder	NA	2000	2000	0	33.013	16.861	0.335949	54.372	35.875	0.635994
AMNH185643	Prosimii	Daubentonia	madagascariensis		Smoothed	EEC	hardobjectfeeder	NA	4999	5000	0	32.852	16.45	0.345844	66.985	56.75	0.629881
AMNH185643	Prosimii	Daubentonia	madagascariensis		Smoothed	EEC	hardobjectfeeder	NA	9999	10000	0	32.672	16.265	0.348751	85.453	82.875	0.627381
AMNH185643	Prosimii	Daubentonia	madagascariensis		Smoothed	EEC	hardobjectfeeder	NA	19999	20000	0	32.613	16.188	0.35022	111.306	125	0.623721
AMNH185643	Prosimii	Daubentonia	madagascariensis		Smoothed	EEC	hardobjectfeeder	NA	49998	50000	0	32.608	16.16	0.351009	156.922	218	0.620523
AMNH185643	Prosimii	Daubentonia	madagascariensis		Smoothed	EEC	hardobjectfeeder	NA	99999	100000	0	32.66	16.156	0.35193	259.158	381	0.616878
AMNH19159	Prosimii	Eulemur	fulvus	fulvus	Smoothed	EEC	omnivore	NA	100	100	0	40.399	16.278	0.454495	32.984	9.25	0.624452
AMNH19159	Prosimii	Eulemur	fulvus	fulvus	Smoothed	EEC	omnivore	NA	199	200	0	49.387	22.947	0.38325	34.155	9.875	0.624819
AMNH19159	Prosimii	Eulemur	fulvus	fulvus	Smoothed	EEC	omnivore	NA	500	500	0	48.243	21.594	0.401918	49.562	18.75	0.61645
AMNH19159	Prosimii	Eulemur	fulvus	fulvus	Smoothed	EEC	omnivore	NA	1000	1000	0	49.085	20.528	0.435882	87.742	29.25	0.595543
AMNH19159	Prosimii	Eulemur	fulvus	fulvus	Smoothed	EEC	omnivore	NA	1999	2000	0	49.102	20.156	0.445199	127.09	35.75	0.590324
AMNH19159	Prosimii	Eulemur	fulvus	fulvus	Smoothed	EEC	omnivore	NA	4999	5000	0	51.325	19.633	0.480483	177.722	59.875	0.556697
AMNH19159	Prosimii	Eulemur	fulvus	fulvus	Smoothed	EEC	omnivore	NA	9999	10000	0	51.555	19.484	0.486528	228.456	88	0.544261
AMNH19159	Prosimii	Eulemur	fulvus	fulvus	Smoothed	EEC	omnivore	NA	19999	20000	0	51.627	19.41	0.489128	278.478	109.25	0.536661
AMNH19159	Prosimii	Eulemur	fulvus	fulvus	Smoothed	EEC	omnivore	NA	49998	50000	0	51.627	19.364	0.490315	380.116	187.75	0.530928
AMNH19159	Prosimii	Eulemur	fulvus	fulvus	Smoothed	EEC	omnivore	NA	99999	100000	0	51.663	19.348	0.491076	508.853	291.875	0.528122
AMNH18696	Prosimii	Eulemur	fulvus	fulvus	Smoothed	EEC	omnivore	NA	99	100	0	39.874	13.546	0.539817	36.281	8.625	0.578404
AMNH18696	Prosimii	Eulemur	fulvus	fulvus	Smoothed	EEC	omnivore	NA	200	200	0	54.719	24.197	0.407991	29.789	9.25	0.61174
AMNH18696	Prosimii	Eulemur	fulvus	fulvus	Smoothed	EEC	omnivore	NA	500	500	0	50.808	22.67	0.403506	42.35	15.625	0.610418
AMNH18696	Prosimii	Eulemur	fulvus	fulvus	Smoothed	EEC	omnivore	NA	999	1000	0	51.347	21.573	0.433582	62.954	26.25	0.594012
AMNH18696	Prosimii	Eulemur	fulvus	fulvus	Smoothed	EEC	omnivore	NA	1999	2000	0	51.488	20.753	0.454329	88.09	31.125	0.584776
AMNH18696	Prosimii	Eulemur	fulvus	fulvus	Smoothed	EEC	omnivore	NA	4999	5000	0	54.419	20.28	0.493539	153.472	60.375	0.552308
AMNH18696	Prosimii	Eulemur	fulvus	fulvus	Smoothed	EEC	omnivore	NA	10000	10000	0	54.673	20.085	0.500698	191.905	81.5	0.541007
AMNH18696	Prosimii	Eulemur	fulvus	fulvus	Smoothed	EEC	omnivore	NA	19999	20000	0	54.736	19.979	0.50392	242.367	105.25	0.534911
AMNH18696	Prosimii	Eulemur	fulvus	fulvus	Smoothed	EEC	omnivore	NA	49999	50000	0	54.66	19.914	0.504855	312.604	155.125	0.531962
AMNH18696	Prosimii	Eulemur	fulvus	fulvus	Smoothed	EEC	omnivore	NA	99999	100000	0	54.672	19.899	0.505341	412.149	217	0.529192
USNM063338	Prosimii	Eulemur	fulvus	rufus	Smoothed	EEC	omnivore	NA	100	100	0	41.462	16.356	0.465091	38.469	9.25	0.590123
USNM063338	Prosimii	Eulemur	fulvus	rufus	Smoothed	EEC	omnivore	NA	200	200	0	53.257	23.082	0.418038	41.461	9.75	0.595247
USNM063338	Prosimii	Eulemur	fulvus	rufus	Smoothed	EEC	omnivore	NA	499	500	0	51.188	23.688	0.385268	53.318	20.5	0.619454
USNM063338	Prosimii	Eulemur	fulvus	rufus	Smoothed	EEC	omnivore	NA	998	1000	0	51.569	22.097	0.423739	96.792	31	0.595474
USNM063338	Prosimii	Eulemur	fulvus	rufus	Smoothed	EEC	omnivore	NA	1999	2000	0	52.056	21.252	0.447935	137.889	40	0.577334
USNM063338	Prosimii	Eulemur	fulvus	rufus	Smoothed	EEC	omnivore	NA	4999	5000	0	52.759	20.673	0.468453	183.506	61.625	0.557976
USNM063338	Prosimii	Eulemur	fulvus	rufus	Smoothed	EEC	omnivore	NA	10000	10000	0	53.139	20.594	0.473956	235.647	83.5	0.548746
USNM063338	Prosimii	Eulemur	fulvus	rufus	Smoothed	EEC	omnivore	NA	19999	20000	0	53.305	20.508	0.477608	311.162	110.125	0.542433
USNM063338	Prosimii	Eulemur	fulvus	rufus	Smoothed	EEC	omnivore	NA	50000	50000	0	53.564	20.449	0.481472	441.095	137.875	0.535258
AMNH100569	Prosimii	Eulemur	fulvus	rufus	Smoothed	EEC	omnivore	NA	99	100	0	35.585	11.941	0.545973	40.782	9.125	0.573793
AMNH100569	Prosimii	Eulemur	fulvus	rufus	Smoothed	EEC	omnivore	NA	200	200	0	51.341	23.541	0.389873	31.137	10.375	0.617477
AMNH100569	Prosimii	Eulemur	fulvus	rufus	Smoothed	EEC	omnivore	NA	499	500	0	47.269	21.967	0.383157	37.72	17	0.628876
AMNH100569	Prosimii	Eulemur	fulvus	rufus	Smoothed	EEC	omnivore	NA	999	1000	0	46.966	20.357	0.418	64.941	24.25	0.614103
AMNH100569	Prosimii	Eulemur	fulvus	rufus	Smoothed	EEC	omnivore	NA	1999	2000	0	47.246	19.583	0.440353	101.448	33.5	0.598735
AMNH100569	Prosimii	Eulemur	fulvus	rufus	Smoothed	EEC	omnivore	NA	5000	5000	0	48.313	19.223	0.460797	146.728	55.5	0.572611
AMNH100569	Prosimii	Eulemur	fulvus	rufus	Smoothed	EEC	omnivore	NA	9999	10000	0	48.475	19.069	0.466492	184.137	81.375	0.561376
AMNH100569	Prosimii	Eulemur	fulvus	rufus	Smoothed	EEC	omnivore	NA	19999	20000	0	48.63	18.973	0.470612	241.907	115.375	0.55461
AMNH100569	Prosimii	Eulemur	fulvus	rufus	Smoothed	EEC	omnivore	NA	49999	50000	0	48.618	18.905	0.472284	327.055	168.5	0.548479
AMNH100569	Prosimii	Eulemur	fulvus	rufus	Smoothed	EEC	omnivore	NA	100000	100000	0	48.638	18.89	0.472886	424.474	226.5	0.544929
AMNH41264	Prosimii	Eulemur	fulvus	rufus	Smoothed	EEC	omnivore	NA	99	100	0	39.317	12.924	0.556285	35.302	8.75	0.575568
AMNH41264	Prosimii	Eulemur	fulvus	rufus	Smoothed	EEC	omnivore	NA	199	200	0	54.15	23.524	0.416868	29.249	10	0.616826
AMNH41264	Prosimii	Eulemur	fulvus	rufus	Smoothed	EEC	omnivore	NA	499	500	0	51.204	21.908	0.424483	39.225	14	0.614113
AMNH41264	Prosimii	Eulemur	fulvus	rufus	Smoothed	EEC	omnivore	NA	1000	1000	0	51.413	20.489	0.460001	70.035	26.5	0.597243
AMNH41264	Prosimii	Eulemur	fulvus	rufus	Smoothed	EEC	omnivore	NA	2000	2000	0	52.309	19.905	0.483099	106.041	38.75	0.576104
AMNH41264	Prosimii	Eulemur	fulvus	rufus	Smoothed	EEC	omnivore	NA	5000	5000	0	53.81	19.641	0.50392	162.885	55.5	0.549764
AMNH41264	Prosimii	Eulemur	fulvus	rufus	Smoothed	EEC	omnivore	NA	10000	10000	0	53.968	19.421	0.511018	202.811	80.75	0.541699
AMNH41264	Prosimii	Eulemur	fulvus	rufus	Smoothed	EEC	omnivore	NA	19999	20000	0	53.896	19.289	0.513761	245.306	107.5	0.536691
AMNH41264	Prosimii	Eulemur	fulvus	rufus	Smoothed	EEC	omnivore	NA	49999	50000	0	53.852	19.219	0.51517	317.352	178	0.531901
AMNH41264	Prosimii	Eulemur	fulvus	rufus	Smoothed	EEC	omnivore	NA	99999	100000	0	53.853	19.206	0.515518	405.052	249.75	0.528919
AMNH100517	Prosimii	Eulemur	fulvus	rufus	Smoothed	EEC	omnivore	NA	100	100	0	34.562	17.346	0.344696	20.779	8.5	0.654634
AMNH100517	Prosimii	Eulemur	fulvus	rufus	Smoothed	EEC	omnivore	NA	200	200	0	38.791	18.429	0.372131	19.922	8.875	0.658713
AMNH100517	Prosimii	Eulemur	fulvus	rufus	Smoothed	EEC	omnivore	NA	499	500	0	40.524	17.791	0.411601	40.83	17.125	0.628378
AMNH100517	Prosimii	Eulemur	fulvus	rufus	Smoothed	EEC	omnivore	NA	1000	1000	0	42.478	17.556	0.441795	64.557	25.375	0.60056
AMNH100517	Prosimii	Eulemur	fulvus	rufus	Smoothed	EEC	omnivore	NA	1999	2000	0	43.554	17.123	0.466789	95.237	33.875	0.581474
AMNH100517	Prosimii	Eulemur	fulvus	rufus	Smoothed	EEC	omnivore	NA	5000	5000	0	43.978	16.883	0.478691	140.6	50.5	0.569884
AMNH100517	Prosimii	Eulemur	fulvus	rufus	Smoothed	EEC	omnivore	NA	9982	10000	0	44.059	16.741	0.483834	180.623	66.625	0.569421
AMNH100517	Prosimii	Eulemur	fulvus	rufus	Smoothed	EEC	omnivore	NA	19973	20000	0	44.409	16.697	0.489107	232.912	110.25	0.554701
AMNH100517	Prosimii	Eulemur	fulvus	rufus	Smoothed	EEC	omnivore	NA	49984	50000	0	44.487	16.666	0.490913	315.815	187.25	0.545538
AMNH100517	Prosimii	Eulemur	fulvus	rufus	Smoothed	EEC	omnivore	NA	100000	100000	0	44.504	16.658	0.491344	410.263	253.875	0.540496
AMNH41268	Prosimii	Eulemur	fulvus	rufus	Smoothed	EEC	omnivore	NA	100	100	0	24.466	7.27	0.606764	105.482	8.875	0.550934
AMNH41268	Prosimii	Eulemur	fulvus	rufus	Smoothed	EEC	omnivore	NA	190	200	0	50.74	21.297	0.434074	238.018	12.75	0.600982
AMNH41268	Prosimii	Eulemur	fulvus	rufus	Smoothed	EEC	omnivore	NA	490	500	0	55.964	23.795	0.427617	110.797	18.25	0.594488
AMNH41268	Prosimii	Eulemur	fulvus	rufus	Smoothed	EEC	omnivore	NA	989	1000	0	54.597	21.71	0.461103	84.427	26.5	0.581133
AMNH41268	Prosimii	Eulemur	fulvus	rufus	Smoothed	EEC	omnivore	NA	1986	2000	0	53.878	20.95	0.472292	143.927	34.75	0.571965
AMNH41268	Prosimii	Eulemur	fulvus	rufus	Smoothed	EEC	omnivore	NA	4978	5000	0	57.137	20.387	0.515277	177.567	65.875	0.544403
AMNH41268	Prosimii	Eulemur	fulvus	rufus	Smoothed	EEC	omnivore	NA	9983	10000	0	57.478	20.186	0.523206	230.294	90.25	0.534061
AMNH41268	Prosimii	Eulemur	fulvus	rufus	Smoothed	EEC	omnivore	NA	19978	20000	0	57.676	20.093	0.527235	297.617	140.75	0.52821
AMNH41268	Prosimii	Eulemur	fulvus	rufus	Smoothed	EEC	omnivore	NA	49973	50000	0	57.752	20.064	0.528615	407.79	212.625	0.524262
AMNH41268	Prosimii	Eulemur	fulvus	rufus	Smoothed	EEC	omnivore	NA	99981	100000	0	57.87	20.054	0.529885	572.074	315.125	0.520797
AMNH241119	Prosimii	Galago	alleni		Smoothed	EEC	insectivore	NA	100	100	0	12.758	5.918	0.38408	22.378	8.875	0.655105
AMNH241119	Prosimii	Galago	alleni		Smoothed	EEC	insectivore	NA	199	200	0	13.5	6.42	0.371636	21.328	10.625	0.667009
AMNH241119	Prosimii	Galago	alleni		Smoothed	EEC	insectivore	NA	499	500	0	14.546	6.577	0.396869	44.946	16	0.644573
AMNH241119	Prosimii	Galago	alleni		Smoothed	EEC	insectivore	NA	998	1000	0	15.575	6.647	0.425751	78.122	33	0.61393
AMNH241119	Prosimii	Galago	alleni		Smoothed	EEC	insectivore	NA	2000	2000	0	15.991	6.621	0.44089	113.78	41.375	0.588649
AMNH241119	Prosimii	Galago	alleni		Smoothed	EEC	insectivore	NA	5000	5000	0	16.149	6.517	0.453722	151.435	64.125	0.572279
AMNH241119	Prosimii	Galago	alleni		Smoothed	EEC	insectivore	NA	9999	10000	0	16.136	6.474	0.456629	189.399	86.625	0.566106
AMNH241119	Prosimii	Galago	alleni		Smoothed	EEC	insectivore	NA	19999	20000	0	16.118	6.446	0.458238	224.134	110.875	0.559908
AMNH241119	Prosimii	Galago	alleni		Smoothed	EEC	insectivore	NA	50000	50000	0	16.078	6.429	0.458316	260.48	150	0.556546
AMNH236348	Prosimii	Galago	alleni		Smoothed	EEC	insectivore	NA	99	100	0	12.154	4.541	0.492256	31.247	8.75	0.592773
AMNH236348	Prosimii	Galago	alleni		Smoothed	EEC	insectivore	NA	200	200	0	15.134	6.483	0.42388	32.129	11	0.611525
AMNH236348	Prosimii	Galago	alleni		Smoothed	EEC	insectivore	NA	500	500	0	16.487	6.464	0.468162	66.323	22.25	0.580472
AMNH236348	Prosimii	Galago	alleni		Smoothed	EEC	insectivore	NA	1000	1000	0	17.539	6.498	0.496466	99.561	28.125	0.552489
AMNH236348	Prosimii	Galago	alleni		Smoothed	EEC	insectivore	NA	2000	2000	0	18.176	6.353	0.525587	136.715	39.5	0.528841
AMNH236348	Prosimii	Galago	alleni		Smoothed	EEC	insectivore	NA	4999	5000	0	18.268	6.319	0.530795	171.813	52.5	0.521577
AMNH236348	Prosimii	Galago	alleni		Smoothed	EEC	insectivore	NA	9999	10000	0	18.306	6.27	0.535726	214.64	71.75	0.502911
AMNH236348	Prosimii	Galago	alleni		Smoothed	EEC	insectivore	NA	19998	20000	0	18.249	6.236	0.536886	244.438	85.25	0.498348
AMNH236348	Prosimii	Galago	alleni		Smoothed	EEC	insectivore	NA	49997	50000	0	18.177	6.213	0.536757	289.152	105	0.493865
AMNH236348	Prosimii	Galago	alleni		Smoothed	EEC	insectivore	NA	100000	100000	0	18.158	6.207	0.536717	363.218	151.25	0.491897
AMNH119810	Prosimii	Galago	demidovii		Smoothed	EEC	insectivore	NA	99	100	0	5.497	2.319	0.431533	40.563	9.125	0.614607
AMNH119810	Prosimii	Galago	demidovii		Smoothed	EEC	insectivore	NA	200	200	0	6.523	3.01	0.386697	45.667	12.5	0.629085
AMNH119810	Prosimii	Galago	demidovii		Smoothed	EEC	insectivore	NA	500	500	0	6.544	2.688	0.444876	80.385	27.75	0.614418
AMNH119810	Prosimii	Galago	demidovii		Smoothed	EEC	insectivore	NA	1000	1000	0	7.13	2.711	0.483497	121.086	35.375	0.573861
AMNH119810	Prosimii	Galago	demidovii		Smoothed	EEC	insectivore	NA	2000	2000	0	7.38	2.688	0.504988	158.369	42.125	0.553242
AMNH119810	Prosimii	Galago	demidovii		Smoothed	EEC	insectivore	NA	4999	5000	0	7.571	2.681	0.519068	211.467	53.75	0.528872
AMNH119810	Prosimii	Galago	demidovii		Smoothed	EEC	insectivore	NA	9999	10000	0	7.63	2.672	0.52463	288.797	72.375	0.51987
AMNH119810	Prosimii	Galago	demidovii		Smoothed	EEC	insectivore	NA	19998	20000	0	7.668	2.667	0.528051	360.87	98.125	0.512218
AMNH119810	Prosimii	Galago	demidovii		Smoothed	EEC	insectivore	NA	49997	50000	0	7.676	2.661	0.529698	473.675	168.625	0.504931
AMNH119810	Prosimii	Galago	demidovii		Smoothed	EEC	insectivore	NA	99998	100000	0	7.687	2.659	0.53079	603.053	198.25	0.500593
AMNH241124	Prosimii	Galago	demidovii		Smoothed	EEC	insectivore	NA	100	100	0	6.432	2.509	0.470701	34.756	9.75	0.631716
AMNH241124	Prosimii	Galago	demidovii		Smoothed	EEC	insectivore	NA	199	200	0	7.488	3.245	0.418093	37.774	11.125	0.63929
AMNH241124	Prosimii	Galago	demidovii		Smoothed	EEC	insectivore	NA	500	500	0	8.016	3.289	0.445428	93.465	27.375	0.53048
AMNH241124	Prosimii	Galago	demidovii		Smoothed	EEC	insectivore	NA	1000	1000	0	8.37	3.027	0.508541	117.66	33.625	0.569095
AMNH241124	Prosimii	Galago	demidovii		Smoothed	EEC	insectivore	NA	2000	2000	0	8.643	2.952	0.537133	154.236	45.625	0.547702
AMNH241124	Prosimii	Galago	demidovii		Smoothed	EEC	insectivore	NA	4999	5000	0	8.767	2.921	0.549534	203.664	58.75	0.536027
AMNH241124	Prosimii	Galago	demidovii		Smoothed	EEC	insectivore	NA	9999	10000	0	8.839	2.902	0.556887	258.104	85.625	0.525504
AMNH241124	Prosimii	Galago	demidovii		Smoothed	EEC	insectivore	NA	20000	20000	0	8.852	2.887	0.560213	304.482	100.75	0.518163
AMNH241124	Prosimii	Galago	demidovii		Smoothed	EEC	insectivore	NA	49999	50000	0	8.839	2.88	0.560692	377.441	140.75	0.513863
AMNH241124	Prosimii	Galago	demidovii		Smoothed	EEC	insectivore	NA	99999	100000	0	8.835	2.879	0.560639	473.886	164.875	0.508774
AMNH239438	Prosimii	Galago	demidovii		Smoothed	EEC	insectivore	NA	99	100	0	5.522	2.084	0.487225	70.22	9.75	0.57053
AMNH239438	Prosimii	Galago	demidovii		Smoothed	EEC	insectivore	NA	197	200	0	9.003	3.927	0.414841	54.518	13	0.60368
AMNH239438	Prosimii	Galago	demidovii		Smoothed	EEC	insectivore	NA	499	500	0	9.637	4.171	0.418727	78.533	26	0.594489
AMNH239438	Prosimii	Galago	demidovii		Smoothed	EEC	insectivore	NA	1000	1000	0	9.286	3.547	0.481203	105.551	34	0.574797
AMNH239438	Prosimii	Galago	demidovii		Smoothed	EEC	insectivore	NA	1999	2000	0	9.601	3.473	0.508424	144.689	43.875	0.551552
AMNH239438	Prosimii	Galago	demidovii		Smoothed	EEC	insectivore	NA	5000	5000	0	9.806	3.446	0.52289	211.709	57.625	0.530835
AMNH239438	Prosimii	Galago	demidovii		Smoothed	EEC	insectivore	NA	10000	10000	0	9.866	3.422	0.529435	267.145	79.375	0.523027
AMNH239438	Prosimii	Galago	demidovii		Smoothed	EEC	insectivore	NA	20000	20000	0	9.891	3.402	0.533631	341.061	122.625	0.516081
AMNH239438	Prosimii	Galago	demidovii		Smoothed	EEC	insectivore	NA	49999	50000	0	9.891	3.397	0.534366	448.261	181.125	0.510748
AMNH239438	Prosimii	Galago	demidovii		Smoothed	EEC	insectivore	NA	99999	100000	0	9.897	3.398	0.534522	576.703	206.75	0.506347
AMNH241122	Prosimii	Galago	demidovii		Smoothed	EEC	insectivore	NA	100	100	0	6.811	2.451	0.511021	43.312	9.625	0.585519
AMNH241122	Prosimii	Galago	demidovii		Smoothed	EEC	insectivore	NA	199	200	0	8.195	3.369	0.444454	48.054	12.375	0.597948
AMNH241122	Prosimii	Galago	demidovii		Smoothed	EEC	insectivore	NA	498	500	0	8.343	3.24	0.472925	96.904	26.25	0.579974
AMNH241122	Prosimii	Galago	demidovii		Smoothed	EEC	insectivore	NA	995	1000	0	8.7	3.082	0.518872	115.511	31.625	0.556611
AMNH241122	Prosimii	Galago	demidovii		Smoothed	EEC	insectivore	NA	1996	2000	0	8.933	3.042	0.538619	144.283	42.75	0.535187
AMNH241122	Prosimii	Galago	demidovii		Smoothed	EEC	insectivore	NA	4998	5000	0	8.992	2.982	0.551871	181.344	51.5	0.522635
AMNH241122	Prosimii	Galago	demidovii		Smoothed	EEC	insectivore	NA	9997	10000	0	9.032	2.96	0.557792	237.932	75.75	0.513936
AMNH241122	Prosimii	Galago	demidovii		Smoothed	EEC	insectivore	NA	19997	20000	0	9.037	2.94	0.561459	296.93	108.125	0.507655
AMNH241122	Prosimii	Galago	demidovii		Smoothed	EEC	insectivore	NA	50000	50000	0	9.035	2.931	0.562881	396.857	165.125	0.501569
AMNH241122	Prosimii	Galago	demidovii		Smoothed	EEC	insectivore	NA	99999	100000	0	9.037	2.928	0.563504	512.344	206.75	0.498709
AMNH187359	Prosimii	Galago	senegalensis		Smoothed	EEC	insectivore	NA	99	100	0	7.718	3.479	0.398405	26.469	9.625	0.646861
AMNH187359	Prosimii	Galago	senegalensis		Smoothed	EEC	insectivore	NA	200	200	0	8.833	3.892	0.409786	30.817	12	0.642811
AMNH187359	Prosimii	Galago	senegalensis		Smoothed	EEC	insectivore	NA	500	500	0	9.485	3.745	0.464645	74.383	24	0.607488
AMNH187359	Prosimii	Galago	senegalensis		Smoothed	EEC	insectivore	NA	999	1000	0	10.191	3.737	0.501611	113.668	31.75	0.575916
AMNH187359	Prosimii	Galago	senegalensis		Smoothed	EEC	insectivore	NA	2000	2000	0	10.435	3.643	0.526179	138.889	40.25	0.556557
AMNH187359	Prosimii	Galago	senegalensis		Smoothed	EEC	insectivore	NA	4994	5000	0	10.631	3.581	0.544066	187.741	50.375	0.540613
AMNH187359	Prosimii	Galago	senegalensis		Smoothed	EEC	insectivore	NA	9993	10000	0	10.821	3.549	0.557411	231.609	67.5	0.527063
AMNH187359	Prosimii	Galago	senegalensis		Smoothed	EEC	insectivore	NA	19992	20000	0	10.851	3.536	0.560631	281.581	93.875	0.519138
AMNH187359	Prosimii	Galago	senegalensis		Smoothed	EEC	insectivore	NA	49994	50000	0	10.848	3.521	0.562618	372.298	152.625	0.511737
AMNH187359	Prosimii	Galago	senegalensis		Smoothed	EEC	insectivore	NA	99998	100000	0	10.848	3.52	0.56276	476.628	179.625	0.507482
AMNH187360	Prosimii	Galago	senegalensis		Smoothed	EEC	insectivore	NA	99	100	0	8.602	3.776	0.411665	25.981	10.75	0.648438
AMNH187360	Prosimii	Galago	senegalensis		Smoothed	EEC	insectivore	NA	200	200	0	10.391	4.669	0.399998	36.503	14.125	0.631092
AMNH187360	Prosimii	Galago	senegalensis		Smoothed	EEC	insectivore	NA	497	500	0	11.256	4.506	0.457746	90.135	29.125	0.596661
AMNH187360	Prosimii	Galago	senegalensis		Smoothed	EEC	insectivore	NA	989	1000	0	12.239	4.484	0.502056	118.822	32.625	0.564332
AMNH187360	Prosimii	Galago	senegalensis		Smoothed	EEC	insectivore	NA	1978	2000	0	12.709	4.409	0.529331	140.996	40.625	0.539649
AMNH187360	Prosimii	Galago	senegalensis		Smoothed	EEC	insectivore	NA	4955	5000	0	12.885	4.347	0.543289	250.85	68.75	0.518791
AMNH187360	Prosimii	Galago	senegalensis		Smoothed	EEC	insectivore	NA	9953	10000	0	13.129	4.315	0.556363	294.928	85.5	0.50773
AMNH187360	Prosimii	Galago	senegalensis		Smoothed	EEC	insectivore	NA	19955	20000	0	13.193	4.291	0.561583	389.584	123.25	0.50166
AMNH187360	Prosimii	Galago	senegalensis		Smoothed	EEC	insectivore	NA	49947	50000	0	13.213	4.276	0.564092	517.008	183	0.495997
AMNH187360	Prosimii	Galago	senegalensis		Smoothed	EEC	insectivore	NA	99917	100000	0	13.229	4.272	0.565165	622.465	231.25	0.491927
AMNH187362	Prosimii	Galago	senegalensis		Smoothed	EEC	insectivore	NA	100	100	0	9.444	4.174	0.408252	35.393	10.25	0.625069
AMNH187362	Prosimii	Galago	senegalensis		Smoothed	EEC	insectivore	NA	199	200	0	10.903	5.049	0.384924	35.426	13.625	0.636575
AMNH187362	Prosimii	Galago	senegalensis		Smoothed	EEC	insectivore	NA	500	500	0	12.124	5.149	0.428192	74.166	25.625	0.598364
AMNH187362	Prosimii	Galago	senegalensis		Smoothed	EEC	insectivore	NA	994	1000	0	12.957	5.021	0.474004	105.621	33.125	0.569982
AMNH187362	Prosimii	Galago	senegalensis		Smoothed	EEC	insectivore	NA	1994	2000	0	13.442	4.887	0.505903	132.032	41.625	0.547758
AMNH187362	Prosimii	Galago	senegalensis		Smoothed	EEC	insectivore	NA	4977	5000	0	13.634	4.803	0.521663	187.663	50.625	0.534875
AMNH187362	Prosimii	Galago	senegalensis		Smoothed	EEC	insectivore	NA	9977	10000	0	13.818	4.782	0.530557	236.72	69.375	0.522342
AMNH187362	Prosimii	Galago	senegalensis		Smoothed	EEC	insectivore	NA	19974	20000	0	13.856	4.755	0.534761	297.727	114.125	0.511377
AMNH187362	Prosimii	Galago	senegalensis		Smoothed	EEC	insectivore	NA	49961	50000	0	13.889	4.743	0.537214	431.319	209.5	0.502481
AMNH187362	Prosimii	Galago	senegalensis		Smoothed	EEC	insectivore	NA	99965	100000	0	13.904	4.736	0.538492	575.966	304.625	0.498838
USNM063355	Prosimii	Hapalemur	griseus		Smoothed	EEC	folivore	NA	99	100	0	26.22	14.27	0.304182	14.404	9.375	0.694185
USNM063355	Prosimii	Hapalemur	griseus		Smoothed	EEC	folivore	NA	200	200	0	30.563	15.88	0.327365	21.746	13	0.702894
USNM063355	Prosimii	Hapalemur	griseus		Smoothed	EEC	folivore	NA	500	500	0	32.19	14.742	0.390478	42.412	22.5	0.667651
USNM063355	Prosimii	Hapalemur	griseus		Smoothed	EEC	folivore	NA	999	1000	0	33.961	14.408	0.428715	75.856	27.625	0.622752
USNM063355	Prosimii	Hapalemur	griseus		Smoothed	EEC	folivore	NA	1995	2000	0	35.142	14.185	0.453606	112.823	36.75	0.586588
USNM063355	Prosimii	Hapalemur	griseus		Smoothed	EEC	folivore	NA	4994	5000	0	36.088	14.122	0.469113	186.688	67.625	0.551848
USNM063355	Prosimii	Hapalemur	griseus		Smoothed	EEC	folivore	NA	9977	10000	0	36.458	14.038	0.477196	270.531	97.125	0.535139
USNM063355	Prosimii	Hapalemur	griseus		Smoothed	EEC	folivore	NA	19979	20000	0	36.87	13.999	0.484206	380.198	157.5	0.539452
USNM063355	Prosimii	Hapalemur	griseus		Smoothed	EEC	folivore	NA	49992	50000	0	37.129	13.98	0.488385	566.414	289.25	0.537087
USNM063355	Prosimii	Hapalemur	griseus		Smoothed	EEC	folivore	NA	99994	100000	0	37.311	13.977	0.490938	801.937	421.25	0.533429
USNM063356	Prosimii	Hapalemur	griseus		Smoothed	EEC	folivore	NA	100	100	0	23.862	14.361	0.253886	12.253	9	0.692545
USNM063356	Prosimii	Hapalemur	griseus		Smoothed	EEC	folivore	NA	200	200	0	27.976	14.85	0.316674	21.055	11.25	0.697969
USNM063356	Prosimii	Hapalemur	griseus		Smoothed	EEC	folivore	NA	500	500	0	28.928	14.118	0.35868	36.032	19.125	0.674223
USNM063356	Prosimii	Hapalemur	griseus		Smoothed	EEC	folivore	NA	1000	1000	0	29.506	13.356	0.396314	60.766	26.375	0.628628
USNM063356	Prosimii	Hapalemur	griseus		Smoothed	EEC	folivore	NA	1999	2000	0	30.122	13.229	0.411422	95.184	34	0.59899
USNM063356	Prosimii	Hapalemur	griseus		Smoothed	EEC	folivore	NA	4997	5000	0	30.57	13.111	0.423284	146.699	55.625	0.563477
USNM063356	Prosimii	Hapalemur	griseus		Smoothed	EEC	folivore	NA	9984	10000	0	31.179	13.076	0.434483	216.867	96.125	0.564107
USNM063356	Prosimii	Hapalemur	griseus		Smoothed	EEC	folivore	NA	19988	20000	0	31.37	13.046	0.438685	294.373	153.125	0.565946
USNM063356	Prosimii	Hapalemur	griseus		Smoothed	EEC	folivore	NA	49992	50000	0	31.514	13.041	0.441167	482.507	282.25	0.561391
USNM063356	Prosimii	Hapalemur	griseus		Smoothed	EEC	folivore	NA	99996	100000	0	31.635	13.046	0.442891	712.607	454.875	0.556579
USNM083668	Prosimii	Hapalemur	griseus		Smoothed	EEC	folivore	NA	100	100	0	24.815	12.581	0.33963	18.649	10	0.670222
USNM083668	Prosimii	Hapalemur	griseus		Smoothed	EEC	folivore	NA	199	200	0	28.306	14.349	0.339697	22.891	12.5	0.6877
USNM083668	Prosimii	Hapalemur	griseus		Smoothed	EEC	folivore	NA	500	500	0	30.296	13.941	0.388091	40.906	20	0.659759
USNM083668	Prosimii	Hapalemur	griseus		Smoothed	EEC	folivore	NA	1000	1000	0	31.536	13.317	0.431044	68.248	27.375	0.610689
USNM083668	Prosimii	Hapalemur	griseus		Smoothed	EEC	folivore	NA	2000	2000	0	32.525	13.082	0.455386	100.115	34.25	0.575347
USNM083668	Prosimii	Hapalemur	griseus		Smoothed	EEC	folivore	NA	4999	5000	0	32.829	12.929	0.46592	141.275	52.125	0.540939
USNM083668	Prosimii	Hapalemur	griseus		Smoothed	EEC	folivore	NA	9991	10000	0	33.302	12.851	0.476098	186.031	68.125	0.542461
USNM083668	Prosimii	Hapalemur	griseus		Smoothed	EEC	folivore	NA	19983	20000	0	33.351	12.806	0.478587	244.567	88.125	0.546636
USNM083668	Prosimii	Hapalemur	griseus		Smoothed	EEC	folivore	NA	49983	50000	0	33.368	12.766	0.480406	371.498	176.375	0.544019
USNM083668	Prosimii	Hapalemur	griseus		Smoothed	EEC	folivore	NA	99998	100000	0	33.421	12.76	0.481435	553.62	295.875	0.541421
USNM084386	Prosimii	Hapalemur	griseus		Smoothed	EEC	folivore	NA	99	100	0	24.381	13.819	0.28388	15.947	8.375	0.683957
USNM084386	Prosimii	Hapalemur	griseus		Smoothed	EEC	folivore	NA	200	200	0	26.91	14.805	0.298767	22.361	13.625	0.698736
USNM084386	Prosimii	Hapalemur	griseus		Smoothed	EEC	folivore	NA	500	500	0	28.458	14.134	0.349923	38.92	19.875	0.677759
USNM084386	Prosimii	Hapalemur	griseus		Smoothed	EEC	folivore	NA	999	1000	0	29.008	13.265	0.391221	62.455	26.875	0.630361
USNM084386	Prosimii	Hapalemur	griseus		Smoothed	EEC	folivore	NA	1999	2000	0	29.69	13.11	0.408717	96.989	35.25	0.601957
USNM084386	Prosimii	Hapalemur	griseus		Smoothed	EEC	folivore	NA	4981	5000	0	30.256	13.032	0.421143	154.141	51.375	0.562742
USNM084386	Prosimii	Hapalemur	griseus		Smoothed	EEC	folivore	NA	9985	10000	0	30.872	12.94	0.434763	234.258	92.75	0.560211
USNM084386	Prosimii	Hapalemur	griseus		Smoothed	EEC	folivore	NA	19990	20000	0	31.056	12.91	0.438895	357.491	148	0.563982
USNM084386	Prosimii	Hapalemur	griseus		Smoothed	EEC	folivore	NA	49988	50000	0	31.283	12.888	0.443389	587.728	288.25	0.556724
USNM084386	Prosimii	Hapalemur	griseus		Smoothed	EEC	folivore	NA	99988	100000	0	31.434	12.883	0.445991	889.833	456.875	0.552599
USNM317966	Prosimii	Hapalemur	griseus		Smoothed	EEC	folivore	NA	99	100	0	26.943	15.154	0.287729	16.482	8.75	0.6955
USNM317966	Prosimii	Hapalemur	griseus		Smoothed	EEC	folivore	NA	200	200	0	31.051	16.159	0.326577	19.846	12.625	0.697435
USNM317966	Prosimii	Hapalemur	griseus		Smoothed	EEC	folivore	NA	500	500	0	31.908	15.223	0.370025	40.511	17.625	0.662636
USNM317966	Prosimii	Hapalemur	griseus		Smoothed	EEC	folivore	NA	1000	1000	0	33.897	14.746	0.416177	82.676	28.5	0.611957
USNM317966	Prosimii	Hapalemur	griseus		Smoothed	EEC	folivore	NA	2000	2000	0	35.562	14.651	0.443385	119.725	38.625	0.577291
USNM317966	Prosimii	Hapalemur	griseus		Smoothed	EEC	folivore	NA	5000	5000	0	36.512	14.611	0.457933	177.971	59.5	0.544419
USNM317966	Prosimii	Hapalemur	griseus		Smoothed	EEC	folivore	NA	9990	10000	0	36.979	14.528	0.467136	227.775	78	0.534383
USNM317966	Prosimii	Hapalemur	griseus		Smoothed	EEC	folivore	NA	19983	20000	0	37.222	14.451	0.473068	302.61	109.875	0.537719
USNM317966	Prosimii	Hapalemur	griseus		Smoothed	EEC	folivore	NA	49987	50000	0	37.284	14.399	0.475703	446.796	197.375	0.535485
USNM317966	Prosimii	Hapalemur	griseus		Smoothed	EEC	folivore	NA	99988	100000	0	37.339	14.395	0.476579	659.005	331.375	0.533007
AMNH100503	Prosimii	Indri	indri		Smoothed	EEC	folivore	NA	99	100	0	88.037	35.746	0.450659	39.666	10.125	0.605399
AMNH100503	Prosimii	Indri	indri		Smoothed	EEC	folivore	NA	199	200	0	96.591	43.95	0.393716	31.972	12.875	0.631366
AMNH100503	Prosimii	Indri	indri		Smoothed	EEC	folivore	NA	499	500	0	96.74	41.516	0.422974	65.491	27.125	0.617587
AMNH100503	Prosimii	Indri	indri		Smoothed	EEC	folivore	NA	994	1000	0	102.07	41.184	0.453805	101.698	34.5	0.587917
AMNH100503	Prosimii	Indri	indri		Smoothed	EEC	folivore	NA	1989	2000	0	103.19	39.131	0.484828	124.36	40.125	0.579924
AMNH100503	Prosimii	Indri	indri		Smoothed	EEC	folivore	NA	4993	5000	0	104.25	38.182	0.502214	153.742	50.25	0.5761
AMNH100503	Prosimii	Indri	indri		Smoothed	EEC	folivore	NA	9999	10000	0	105.163	37.683	0.513151	198.567	72	0.551986
AMNH100503	Prosimii	Indri	indri		Smoothed	EEC	folivore	NA	20000	20000	0	105.126	37.484	0.515623	265.362	98.75	0.542287
AMNH100503	Prosimii	Indri	indri		Smoothed	EEC	folivore	NA	49998	50000	0	105.19	37.371	0.517437	404.706	167.75	0.535108
AMNH100503	Prosimii	Indri	indri		Smoothed	EEC	folivore	NA	99998	100000	0	105.316	37.341	0.518437	544.304	252.875	0.531915
AMNH185638	Prosimii	Indri	indri		Smoothed	EEC	folivore	NA	99	100	0	76.909	33.255	0.419209	45.855	10.25	0.608119
AMNH185638	Prosimii	Indri	indri		Smoothed	EEC	folivore	NA	199	200	0	85.167	40.87	0.367109	28.536	9	0.638511
AMNH185638	Prosimii	Indri	indri		Smoothed	EEC	folivore	NA	499	500	0	85.569	40.102	0.378948	53.641	21.25	0.623742
AMNH185638	Prosimii	Indri	indri		Smoothed	EEC	folivore	NA	999	1000	0	87.597	37.911	0.418753	82.392	30.625	0.599643
AMNH185638	Prosimii	Indri	indri		Smoothed	EEC	folivore	NA	2000	2000	0	87.241	36.359	0.437616	102.752	35.75	0.590473
AMNH185638	Prosimii	Indri	indri		Smoothed	EEC	folivore	NA	4998	5000	0	89.423	35.416	0.463107	134.145	48.625	0.572814
AMNH185638	Prosimii	Indri	indri		Smoothed	EEC	folivore	NA	9998	10000	0	89.385	35.104	0.467319	166.477	67	0.562695
AMNH185638	Prosimii	Indri	indri		Smoothed	EEC	folivore	NA	19997	20000	0	89.323	34.935	0.469385	217.759	102.625	0.557845
AMNH185638	Prosimii	Indri	indri		Smoothed	EEC	folivore	NA	49996	50000	0	89.35	34.833	0.470998	325.939	154.75	0.551325
AMNH185638	Prosimii	Indri	indri		Smoothed	EEC	folivore	NA	99995	100000	0	89.442	34.825	0.471627	463.692	231.25	0.547901
AMNH100504	Prosimii	Indri	indri		Smoothed	EEC	folivore	NA	99	100	0	76.909	33.255	0.419209	45.855	10.25	0.608119
AMNH100504	Prosimii	Indri	indri		Smoothed	EEC	folivore	NA	199	200	0	85.167	40.87	0.367109	28.536	9	0.638511
AMNH100504	Prosimii	Indri	indri		Smoothed	EEC	folivore	NA	499	500	0	85.569	40.102	0.378948	53.641	21.25	0.623742
AMNH100504	Prosimii	Indri	indri		Smoothed	EEC	folivore	NA	999	1000	0	87.597	37.911	0.418753	82.392	30.625	0.599643
AMNH100504	Prosimii	Indri	indri		Smoothed	EEC	folivore	NA	2000	2000	0	87.241	36.359	0.437616	102.752	35.75	0.590473
AMNH100504	Prosimii	Indri	indri		Smoothed	EEC	folivore	NA	4998	5000	0	89.423	35.416	0.463107	134.145	48.625	0.572814
AMNH100504	Prosimii	Indri	indri		Smoothed	EEC	folivore	NA	9998	10000	0	89.385	35.104	0.467319	166.477	67	0.562695
AMNH100504	Prosimii	Indri	indri		Smoothed	EEC	folivore	NA	19997	20000	0	89.323	34.935	0.469385	217.759	102.625	0.557845
AMNH100504	Prosimii	Indri	indri		Smoothed	EEC	folivore	NA	49996	50000	0	89.35	34.833	0.470998	325.939	154.75	0.551325
AMNH100504	Prosimii	Indri	indri		Smoothed	EEC	folivore	NA	99995	100000	0	89.442	34.825	0.471627	463.692	231.25	0.547901
AMNH100507	Prosimii	Indri	indri		Smoothed	EEC	folivore	NA	99	100	0	64.949	38.489	0.261615	11.862	8.375	0.688883
AMNH100507	Prosimii	Indri	indri		Smoothed	EEC	folivore	NA	199	200	0	75.173	39.017	0.327897	22.642	10.125	0.685066
AMNH100507	Prosimii	Indri	indri		Smoothed	EEC	folivore	NA	500	500	0	79.709	37.347	0.379065	54.951	27.625	0.661807
AMNH100507	Prosimii	Indri	indri		Smoothed	EEC	folivore	NA	1000	1000	0	82.127	36.471	0.405875	72.12	34.125	0.632887
AMNH100507	Prosimii	Indri	indri		Smoothed	EEC	folivore	NA	2000	2000	0	84.643	35.978	0.427767	92.445	40.25	0.609574
AMNH100507	Prosimii	Indri	indri		Smoothed	EEC	folivore	NA	4999	5000	0	85.597	35.458	0.440651	127.287	59.75	0.594739
AMNH100507	Prosimii	Indri	indri		Smoothed	EEC	folivore	NA	9999	10000	0	85.681	35.226	0.444423	160.603	72.75	0.586935
AMNH100507	Prosimii	Indri	indri		Smoothed	EEC	folivore	NA	19998	20000	0	85.669	35.138	0.445604	201.177	102.375	0.583273
AMNH100507	Prosimii	Indri	indri		Smoothed	EEC	folivore	NA	49987	50000	0	85.661	35.058	0.446697	301.613	144.25	0.580663
AMNH100507	Prosimii	Indri	indri		Smoothed	EEC	folivore	NA	99956	100000	0	85.652	35.032	0.447015	461.021	226.5	0.580725
USNM545878	Platyrrhini	Lagothrix	lagotricha		Smoothed	EEC	frugivore	NA	99	100	0	57.365	24.955	0.41618	22.92	8.5	0.619239
USNM545878	Platyrrhini	Lagothrix	lagotricha		Smoothed	EEC	frugivore	NA	200	200	0	71.892	31.634	0.410466	35.178	8.625	0.644301
USNM545878	Platyrrhini	Lagothrix	lagotricha		Smoothed	EEC	frugivore	NA	500	500	0	72.1	31.031	0.421534	44.218	24.375	0.641281
USNM545878	Platyrrhini	Lagothrix	lagotricha		Smoothed	EEC	frugivore	NA	999	1000	0	73.228	29.503	0.454543	58.499	31.375	0.599012
USNM545878	Platyrrhini	Lagothrix	lagotricha		Smoothed	EEC	frugivore	NA	1999	2000	0	74.005	28.792	0.472018	70.924	37.125	0.58095
USNM545878	Platyrrhini	Lagothrix	lagotricha		Smoothed	EEC	frugivore	NA	4999	5000	0	74.414	28.077	0.487347	109.462	52.125	0.559664
USNM545878	Platyrrhini	Lagothrix	lagotricha		Smoothed	EEC	frugivore	NA	10000	10000	0	74.537	27.783	0.493436	152.038	75.25	0.548996
USNM545878	Platyrrhini	Lagothrix	lagotricha		Smoothed	EEC	frugivore	NA	19991	20000	0	74.781	27.653	0.497415	211.409	112.375	0.544123
USNM545878	Platyrrhini	Lagothrix	lagotricha		Smoothed	EEC	frugivore	NA	49963	50000	0	75.029	27.598	0.500066	343.299	188.375	0.537359
USNM545878	Platyrrhini	Lagothrix	lagotricha		Smoothed	EEC	frugivore	NA	99966	100000	0	75.186	27.601	0.501057	598.516	328	0.533259
USNM545879	Platyrrhini	Lagothrix	lagotricha		Smoothed	EEC	frugivore	NA	99	100	0	56.625	25.042	0.407948	23.023	9	0.627267
USNM545879	Platyrrhini	Lagothrix	lagotricha		Smoothed	EEC	frugivore	NA	199	200	0	69.527	31.833	0.390606	33.93	8.75	0.65725
USNM545879	Platyrrhini	Lagothrix	lagotricha		Smoothed	EEC	frugivore	NA	500	500	0	67.434	29.918	0.406345	46.758	26	0.655752
USNM545879	Platyrrhini	Lagothrix	lagotricha		Smoothed	EEC	frugivore	NA	999	1000	0	69.267	28.345	0.446759	63.65	35.125	0.607508
USNM545879	Platyrrhini	Lagothrix	lagotricha		Smoothed	EEC	frugivore	NA	2000	2000	0	70.327	27.488	0.469703	79.178	37	0.573415
USNM545879	Platyrrhini	Lagothrix	lagotricha		Smoothed	EEC	frugivore	NA	4999	5000	0	70.537	26.87	0.482563	106.722	48.625	0.560818
USNM545879	Platyrrhini	Lagothrix	lagotricha		Smoothed	EEC	frugivore	NA	9997	10000	0	70.557	26.614	0.487492	139.097	63.125	0.550922
USNM545879	Platyrrhini	Lagothrix	lagotricha		Smoothed	EEC	frugivore	NA	19996	20000	0	70.572	26.457	0.490556	183.31	81.375	0.546191
USNM545879	Platyrrhini	Lagothrix	lagotricha		Smoothed	EEC	frugivore	NA	49970	50000	0	70.672	26.41	0.492153	287.469	136.5	0.544122
USNM545879	Platyrrhini	Lagothrix	lagotricha		Smoothed	EEC	frugivore	NA	99978	100000	0	70.736	26.415	0.492511	478.06	235.25	0.541616
USNM545887	Platyrrhini	Lagothrix	lagotricha		Smoothed	EEC	frugivore	NA	100	100	0	70.238	30.332	0.419843	20.467	9.75	0.6391
USNM545887	Platyrrhini	Lagothrix	lagotricha		Smoothed	EEC	frugivore	NA	198	200	0	84.441	37.289	0.408677	28.556	8.875	0.650732
USNM545887	Platyrrhini	Lagothrix	lagotricha		Smoothed	EEC	frugivore	NA	500	500	0	88.631	37.307	0.43265	47.089	24	0.638884
USNM545887	Platyrrhini	Lagothrix	lagotricha		Smoothed	EEC	frugivore	NA	998	1000	0	91.012	35.581	0.46959	65.188	32.125	0.594213
USNM545887	Platyrrhini	Lagothrix	lagotricha		Smoothed	EEC	frugivore	NA	1999	2000	0	93.192	34.674	0.494336	87.718	41	0.568192
USNM545887	Platyrrhini	Lagothrix	lagotricha		Smoothed	EEC	frugivore	NA	5000	5000	0	94.698	33.982	0.512431	121.038	56.625	0.546864
USNM545887	Platyrrhini	Lagothrix	lagotricha		Smoothed	EEC	frugivore	NA	10000	10000	0	94.965	33.631	0.51903	164.982	76.5	0.535761
USNM545887	Platyrrhini	Lagothrix	lagotricha		Smoothed	EEC	frugivore	NA	19997	20000	0	95.375	33.448	0.523912	233.3	107.125	0.53013
USNM545887	Platyrrhini	Lagothrix	lagotricha		Smoothed	EEC	frugivore	NA	49974	50000	0	95.711	33.358	0.527018	376.009	176.75	0.525866
USNM545887	Platyrrhini	Lagothrix	lagotricha		Smoothed	EEC	frugivore	NA	99954	100000	0	95.929	33.361	0.52811	596.692	305.5	0.522328
USNM545890	Platyrrhini	Lagothrix	lagotricha		Smoothed	EEC	frugivore	NA	100	100	0	58.948	26.768	0.394724	17.19	8.5	0.639027
USNM545890	Platyrrhini	Lagothrix	lagotricha		Smoothed	EEC	frugivore	NA	200	200	0	77.164	34.784	0.398388	30.881	9.25	0.650521
USNM545890	Platyrrhini	Lagothrix	lagotricha		Smoothed	EEC	frugivore	NA	500	500	0	77.404	33.201	0.423229	45.562	24	0.638386
USNM545890	Platyrrhini	Lagothrix	lagotricha		Smoothed	EEC	frugivore	NA	1000	1000	0	80.036	31.464	0.466816	65.836	32.875	0.589236
USNM545890	Platyrrhini	Lagothrix	lagotricha		Smoothed	EEC	frugivore	NA	2000	2000	0	81.503	30.571	0.490294	86.364	36.875	0.562223
USNM545890	Platyrrhini	Lagothrix	lagotricha		Smoothed	EEC	frugivore	NA	5000	5000	0	82.65	29.929	0.507893	120.912	50.375	0.538961
USNM545890	Platyrrhini	Lagothrix	lagotricha		Smoothed	EEC	frugivore	NA	9999	10000	0	82.9	29.641	0.514238	157.431	70	0.529427
USNM545890	Platyrrhini	Lagothrix	lagotricha		Smoothed	EEC	frugivore	NA	19998	20000	0	83.028	29.475	0.517818	213.708	100.375	0.52449
USNM545890	Platyrrhini	Lagothrix	lagotricha		Smoothed	EEC	frugivore	NA	49965	50000	0	83.264	29.4	0.520511	346.57	154.75	0.520845
USNM545890	Platyrrhini	Lagothrix	lagotricha		Smoothed	EEC	frugivore	NA	99954	100000	0	83.447	29.395	0.521694	595.226	285.75	0.51687
AMNH188142	Platyrrhini	Lagothrix	lagotricha	poepiggii	Smoothed	EEC	frugivore	NA	100	100	0	64.196	25.739	0.456967	24.868	8.5	0.620205
AMNH188142	Platyrrhini	Lagothrix	lagotricha	poepiggii	Smoothed	EEC	frugivore	NA	200	200	0	72.787	30.546	0.434152	27.638	9.5	0.644646
AMNH188142	Platyrrhini	Lagothrix	lagotricha	poepiggii	Smoothed	EEC	frugivore	NA	499	500	0	78.653	31.84	0.452161	45.964	21.375	0.638306
AMNH188142	Platyrrhini	Lagothrix	lagotricha	poepiggii	Smoothed	EEC	frugivore	NA	1000	1000	0	81.32	30.665	0.487635	65.759	31.375	0.600473
AMNH188142	Platyrrhini	Lagothrix	lagotricha	poepiggii	Smoothed	EEC	frugivore	NA	1999	2000	0	83.069	29.468	0.518183	87.093	38.5	0.572636
AMNH188142	Platyrrhini	Lagothrix	lagotricha	poepiggii	Smoothed	EEC	frugivore	NA	4999	5000	0	83.956	28.851	0.534074	121.121	55.375	0.548174
AMNH188142	Platyrrhini	Lagothrix	lagotricha	poepiggii	Smoothed	EEC	frugivore	NA	9997	10000	0	84.362	28.573	0.541327	155.591	69.5	0.536366
AMNH188142	Platyrrhini	Lagothrix	lagotricha	poepiggii	Smoothed	EEC	frugivore	NA	19997	20000	0	84.529	28.443	0.544596	208.291	89.25	0.530465
AMNH188142	Platyrrhini	Lagothrix	lagotricha	poepiggii	Smoothed	EEC	frugivore	NA	49964	50000	0	84.762	28.412	0.546518	342.487	166.75	0.526273
AMNH188142	Platyrrhini	Lagothrix	lagotricha	poepiggii	Smoothed	EEC	frugivore	NA	99936	100000	0	85.055	28.424	0.548032	639.368	345.875	0.5227
AMNH71767	Platyrrhini	Lagothrix	lagotricha	poepiggii	Smoothed	EEC	frugivore	NA	99	100	0	72.27	26.357	0.504338	31.008	8.625	0.571656
AMNH71767	Platyrrhini	Lagothrix	lagotricha	poepiggii	Smoothed	EEC	frugivore	NA	195	200	0	87.687	36.816	0.433921	32.912	8.75	0.629917
AMNH71767	Platyrrhini	Lagothrix	lagotricha	poepiggii	Smoothed	EEC	frugivore	NA	488	500	0	84.376	33.655	0.459561	39.437	21.375	0.617039
AMNH71767	Platyrrhini	Lagothrix	lagotricha	poepiggii	Smoothed	EEC	frugivore	NA	986	1000	0	87.208	32.36	0.495686	71.38	32	0.586556
AMNH71767	Platyrrhini	Lagothrix	lagotricha	poepiggii	Smoothed	EEC	frugivore	NA	1980	2000	0	89.537	31.505	0.522253	96.569	41	0.551963
AMNH71767	Platyrrhini	Lagothrix	lagotricha	poepiggii	Smoothed	EEC	frugivore	NA	4986	5000	0	90.882	30.767	0.54156	219.272	55.375	0.533442
AMNH71767	Platyrrhini	Lagothrix	lagotricha	poepiggii	Smoothed	EEC	frugivore	NA	9986	10000	0	90.799	30.559	0.544495	339.879	70	0.527595
AMNH71767	Platyrrhini	Lagothrix	lagotricha	poepiggii	Smoothed	EEC	frugivore	NA	19950	20000	0	91.043	30.458	0.547492	465.981	104.875	0.521439
AMNH71767	Platyrrhini	Lagothrix	lagotricha	poepiggii	Smoothed	EEC	frugivore	NA	49898	50000	0	91.335	30.432	0.54952	675.229	200.75	0.518247
AMNH71767	Platyrrhini	Lagothrix	lagotricha	poepiggii	Smoothed	EEC	frugivore	NA	99901	100000	0	91.72	30.447	0.551376	1036.26	325.75	0.515079
AMNH71776	Platyrrhini	Lagothrix	lagotricha	poepiggii	Smoothed	EEC	frugivore	NA	99	100	0	67	27.322	0.4485	23.066	8.5	0.613886
AMNH71776	Platyrrhini	Lagothrix	lagotricha	poepiggii	Smoothed	EEC	frugivore	NA	200	200	0	81.942	34.613	0.430891	29.574	8.75	0.637692
AMNH71776	Platyrrhini	Lagothrix	lagotricha	poepiggii	Smoothed	EEC	frugivore	NA	495	500	0	83.015	33.144	0.45908	43.022	24.125	0.618757
AMNH71776	Platyrrhini	Lagothrix	lagotricha	poepiggii	Smoothed	EEC	frugivore	NA	998	1000	0	84.913	31.676	0.493034	63.078	33.5	0.584688
AMNH71776	Platyrrhini	Lagothrix	lagotricha	poepiggii	Smoothed	EEC	frugivore	NA	1997	2000	0	86.791	30.594	0.52135	84.286	39.125	0.555449
AMNH71776	Platyrrhini	Lagothrix	lagotricha	poepiggii	Smoothed	EEC	frugivore	NA	4998	5000	0	87.346	29.765	0.538272	110.975	54.75	0.541097
AMNH71776	Platyrrhini	Lagothrix	lagotricha	poepiggii	Smoothed	EEC	frugivore	NA	9999	10000	0	87.243	29.446	0.54307	138.705	63.375	0.533084
AMNH71776	Platyrrhini	Lagothrix	lagotricha	poepiggii	Smoothed	EEC	frugivore	NA	20000	20000	0	87.366	29.342	0.545543	199.566	87.5	0.527483
AMNH71776	Platyrrhini	Lagothrix	lagotricha	poepiggii	Smoothed	EEC	frugivore	NA	49963	50000	0	87.74	29.31	0.548225	359.262	172.75	0.524713
AMNH71776	Platyrrhini	Lagothrix	lagotricha	poepiggii	Smoothed	EEC	frugivore	NA	99944	100000	0	88.051	29.311	0.549977	621.784	295.75	0.521597
AMNH71780	Platyrrhini	Lagothrix	lagotricha	poepiggii	Smoothed	EEC	frugivore	NA	99	100	0	59.003	26.83	0.394034	16.51	9.25	0.650716
AMNH71780	Platyrrhini	Lagothrix	lagotricha	poepiggii	Smoothed	EEC	frugivore	NA	200	200	0	72.668	32.81	0.397584	25.751	9	0.658012
AMNH71780	Platyrrhini	Lagothrix	lagotricha	poepiggii	Smoothed	EEC	frugivore	NA	500	500	0	74.737	31.635	0.429856	45.803	25.625	0.647905
AMNH71780	Platyrrhini	Lagothrix	lagotricha	poepiggii	Smoothed	EEC	frugivore	NA	1000	1000	0	77.227	30.569	0.463381	60.422	33.375	0.608681
AMNH71780	Platyrrhini	Lagothrix	lagotricha	poepiggii	Smoothed	EEC	frugivore	NA	1999	2000	0	79.132	29.842	0.4876	79.082	36.125	0.581988
AMNH71780	Platyrrhini	Lagothrix	lagotricha	poepiggii	Smoothed	EEC	frugivore	NA	4997	5000	0	79.78	29.079	0.504628	107.838	49.75	0.558851
AMNH71780	Platyrrhini	Lagothrix	lagotricha	poepiggii	Smoothed	EEC	frugivore	NA	9998	10000	0	79.899	28.834	0.509604	136.644	67.5	0.549103
AMNH71780	Platyrrhini	Lagothrix	lagotricha	poepiggii	Smoothed	EEC	frugivore	NA	20000	20000	0	79.987	28.733	0.511909	183.037	85.875	0.543411
AMNH71780	Platyrrhini	Lagothrix	lagotricha	poepiggii	Smoothed	EEC	frugivore	NA	49964	50000	0	80.138	28.682	0.51374	311.753	160.125	0.539668
AMNH71780	Platyrrhini	Lagothrix	lagotricha	poepiggii	Smoothed	EEC	frugivore	NA	99956	100000	0	80.309	28.695	0.514579	566.513	315.875	0.536814
AMNH76393	Platyrrhini	Lagothrix	lagotricha	poepiggii	Smoothed	EEC	frugivore	NA	100	100	0	69.64	28.598	0.445001	28.058	9	0.595599
AMNH76393	Platyrrhini	Lagothrix	lagotricha	poepiggii	Smoothed	EEC	frugivore	NA	199	200	0	77.909	34.496	0.407349	31.623	9.25	0.643135
AMNH76393	Platyrrhini	Lagothrix	lagotricha	poepiggii	Smoothed	EEC	frugivore	NA	499	500	0	79.614	34.29	0.421168	39.94	21.75	0.645598
AMNH76393	Platyrrhini	Lagothrix	lagotricha	poepiggii	Smoothed	EEC	frugivore	NA	1000	1000	0	82.466	32.625	0.463654	60.164	29	0.591702
AMNH76393	Platyrrhini	Lagothrix	lagotricha	poepiggii	Smoothed	EEC	frugivore	NA	2000	2000	0	84.179	31.72	0.487999	80.142	38.75	0.564866
AMNH76393	Platyrrhini	Lagothrix	lagotricha	poepiggii	Smoothed	EEC	frugivore	NA	4999	5000	0	84.935	31.002	0.503917	113.438	57.625	0.543676
AMNH76393	Platyrrhini	Lagothrix	lagotricha	poepiggii	Smoothed	EEC	frugivore	NA	10000	10000	0	85.095	30.756	0.508842	149.655	80.75	0.532485
AMNH76393	Platyrrhini	Lagothrix	lagotricha	poepiggii	Smoothed	EEC	frugivore	NA	19997	20000	0	85.177	30.677	0.510609	198.607	105.375	0.528251
AMNH76393	Platyrrhini	Lagothrix	lagotricha	poepiggii	Smoothed	EEC	frugivore	NA	49975	50000	0	85.316	30.628	0.512224	314.496	167	0.52988
AMNH76393	Platyrrhini	Lagothrix	lagotricha	poepiggii	Smoothed	EEC	frugivore	NA	99925	100000	0	85.512	30.624	0.513436	562.966	302.75	0.521957
AMNH98332	Platyrrhini	Lagothrix	lagotricha	poepiggii	Smoothed	EEC	frugivore	NA	99	100	0	62.272	24.243	0.471692	33.516	10	0.608429
AMNH98332	Platyrrhini	Lagothrix	lagotricha	poepiggii	Smoothed	EEC	frugivore	NA	200	200	0	74.366	31.636	0.427352	28.908	9	0.657091
AMNH98332	Platyrrhini	Lagothrix	lagotricha	poepiggii	Smoothed	EEC	frugivore	NA	500	500	0	75.642	29.765	0.466339	47.992	24.125	0.638097
AMNH98332	Platyrrhini	Lagothrix	lagotricha	poepiggii	Smoothed	EEC	frugivore	NA	999	1000	0	78.002	28.387	0.505402	69.597	33.125	0.595143
AMNH98332	Platyrrhini	Lagothrix	lagotricha	poepiggii	Smoothed	EEC	frugivore	NA	2000	2000	0	79.629	27.697	0.528027	91.741	36.375	0.567326
AMNH98332	Platyrrhini	Lagothrix	lagotricha	poepiggii	Smoothed	EEC	frugivore	NA	4998	5000	0	80.87	27.177	0.545236	140.405	54.875	0.543508
AMNH98332	Platyrrhini	Lagothrix	lagotricha	poepiggii	Smoothed	EEC	frugivore	NA	10000	10000	0	81.281	26.911	0.552689	189.583	71.375	0.532691
AMNH98332	Platyrrhini	Lagothrix	lagotricha	poepiggii	Smoothed	EEC	frugivore	NA	19998	20000	0	81.467	26.757	0.556701	247.969	88.375	0.525894
AMNH98332	Platyrrhini	Lagothrix	lagotricha	poepiggii	Smoothed	EEC	frugivore	NA	49978	50000	0	81.677	26.703	0.558998	377.185	151.625	0.519429
AMNH98332	Platyrrhini	Lagothrix	lagotricha	poepiggii	Smoothed	EEC	frugivore	NA	99967	100000	0	81.779	26.696	0.559753	585.101	257.125	0.517624
AMNH170737	Prosimii	Lemur	catta		Smoothed	EEC	omnivore	NA	100	100	0	33.087	12.217	0.498156	52.773	9.25	0.590541
AMNH170737	Prosimii	Lemur	catta		Smoothed	EEC	omnivore	NA	200	200	0	42.362	19.972	0.37596	45.134	12.5	0.616319
AMNH170737	Prosimii	Lemur	catta		Smoothed	EEC	omnivore	NA	500	500	0	38.948	18.404	0.37483	45.209	17.125	0.627771
AMNH170737	Prosimii	Lemur	catta		Smoothed	EEC	omnivore	NA	1000	1000	0	38.567	17.824	0.385926	66.991	25.625	0.612049
AMNH170737	Prosimii	Lemur	catta		Smoothed	EEC	omnivore	NA	2000	2000	0	40.033	17.145	0.423999	98.792	37	0.587811
AMNH170737	Prosimii	Lemur	catta		Smoothed	EEC	omnivore	NA	4999	5000	0	40.161	16.716	0.438265	123.969	53.75	0.5689
AMNH170737	Prosimii	Lemur	catta		Smoothed	EEC	omnivore	NA	10000	10000	0	40.018	16.561	0.441139	154.715	76	0.563048
AMNH170737	Prosimii	Lemur	catta		Smoothed	EEC	omnivore	NA	19999	20000	0	39.992	16.501	0.442629	199.552	111.75	0.558529
AMNH170737	Prosimii	Lemur	catta		Smoothed	EEC	omnivore	NA	50000	50000	0	40.003	16.474	0.443586	282.425	159.125	0.553179
AMNH170737	Prosimii	Lemur	catta		Smoothed	EEC	omnivore	NA	99996	100000	0	40.085	16.484	0.444306	452.924	316.25	0.54944
AMNH100598	Prosimii	Lemur	catta		Smoothed	EEC	omnivore	NA	99	100	0	32.427	12.625	0.471656	44.373	11.25	0.607073
AMNH100598	Prosimii	Lemur	catta		Smoothed	EEC	omnivore	NA	200	200	0	41.767	18.889	0.396763	54.978	13.875	0.590136
AMNH100598	Prosimii	Lemur	catta		Smoothed	EEC	omnivore	NA	499	500	0	39.417	17.541	0.404828	67.418	21.75	0.612745
AMNH100598	Prosimii	Lemur	catta		Smoothed	EEC	omnivore	NA	1000	1000	0	40.755	16.914	0.439718	116.32	30.5	0.58815
AMNH100598	Prosimii	Lemur	catta		Smoothed	EEC	omnivore	NA	2000	2000	0	42.28	16.165	0.480733	161.997	46.125	0.558278
AMNH100598	Prosimii	Lemur	catta		Smoothed	EEC	omnivore	NA	5000	5000	0	42.664	15.706	0.499656	193.083	64.625	0.535548
AMNH100598	Prosimii	Lemur	catta		Smoothed	EEC	omnivore	NA	10000	10000	0	42.64	15.579	0.503434	221.819	75.125	0.527612
AMNH100598	Prosimii	Lemur	catta		Smoothed	EEC	omnivore	NA	19998	20000	0	42.565	15.476	0.505871	255.477	88.625	0.523654
AMNH100598	Prosimii	Lemur	catta		Smoothed	EEC	omnivore	NA	49999	50000	0	42.494	15.434	0.506395	326.667	113.25	0.518561
AMNH100821	Prosimii	Lemur	catta		Smoothed	EEC	omnivore	NA	100	100	0	33.06	14.252	0.420713	38.505	8.625	0.626375
AMNH100821	Prosimii	Lemur	catta		Smoothed	EEC	omnivore	NA	200	200	0	41.597	20.076	0.364251	42.874	13.875	0.676295
AMNH100821	Prosimii	Lemur	catta		Smoothed	EEC	omnivore	NA	500	500	0	43.552	20.151	0.385351	63.092	19.25	0.628226
AMNH100821	Prosimii	Lemur	catta		Smoothed	EEC	omnivore	NA	999	1000	0	43.759	19.182	0.412362	97.357	27	0.580728
AMNH100821	Prosimii	Lemur	catta		Smoothed	EEC	omnivore	NA	2000	2000	0	45.168	18.35	0.45038	131.417	43	0.567985
AMNH100821	Prosimii	Lemur	catta		Smoothed	EEC	omnivore	NA	4999	5000	0	45.795	17.89	0.469967	169.518	59.125	0.545497
AMNH100821	Prosimii	Lemur	catta		Smoothed	EEC	omnivore	NA	9999	10000	0	45.575	17.752	0.471431	199.666	72.375	0.542947
AMNH100821	Prosimii	Lemur	catta		Smoothed	EEC	omnivore	NA	20000	20000	0	45.484	17.655	0.473171	229.164	88	0.542282
AMNH100821	Prosimii	Lemur	catta		Smoothed	EEC	omnivore	NA	49999	50000	0	45.31	17.618	0.472303	261.469	112.75	0.538569
AMNH100821	Prosimii	Lemur	catta		Smoothed	EEC	omnivore	NA	99996	100000	0	45.289	17.609	0.472327	381.543	215.25	0.536263
AMNH170743	Prosimii	Lemur	catta		Smoothed	EEC	omnivore	NA	99	100	0	35.383	14.373	0.45044	45.352	10.625	0.603511
AMNH170743	Prosimii	Lemur	catta		Smoothed	EEC	omnivore	NA	199	200	0	40.19	18.286	0.393741	34.372	13.25	0.672826
AMNH170743	Prosimii	Lemur	catta		Smoothed	EEC	omnivore	NA	500	500	0	40.403	19.178	0.37257	52.6	18.5	0.661534
AMNH170743	Prosimii	Lemur	catta		Smoothed	EEC	omnivore	NA	1000	1000	0	40.34	17.857	0.407474	93.555	28.75	0.614824
AMNH170743	Prosimii	Lemur	catta		Smoothed	EEC	omnivore	NA	1996	2000	0	41.003	16.869	0.444084	128.679	38.125	0.577344
AMNH170743	Prosimii	Lemur	catta		Smoothed	EEC	omnivore	NA	5000	5000	0	42.028	16.504	0.467367	197.395	68	0.55472
AMNH170743	Prosimii	Lemur	catta		Smoothed	EEC	omnivore	NA	10000	10000	0	42.302	16.365	0.474845	262.873	101.5	0.543937
AMNH170743	Prosimii	Lemur	catta		Smoothed	EEC	omnivore	NA	20000	20000	0	42.489	16.271	0.47993	338.691	128.5	0.536467
AMNH170743	Prosimii	Lemur	catta		Smoothed	EEC	omnivore	NA	49999	50000	0	42.674	16.227	0.483457	471.124	184	0.53027
AMNH170740	Prosimii	Lemur	catta		Smoothed	EEC	omnivore	NA	100	100	0	29.005	11.592	0.458577	54.62	8.875	0.563105
AMNH170740	Prosimii	Lemur	catta		Smoothed	EEC	omnivore	NA	200	200	0	36.153	18.271	0.341222	45.16	12.125	0.648849
AMNH170740	Prosimii	Lemur	catta		Smoothed	EEC	omnivore	NA	500	500	0	34.896	16.999	0.359609	53.154	20.375	0.625472
AMNH170740	Prosimii	Lemur	catta		Smoothed	EEC	omnivore	NA	1000	1000	0	35.439	16.236	0.390291	86.313	31.25	0.595608
AMNH170740	Prosimii	Lemur	catta		Smoothed	EEC	omnivore	NA	1999	2000	0	35.906	15.695	0.413781	119.895	44.625	0.586344
AMNH170740	Prosimii	Lemur	catta		Smoothed	EEC	omnivore	NA	4997	5000	0	36.005	15.373	0.425523	154.563	68.625	0.572593
AMNH170740	Prosimii	Lemur	catta		Smoothed	EEC	omnivore	NA	9997	10000	0	36.024	15.249	0.429836	183.742	87.75	0.565567
AMNH170740	Prosimii	Lemur	catta		Smoothed	EEC	omnivore	NA	19998	20000	0	35.989	15.188	0.431354	215.01	107.25	0.561721
AMNH170740	Prosimii	Lemur	catta		Smoothed	EEC	omnivore	NA	49997	50000	0	35.96	15.147	0.432302	278.017	165.5	0.557801
AMNH170740	Prosimii	Lemur	catta		Smoothed	EEC	omnivore	NA	99993	100000	0	35.991	15.15	0.432634	424.171	292.125	0.555135
AMNH170741	Prosimii	Lemur	catta		Smoothed	EEC	omnivore	NA	100	100	0	32.379	13.546	0.435709	54.367	9.375	0.571807
AMNH170741	Prosimii	Lemur	catta		Smoothed	EEC	omnivore	NA	200	200	0	41.044	20.043	0.358382	39.184	11	0.657015
AMNH170741	Prosimii	Lemur	catta		Smoothed	EEC	omnivore	NA	500	500	0	37.979	18.723	0.35364	48.555	21.25	0.654212
AMNH170741	Prosimii	Lemur	catta		Smoothed	EEC	omnivore	NA	1000	1000	0	37.482	18.074	0.364693	76.637	26.25	0.601769
AMNH170741	Prosimii	Lemur	catta		Smoothed	EEC	omnivore	NA	2000	2000	0	39.212	16.903	0.420746	110.754	38.5	0.580262
AMNH170741	Prosimii	Lemur	catta		Smoothed	EEC	omnivore	NA	5000	5000	0	39.772	16.576	0.437604	160.594	59.25	0.563612
AMNH170741	Prosimii	Lemur	catta		Smoothed	EEC	omnivore	NA	9999	10000	0	39.732	16.424	0.441707	200.326	77.625	0.560148
AMNH170741	Prosimii	Lemur	catta		Smoothed	EEC	omnivore	NA	19999	20000	0	39.708	16.342	0.443907	238.062	94.25	0.554606
AMNH170741	Prosimii	Lemur	catta		Smoothed	EEC	omnivore	NA	50000	50000	0	39.659	16.291	0.444853	289.959	122.375	0.551611
AMNH170741	Prosimii	Lemur	catta		Smoothed	EEC	omnivore	NA	99995	100000	0	39.659	16.286	0.445006	418.045	215.125	0.550518
AMNH100642	Prosimii	Lepilemur	mustelinus	edwardsi	Smoothed	EEC	folivore	NA	99	100	0	20.013	8.695	0.416817	21.49	8.875	0.638492
AMNH100642	Prosimii	Lepilemur	mustelinus	edwardsi	Smoothed	EEC	folivore	NA	199	200	0	20.717	8.965	0.418813	25.114	11	0.654413
AMNH100642	Prosimii	Lepilemur	mustelinus	edwardsi	Smoothed	EEC	folivore	NA	500	500	0	22.961	10.209	0.405264	49.94	15.75	0.636358
AMNH100642	Prosimii	Lepilemur	mustelinus	edwardsi	Smoothed	EEC	folivore	NA	1000	1000	0	24.251	10.233	0.43142	90.233	23.125	0.594302
AMNH100642	Prosimii	Lepilemur	mustelinus	edwardsi	Smoothed	EEC	folivore	NA	1999	2000	0	25.124	10.059	0.457678	132.179	32.5	0.566464
AMNH100642	Prosimii	Lepilemur	mustelinus	edwardsi	Smoothed	EEC	folivore	NA	4994	5000	0	25.562	9.999	0.469311	195.598	53	0.535014
AMNH100642	Prosimii	Lepilemur	mustelinus	edwardsi	Smoothed	EEC	folivore	NA	9983	10000	0	25.762	9.929	0.47672	266.473	69.5	0.520066
AMNH100642	Prosimii	Lepilemur	mustelinus	edwardsi	Smoothed	EEC	folivore	NA	19986	20000	0	26.118	9.91	0.48454	337.945	99.75	0.518961
AMNH100642	Prosimii	Lepilemur	mustelinus	edwardsi	Smoothed	EEC	folivore	NA	49995	50000	0	26.228	9.895	0.487399	434.258	174.75	0.518845
AMNH100642	Prosimii	Lepilemur	mustelinus	edwardsi	Smoothed	EEC	folivore	NA	100000	100000	0	26.266	9.889	0.488426	548.143	221.5	0.518313
AMNH170576	Prosimii	Lepilemur	mustelinus	leucopus	Smoothed	EEC	folivore	NA	99	100	0	15.089	6.224	0.442777	35.493	9.375	0.606689
AMNH170576	Prosimii	Lepilemur	mustelinus	leucopus	Smoothed	EEC	folivore	NA	199	200	0	17.416	8.315	0.369664	34.347	10.625	0.667334
AMNH170576	Prosimii	Lepilemur	mustelinus	leucopus	Smoothed	EEC	folivore	NA	499	500	0	17.093	8.077	0.374824	42.835	14.625	0.624928
AMNH170576	Prosimii	Lepilemur	mustelinus	leucopus	Smoothed	EEC	folivore	NA	1000	1000	0	17.161	7.618	0.406063	83.236	30.375	0.589734
AMNH170576	Prosimii	Lepilemur	mustelinus	leucopus	Smoothed	EEC	folivore	NA	1999	2000	0	17.673	7.365	0.43765	131.416	34.25	0.576592
AMNH170576	Prosimii	Lepilemur	mustelinus	leucopus	Smoothed	EEC	folivore	NA	5000	5000	0	18.084	7.256	0.456599	179.661	57	0.554453
AMNH170576	Prosimii	Lepilemur	mustelinus	leucopus	Smoothed	EEC	folivore	NA	9999	10000	0	18.179	7.208	0.462538	230.204	75	0.545656
AMNH170576	Prosimii	Lepilemur	mustelinus	leucopus	Smoothed	EEC	folivore	NA	20000	20000	0	18.214	7.173	0.465933	295.16	108.75	0.540308
AMNH170576	Prosimii	Lepilemur	mustelinus	leucopus	Smoothed	EEC	folivore	NA	50000	50000	0	18.247	7.155	0.468095	401.458	150.625	0.537186
AMNH170578	Prosimii	Lepilemur	mustelinus	leucopus	Smoothed	EEC	folivore	NA	99	100	0	13.147	4.834	0.50026	34.428	8.625	0.58013
AMNH170578	Prosimii	Lepilemur	mustelinus	leucopus	Smoothed	EEC	folivore	NA	200	200	0	17.151	7.096	0.441263	37.661	11.875	0.617527
AMNH170578	Prosimii	Lepilemur	mustelinus	leucopus	Smoothed	EEC	folivore	NA	500	500	0	17.55	7.732	0.409843	46.797	14.375	0.607287
AMNH170578	Prosimii	Lepilemur	mustelinus	leucopus	Smoothed	EEC	folivore	NA	999	1000	0	17.726	7.555	0.426411	85.228	28.75	0.585825
AMNH170578	Prosimii	Lepilemur	mustelinus	leucopus	Smoothed	EEC	folivore	NA	2000	2000	0	17.968	7.304	0.450085	122.007	39.625	0.571189
AMNH170578	Prosimii	Lepilemur	mustelinus	leucopus	Smoothed	EEC	folivore	NA	5000	5000	0	18.326	7.224	0.465456	172.09	52.5	0.550118
AMNH170578	Prosimii	Lepilemur	mustelinus	leucopus	Smoothed	EEC	folivore	NA	10000	10000	0	18.439	7.214	0.469222	214.171	69.375	0.54254
AMNH170578	Prosimii	Lepilemur	mustelinus	leucopus	Smoothed	EEC	folivore	NA	20000	20000	0	18.462	7.196	0.471095	271.34	91.875	0.539751
AMNH170578	Prosimii	Lepilemur	mustelinus	leucopus	Smoothed	EEC	folivore	NA	49999	50000	0	18.471	7.182	0.472312	374.171	133	0.534933
AMNH170569	Prosimii	Lepilemur	mustelinus	leucopus	Smoothed	EEC	folivore	NA	99	100	0	15.671	6.105	0.471352	36.739	10.25	0.591102
AMNH170569	Prosimii	Lepilemur	mustelinus	leucopus	Smoothed	EEC	folivore	NA	199	200	0	18.137	8.067	0.405086	33.155	10.375	0.649914
AMNH170569	Prosimii	Lepilemur	mustelinus	leucopus	Smoothed	EEC	folivore	NA	498	500	0	17.487	7.659	0.412788	52.671	16.25	0.616805
AMNH170569	Prosimii	Lepilemur	mustelinus	leucopus	Smoothed	EEC	folivore	NA	999	1000	0	17.634	7.301	0.440909	76.186	26.25	0.594243
AMNH170569	Prosimii	Lepilemur	mustelinus	leucopus	Smoothed	EEC	folivore	NA	2000	2000	0	17.972	7.072	0.466336	116.609	39	0.570099
AMNH170569	Prosimii	Lepilemur	mustelinus	leucopus	Smoothed	EEC	folivore	NA	4999	5000	0	18.35	7.06	0.477592	172.604	49.375	0.552476
AMNH170569	Prosimii	Lepilemur	mustelinus	leucopus	Smoothed	EEC	folivore	NA	10000	10000	0	18.426	7.032	0.481646	212.18	68.75	0.546843
AMNH170569	Prosimii	Lepilemur	mustelinus	leucopus	Smoothed	EEC	folivore	NA	20000	20000	0	18.416	7.002	0.483512	256.421	83.625	0.540152
AMNH170569	Prosimii	Lepilemur	mustelinus	leucopus	Smoothed	EEC	folivore	NA	49999	50000	0	18.415	6.981	0.484987	337.459	120.125	0.536252
AMNH100612	Prosimii	Lepilemur	mustelinus	ruficaudatus	Smoothed	EEC	folivore	NA	99	100	0	21.953	9.05	0.44307	21.689	9.625	0.63879
AMNH100612	Prosimii	Lepilemur	mustelinus	ruficaudatus	Smoothed	EEC	folivore	NA	199	200	0	24.605	10.957	0.404486	26.865	11.375	0.669181
AMNH100612	Prosimii	Lepilemur	mustelinus	ruficaudatus	Smoothed	EEC	folivore	NA	500	500	0	24.442	10.382	0.428115	39.745	14.5	0.62869
AMNH100612	Prosimii	Lepilemur	mustelinus	ruficaudatus	Smoothed	EEC	folivore	NA	999	1000	0	24.997	9.951	0.460541	82.665	26.75	0.579383
AMNH100612	Prosimii	Lepilemur	mustelinus	ruficaudatus	Smoothed	EEC	folivore	NA	1999	2000	0	26.322	10.053	0.481267	145.819	43	0.55572
AMNH100612	Prosimii	Lepilemur	mustelinus	ruficaudatus	Smoothed	EEC	folivore	NA	5000	5000	0	27.531	10.062	0.503273	217.52	65.875	0.539333
AMNH100612	Prosimii	Lepilemur	mustelinus	ruficaudatus	Smoothed	EEC	folivore	NA	10000	10000	0	27.89	10.014	0.512142	286.088	82.5	0.530756
AMNH100612	Prosimii	Lepilemur	mustelinus	ruficaudatus	Smoothed	EEC	folivore	NA	19999	20000	0	28.019	9.955	0.517404	360.963	107.625	0.524508
AMNH100612	Prosimii	Lepilemur	mustelinus	ruficaudatus	Smoothed	EEC	folivore	NA	49999	50000	0	28.072	9.922	0.520009	479.028	177.25	0.519284
AMNH100612	Prosimii	Lepilemur	mustelinus	ruficaudatus	Smoothed	EEC	folivore	NA	99999	100000	0	28.092	9.916	0.520668	607.786	225.75	0.517621
AMNH165931	Prosimii	Loris	tardigradus		Smoothed	EEC	insectivore	NA	99	100	0	14.271	5.342	0.491315	39.461	10.375	0.601317
AMNH165931	Prosimii	Loris	tardigradus		Smoothed	EEC	insectivore	NA	199	200	0	17.073	7.559	0.40738	38.659	10.625	0.658205
AMNH165931	Prosimii	Loris	tardigradus		Smoothed	EEC	insectivore	NA	499	500	0	16.825	7.115	0.43033	57.126	21	0.638097
AMNH165931	Prosimii	Loris	tardigradus		Smoothed	EEC	insectivore	NA	1000	1000	0	17.718	6.681	0.487657	104.093	35.75	0.57778
AMNH165931	Prosimii	Loris	tardigradus		Smoothed	EEC	insectivore	NA	1999	2000	0	18.246	6.505	0.515687	131.078	42.25	0.5547
AMNH165931	Prosimii	Loris	tardigradus		Smoothed	EEC	insectivore	NA	5000	5000	0	18.544	6.434	0.529275	179.759	54.375	0.536505
AMNH165931	Prosimii	Loris	tardigradus		Smoothed	EEC	insectivore	NA	9999	10000	0	18.552	6.396	0.532452	218.914	67	0.52957
AMNH165931	Prosimii	Loris	tardigradus		Smoothed	EEC	insectivore	NA	19999	20000	0	18.506	6.355	0.534427	259.001	95.75	0.524889
AMNH165931	Prosimii	Loris	tardigradus		Smoothed	EEC	insectivore	NA	50000	50000	0	18.481	6.334	0.535406	334.002	125.25	0.520706
AMNH165931	Prosimii	Loris	tardigradus		Smoothed	EEC	insectivore	NA	100000	100000	0	18.49	6.331	0.535886	487.802	202.125	0.517889
AMNH150062	Prosimii	Loris	tardigradus		Smoothed	EEC	insectivore	NA	100	100	0	10.829	4.057	0.490892	31.755	8.625	0.643337
AMNH150062	Prosimii	Loris	tardigradus		Smoothed	EEC	insectivore	NA	200	200	0	13.917	5.621	0.453301	41.938	9.5	0.635593
AMNH150062	Prosimii	Loris	tardigradus		Smoothed	EEC	insectivore	NA	500	500	0	15.859	6.419	0.452237	76.479	22.125	0.605756
AMNH150062	Prosimii	Loris	tardigradus		Smoothed	EEC	insectivore	NA	999	1000	0	16.223	6.076	0.491042	124.129	34.875	0.558051
AMNH150062	Prosimii	Loris	tardigradus		Smoothed	EEC	insectivore	NA	2000	2000	0	16.942	5.924	0.525392	149.487	42.75	0.542484
AMNH150062	Prosimii	Loris	tardigradus		Smoothed	EEC	insectivore	NA	5000	5000	0	17.67	5.821	0.555198	229.754	66.125	0.521274
AMNH150062	Prosimii	Loris	tardigradus		Smoothed	EEC	insectivore	NA	9998	10000	0	17.999	5.764	0.569342	342.564	114.875	0.5052
AMNH150062	Prosimii	Loris	tardigradus		Smoothed	EEC	insectivore	NA	20000	20000	0	18.172	5.737	0.576473	474.635	153.75	0.498702
AMNH150062	Prosimii	Loris	tardigradus		Smoothed	EEC	insectivore	NA	49995	50000	0	18.264	5.727	0.57987	631.137	225.5	0.491946
AMNH150062	Prosimii	Loris	tardigradus		Smoothed	EEC	insectivore	NA	99999	100000	0	18.29	5.727	0.580581	776.691	292.5	0.489374
AMNH240827	Prosimii	Loris	tardigradus		Smoothed	EEC	insectivore	NA	100	100	0	11.473	3.663	0.570857	44.066	7.875	0.579096
AMNH240827	Prosimii	Loris	tardigradus		Smoothed	EEC	insectivore	NA	200	200	0	14.125	5.461	0.475157	55.339	15.625	0.622229
AMNH240827	Prosimii	Loris	tardigradus		Smoothed	EEC	insectivore	NA	496	500	0	16.397	7.088	0.419348	75.482	28.875	0.625164
AMNH240827	Prosimii	Loris	tardigradus		Smoothed	EEC	insectivore	NA	996	1000	0	17.738	6.88	0.473545	131.742	40.375	0.565275
AMNH240827	Prosimii	Loris	tardigradus		Smoothed	EEC	insectivore	NA	1997	2000	0	18.619	6.475	0.528117	201.938	59.375	0.535206
AMNH240827	Prosimii	Loris	tardigradus		Smoothed	EEC	insectivore	NA	4996	5000	0	19.423	6.193	0.571519	276.355	88.375	0.511878
AMNH240827	Prosimii	Loris	tardigradus		Smoothed	EEC	insectivore	NA	9995	10000	0	19.584	6.129	0.580841	340.86	121.5	0.502578
AMNH240827	Prosimii	Loris	tardigradus		Smoothed	EEC	insectivore	NA	19995	20000	0	19.712	6.09	0.58729	458.452	174.25	0.495161
AMNH240827	Prosimii	Loris	tardigradus		Smoothed	EEC	insectivore	NA	49994	50000	0	19.832	6.062	0.592629	677.72	277	0.48853
AMNH240827	Prosimii	Loris	tardigradus		Smoothed	EEC	insectivore	NA	99991	100000	0	19.909	6.058	0.594896	875.531	374.75	0.48493
AMNH217303	Prosimii	Loris	tardigradus		Smoothed	EEC	insectivore	NA	99	100	0	13.482	4.874	0.50872	50.724	11.25	0.565177
AMNH217303	Prosimii	Loris	tardigradus		Smoothed	EEC	insectivore	NA	200	200	0	20.308	8.227	0.451797	61.846	12.75	0.621282
AMNH217303	Prosimii	Loris	tardigradus		Smoothed	EEC	insectivore	NA	500	500	0	18.509	8.203	0.406879	79.58	25.5	0.637849
AMNH217303	Prosimii	Loris	tardigradus		Smoothed	EEC	insectivore	NA	999	1000	0	19.315	7.914	0.446124	106.886	32.5	0.591956
AMNH217303	Prosimii	Loris	tardigradus		Smoothed	EEC	insectivore	NA	2000	2000	0	20.37	7.548	0.49639	141.464	40.375	0.556492
AMNH217303	Prosimii	Loris	tardigradus		Smoothed	EEC	insectivore	NA	5000	5000	0	21.038	7.382	0.523643	202.963	59.125	0.531875
AMNH217303	Prosimii	Loris	tardigradus		Smoothed	EEC	insectivore	NA	10000	10000	0	21.111	7.305	0.530618	252.118	82.125	0.521349
AMNH217303	Prosimii	Loris	tardigradus		Smoothed	EEC	insectivore	NA	20000	20000	0	21.162	7.253	0.535396	328.912	114.75	0.511962
AMNH217303	Prosimii	Loris	tardigradus		Smoothed	EEC	insectivore	NA	50000	50000	0	21.166	7.219	0.53784	460.729	170.375	0.50828
AMNH217303	Prosimii	Loris	tardigradus		Smoothed	EEC	insectivore	NA	100000	100000	0	21.168	7.22	0.537818	584.933	228	0.506273
AMNH174530	Prosimii	Microcebus	griseorufus		Smoothed	EEC	omnivore	NA	99	100	0	3.898	1.582	0.450887	43.629	9.125	0.586259
AMNH174530	Prosimii	Microcebus	griseorufus		Smoothed	EEC	omnivore	NA	199	200	0	4.205	2.013	0.368324	39.98	12	0.646167
AMNH174530	Prosimii	Microcebus	griseorufus		Smoothed	EEC	omnivore	NA	499	500	0	4.077	1.893	0.383599	56.075	23	0.643044
AMNH174530	Prosimii	Microcebus	griseorufus		Smoothed	EEC	omnivore	NA	1000	1000	0	4.34	1.838	0.429598	90.458	32.875	0.602232
AMNH174530	Prosimii	Microcebus	griseorufus		Smoothed	EEC	omnivore	NA	1999	2000	0	4.458	1.801	0.453179	119.605	40.5	0.570084
AMNH174530	Prosimii	Microcebus	griseorufus		Smoothed	EEC	omnivore	NA	4998	5000	0	4.502	1.789	0.461432	166.177	52.875	0.547969
AMNH174530	Prosimii	Microcebus	griseorufus		Smoothed	EEC	omnivore	NA	9999	10000	0	4.508	1.775	0.466027	212.088	76.625	0.542358
AMNH174530	Prosimii	Microcebus	griseorufus		Smoothed	EEC	omnivore	NA	19999	20000	0	4.513	1.768	0.468557	271.938	113.875	0.537374
AMNH174530	Prosimii	Microcebus	griseorufus		Smoothed	EEC	omnivore	NA	49999	50000	0	4.517	1.763	0.470416	368.863	152.75	0.532798
AMNH174533	Prosimii	Microcebus	griseorufus		Smoothed	EEC	omnivore	NA	100	100	0	3.858	1.617	0.434788	56.136	9.875	0.566435
AMNH174533	Prosimii	Microcebus	griseorufus		Smoothed	EEC	omnivore	NA	200	200	0	4.328	2.141	0.351916	45.291	13.75	0.642746
AMNH174533	Prosimii	Microcebus	griseorufus		Smoothed	EEC	omnivore	NA	499	500	0	3.92	1.884	0.366347	52.084	24.25	0.643558
AMNH174533	Prosimii	Microcebus	griseorufus		Smoothed	EEC	omnivore	NA	1000	1000	0	4.288	1.82	0.428492	93.588	35.25	0.59559
AMNH174533	Prosimii	Microcebus	griseorufus		Smoothed	EEC	omnivore	NA	1999	2000	0	4.42	1.851	0.435207	130.806	42.875	0.570817
AMNH174533	Prosimii	Microcebus	griseorufus		Smoothed	EEC	omnivore	NA	5000	5000	0	4.474	1.826	0.448078	182.633	53.875	0.550198
AMNH174533	Prosimii	Microcebus	griseorufus		Smoothed	EEC	omnivore	NA	10000	10000	0	4.48	1.815	0.451769	223.611	73.25	0.539683
AMNH174533	Prosimii	Microcebus	griseorufus		Smoothed	EEC	omnivore	NA	20000	20000	0	4.48	1.806	0.454254	278.129	103.75	0.535413
AMNH174533	Prosimii	Microcebus	griseorufus		Smoothed	EEC	omnivore	NA	50000	50000	0	4.483	1.8	0.456253	379.469	124.75	0.531644
AMNH174534	Prosimii	Microcebus	griseorufus		Smoothed	EEC	omnivore	NA	99	100	0	3.87	1.523	0.466286	46.305	8.5	0.597609
AMNH174534	Prosimii	Microcebus	griseorufus		Smoothed	EEC	omnivore	NA	199	200	0	4.053	1.885	0.382765	42.861	11.5	0.645185
AMNH174534	Prosimii	Microcebus	griseorufus		Smoothed	EEC	omnivore	NA	500	500	0	4.012	1.809	0.398258	55.948	22	0.631293
AMNH174534	Prosimii	Microcebus	griseorufus		Smoothed	EEC	omnivore	NA	999	1000	0	4.289	1.801	0.433856	86.541	31.25	0.600442
AMNH174534	Prosimii	Microcebus	griseorufus		Smoothed	EEC	omnivore	NA	2000	2000	0	4.446	1.782	0.457134	119.869	39.25	0.570319
AMNH174534	Prosimii	Microcebus	griseorufus		Smoothed	EEC	omnivore	NA	5000	5000	0	4.511	1.764	0.469467	164.807	55.5	0.546736
AMNH174534	Prosimii	Microcebus	griseorufus		Smoothed	EEC	omnivore	NA	10000	10000	0	4.513	1.748	0.474245	217.497	75.375	0.540881
AMNH174534	Prosimii	Microcebus	griseorufus		Smoothed	EEC	omnivore	NA	20000	20000	0	4.512	1.737	0.477291	269.549	111.875	0.536521
AMNH174534	Prosimii	Microcebus	griseorufus		Smoothed	EEC	omnivore	NA	49999	50000	0	4.518	1.732	0.479396	369.884	156.125	0.531445
AMNH174498	Prosimii	Microcebus	griseorufus		Smoothed	EEC	omnivore	NA	99	100	0	0.04	0.022	0.298919	39.273	8.125	0.644811
AMNH174498	Prosimii	Microcebus	griseorufus		Smoothed	EEC	omnivore	NA	199	200	0	0.042	0.024	0.279808	39.92	11.875	0.675141
AMNH174498	Prosimii	Microcebus	griseorufus		Smoothed	EEC	omnivore	NA	500	500	0	0.044	0.023	0.324348	64.885	21.75	0.649473
AMNH174498	Prosimii	Microcebus	griseorufus		Smoothed	EEC	omnivore	NA	1000	1000	0	0.048	0.024	0.346574	94.334	31.25	0.610089
AMNH174498	Prosimii	Microcebus	griseorufus		Smoothed	EEC	omnivore	NA	2000	2000	0	0.05	0.024	0.366985	131.955	45.25	0.588441
AMNH174498	Prosimii	Microcebus	griseorufus		Smoothed	EEC	omnivore	NA	4999	5000	0	0.051	0.023	0.398166	186.343	59.75	0.566704
AMNH174498	Prosimii	Microcebus	griseorufus		Smoothed	EEC	omnivore	NA	9999	10000	0	0.051	0.023	0.398166	235.175	86.75	0.557904
AMNH174498	Prosimii	Microcebus	griseorufus		Smoothed	EEC	omnivore	NA	20000	20000	0	0.051	0.023	0.398166	302.866	111.75	0.550599
AMNH174498	Prosimii	Microcebus	griseorufus		Smoothed	EEC	omnivore	NA	50000	50000	0	0.051	0.023	0.398166	427.578	156.25	0.546049
AMNH174483	Prosimii	Microcebus	griseorufus		Smoothed	EEC	omnivore	NA	99	100	0	3.916	1.632	0.437632	37.62	8.375	0.595717
AMNH174483	Prosimii	Microcebus	griseorufus		Smoothed	EEC	omnivore	NA	199	200	0	4.587	2.245	0.35726	46.852	14.375	0.656937
AMNH174483	Prosimii	Microcebus	griseorufus		Smoothed	EEC	omnivore	NA	500	500	0	4.262	1.999	0.378546	56.666	25.125	0.634578
AMNH174483	Prosimii	Microcebus	griseorufus		Smoothed	EEC	omnivore	NA	1000	1000	0	4.484	1.896	0.430385	89.9	33.625	0.593657
AMNH174483	Prosimii	Microcebus	griseorufus		Smoothed	EEC	omnivore	NA	1999	2000	0	4.595	1.864	0.451122	117.61	40.875	0.570022
AMNH174483	Prosimii	Microcebus	griseorufus		Smoothed	EEC	omnivore	NA	4999	5000	0	4.639	1.826	0.466186	166.565	60.375	0.551632
AMNH174483	Prosimii	Microcebus	griseorufus		Smoothed	EEC	omnivore	NA	10000	10000	0	4.632	1.812	0.469279	201.941	78.375	0.545466
AMNH174483	Prosimii	Microcebus	griseorufus		Smoothed	EEC	omnivore	NA	19999	20000	0	4.627	1.804	0.470951	251.82	113.875	0.54156
AMNH174483	Prosimii	Microcebus	griseorufus		Smoothed	EEC	omnivore	NA	49998	50000	0	4.631	1.801	0.472215	353.058	154.125	0.535211
AMNH174531	Prosimii	Microcebus	griseorufus		Smoothed	EEC	omnivore	NA	100	100	0	0.042	0.021	0.346574	44.406	11.5	0.621469
AMNH174531	Prosimii	Microcebus	griseorufus		Smoothed	EEC	omnivore	NA	200	200	0	0.047	0.026	0.296026	54.677	16.25	0.648305
AMNH174531	Prosimii	Microcebus	griseorufus		Smoothed	EEC	omnivore	NA	499	500	0	0.045	0.024	0.314304	59.81	23.375	0.655961
AMNH174531	Prosimii	Microcebus	griseorufus		Smoothed	EEC	omnivore	NA	1000	1000	0	0.046	0.023	0.346574	92.549	32.5	0.607788
AMNH174531	Prosimii	Microcebus	griseorufus		Smoothed	EEC	omnivore	NA	2000	2000	0	0.048	0.022	0.390079	132.157	43.25	0.578645
AMNH174531	Prosimii	Microcebus	griseorufus		Smoothed	EEC	omnivore	NA	5000	5000	0	0.049	0.022	0.400389	190.113	59.5	0.556656
AMNH174531	Prosimii	Microcebus	griseorufus		Smoothed	EEC	omnivore	NA	9999	10000	0	0.049	0.022	0.400389	243.573	75.5	0.547832
AMNH174531	Prosimii	Microcebus	griseorufus		Smoothed	EEC	omnivore	NA	20000	20000	0	0.049	0.022	0.400389	314.215	102.625	0.540959
AMNH174531	Prosimii	Microcebus	griseorufus		Smoothed	EEC	omnivore	NA	50000	50000	0	0.049	0.022	0.400389	436.114	149.625	0.536189
AMNH174489	Prosimii	Microcebus	griseorufus		Smoothed	EEC	omnivore	NA	99	100	0	4.194	1.852	0.408694	43.355	9.75	0.606765
AMNH174489	Prosimii	Microcebus	griseorufus		Smoothed	EEC	omnivore	NA	200	200	0	5.059	2.517	0.349051	43.763	11.625	0.652387
AMNH174489	Prosimii	Microcebus	griseorufus		Smoothed	EEC	omnivore	NA	499	500	0	4.704	2.191	0.382028	58.08	23	0.637792
AMNH174489	Prosimii	Microcebus	griseorufus		Smoothed	EEC	omnivore	NA	1000	1000	0	4.969	2.159	0.416787	96.207	35.75	0.587568
AMNH174489	Prosimii	Microcebus	griseorufus		Smoothed	EEC	omnivore	NA	1999	2000	0	5.131	2.146	0.435847	130.216	45.25	0.566709
AMNH174489	Prosimii	Microcebus	griseorufus		Smoothed	EEC	omnivore	NA	5000	5000	0	5.206	2.132	0.446376	186.968	58.5	0.548539
AMNH174489	Prosimii	Microcebus	griseorufus		Smoothed	EEC	omnivore	NA	10000	10000	0	5.216	2.124	0.449215	225.516	76.125	0.541193
AMNH174489	Prosimii	Microcebus	griseorufus		Smoothed	EEC	omnivore	NA	19999	20000	0	5.212	2.113	0.451427	277.895	104	0.533967
AMNH174489	Prosimii	Microcebus	griseorufus		Smoothed	EEC	omnivore	NA	49999	50000	0	5.217	2.109	0.452854	386.795	143.5	0.53013
MCZ45126	Prosimii	Mirza	coquereli		Smoothed	EEC	omnivore	NA	100	100	0	10.812	7.128	0.208313	13.974	9.5	0.70418
MCZ45126	Prosimii	Mirza	coquereli		Smoothed	EEC	omnivore	NA	199	200	0	12.513	7.518	0.254734	20.699	9.125	0.704314
MCZ45126	Prosimii	Mirza	coquereli		Smoothed	EEC	omnivore	NA	499	500	0	13.1	6.954	0.316648	46.086	23.5	0.670793
MCZ45126	Prosimii	Mirza	coquereli		Smoothed	EEC	omnivore	NA	1000	1000	0	13.931	6.789	0.359406	76.117	30.25	0.622703
MCZ45126	Prosimii	Mirza	coquereli		Smoothed	EEC	omnivore	NA	2000	2000	0	14.269	6.688	0.378887	102.532	37.25	0.598886
MCZ45126	Prosimii	Mirza	coquereli		Smoothed	EEC	omnivore	NA	5000	5000	0	14.448	6.648	0.38812	140.228	42.875	0.580189
MCZ45126	Prosimii	Mirza	coquereli		Smoothed	EEC	omnivore	NA	9999	10000	0	14.48	6.617	0.391563	174.985	63.125	0.573223
MCZ45126	Prosimii	Mirza	coquereli		Smoothed	EEC	omnivore	NA	19992	20000	0	14.482	6.584	0.394132	227.611	84	0.568761
MCZ45126	Prosimii	Mirza	coquereli		Smoothed	EEC	omnivore	NA	49975	50000	0	14.478	6.56	0.39582	376.339	162	0.564437
MCZ45126	Prosimii	Mirza	coquereli		Smoothed	EEC	omnivore	NA	99996	100000	0	14.489	6.553	0.396733	627.819	299.25	0.56054
AMNH183827	Prosimii	Nycticebus	coucang	bengalensis	Smoothed	EEC	omnivore	NA	99	100	0	18.255	6.466	0.518941	37.197	9	0.551926
AMNH183827	Prosimii	Nycticebus	coucang	bengalensis	Smoothed	EEC	omnivore	NA	200	200	0	28.196	12.301	0.41475	44.192	11.25	0.64189
AMNH183827	Prosimii	Nycticebus	coucang	bengalensis	Smoothed	EEC	omnivore	NA	500	500	0	24.406	11.425	0.379513	39.143	14.75	0.639718
AMNH183827	Prosimii	Nycticebus	coucang	bengalensis	Smoothed	EEC	omnivore	NA	1000	1000	0	24.184	10.602	0.412324	63.606	26.375	0.593849
AMNH183827	Prosimii	Nycticebus	coucang	bengalensis	Smoothed	EEC	omnivore	NA	2000	2000	0	24.673	10.196	0.441857	85.543	42.625	0.584088
AMNH183827	Prosimii	Nycticebus	coucang	bengalensis	Smoothed	EEC	omnivore	NA	4999	5000	0	24.549	9.916	0.453261	116.71	57.25	0.567841
AMNH183827	Prosimii	Nycticebus	coucang	bengalensis	Smoothed	EEC	omnivore	NA	9999	10000	0	24.489	9.831	0.456342	147.228	72.5	0.565584
AMNH183827	Prosimii	Nycticebus	coucang	bengalensis	Smoothed	EEC	omnivore	NA	19999	20000	0	24.458	9.786	0.458002	179.734	94.5	0.563
AMNH183827	Prosimii	Nycticebus	coucang	bengalensis	Smoothed	EEC	omnivore	NA	49999	50000	0	24.438	9.762	0.458821	251.045	147.75	0.558262
AMNH183827	Prosimii	Nycticebus	coucang	bengalensis	Smoothed	EEC	omnivore	NA	100000	100000	0	24.467	9.763	0.459363	361.226	199.75	0.557008
AMNH164442	Prosimii	Nycticebus	coucang	bengalensis	Smoothed	EEC	omnivore	NA	99	100	0	21.695	7.512	0.53029	32.396	7.875	0.597458
AMNH164442	Prosimii	Nycticebus	coucang	bengalensis	Smoothed	EEC	omnivore	NA	199	200	0	27.132	10.802	0.460491	35.019	8.875	0.647077
AMNH164442	Prosimii	Nycticebus	coucang	bengalensis	Smoothed	EEC	omnivore	NA	499	500	0	26.027	11.086	0.426726	49.468	14.625	0.649065
AMNH164442	Prosimii	Nycticebus	coucang	bengalensis	Smoothed	EEC	omnivore	NA	1000	1000	0	26.017	10.621	0.447958	69.423	24.125	0.605047
AMNH164442	Prosimii	Nycticebus	coucang	bengalensis	Smoothed	EEC	omnivore	NA	1999	2000	0	26.002	9.975	0.479046	81.69	31.875	0.57585
AMNH164442	Prosimii	Nycticebus	coucang	bengalensis	Smoothed	EEC	omnivore	NA	4999	5000	0	26.239	9.705	0.497303	113.598	51.75	0.562535
AMNH164442	Prosimii	Nycticebus	coucang	bengalensis	Smoothed	EEC	omnivore	NA	10000	10000	0	26.178	9.605	0.501318	144.051	79.375	0.554653
AMNH164442	Prosimii	Nycticebus	coucang	bengalensis	Smoothed	EEC	omnivore	NA	20000	20000	0	26.176	9.557	0.503785	192.563	113.625	0.548651
AMNH164442	Prosimii	Nycticebus	coucang	bengalensis	Smoothed	EEC	omnivore	NA	49999	50000	0	26.226	9.522	0.506573	301.615	176.875	0.546582
AMNH164442	Prosimii	Nycticebus	coucang	bengalensis	Smoothed	EEC	omnivore	NA	99998	100000	0	26.267	9.511	0.507932	440.621	309.625	0.543472
AMNH106650	Prosimii	Nycticebus	coucang	coucang	Smoothed	EEC	omnivore	NA	91	100	0	10.513	4.783	0.393772	66.153	9.25	0.644607
AMNH106650	Prosimii	Nycticebus	coucang	coucang	Smoothed	EEC	omnivore	NA	191	200	0	17.739	7.697	0.417467	40.396	11.375	0.613897
AMNH106650	Prosimii	Nycticebus	coucang	coucang	Smoothed	EEC	omnivore	NA	486	500	0	19.186	8.579	0.402432	47.701	22	0.631832
AMNH106650	Prosimii	Nycticebus	coucang	coucang	Smoothed	EEC	omnivore	NA	954	1000	0	19.72	8.615	0.414064	92.075	29.625	0.582083
AMNH106650	Prosimii	Nycticebus	coucang	coucang	Smoothed	EEC	omnivore	NA	1939	2000	0	20.525	8.309	0.452152	126.974	47	0.553992
AMNH106650	Prosimii	Nycticebus	coucang	coucang	Smoothed	EEC	omnivore	NA	4950	5000	0	21.061	8.132	0.475808	277.187	79.5	0.541157
AMNH106650	Prosimii	Nycticebus	coucang	coucang	Smoothed	EEC	omnivore	NA	9946	10000	0	21.102	8.04	0.482469	314.953	105.5	0.537211
AMNH106650	Prosimii	Nycticebus	coucang	coucang	Smoothed	EEC	omnivore	NA	19942	20000	0	21.183	7.989	0.487567	420.391	150.875	0.529348
AMNH106650	Prosimii	Nycticebus	coucang	coucang	Smoothed	EEC	omnivore	NA	49935	50000	0	21.296	7.973	0.491229	525.862	235.5	0.528287
AMNH106650	Prosimii	Nycticebus	coucang	coucang	Smoothed	EEC	omnivore	NA	99933	100000	0	21.399	7.97	0.49383	712.962	367.375	0.525524
AMNH106653	Prosimii	Nycticebus	coucang	coucang	Smoothed	EEC	omnivore	NA	100	100	0	17.033	6.7	0.466523	50.155	10.625	0.555236
AMNH106653	Prosimii	Nycticebus	coucang	coucang	Smoothed	EEC	omnivore	NA	200	200	0	20.305	9.773	0.365622	39.133	12	0.662155
AMNH106653	Prosimii	Nycticebus	coucang	coucang	Smoothed	EEC	omnivore	NA	497	500	0	18.154	9.026	0.349391	41.773	15	0.638482
AMNH106653	Prosimii	Nycticebus	coucang	coucang	Smoothed	EEC	omnivore	NA	997	1000	0	17.771	8.533	0.366813	59.425	24.375	0.597376
AMNH106653	Prosimii	Nycticebus	coucang	coucang	Smoothed	EEC	omnivore	NA	1999	2000	0	18.261	8.252	0.397156	83.782	36.875	0.599634
AMNH106653	Prosimii	Nycticebus	coucang	coucang	Smoothed	EEC	omnivore	NA	4999	5000	0	18.36	8.098	0.409279	124.422	53.75	0.580131
AMNH106653	Prosimii	Nycticebus	coucang	coucang	Smoothed	EEC	omnivore	NA	10000	10000	0	18.335	8.023	0.41325	159.172	81.875	0.576245
AMNH106653	Prosimii	Nycticebus	coucang	coucang	Smoothed	EEC	omnivore	NA	20000	20000	0	18.343	7.98	0.416155	207.263	108.875	0.573138
AMNH106653	Prosimii	Nycticebus	coucang	coucang	Smoothed	EEC	omnivore	NA	49999	50000	0	18.354	7.957	0.417898	299.016	160	0.569301
AMNH106653	Prosimii	Nycticebus	coucang	coucang	Smoothed	EEC	omnivore	NA	100000	100000	0	18.412	7.961	0.419224	519.606	283	0.566204
AMNH101508	Prosimii	Nycticebus	coucang	javanicus	Smoothed	EEC	omnivore	NA	100	100	0	15.896	5.37	0.54262	39.312	10.125	0.578617
AMNH101508	Prosimii	Nycticebus	coucang	javanicus	Smoothed	EEC	omnivore	NA	199	200	0	19.164	8.434	0.410381	32.659	11.375	0.663293
AMNH101508	Prosimii	Nycticebus	coucang	javanicus	Smoothed	EEC	omnivore	NA	499	500	0	19.069	8.094	0.42847	48.667	18.875	0.643169
AMNH101508	Prosimii	Nycticebus	coucang	javanicus	Smoothed	EEC	omnivore	NA	999	1000	0	19.79	7.741	0.469323	89.075	34.625	0.597995
AMNH101508	Prosimii	Nycticebus	coucang	javanicus	Smoothed	EEC	omnivore	NA	1997	2000	0	20.359	7.518	0.498111	119.082	44.875	0.570765
AMNH101508	Prosimii	Nycticebus	coucang	javanicus	Smoothed	EEC	omnivore	NA	5000	5000	0	20.606	7.367	0.514286	169.352	66.5	0.543945
AMNH101508	Prosimii	Nycticebus	coucang	javanicus	Smoothed	EEC	omnivore	NA	9999	10000	0	20.679	7.288	0.521445	229.842	96.75	0.535553
AMNH101508	Prosimii	Nycticebus	coucang	javanicus	Smoothed	EEC	omnivore	NA	20000	20000	0	20.726	7.25	0.525194	291.64	124	0.528522
AMNH101508	Prosimii	Nycticebus	coucang	javanicus	Smoothed	EEC	omnivore	NA	50000	50000	0	20.733	7.232	0.526606	383.925	171.625	0.523299
AMNH101508	Prosimii	Nycticebus	coucang	javanicus	Smoothed	EEC	omnivore	NA	99999	100000	0	20.763	7.236	0.527052	512.277	212.75	0.51872
AMNH101782	Prosimii	Nycticebus	coucang	javanicus	Smoothed	EEC	omnivore	NA	100	100	0	17.659	6.764	0.479816	48.343	9.375	0.564467
AMNH101782	Prosimii	Nycticebus	coucang	javanicus	Smoothed	EEC	omnivore	NA	199	200	0	18.556	8.42	0.395092	31.354	12.125	0.681536
AMNH101782	Prosimii	Nycticebus	coucang	javanicus	Smoothed	EEC	omnivore	NA	499	500	0	18.422	8.196	0.40495	62.031	23.375	0.64821
AMNH101782	Prosimii	Nycticebus	coucang	javanicus	Smoothed	EEC	omnivore	NA	1000	1000	0	19.325	7.951	0.444051	85.187	36.875	0.603854
AMNH101782	Prosimii	Nycticebus	coucang	javanicus	Smoothed	EEC	omnivore	NA	1999	2000	0	19.778	7.873	0.460566	110.105	43.125	0.585171
AMNH101782	Prosimii	Nycticebus	coucang	javanicus	Smoothed	EEC	omnivore	NA	5000	5000	0	19.994	7.72	0.475809	164.986	64.625	0.562535
AMNH101782	Prosimii	Nycticebus	coucang	javanicus	Smoothed	EEC	omnivore	NA	10000	10000	0	20.09	7.645	0.483085	222.18	93.25	0.553623
AMNH101782	Prosimii	Nycticebus	coucang	javanicus	Smoothed	EEC	omnivore	NA	20000	20000	0	20.211	7.611	0.488316	289.45	130.5	0.546623
AMNH101782	Prosimii	Nycticebus	coucang	javanicus	Smoothed	EEC	omnivore	NA	50000	50000	0	20.253	7.589	0.490802	394.247	170.375	0.540287
AMNH101782	Prosimii	Nycticebus	coucang	javanicus	Smoothed	EEC	omnivore	NA	99999	100000	0	20.3	7.593	0.491697	578.887	267.375	0.536266
AMNH102845	Prosimii	Nycticebus	coucang	javanicus	Smoothed	EEC	omnivore	NA	99	100	0	19.856	7.575	0.481826	32.905	9	0.60336
AMNH102845	Prosimii	Nycticebus	coucang	javanicus	Smoothed	EEC	omnivore	NA	199	200	0	23.635	10.1	0.425097	41.728	9.625	0.648939
AMNH102845	Prosimii	Nycticebus	coucang	javanicus	Smoothed	EEC	omnivore	NA	500	500	0	21.261	8.966	0.431717	46.051	20.75	0.641605
AMNH102845	Prosimii	Nycticebus	coucang	javanicus	Smoothed	EEC	omnivore	NA	1000	1000	0	22.689	8.826	0.472089	84.758	34.75	0.590712
AMNH102845	Prosimii	Nycticebus	coucang	javanicus	Smoothed	EEC	omnivore	NA	1999	2000	0	23.203	8.526	0.500581	109.246	41.25	0.563637
AMNH102845	Prosimii	Nycticebus	coucang	javanicus	Smoothed	EEC	omnivore	NA	4999	5000	0	23.499	8.322	0.519028	164.295	62.875	0.544717
AMNH102845	Prosimii	Nycticebus	coucang	javanicus	Smoothed	EEC	omnivore	NA	10000	10000	0	23.514	8.24	0.524298	213.757	83.875	0.536719
AMNH102845	Prosimii	Nycticebus	coucang	javanicus	Smoothed	EEC	omnivore	NA	20000	20000	0	23.595	8.211	0.52778	279.41	111.25	0.528318
AMNH102845	Prosimii	Nycticebus	coucang	javanicus	Smoothed	EEC	omnivore	NA	49999	50000	0	23.653	8.2	0.529678	405.476	145.125	0.522995
AMNH102845	Prosimii	Nycticebus	coucang	javanicus	Smoothed	EEC	omnivore	NA	100000	100000	0	23.708	8.202	0.530717	610.536	236.25	0.522236
AMNH87279	Prosimii	Nycticebus	coucang	bengalensis	Smoothed	EEC	omnivore	NA	99	100	0	24.368	9.052	0.495143	32.24	8.5	0.58974
AMNH87279	Prosimii	Nycticebus	coucang	bengalensis	Smoothed	EEC	omnivore	NA	199	200	0	26.466	12.039	0.393855	22.998	9	0.664516
AMNH87279	Prosimii	Nycticebus	coucang	bengalensis	Smoothed	EEC	omnivore	NA	499	500	0	26.563	11.991	0.397681	38.122	15	0.64928
AMNH87279	Prosimii	Nycticebus	coucang	bengalensis	Smoothed	EEC	omnivore	NA	1000	1000	0	26.784	11.654	0.416078	57.103	24.875	0.58878
AMNH87279	Prosimii	Nycticebus	coucang	bengalensis	Smoothed	EEC	omnivore	NA	1999	2000	0	27.603	11.264	0.448156	98.061	40.875	0.580988
AMNH87279	Prosimii	Nycticebus	coucang	bengalensis	Smoothed	EEC	omnivore	NA	5000	5000	0	27.643	10.99	0.461193	133.941	54.375	0.565132
AMNH87279	Prosimii	Nycticebus	coucang	bengalensis	Smoothed	EEC	omnivore	NA	9999	10000	0	27.644	10.884	0.466057	177.685	82	0.559358
AMNH87279	Prosimii	Nycticebus	coucang	bengalensis	Smoothed	EEC	omnivore	NA	20000	20000	0	27.65	10.828	0.468745	227.802	117.375	0.556789
AMNH87279	Prosimii	Nycticebus	coucang	bengalensis	Smoothed	EEC	omnivore	NA	50000	50000	0	27.662	10.796	0.470442	305.59	176.375	0.555058
AMNH87279	Prosimii	Nycticebus	coucang	bengalensis	Smoothed	EEC	omnivore	NA	99999	100000	0	27.699	10.798	0.471018	419.924	225.5	0.553051
AMNH269907	Prosimii	Perodicticus	potto		Smoothed	EEC	frugivore	NA	100	100	0	16.799	7.168	0.425846	23.689	8.75	0.632694
AMNH269907	Prosimii	Perodicticus	potto		Smoothed	EEC	frugivore	NA	200	200	0	18.788	9.314	0.35085	21.435	9	0.673074
AMNH269907	Prosimii	Perodicticus	potto		Smoothed	EEC	frugivore	NA	500	500	0	17.701	8.681	0.356242	31.104	12.125	0.626851
AMNH269907	Prosimii	Perodicticus	potto		Smoothed	EEC	frugivore	NA	1000	1000	0	17.68	8.474	0.367716	45.165	18.75	0.604337
AMNH269907	Prosimii	Perodicticus	potto		Smoothed	EEC	frugivore	NA	1999	2000	0	18.074	8.178	0.396513	70.298	40.25	0.606811
AMNH269907	Prosimii	Perodicticus	potto		Smoothed	EEC	frugivore	NA	4999	5000	0	18.154	8.019	0.408539	109.137	61	0.60467
AMNH269907	Prosimii	Perodicticus	potto		Smoothed	EEC	frugivore	NA	9999	10000	0	18.167	7.947	0.413406	142.658	87.125	0.596975
AMNH269907	Prosimii	Perodicticus	potto		Smoothed	EEC	frugivore	NA	20000	20000	0	18.179	7.905	0.416386	182.063	109	0.595473
AMNH269907	Prosimii	Perodicticus	potto		Smoothed	EEC	frugivore	NA	49999	50000	0	18.188	7.885	0.4179	254.778	166.125	0.593317
AMNH269907	Prosimii	Perodicticus	potto		Smoothed	EEC	frugivore	NA	99999	100000	0	18.22	7.886	0.418715	408.719	272.625	0.591786
AMNH269860	Prosimii	Perodicticus	potto		Smoothed	EEC	frugivore	NA	99	100	0	22.061	10.148	0.388267	19.402	8.375	0.64525
AMNH269860	Prosimii	Perodicticus	potto		Smoothed	EEC	frugivore	NA	199	200	0	25.184	12.208	0.362059	22.855	8.625	0.667587
AMNH269860	Prosimii	Perodicticus	potto		Smoothed	EEC	frugivore	NA	499	500	0	24.39	11.812	0.362529	34.003	12.25	0.643131
AMNH269860	Prosimii	Perodicticus	potto		Smoothed	EEC	frugivore	NA	999	1000	0	24.159	11.578	0.367775	50.498	18.375	0.579359
AMNH269860	Prosimii	Perodicticus	potto		Smoothed	EEC	frugivore	NA	1999	2000	0	25.004	11.175	0.402678	78.562	36.75	0.582233
AMNH269860	Prosimii	Perodicticus	potto		Smoothed	EEC	frugivore	NA	4999	5000	0	25.356	10.94	0.420295	125.016	56.625	0.587904
AMNH269860	Prosimii	Perodicticus	potto		Smoothed	EEC	frugivore	NA	9999	10000	0	25.317	10.822	0.424948	163.314	79.625	0.583842
AMNH269860	Prosimii	Perodicticus	potto		Smoothed	EEC	frugivore	NA	19999	20000	0	25.338	10.771	0.427724	207.921	107.75	0.576505
AMNH269860	Prosimii	Perodicticus	potto		Smoothed	EEC	frugivore	NA	49999	50000	0	25.386	10.735	0.430344	323.3	175.875	0.573299
AMNH269860	Prosimii	Perodicticus	potto		Smoothed	EEC	frugivore	NA	99999	100000	0	25.43	10.733	0.431303	464.73	265.375	0.570713
AMNH269851	Prosimii	Perodicticus	potto		Smoothed	EEC	frugivore	NA	99	100	0	18.521	6.726	0.506462	30.428	8.5	0.567139
AMNH269851	Prosimii	Perodicticus	potto		Smoothed	EEC	frugivore	NA	200	200	0	23.196	9.899	0.425773	27.714	8.625	0.646263
AMNH269851	Prosimii	Perodicticus	potto		Smoothed	EEC	frugivore	NA	495	500	0	23.412	10.99	0.378131	37.72	17.25	0.666278
AMNH269851	Prosimii	Perodicticus	potto		Smoothed	EEC	frugivore	NA	999	1000	0	22.324	10.004	0.401339	60.868	26.375	0.60573
AMNH269851	Prosimii	Perodicticus	potto		Smoothed	EEC	frugivore	NA	2000	2000	0	22.512	9.379	0.437788	78.513	36.875	0.578521
AMNH269851	Prosimii	Perodicticus	potto		Smoothed	EEC	frugivore	NA	4997	5000	0	23.265	9.135	0.467418	135.507	68.375	0.568445
AMNH269851	Prosimii	Perodicticus	potto		Smoothed	EEC	frugivore	NA	9995	10000	0	23.444	9.061	0.475318	193.488	95.75	0.56026
AMNH269851	Prosimii	Perodicticus	potto		Smoothed	EEC	frugivore	NA	19994	20000	0	23.555	9.018	0.480058	274.913	130	0.553556
AMNH269851	Prosimii	Perodicticus	potto		Smoothed	EEC	frugivore	NA	49994	50000	0	23.649	8.995	0.483326	427.88	221	0.551681
AMNH269851	Prosimii	Perodicticus	potto		Smoothed	EEC	frugivore	NA	99994	100000	0	23.731	8.991	0.485279	638.938	362.25	0.548924
AMNH241117	Prosimii	Perodicticus	potto	edwardsi	Smoothed	EEC	frugivore	NA	100	100	0	21.955	8.007	0.504339	23.906	9	0.621915
AMNH241117	Prosimii	Perodicticus	potto	edwardsi	Smoothed	EEC	frugivore	NA	200	200	0	24.796	10.375	0.435642	24.716	9.875	0.657091
AMNH241117	Prosimii	Perodicticus	potto	edwardsi	Smoothed	EEC	frugivore	NA	499	500	0	24.023	10.486	0.414485	33.77	12.625	0.640874
AMNH241117	Prosimii	Perodicticus	potto	edwardsi	Smoothed	EEC	frugivore	NA	998	1000	0	23.654	10.135	0.423769	61.826	17.75	0.589105
AMNH241117	Prosimii	Perodicticus	potto	edwardsi	Smoothed	EEC	frugivore	NA	2000	2000	0	23.901	9.696	0.451103	82.583	35.375	0.590369
AMNH241117	Prosimii	Perodicticus	potto	edwardsi	Smoothed	EEC	frugivore	NA	5000	5000	0	24.313	9.436	0.47324	116.339	64.125	0.575899
AMNH241117	Prosimii	Perodicticus	potto	edwardsi	Smoothed	EEC	frugivore	NA	9999	10000	0	24.343	9.332	0.479397	152.46	85.375	0.570193
AMNH241117	Prosimii	Perodicticus	potto	edwardsi	Smoothed	EEC	frugivore	NA	19999	20000	0	24.367	9.278	0.482792	209.31	114.875	0.563271
AMNH241117	Prosimii	Perodicticus	potto	edwardsi	Smoothed	EEC	frugivore	NA	49998	50000	0	24.417	9.246	0.485544	318.882	219.5	0.561483
AMNH241117	Prosimii	Perodicticus	potto	edwardsi	Smoothed	EEC	frugivore	NA	99999	100000	0	24.453	9.238	0.486714	459.072	346.375	0.55896
AMNH31252	Prosimii	Perodicticus	potto		Smoothed	EEC	frugivore	NA	100	100	0	29.143	12.335	0.429887	31.378	9.125	0.610244
AMNH31252	Prosimii	Perodicticus	potto		Smoothed	EEC	frugivore	NA	199	200	0	31.917	15.125	0.373395	24.252	9.125	0.666032
AMNH31252	Prosimii	Perodicticus	potto		Smoothed	EEC	frugivore	NA	499	500	0	30.38	14.569	0.367444	31.086	11.75	0.65705
AMNH31252	Prosimii	Perodicticus	potto		Smoothed	EEC	frugivore	NA	999	1000	0	29.947	14.221	0.372355	39.895	17.625	0.590676
AMNH31252	Prosimii	Perodicticus	potto		Smoothed	EEC	frugivore	NA	1996	2000	0	30.926	13.575	0.411684	58.482	34.375	0.567985
AMNH31252	Prosimii	Perodicticus	potto		Smoothed	EEC	frugivore	NA	4998	5000	0	31.319	13.242	0.430416	98.893	49.125	0.587052
AMNH31252	Prosimii	Perodicticus	potto		Smoothed	EEC	frugivore	NA	9999	10000	0	31.295	13.114	0.434889	131.709	71.125	0.586235
AMNH31252	Prosimii	Perodicticus	potto		Smoothed	EEC	frugivore	NA	19999	20000	0	31.318	13.061	0.437281	190.084	102.375	0.583284
AMNH31252	Prosimii	Perodicticus	potto		Smoothed	EEC	frugivore	NA	50000	50000	0	31.44	13.035	0.440221	324.419	179.25	0.579002
AMNH31252	Prosimii	Perodicticus	potto		Smoothed	EEC	frugivore	NA	100000	100000	0	31.527	13.034	0.441641	474.776	274.375	0.576243
AMNH100829	Prosimii	Phaner	furcifer		Smoothed	EEC	omnivore	NA	100	100	0	9.078	4.173	0.388609	34.66	9.125	0.611285
AMNH100829	Prosimii	Phaner	furcifer		Smoothed	EEC	omnivore	NA	200	200	0	9.325	4.961	0.315546	30.564	11	0.656283
AMNH100829	Prosimii	Phaner	furcifer		Smoothed	EEC	omnivore	NA	500	500	0	9.584	4.863	0.33922	53.779	18.25	0.623929
AMNH100829	Prosimii	Phaner	furcifer		Smoothed	EEC	omnivore	NA	999	1000	0	9.93	4.581	0.386822	71.203	28.375	0.602578
AMNH100829	Prosimii	Phaner	furcifer		Smoothed	EEC	omnivore	NA	1999	2000	0	10.119	4.476	0.407843	93.53	38.625	0.588018
AMNH100829	Prosimii	Phaner	furcifer		Smoothed	EEC	omnivore	NA	4997	5000	0	10.114	4.373	0.419236	133.134	57.125	0.570694
AMNH100829	Prosimii	Phaner	furcifer		Smoothed	EEC	omnivore	NA	9998	10000	0	10.145	4.347	0.423748	183.641	80	0.566338
AMNH100829	Prosimii	Phaner	furcifer		Smoothed	EEC	omnivore	NA	19997	20000	0	10.155	4.334	0.425738	258.904	115.375	0.560017
AMNH100829	Prosimii	Phaner	furcifer		Smoothed	EEC	omnivore	NA	49993	50000	0	10.201	4.327	0.428806	407.326	190	0.555718
AMNH100829	Prosimii	Phaner	furcifer		Smoothed	EEC	omnivore	NA	99994	100000	0	10.23	4.324	0.430572	581.645	243.25	0.553297
MCZ44953	Prosimii	Phaner	furcifer		Smoothed	EEC	omnivore	NA	100	100	0	7.985	5.157	0.218605	12.982	8.625	0.699296
MCZ44953	Prosimii	Phaner	furcifer		Smoothed	EEC	omnivore	NA	199	200	0	9.187	5.253	0.279495	23.519	12.5	0.709612
MCZ44953	Prosimii	Phaner	furcifer		Smoothed	EEC	omnivore	NA	499	500	0	10.327	5.176	0.345365	48.134	23	0.660541
MCZ44953	Prosimii	Phaner	furcifer		Smoothed	EEC	omnivore	NA	999	1000	0	11.001	5.136	0.380856	69.185	31.25	0.62158
MCZ44953	Prosimii	Phaner	furcifer		Smoothed	EEC	omnivore	NA	2000	2000	0	11.159	4.984	0.403007	88.526	35.375	0.657252
MCZ44953	Prosimii	Phaner	furcifer		Smoothed	EEC	omnivore	NA	5000	5000	0	11.17	4.882	0.413838	115.311	42.375	0.579537
MCZ44953	Prosimii	Phaner	furcifer		Smoothed	EEC	omnivore	NA	9997	10000	0	11.15	4.847	0.41654	146.496	51	0.574339
MCZ44953	Prosimii	Phaner	furcifer		Smoothed	EEC	omnivore	NA	19994	20000	0	11.131	4.828	0.417651	194.715	82.75	0.570789
MCZ44953	Prosimii	Phaner	furcifer		Smoothed	EEC	omnivore	NA	49987	50000	0	11.132	4.822	0.418318	332.834	159.25	0.565905
MCZ44953	Prosimii	Phaner	furcifer		Smoothed	EEC	omnivore	NA	99985	100000	0	11.142	4.821	0.41887	525.648	280.125	0.561378
AMNH76412	Platyrrhini	Pithecia	monachus		Smoothed	EEC	hardobjectfeeder	NA	99	100	0	29.137	13.094	0.399927	20.568	9.125	0.628159
AMNH76412	Platyrrhini	Pithecia	monachus		Smoothed	EEC	hardobjectfeeder	NA	200	200	0	33.913	15.948	0.377232	21.714	8.5	0.663752
AMNH76412	Platyrrhini	Pithecia	monachus		Smoothed	EEC	hardobjectfeeder	NA	500	500	0	34.482	15.573	0.397449	37.244	20.625	0.656636
AMNH76412	Platyrrhini	Pithecia	monachus		Smoothed	EEC	hardobjectfeeder	NA	1000	1000	0	34.809	15.078	0.41832	47.956	23.5	0.63052
AMNH76412	Platyrrhini	Pithecia	monachus		Smoothed	EEC	hardobjectfeeder	NA	1999	2000	0	34.837	14.609	0.434521	61.245	34.75	0.612805
AMNH76412	Platyrrhini	Pithecia	monachus		Smoothed	EEC	hardobjectfeeder	NA	4999	5000	0	34.749	14.286	0.444435	82.015	52.875	0.594891
AMNH76412	Platyrrhini	Pithecia	monachus		Smoothed	EEC	hardobjectfeeder	NA	9998	10000	0	34.749	14.206	0.447243	112.536	72.875	0.585187
AMNH76412	Platyrrhini	Pithecia	monachus		Smoothed	EEC	hardobjectfeeder	NA	19996	20000	0	34.792	14.17	0.44913	171.967	109.625	0.57953
AMNH76412	Platyrrhini	Pithecia	monachus		Smoothed	EEC	hardobjectfeeder	NA	49988	50000	0	34.941	14.142	0.452256	362.989	224	0.569251
AMNH76412	Platyrrhini	Pithecia	monachus		Smoothed	EEC	hardobjectfeeder	NA	99997	100000	0	35.08	14.143	0.454206	661.473	449.625	0.560996
MCZ30720	Platyrrhini	Pithecia	monachus		Smoothed	EEC	hardobjectfeeder	NA	99	100	0	21.439	9.471	0.408489	21.082	9.125	0.621172
MCZ30720	Platyrrhini	Pithecia	monachus		Smoothed	EEC	hardobjectfeeder	NA	200	200	0	25.744	12.16	0.375025	28.832	8.875	0.668831
MCZ30720	Platyrrhini	Pithecia	monachus		Smoothed	EEC	hardobjectfeeder	NA	500	500	0	24.801	11.274	0.394192	38.859	19.375	0.676361
MCZ30720	Platyrrhini	Pithecia	monachus		Smoothed	EEC	hardobjectfeeder	NA	999	1000	0	25.105	10.691	0.426832	56.931	31.25	0.627151
MCZ30720	Platyrrhini	Pithecia	monachus		Smoothed	EEC	hardobjectfeeder	NA	1999	2000	0	25.448	10.485	0.443346	72.851	42.625	0.608384
MCZ30720	Platyrrhini	Pithecia	monachus		Smoothed	EEC	hardobjectfeeder	NA	5000	5000	0	25.682	10.291	0.45726	108.612	68.25	0.582182
MCZ30720	Platyrrhini	Pithecia	monachus		Smoothed	EEC	hardobjectfeeder	NA	9997	10000	0	25.744	10.192	0.463299	150.161	89.375	0.572775
MCZ30720	Platyrrhini	Pithecia	monachus		Smoothed	EEC	hardobjectfeeder	NA	19982	20000	0	25.814	10.159	0.466278	238.788	141.375	0.565851
MCZ30720	Platyrrhini	Pithecia	monachus		Smoothed	EEC	hardobjectfeeder	NA	49990	50000	0	26.014	10.141	0.471024	530.969	302	0.55305
MCZ30720	Platyrrhini	Pithecia	monachus		Smoothed	EEC	hardobjectfeeder	NA	100000	100000	0	26.137	10.139	0.473481	758.014	417.375	0.541078
USNM461919	Platyrrhini	Pithecia	monachus		Smoothed	EEC	hardobjectfeeder	NA	99	100	0	25.119	12.696	0.341169	14.434	8.5	0.654734
USNM461919	Platyrrhini	Pithecia	monachus		Smoothed	EEC	hardobjectfeeder	NA	200	200	0	31.918	15.53	0.360198	29.498	9.125	0.667898
USNM461919	Platyrrhini	Pithecia	monachus		Smoothed	EEC	hardobjectfeeder	NA	499	500	0	31.599	14.652	0.384274	40.015	19.25	0.670824
USNM461919	Platyrrhini	Pithecia	monachus		Smoothed	EEC	hardobjectfeeder	NA	999	1000	0	32.283	14.042	0.416244	54.057	30.25	0.635374
USNM461919	Platyrrhini	Pithecia	monachus		Smoothed	EEC	hardobjectfeeder	NA	2000	2000	0	32.417	13.563	0.435669	67.391	39.375	0.605307
USNM461919	Platyrrhini	Pithecia	monachus		Smoothed	EEC	hardobjectfeeder	NA	4999	5000	0	32.468	13.272	0.447299	96.729	66	0.586984
USNM461919	Platyrrhini	Pithecia	monachus		Smoothed	EEC	hardobjectfeeder	NA	9998	10000	0	32.557	13.141	0.453628	138.809	93.75	0.575092
USNM461919	Platyrrhini	Pithecia	monachus		Smoothed	EEC	hardobjectfeeder	NA	19981	20000	0	32.608	13.079	0.456775	197.108	130	0.566355
USNM461919	Platyrrhini	Pithecia	monachus		Smoothed	EEC	hardobjectfeeder	NA	49998	50000	0	32.718	13.059	0.459224	399.472	257.75	0.5766
USNM461919	Platyrrhini	Pithecia	monachus		Smoothed	EEC	hardobjectfeeder	NA	99993	100000	0	32.824	13.057	0.460918	688.864	453.75	0.554624
USNM545891	Platyrrhini	Pithecia	monachus		Smoothed	EEC	hardobjectfeeder	NA	99	100	0	31.098	13.845	0.40461	20.888	8.875	0.636931
USNM545891	Platyrrhini	Pithecia	monachus		Smoothed	EEC	hardobjectfeeder	NA	199	200	0	35.913	16.714	0.382426	21.925	8.75	0.672458
USNM545891	Platyrrhini	Pithecia	monachus		Smoothed	EEC	hardobjectfeeder	NA	499	500	0	38.407	17.425	0.395167	35.619	20.375	0.679218
USNM545891	Platyrrhini	Pithecia	monachus		Smoothed	EEC	hardobjectfeeder	NA	999	1000	0	38.986	16.555	0.428257	48.234	29	0.632988
USNM545891	Platyrrhini	Pithecia	monachus		Smoothed	EEC	hardobjectfeeder	NA	1999	2000	0	39.5	16.09	0.449051	65.502	39.875	0.608643
USNM545891	Platyrrhini	Pithecia	monachus		Smoothed	EEC	hardobjectfeeder	NA	4999	5000	0	39.551	15.671	0.46289	96.253	63.125	0.586582
USNM545891	Platyrrhini	Pithecia	monachus		Smoothed	EEC	hardobjectfeeder	NA	9997	10000	0	39.587	15.543	0.467445	129.263	88.875	0.576749
USNM545891	Platyrrhini	Pithecia	monachus		Smoothed	EEC	hardobjectfeeder	NA	19982	20000	0	39.705	15.493	0.470544	195.254	134.75	0.569093
USNM545891	Platyrrhini	Pithecia	monachus		Smoothed	EEC	hardobjectfeeder	NA	49980	50000	0	39.892	15.466	0.473766	423.183	294.5	0.560033
USNM545891	Platyrrhini	Pithecia	monachus		Smoothed	EEC	hardobjectfeeder	NA	99998	100000	0	40.105	15.467	0.476396	790.319	567.875	0.551988
USNM374744	Platyrrhini	Pithecia	pithecia		Smoothed	EEC	hardobjectfeeder	NA	100	100	0	24.686	11.013	0.40358	27.836	8.5	0.614778
USNM374744	Platyrrhini	Pithecia	pithecia		Smoothed	EEC	hardobjectfeeder	NA	199	200	0	30.846	14.199	0.387918	32.958	9.5	0.662665
USNM374744	Platyrrhini	Pithecia	pithecia		Smoothed	EEC	hardobjectfeeder	NA	499	500	0	29.184	13.431	0.388028	38.396	19.375	0.666736
USNM374744	Platyrrhini	Pithecia	pithecia		Smoothed	EEC	hardobjectfeeder	NA	999	1000	0	29.636	12.701	0.423655	50.71	26.625	0.638853
USNM374744	Platyrrhini	Pithecia	pithecia		Smoothed	EEC	hardobjectfeeder	NA	2000	2000	0	29.828	12.329	0.441747	61.791	36.375	0.618396
USNM374744	Platyrrhini	Pithecia	pithecia		Smoothed	EEC	hardobjectfeeder	NA	4999	5000	0	29.895	11.998	0.456476	90.561	58.125	0.59669
USNM374744	Platyrrhini	Pithecia	pithecia		Smoothed	EEC	hardobjectfeeder	NA	10000	10000	0	29.969	11.9	0.461813	127.585	88.5	0.581788
USNM374744	Platyrrhini	Pithecia	pithecia		Smoothed	EEC	hardobjectfeeder	NA	19981	20000	0	30.07	11.856	0.465347	200.063	160.375	0.573051
USNM374744	Platyrrhini	Pithecia	pithecia		Smoothed	EEC	hardobjectfeeder	NA	49994	50000	0	30.262	11.849	0.468825	459.746	390	0.560421
USNM374744	Platyrrhini	Pithecia	pithecia		Smoothed	EEC	hardobjectfeeder	NA	99999	100000	0	30.456	11.85	0.471978	920.148	722.5	0.551929
USNM374745	Platyrrhini	Pithecia	pithecia		Smoothed	EEC	hardobjectfeeder	NA	100	100	0	28.285	11.742	0.43958	24.935	8.125	0.613961
USNM374745	Platyrrhini	Pithecia	pithecia		Smoothed	EEC	hardobjectfeeder	NA	200	200	0	34.088	15.317	0.399991	29.153	8.625	0.654603
USNM374745	Platyrrhini	Pithecia	pithecia		Smoothed	EEC	hardobjectfeeder	NA	500	500	0	34.015	14.893	0.412955	37.644	21	0.668444
USNM374745	Platyrrhini	Pithecia	pithecia		Smoothed	EEC	hardobjectfeeder	NA	999	1000	0	34.071	13.926	0.447344	51.448	30.375	0.633725
USNM374745	Platyrrhini	Pithecia	pithecia		Smoothed	EEC	hardobjectfeeder	NA	1999	2000	0	33.978	13.391	0.465565	62.399	37.125	0.608939
USNM374745	Platyrrhini	Pithecia	pithecia		Smoothed	EEC	hardobjectfeeder	NA	4999	5000	0	34.026	13.077	0.478135	92.875	60.75	0.586527
USNM374745	Platyrrhini	Pithecia	pithecia		Smoothed	EEC	hardobjectfeeder	NA	9996	10000	0	34.163	12.988	0.483559	137.135	89.125	0.57355
USNM374745	Platyrrhini	Pithecia	pithecia		Smoothed	EEC	hardobjectfeeder	NA	19984	20000	0	34.276	12.936	0.487216	201.688	135.625	0.565408
USNM374745	Platyrrhini	Pithecia	pithecia		Smoothed	EEC	hardobjectfeeder	NA	49986	50000	0	34.472	12.916	0.49084	453.686	320.5	0.556369
USNM374745	Platyrrhini	Pithecia	pithecia		Smoothed	EEC	hardobjectfeeder	NA	100000	100000	0	34.684	12.921	0.493712	862.321	654.75	0.54928
USNM374746	Platyrrhini	Pithecia	pithecia		Smoothed	EEC	hardobjectfeeder	NA	100	100	0	26.788	13.098	0.357747	16.717	8.125	0.641584
USNM374746	Platyrrhini	Pithecia	pithecia		Smoothed	EEC	hardobjectfeeder	NA	199	200	0	32.038	15.692	0.356886	22.901	8.875	0.668947
USNM374746	Platyrrhini	Pithecia	pithecia		Smoothed	EEC	hardobjectfeeder	NA	499	500	0	31.394	14.571	0.383792	33.9	17.5	0.669396
USNM374746	Platyrrhini	Pithecia	pithecia		Smoothed	EEC	hardobjectfeeder	NA	999	1000	0	31.324	13.868	0.4074	43.923	28.875	0.649438
USNM374746	Platyrrhini	Pithecia	pithecia		Smoothed	EEC	hardobjectfeeder	NA	2000	2000	0	31.476	13.463	0.42464	54.712	36.5	0.624913
USNM374746	Platyrrhini	Pithecia	pithecia		Smoothed	EEC	hardobjectfeeder	NA	5000	5000	0	31.333	13.133	0.434772	75.173	58.375	0.609784
USNM374746	Platyrrhini	Pithecia	pithecia		Smoothed	EEC	hardobjectfeeder	NA	9998	10000	0	31.303	13.017	0.438729	101.031	80.75	0.60036
USNM374746	Platyrrhini	Pithecia	pithecia		Smoothed	EEC	hardobjectfeeder	NA	19975	20000	0	31.327	12.974	0.440766	153.177	133	0.593371
USNM374746	Platyrrhini	Pithecia	pithecia		Smoothed	EEC	hardobjectfeeder	NA	49991	50000	0	31.48	12.958	0.44382	370.66	304.875	0.581351
USNM374746	Platyrrhini	Pithecia	pithecia		Smoothed	EEC	hardobjectfeeder	NA	99998	100000	0	31.633	12.966	0.445935	713.539	585.375	0.57181
USNM374756	Platyrrhini	Pithecia	pithecia		Smoothed	EEC	hardobjectfeeder	NA	100	100	0	23.941	10.357	0.418965	16.604	9.125	0.646259
USNM374756	Platyrrhini	Pithecia	pithecia		Smoothed	EEC	hardobjectfeeder	NA	200	200	0	29.297	13.028	0.405192	22.93	8.25	0.651965
USNM374756	Platyrrhini	Pithecia	pithecia		Smoothed	EEC	hardobjectfeeder	NA	499	500	0	29.808	12.818	0.421963	36.718	14.375	0.653088
USNM374756	Platyrrhini	Pithecia	pithecia		Smoothed	EEC	hardobjectfeeder	NA	998	1000	0	30.081	12.234	0.449837	46.716	24.75	0.622873
USNM374756	Platyrrhini	Pithecia	pithecia		Smoothed	EEC	hardobjectfeeder	NA	2000	2000	0	30.21	11.832	0.468683	59.174	30.75	0.604461
USNM374756	Platyrrhini	Pithecia	pithecia		Smoothed	EEC	hardobjectfeeder	NA	4999	5000	0	30.156	11.504	0.481845	85.138	52	0.587493
USNM374756	Platyrrhini	Pithecia	pithecia		Smoothed	EEC	hardobjectfeeder	NA	9995	10000	0	30.215	11.422	0.486399	123.231	83.625	0.57578
USNM374756	Platyrrhini	Pithecia	pithecia		Smoothed	EEC	hardobjectfeeder	NA	19981	20000	0	30.301	11.392	0.489135	195.692	160.875	0.569596
USNM374756	Platyrrhini	Pithecia	pithecia		Smoothed	EEC	hardobjectfeeder	NA	49997	50000	0	30.442	11.381	0.491939	412.922	348.375	0.559826
USNM374756	Platyrrhini	Pithecia	pithecia		Smoothed	EEC	hardobjectfeeder	NA	100000	100000	0	30.597	11.388	0.494171	719.818	601.125	0.551648
USNM374759	Platyrrhini	Pithecia	pithecia		Smoothed	EEC	hardobjectfeeder	NA	100	100	0	24.376	10.615	0.415665	18.048	8.25	0.632744
USNM374759	Platyrrhini	Pithecia	pithecia		Smoothed	EEC	hardobjectfeeder	NA	200	200	0	26.767	11.664	0.415331	21.611	8.875	0.641739
USNM374759	Platyrrhini	Pithecia	pithecia		Smoothed	EEC	hardobjectfeeder	NA	499	500	0	28.626	12.385	0.418915	38.138	15.75	0.652302
USNM374759	Platyrrhini	Pithecia	pithecia		Smoothed	EEC	hardobjectfeeder	NA	999	1000	0	28.967	11.853	0.446788	49.871	25	0.620836
USNM374759	Platyrrhini	Pithecia	pithecia		Smoothed	EEC	hardobjectfeeder	NA	1999	2000	0	29.053	11.439	0.466047	61.133	31.375	0.600026
USNM374759	Platyrrhini	Pithecia	pithecia		Smoothed	EEC	hardobjectfeeder	NA	4999	5000	0	29.017	11.083	0.481235	83.625	47.75	0.582618
USNM374759	Platyrrhini	Pithecia	pithecia		Smoothed	EEC	hardobjectfeeder	NA	9988	10000	0	29.007	10.992	0.485185	108.407	66.75	0.573094
USNM374759	Platyrrhini	Pithecia	pithecia		Smoothed	EEC	hardobjectfeeder	NA	19988	20000	0	29.043	10.958	0.487354	165.994	144.25	0.565038
USNM374759	Platyrrhini	Pithecia	pithecia		Smoothed	EEC	hardobjectfeeder	NA	49993	50000	0	29.17	10.942	0.490266	385.104	311.25	0.554573
USNM374759	Platyrrhini	Pithecia	pithecia		Smoothed	EEC	hardobjectfeeder	NA	100000	100000	0	29.32	10.949	0.492511	725.858	578.25	0.545862
USNM374767	Platyrrhini	Pithecia	pithecia		Smoothed	EEC	hardobjectfeeder	NA	99	100	0	26.933	11.055	0.445235	33.119	8.75	0.584746
USNM374767	Platyrrhini	Pithecia	pithecia		Smoothed	EEC	hardobjectfeeder	NA	199	200	0	30.394	14.1	0.384035	28.47	8.375	0.652154
USNM374767	Platyrrhini	Pithecia	pithecia		Smoothed	EEC	hardobjectfeeder	NA	499	500	0	30.137	13.802	0.39047	38.715	13.25	0.651965
USNM374767	Platyrrhini	Pithecia	pithecia		Smoothed	EEC	hardobjectfeeder	NA	1000	1000	0	30.482	13.242	0.416871	50.432	25.625	0.62311
USNM374767	Platyrrhini	Pithecia	pithecia		Smoothed	EEC	hardobjectfeeder	NA	1999	2000	0	30.361	12.784	0.432482	61.286	34.125	0.601922
USNM374767	Platyrrhini	Pithecia	pithecia		Smoothed	EEC	hardobjectfeeder	NA	4999	5000	0	30.313	12.424	0.445973	84.302	50.5	0.585593
USNM374767	Platyrrhini	Pithecia	pithecia		Smoothed	EEC	hardobjectfeeder	NA	9989	10000	0	30.292	12.33	0.449424	109.575	67.625	0.57858
USNM374767	Platyrrhini	Pithecia	pithecia		Smoothed	EEC	hardobjectfeeder	NA	19985	20000	0	30.303	12.286	0.451393	158.94	100.625	0.570015
USNM374767	Platyrrhini	Pithecia	pithecia		Smoothed	EEC	hardobjectfeeder	NA	49997	50000	0	30.377	12.256	0.453835	352.846	235.875	0.561576
USNM374767	Platyrrhini	Pithecia	pithecia		Smoothed	EEC	hardobjectfeeder	NA	99999	100000	0	30.515	12.262	0.455857	691.635	474.125	0.548788
BMNH84.10.20.4	Prosimii	Prolemur	simus		Smoothed	EEC	folivore	NA	99	100	0	53.343	28.597	0.31172	18.229	9.625	0.682988
BMNH84.10.20.4	Prosimii	Prolemur	simus		Smoothed	EEC	folivore	NA	199	200	0	58.8	30.632	0.326048	24.56	10.875	0.668542
BMNH84.10.20.4	Prosimii	Prolemur	simus		Smoothed	EEC	folivore	NA	500	500	0	61.428	28.82	0.378398	50.081	24.625	0.643518
BMNH84.10.20.4	Prosimii	Prolemur	simus		Smoothed	EEC	folivore	NA	999	1000	0	63.891	27.588	0.419899	76.205	34.625	0.615436
BMNH84.10.20.4	Prosimii	Prolemur	simus		Smoothed	EEC	folivore	NA	1999	2000	0	66.389	27.202	0.44612	103.259	38.875	0.592429
BMNH84.10.20.4	Prosimii	Prolemur	simus		Smoothed	EEC	folivore	NA	5000	5000	0	67.215	26.76	0.460494	145.015	61	0.58188
BMNH84.10.20.4	Prosimii	Prolemur	simus		Smoothed	EEC	folivore	NA	10000	10000	0	67.509	26.631	0.465092	203.036	85.25	0.579238
BMNH84.10.20.4	Prosimii	Prolemur	simus		Smoothed	EEC	folivore	NA	19995	20000	0	68.578	26.513	0.475168	322.951	150.125	0.5639
BMNH84.10.20.4	Prosimii	Prolemur	simus		Smoothed	EEC	folivore	NA	49982	50000	0	69.552	26.47	0.483031	661.543	326.375	0.548794
BMNH84.10.20.4	Prosimii	Prolemur	simus		Smoothed	EEC	folivore	NA	99992	100000	0	70.031	26.456	0.486728	1014.27	554.25	0.541832
AMNH17356	Prosimii	Propithecus	diadema		Smoothed	EEC	folivore	NA	99	100	0	57.561	23.478	0.448391	23.373	9.5	0.632025
AMNH17356	Prosimii	Propithecus	diadema		Smoothed	EEC	folivore	NA	200	200	0	62.382	26.503	0.428009	26.613	11	0.669492
AMNH17356	Prosimii	Propithecus	diadema		Smoothed	EEC	folivore	NA	500	500	0	61.816	26.245	0.428343	38.07	17.875	0.638672
AMNH17356	Prosimii	Propithecus	diadema		Smoothed	EEC	folivore	NA	999	1000	0	63.447	25.101	0.463649	72.698	27	0.573764
AMNH17356	Prosimii	Propithecus	diadema		Smoothed	EEC	folivore	NA	1999	2000	0	64.463	24.496	0.483791	107.836	38.375	0.546444
AMNH17356	Prosimii	Propithecus	diadema		Smoothed	EEC	folivore	NA	5000	5000	0	66.816	24.109	0.509679	160.811	69.25	0.561216
AMNH17356	Prosimii	Propithecus	diadema		Smoothed	EEC	folivore	NA	10000	10000	0	66.813	23.868	0.51468	197.543	85.625	0.558739
AMNH17356	Prosimii	Propithecus	diadema		Smoothed	EEC	folivore	NA	19999	20000	0	66.73	23.728	0.516999	246.212	119	0.554042
AMNH17356	Prosimii	Propithecus	diadema		Smoothed	EEC	folivore	NA	49999	50000	0	66.786	23.656	0.518938	357.638	208.375	0.550539
AMNH17356	Prosimii	Propithecus	diadema		Smoothed	EEC	folivore	NA	100000	100000	0	66.845	23.654	0.519422	467.574	302	0.548069
AMNH63349	Prosimii	Propithecus	diadema		Smoothed	EEC	folivore	NA	99	100	0	85.856	30.878	0.511314	29.05	9	0.594885
AMNH63349	Prosimii	Propithecus	diadema		Smoothed	EEC	folivore	NA	199	200	0	95.897	40.026	0.436873	29.164	12.625	0.671924
AMNH63349	Prosimii	Propithecus	diadema		Smoothed	EEC	folivore	NA	499	500	0	96.918	39.359	0.45057	50.863	24.875	0.669524
AMNH63349	Prosimii	Propithecus	diadema		Smoothed	EEC	folivore	NA	999	1000	0	101.864	37.267	0.502765	105.676	36.75	0.599216
AMNH63349	Prosimii	Propithecus	diadema		Smoothed	EEC	folivore	NA	2000	2000	0	103.305	35.853	0.529129	144.99	46.875	0.554994
AMNH63349	Prosimii	Propithecus	diadema		Smoothed	EEC	folivore	NA	4999	5000	0	105.283	34.64	0.555821	194.447	70.5	0.543879
AMNH63349	Prosimii	Propithecus	diadema		Smoothed	EEC	folivore	NA	10000	10000	0	105.269	34.388	0.559406	239.701	83.25	0.537709
AMNH63349	Prosimii	Propithecus	diadema		Smoothed	EEC	folivore	NA	20000	20000	0	105.324	34.253	0.561634	290.03	110.5	0.533391
AMNH63349	Prosimii	Propithecus	diadema		Smoothed	EEC	folivore	NA	49999	50000	0	105.424	34.143	0.563716	385.166	147.5	0.527571
AMNH63349	Prosimii	Propithecus	diadema		Smoothed	EEC	folivore	NA	99977	100000	0	105.601	34.113	0.564995	591.155	270.625	0.521882
AMNH63351	Prosimii	Propithecus	diadema		Smoothed	EEC	folivore	NA	100	100	0	75.069	35.022	0.381216	27.013	10	0.655611
AMNH63351	Prosimii	Propithecus	diadema		Smoothed	EEC	folivore	NA	197	200	0	86.833	39.191	0.39777	23.736	10.75	0.674545
AMNH63351	Prosimii	Propithecus	diadema		Smoothed	EEC	folivore	NA	497	500	0	88.73	38.23	0.420989	64.652	26.75	0.653838
AMNH63351	Prosimii	Propithecus	diadema		Smoothed	EEC	folivore	NA	997	1000	0	92.45	35.65	0.476459	111.831	36.125	0.602433
AMNH63351	Prosimii	Propithecus	diadema		Smoothed	EEC	folivore	NA	2000	2000	0	93.696	34.466	0.500041	160.151	54.75	0.574971
AMNH63351	Prosimii	Propithecus	diadema		Smoothed	EEC	folivore	NA	5000	5000	0	95.751	34.32	0.513011	227.945	77.625	0.553121
AMNH63351	Prosimii	Propithecus	diadema		Smoothed	EEC	folivore	NA	10000	10000	0	96.325	34.166	0.518248	284.909	102.875	0.541686
AMNH63351	Prosimii	Propithecus	diadema		Smoothed	EEC	folivore	NA	20000	20000	0	96.722	34.012	0.522564	349.632	135.125	0.533941
AMNH63351	Prosimii	Propithecus	diadema		Smoothed	EEC	folivore	NA	50000	50000	0	96.979	33.924	0.525186	449.835	171.5	0.530272
USNM257397	Prosimii	Propithecus	verreauxi		Smoothed	EEC	folivore	NA	100	100	0	57.372	27.934	0.359856	17.092	8.625	0.65225
USNM257397	Prosimii	Propithecus	verreauxi		Smoothed	EEC	folivore	NA	199	200	0	63.609	30.557	0.366581	23.81	12.625	0.675732
USNM257397	Prosimii	Propithecus	verreauxi		Smoothed	EEC	folivore	NA	500	500	0	67.94	30.147	0.40627	50.177	22.75	0.661479
USNM257397	Prosimii	Propithecus	verreauxi		Smoothed	EEC	folivore	NA	999	1000	0	72.181	29.193	0.452624	85.438	35.375	0.608792
USNM257397	Prosimii	Propithecus	verreauxi		Smoothed	EEC	folivore	NA	1999	2000	0	75.39	28.705	0.482802	123.787	44.875	0.578882
USNM257397	Prosimii	Propithecus	verreauxi		Smoothed	EEC	folivore	NA	4991	5000	0	76.851	28.001	0.504814	171.976	60	0.552922
USNM257397	Prosimii	Propithecus	verreauxi		Smoothed	EEC	folivore	NA	9998	10000	0	77.043	27.731	0.510906	211.26	77.625	0.54308
USNM257397	Prosimii	Propithecus	verreauxi		Smoothed	EEC	folivore	NA	19984	20000	0	77.149	27.602	0.513925	263.831	103.375	0.536107
USNM257397	Prosimii	Propithecus	verreauxi		Smoothed	EEC	folivore	NA	49973	50000	0	77.148	27.523	0.515352	386.139	169.5	0.53303
USNM257397	Prosimii	Propithecus	verreauxi		Smoothed	EEC	folivore	NA	99943	100000	0	77.214	27.501	0.516179	595.321	298.25	0.532297
AMNH16699	Prosimii	Propithecus	verreauxi		Smoothed	EEC	folivore	NA	100	100	0	56.465	24.696	0.41349	21.475	9.75	0.643045
AMNH16699	Prosimii	Propithecus	verreauxi		Smoothed	EEC	folivore	NA	199	200	0	65.152	28.863	0.407081	28.651	11.25	0.679055
AMNH16699	Prosimii	Propithecus	verreauxi		Smoothed	EEC	folivore	NA	499	500	0	67.075	28.126	0.434558	53.651	24	0.641853
AMNH16699	Prosimii	Propithecus	verreauxi		Smoothed	EEC	folivore	NA	999	1000	0	71.239	27.34	0.478845	89.73	37	0.591979
AMNH16699	Prosimii	Propithecus	verreauxi		Smoothed	EEC	folivore	NA	1999	2000	0	73.44	26.063	0.517976	126.128	44.375	0.561257
AMNH16699	Prosimii	Propithecus	verreauxi		Smoothed	EEC	folivore	NA	5000	5000	0	74.376	25.534	0.534561	162.112	58.875	0.531726
AMNH16699	Prosimii	Propithecus	verreauxi		Smoothed	EEC	folivore	NA	9995	10000	0	74.191	25.34	0.537129	195.253	70.375	0.512284
AMNH16699	Prosimii	Propithecus	verreauxi		Smoothed	EEC	folivore	NA	19972	20000	0	74.277	25.226	0.539963	254.573	96.625	0.506813
AMNH16699	Prosimii	Propithecus	verreauxi		Smoothed	EEC	folivore	NA	49964	50000	0	74.574	25.178	0.542911	348.859	166.375	0.520808
AMNH16699	Prosimii	Propithecus	verreauxi		Smoothed	EEC	folivore	NA	99980	100000	0	74.643	25.167	0.543592	450.321	246.5	0.521984
AMNH100827	Prosimii	Propithecus	verreauxi		Smoothed	EEC	folivore	NA	99	100	0	52.058	27.338	0.32204	13.468	8.875	0.668069
AMNH100827	Prosimii	Propithecus	verreauxi		Smoothed	EEC	folivore	NA	200	200	0	59.561	27.362	0.388923	21.031	12	0.676264
AMNH100827	Prosimii	Propithecus	verreauxi		Smoothed	EEC	folivore	NA	500	500	0	64.779	27.238	0.433184	47.475	25.75	0.651523
AMNH100827	Prosimii	Propithecus	verreauxi		Smoothed	EEC	folivore	NA	999	1000	0	68.559	26.516	0.474973	84.483	33.5	0.603302
AMNH100827	Prosimii	Propithecus	verreauxi		Smoothed	EEC	folivore	NA	2000	2000	0	70.081	25.669	0.502184	113.08	38.125	0.574428
AMNH100827	Prosimii	Propithecus	verreauxi		Smoothed	EEC	folivore	NA	5000	5000	0	70.805	25.122	0.518093	140.327	50	0.541241
AMNH100827	Prosimii	Propithecus	verreauxi		Smoothed	EEC	folivore	NA	9990	10000	0	70.765	24.971	0.520825	170.681	61.5	0.520697
AMNH100827	Prosimii	Propithecus	verreauxi		Smoothed	EEC	folivore	NA	19960	20000	0	71.068	24.884	0.524706	215.029	83.625	0.524714
AMNH100827	Prosimii	Propithecus	verreauxi		Smoothed	EEC	folivore	NA	49981	50000	0	71.047	24.843	0.525383	304.947	137.625	0.536786
AMNH100827	Prosimii	Propithecus	verreauxi		Smoothed	EEC	folivore	NA	99982	100000	0	71.073	24.834	0.525747	417.294	225.375	0.539002
AMNH38792	Platyrrhini	Saimiri	boliviensis		Smoothed	EEC	omnivore	NA	99	100	0	14.557	5.445	0.491687	29.625	9.25	0.601998
AMNH38792	Platyrrhini	Saimiri	boliviensis		Smoothed	EEC	omnivore	NA	199	200	0	16.068	7.131	0.406189	24.783	10.125	0.678977
AMNH38792	Platyrrhini	Saimiri	boliviensis		Smoothed	EEC	omnivore	NA	500	500	0	17.169	7.098	0.441646	46.04	20.75	0.642286
AMNH38792	Platyrrhini	Saimiri	boliviensis		Smoothed	EEC	omnivore	NA	999	1000	0	18.103	6.799	0.489651	81.701	30.25	0.588339
AMNH38792	Platyrrhini	Saimiri	boliviensis		Smoothed	EEC	omnivore	NA	1999	2000	0	18.837	6.692	0.517455	117.473	38.5	0.556058
AMNH38792	Platyrrhini	Saimiri	boliviensis		Smoothed	EEC	omnivore	NA	5000	5000	0	19.177	6.59	0.534079	156.281	49.125	0.531941
AMNH38792	Platyrrhini	Saimiri	boliviensis		Smoothed	EEC	omnivore	NA	10000	10000	0	19.185	6.541	0.538019	190.639	57.625	0.523407
AMNH38792	Platyrrhini	Saimiri	boliviensis		Smoothed	EEC	omnivore	NA	19993	20000	0	19.191	6.51	0.540551	236.076	80.75	0.517292
AMNH38792	Platyrrhini	Saimiri	boliviensis		Smoothed	EEC	omnivore	NA	49972	50000	0	19.176	6.489	0.541776	352.504	126.25	0.513615
AMNH38792	Platyrrhini	Saimiri	boliviensis		Smoothed	EEC	omnivore	NA	99978	100000	0	19.185	6.486	0.542241	564.052	242	0.511992
AMNH76003	Platyrrhini	Saimiri	boliviensis		Smoothed	EEC	omnivore	NA	99	100	0	12.086	5.119	0.429544	21.372	9.875	0.646001
AMNH76003	Platyrrhini	Saimiri	boliviensis		Smoothed	EEC	omnivore	NA	199	200	0	14.709	6.405	0.41569	22.971	9	0.658451
AMNH76003	Platyrrhini	Saimiri	boliviensis		Smoothed	EEC	omnivore	NA	499	500	0	15.48	6.541	0.430729	39.235	18.375	0.651721
AMNH76003	Platyrrhini	Saimiri	boliviensis		Smoothed	EEC	omnivore	NA	999	1000	0	15.979	6.231	0.470869	68.636	27.875	0.59976
AMNH76003	Platyrrhini	Saimiri	boliviensis		Smoothed	EEC	omnivore	NA	2000	2000	0	16.43	6.049	0.499608	98.603	38.625	0.565824
AMNH76003	Platyrrhini	Saimiri	boliviensis		Smoothed	EEC	omnivore	NA	4999	5000	0	16.676	5.936	0.516468	133.98	49.75	0.539365
AMNH76003	Platyrrhini	Saimiri	boliviensis		Smoothed	EEC	omnivore	NA	10000	10000	0	16.675	5.889	0.520412	165.545	60.125	0.530475
AMNH76003	Platyrrhini	Saimiri	boliviensis		Smoothed	EEC	omnivore	NA	19994	20000	0	16.658	5.865	0.521944	213.728	78.5	0.525524
AMNH76003	Platyrrhini	Saimiri	boliviensis		Smoothed	EEC	omnivore	NA	49976	50000	0	16.643	5.853	0.522518	330.256	135.875	0.523084
AMNH76003	Platyrrhini	Saimiri	boliviensis		Smoothed	EEC	omnivore	NA	99975	100000	0	16.653	5.848	0.523245	555.114	254.625	0.520528
AMNH76583	Platyrrhini	Saimiri	boliviensis		Smoothed	EEC	omnivore	NA	99	100	0	11.96	5.511	0.387411	20.904	8.625	0.63314
AMNH76583	Platyrrhini	Saimiri	boliviensis		Smoothed	EEC	omnivore	NA	200	200	0	13.855	6.632	0.36837	27.028	9.5	0.669723
AMNH76583	Platyrrhini	Saimiri	boliviensis		Smoothed	EEC	omnivore	NA	500	500	0	14.319	6.342	0.407197	40.845	22	0.647971
AMNH76583	Platyrrhini	Saimiri	boliviensis		Smoothed	EEC	omnivore	NA	1000	1000	0	15.337	6.258	0.448204	72.63	28.75	0.595836
AMNH76583	Platyrrhini	Saimiri	boliviensis		Smoothed	EEC	omnivore	NA	1999	2000	0	15.7	6.136	0.469744	99.101	37.25	0.568642
AMNH76583	Platyrrhini	Saimiri	boliviensis		Smoothed	EEC	omnivore	NA	4999	5000	0	15.835	6.042	0.481744	135.844	48	0.544253
AMNH76583	Platyrrhini	Saimiri	boliviensis		Smoothed	EEC	omnivore	NA	10000	10000	0	15.876	6.008	0.485858	176.333	58.375	0.535562
AMNH76583	Platyrrhini	Saimiri	boliviensis		Smoothed	EEC	omnivore	NA	19993	20000	0	15.895	5.984	0.488458	235.897	85.25	0.529961
AMNH76583	Platyrrhini	Saimiri	boliviensis		Smoothed	EEC	omnivore	NA	49979	50000	0	15.905	5.976	0.489441	370.833	149.75	0.524957
AMNH76583	Platyrrhini	Saimiri	boliviensis		Smoothed	EEC	omnivore	NA	99986	100000	0	15.922	5.975	0.490059	596.942	267	0.521562
AMNH76586	Platyrrhini	Saimiri	boliviensis		Smoothed	EEC	omnivore	NA	100	100	0	13.808	5.625	0.449014	21.998	8.375	0.61634
AMNH76586	Platyrrhini	Saimiri	boliviensis		Smoothed	EEC	omnivore	NA	199	200	0	15.822	7.216	0.39255	25.661	9.875	0.667042
AMNH76586	Platyrrhini	Saimiri	boliviensis		Smoothed	EEC	omnivore	NA	499	500	0	16.599	7.195	0.417978	43.815	19.5	0.647951
AMNH76586	Platyrrhini	Saimiri	boliviensis		Smoothed	EEC	omnivore	NA	1000	1000	0	17.482	6.916	0.463667	78.797	28.125	0.590645
AMNH76586	Platyrrhini	Saimiri	boliviensis		Smoothed	EEC	omnivore	NA	2000	2000	0	18.155	6.722	0.49678	111.267	40.375	0.559582
AMNH76586	Platyrrhini	Saimiri	boliviensis		Smoothed	EEC	omnivore	NA	4998	5000	0	18.415	6.577	0.514793	151.678	55.25	0.531952
AMNH76586	Platyrrhini	Saimiri	boliviensis		Smoothed	EEC	omnivore	NA	9999	10000	0	18.447	6.509	0.520858	191.377	74.125	0.522379
AMNH76586	Platyrrhini	Saimiri	boliviensis		Smoothed	EEC	omnivore	NA	19993	20000	0	18.435	6.478	0.52292	238.176	99.875	0.517565
AMNH76586	Platyrrhini	Saimiri	boliviensis		Smoothed	EEC	omnivore	NA	49967	50000	0	18.424	6.461	0.523935	383.867	163.25	0.513609
AMNH76586	Platyrrhini	Saimiri	boliviensis		Smoothed	EEC	omnivore	NA	99974	100000	0	18.447	6.459	0.524714	643.167	282.875	0.511137
AMNH98272	Platyrrhini	Saimiri	boliviensis		Smoothed	EEC	omnivore	NA	100	100	0	13.679	5.533	0.452566	22.093	8.875	0.632322
AMNH98272	Platyrrhini	Saimiri	boliviensis		Smoothed	EEC	omnivore	NA	199	200	0	15.705	7.191	0.390574	21.388	8.875	0.679468
AMNH98272	Platyrrhini	Saimiri	boliviensis		Smoothed	EEC	omnivore	NA	499	500	0	16.631	7.152	0.421938	42.991	21.875	0.649216
AMNH98272	Platyrrhini	Saimiri	boliviensis		Smoothed	EEC	omnivore	NA	1000	1000	0	17.793	6.982	0.467735	82.314	32.25	0.597604
AMNH98272	Platyrrhini	Saimiri	boliviensis		Smoothed	EEC	omnivore	NA	2000	2000	0	18.337	6.788	0.496882	114.481	40	0.563934
AMNH98272	Platyrrhini	Saimiri	boliviensis		Smoothed	EEC	omnivore	NA	4999	5000	0	18.686	6.682	0.514179	156.898	51.75	0.539975
AMNH98272	Platyrrhini	Saimiri	boliviensis		Smoothed	EEC	omnivore	NA	9999	10000	0	18.736	6.644	0.518366	191.714	63.875	0.528794
AMNH98272	Platyrrhini	Saimiri	boliviensis		Smoothed	EEC	omnivore	NA	19990	20000	0	18.741	6.628	0.519705	250.493	85.25	0.523408
AMNH98272	Platyrrhini	Saimiri	boliviensis		Smoothed	EEC	omnivore	NA	49972	50000	0	18.738	6.617	0.520456	400.613	162.125	0.520025
AMNH98272	Platyrrhini	Saimiri	boliviensis		Smoothed	EEC	omnivore	NA	99982	100000	0	18.764	6.612	0.521527	660.65	293.125	0.515883
USNM364497	Platyrrhini	Saimiri	boliviensis		Smoothed	EEC	omnivore	NA	100	100	0	13.847	6.32	0.392175	14.566	8.625	0.656414
USNM364497	Platyrrhini	Saimiri	boliviensis		Smoothed	EEC	omnivore	NA	200	200	0	16.181	7.423	0.389627	25.595	8.625	0.684186
USNM364497	Platyrrhini	Saimiri	boliviensis		Smoothed	EEC	omnivore	NA	499	500	0	16.727	7.247	0.418218	42.293	19.5	0.657036
USNM364497	Platyrrhini	Saimiri	boliviensis		Smoothed	EEC	omnivore	NA	999	1000	0	17.489	6.953	0.461199	78.212	30.875	0.604229
USNM364497	Platyrrhini	Saimiri	boliviensis		Smoothed	EEC	omnivore	NA	1999	2000	0	18.136	6.771	0.492625	112.881	41.125	0.569106
USNM364497	Platyrrhini	Saimiri	boliviensis		Smoothed	EEC	omnivore	NA	4999	5000	0	18.49	6.655	0.510931	162.484	57.375	0.544095
USNM364497	Platyrrhini	Saimiri	boliviensis		Smoothed	EEC	omnivore	NA	10000	10000	0	18.645	6.605	0.518876	217.284	81.375	0.53074
USNM364497	Platyrrhini	Saimiri	boliviensis		Smoothed	EEC	omnivore	NA	19998	20000	0	18.697	6.573	0.522696	271.801	101.5	0.52361
USNM364497	Platyrrhini	Saimiri	boliviensis		Smoothed	EEC	omnivore	NA	49979	50000	0	18.673	6.557	0.523273	386.92	160.5	0.520886
USNM364497	Platyrrhini	Saimiri	boliviensis		Smoothed	EEC	omnivore	NA	99985	100000	0	18.669	6.553	0.523471	574.646	273.625	0.518915
USNM396265	Platyrrhini	Saimiri	boliviensis		Smoothed	EEC	omnivore	NA	99	100	0	11.818	5.243	0.406365	20.238	8.625	0.627416
USNM396265	Platyrrhini	Saimiri	boliviensis		Smoothed	EEC	omnivore	NA	199	200	0	14.643	6.661	0.393846	28.059	8.75	0.655328
USNM396265	Platyrrhini	Saimiri	boliviensis		Smoothed	EEC	omnivore	NA	499	500	0	14.452	6.365	0.410009	45.259	23.875	0.651978
USNM396265	Platyrrhini	Saimiri	boliviensis		Smoothed	EEC	omnivore	NA	999	1000	0	14.962	6.057	0.45215	70.588	32.5	0.600247
USNM396265	Platyrrhini	Saimiri	boliviensis		Smoothed	EEC	omnivore	NA	1999	2000	0	15.48	5.892	0.482977	104.959	37.5	0.56263
USNM396265	Platyrrhini	Saimiri	boliviensis		Smoothed	EEC	omnivore	NA	5000	5000	0	15.622	5.77	0.498004	139.85	51.25	0.539646
USNM396265	Platyrrhini	Saimiri	boliviensis		Smoothed	EEC	omnivore	NA	10000	10000	0	15.634	5.724	0.50239	176.452	64.75	0.529807
USNM396265	Platyrrhini	Saimiri	boliviensis		Smoothed	EEC	omnivore	NA	19986	20000	0	15.635	5.697	0.504786	225.74	95.5	0.525042
USNM396265	Platyrrhini	Saimiri	boliviensis		Smoothed	EEC	omnivore	NA	49978	50000	0	15.616	5.68	0.505672	344.957	140.125	0.521059
USNM396265	Platyrrhini	Saimiri	boliviensis		Smoothed	EEC	omnivore	NA	99985	100000	0	15.619	5.68	0.505768	554.582	262.375	0.518095
USNM518547	Platyrrhini	Saimiri	sciureus		Smoothed	EEC	omnivore	NA	99	100	0	12.106	5.663	0.379874	22.393	9.125	0.63708
USNM518547	Platyrrhini	Saimiri	sciureus		Smoothed	EEC	omnivore	NA	199	200	0	14.752	6.73	0.392402	25.164	9.875	0.661134
USNM518547	Platyrrhini	Saimiri	sciureus		Smoothed	EEC	omnivore	NA	499	500	0	15.563	6.659	0.424463	51.457	22	0.636428
USNM518547	Platyrrhini	Saimiri	sciureus		Smoothed	EEC	omnivore	NA	1000	1000	0	16.641	6.47	0.472347	82.694	29.125	0.579433
USNM518547	Platyrrhini	Saimiri	sciureus		Smoothed	EEC	omnivore	NA	1999	2000	0	17.014	6.276	0.498652	109.863	38.5	0.555403
USNM518547	Platyrrhini	Saimiri	sciureus		Smoothed	EEC	omnivore	NA	5000	5000	0	17.186	6.15	0.513822	139.228	50.625	0.53152
USNM518547	Platyrrhini	Saimiri	sciureus		Smoothed	EEC	omnivore	NA	9996	10000	0	17.176	6.089	0.518515	174.623	69	0.524944
USNM518547	Platyrrhini	Saimiri	sciureus		Smoothed	EEC	omnivore	NA	19995	20000	0	17.152	6.055	0.520615	215.401	93	0.52014
USNM518547	Platyrrhini	Saimiri	sciureus		Smoothed	EEC	omnivore	NA	49964	50000	0	17.12	6.034	0.521419	326.218	147.75	0.519262
USNM518547	Platyrrhini	Saimiri	sciureus		Smoothed	EEC	omnivore	NA	99898	100000	0	17.111	6.028	0.521653	529.375	280.75	0.518786
USNM545893	Platyrrhini	Saimiri	sciureus		Smoothed	EEC	omnivore	NA	100	100	0	15.114	6.68	0.408252	25.745	8.625	0.61634
USNM545893	Platyrrhini	Saimiri	sciureus		Smoothed	EEC	omnivore	NA	200	200	0	18.058	8.442	0.380185	28.359	9	0.665177
USNM545893	Platyrrhini	Saimiri	sciureus		Smoothed	EEC	omnivore	NA	499	500	0	17.75	7.878	0.406156	48.103	22.75	0.642629
USNM545893	Platyrrhini	Saimiri	sciureus		Smoothed	EEC	omnivore	NA	1000	1000	0	19.181	7.68	0.45765	79.274	30.375	0.597335
USNM545893	Platyrrhini	Saimiri	sciureus		Smoothed	EEC	omnivore	NA	2000	2000	0	19.826	7.575	0.48107	112.704	39.125	0.555387
USNM545893	Platyrrhini	Saimiri	sciureus		Smoothed	EEC	omnivore	NA	5000	5000	0	20.116	7.407	0.499545	154.967	54.75	0.536007
USNM545893	Platyrrhini	Saimiri	sciureus		Smoothed	EEC	omnivore	NA	10000	10000	0	20.153	7.353	0.504122	190.879	70.125	0.528994
USNM545893	Platyrrhini	Saimiri	sciureus		Smoothed	EEC	omnivore	NA	19997	20000	0	20.151	7.31	0.507005	236.706	97.625	0.523843
USNM545893	Platyrrhini	Saimiri	sciureus		Smoothed	EEC	omnivore	NA	49979	50000	0	20.131	7.291	0.50781	350.307	167	0.519025
USNM545893	Platyrrhini	Saimiri	sciureus		Smoothed	EEC	omnivore	NA	99976	100000	0	20.129	7.287	0.508035	541.118	261.5	0.515743
USNM546267	Platyrrhini	Saimiri	sciureus		Smoothed	EEC	omnivore	NA	100	100	0	11.196	5.937	0.317176	12.336	8.25	0.690943
USNM546267	Platyrrhini	Saimiri	sciureus		Smoothed	EEC	omnivore	NA	199	200	0	13.27	6.179	0.382175	21.659	9.5	0.663317
USNM546267	Platyrrhini	Saimiri	sciureus		Smoothed	EEC	omnivore	NA	499	500	0	14.858	6.204	0.436672	49.236	21	0.614583
USNM546267	Platyrrhini	Saimiri	sciureus		Smoothed	EEC	omnivore	NA	1000	1000	0	15.883	6.065	0.481357	85.859	29.875	0.579319
USNM546267	Platyrrhini	Saimiri	sciureus		Smoothed	EEC	omnivore	NA	1999	2000	0	16.241	5.837	0.511661	117.638	38.625	0.558412
USNM546267	Platyrrhini	Saimiri	sciureus		Smoothed	EEC	omnivore	NA	5000	5000	0	16.462	5.741	0.526711	162.917	51.625	0.539718
USNM546267	Platyrrhini	Saimiri	sciureus		Smoothed	EEC	omnivore	NA	9999	10000	0	16.565	5.703	0.53315	217.63	74.25	0.531252
USNM546267	Platyrrhini	Saimiri	sciureus		Smoothed	EEC	omnivore	NA	19990	20000	0	16.588	5.684	0.535512	276.9	95.125	0.52529
USNM546267	Platyrrhini	Saimiri	sciureus		Smoothed	EEC	omnivore	NA	49973	50000	0	16.582	5.673	0.5363	401.592	156.875	0.519967
USNM546267	Platyrrhini	Saimiri	sciureus		Smoothed	EEC	omnivore	NA	99975	100000	0	16.573	5.672	0.536117	599.553	298.25	0.516053
AMNH106649	Prosimii	Tarsius	bancanus		Smoothed	EEC	insectivore	NA	100	100	0	9.831	4.008	0.448624	40.425	9.875	0.573787
AMNH106649	Prosimii	Tarsius	bancanus		Smoothed	EEC	insectivore	NA	199	200	0	13.853	6.958	0.344305	49.313	10.875	0.638723
AMNH106649	Prosimii	Tarsius	bancanus		Smoothed	EEC	insectivore	NA	499	500	0	13.845	6.546	0.374535	67.773	23.25	0.640762
AMNH106649	Prosimii	Tarsius	bancanus		Smoothed	EEC	insectivore	NA	1000	1000	0	13.975	6.091	0.415229	107.948	37	0.5949
AMNH106649	Prosimii	Tarsius	bancanus		Smoothed	EEC	insectivore	NA	2000	2000	0	15.218	5.848	0.47819	161.991	45.25	0.55524
AMNH106649	Prosimii	Tarsius	bancanus		Smoothed	EEC	insectivore	NA	4999	5000	0	15.767	5.81	0.499169	234.196	66.25	0.529519
AMNH106649	Prosimii	Tarsius	bancanus		Smoothed	EEC	insectivore	NA	9997	10000	0	16	5.796	0.50771	305.274	91.5	0.514189
AMNH106649	Prosimii	Tarsius	bancanus		Smoothed	EEC	insectivore	NA	19998	20000	0	16.083	5.785	0.511247	400.922	121.5	0.507406
AMNH106649	Prosimii	Tarsius	bancanus		Smoothed	EEC	insectivore	NA	49994	50000	0	16.116	5.76	0.514438	551.583	208.125	0.501252
AMNH106649	Prosimii	Tarsius	bancanus		Smoothed	EEC	insectivore	NA	100000	100000	0	16.144	5.749	0.516261	712.565	284	0.498133
AMNH106754	Prosimii	Tarsius	borneanus		Smoothed	EEC	insectivore	NA	99	100	0	10.204	4.084	0.457851	40.312	10.375	0.617365
AMNH106754	Prosimii	Tarsius	borneanus		Smoothed	EEC	insectivore	NA	198	200	0	14.032	6.477	0.386541	51.122	12.625	0.653551
AMNH106754	Prosimii	Tarsius	borneanus		Smoothed	EEC	insectivore	NA	483	500	0	15.22	6.783	0.404095	135.129	25	0.658444
AMNH106754	Prosimii	Tarsius	borneanus		Smoothed	EEC	insectivore	NA	982	1000	0	15.285	6.294	0.443638	135.676	40.5	0.592321
AMNH106754	Prosimii	Tarsius	borneanus		Smoothed	EEC	insectivore	NA	1972	2000	0	16.384	5.947	0.506709	238.67	53.5	0.555212
AMNH106754	Prosimii	Tarsius	borneanus		Smoothed	EEC	insectivore	NA	4969	5000	0	17.229	5.934	0.532948	305.914	73.375	0.520174
AMNH106754	Prosimii	Tarsius	borneanus		Smoothed	EEC	insectivore	NA	9968	10000	0	17.493	5.942	0.539878	367.557	96.875	0.50703
AMNH106754	Prosimii	Tarsius	borneanus		Smoothed	EEC	insectivore	NA	19965	20000	0	17.64	5.942	0.544062	478.023	124.875	0.50092
AMNH106754	Prosimii	Tarsius	borneanus		Smoothed	EEC	insectivore	NA	49953	50000	0	17.745	5.928	0.548208	703.21	213	0.494827
AMNH106754	Prosimii	Tarsius	borneanus		Smoothed	EEC	insectivore	NA	99959	100000	0	17.813	5.919	0.550881	901.216	299.75	0.490977
AMNH109368	Prosimii	Tarsius	spectrum		Smoothed	EEC	insectivore	NA	99	100	0	11.312	5.01	0.407214	38.686	8.75	0.601998
AMNH109368	Prosimii	Tarsius	spectrum		Smoothed	EEC	insectivore	NA	200	200	0	14.265	7.146	0.345628	41.117	11.125	0.661292
AMNH109368	Prosimii	Tarsius	spectrum		Smoothed	EEC	insectivore	NA	499	500	0	13.113	6.498	0.351055	55.084	17.625	0.647069
AMNH109368	Prosimii	Tarsius	spectrum		Smoothed	EEC	insectivore	NA	999	1000	0	13.144	5.838	0.405789	94.937	28.25	0.570997
AMNH109368	Prosimii	Tarsius	spectrum		Smoothed	EEC	insectivore	NA	2000	2000	0	14	5.775	0.44276	146.541	44.625	0.563342
AMNH109368	Prosimii	Tarsius	spectrum		Smoothed	EEC	insectivore	NA	4999	5000	0	14.507	5.823	0.456408	242.236	70.125	0.541106
AMNH109368	Prosimii	Tarsius	spectrum		Smoothed	EEC	insectivore	NA	9999	10000	0	14.71	5.823	0.463356	325.069	96.5	0.526848
AMNH109368	Prosimii	Tarsius	spectrum		Smoothed	EEC	insectivore	NA	19996	20000	0	14.857	5.807	0.469704	451.939	147.25	0.515884
AMNH109368	Prosimii	Tarsius	spectrum		Smoothed	EEC	insectivore	NA	49999	50000	0	14.951	5.781	0.475101	664.369	251.375	0.509479
AMNH109368	Prosimii	Tarsius	spectrum		Smoothed	EEC	insectivore	NA	99999	100000	0	15	5.769	0.477776	868.104	347.75	0.504933
AMNH109366	Prosimii	Tarsius	spectrum		Smoothed	EEC	insectivore	NA	99	100	0	9.621	3.668	0.482151	50.521	9.625	0.546456
AMNH109366	Prosimii	Tarsius	spectrum		Smoothed	EEC	insectivore	NA	200	200	0	13.144	6.149	0.379838	42.421	10.625	0.647677
AMNH109366	Prosimii	Tarsius	spectrum		Smoothed	EEC	insectivore	NA	500	500	0	12.447	5.858	0.376836	53.747	20.5	0.54701
AMNH109366	Prosimii	Tarsius	spectrum		Smoothed	EEC	insectivore	NA	999	1000	0	12.733	5.641	0.407068	93.98	31.625	0.604092
AMNH109366	Prosimii	Tarsius	spectrum		Smoothed	EEC	insectivore	NA	2000	2000	0	13.513	5.416	0.457147	147.651	46	0.567595
AMNH109366	Prosimii	Tarsius	spectrum		Smoothed	EEC	insectivore	NA	4999	5000	0	13.95	5.342	0.47994	235.654	72.75	0.539877
AMNH109366	Prosimii	Tarsius	spectrum		Smoothed	EEC	insectivore	NA	9998	10000	0	14.193	5.355	0.487359	316.12	96.25	0.525574
AMNH109366	Prosimii	Tarsius	spectrum		Smoothed	EEC	insectivore	NA	20000	20000	0	14.293	5.34	0.492272	425.113	151.875	0.519675
AMNH109366	Prosimii	Tarsius	spectrum		Smoothed	EEC	insectivore	NA	50000	50000	0	14.363	5.324	0.496215	627.433	260.75	0.512852
AMNH109366	Prosimii	Tarsius	spectrum		Smoothed	EEC	insectivore	NA	99999	100000	0	14.405	5.318	0.498239	821.615	375	0.509464
AMNH196485	Prosimii	Tarsius	spectrum		Smoothed	EEC	insectivore	NA	99	100	0	7.235	2.789	0.476624	65.778	10.75	0.531152
AMNH196485	Prosimii	Tarsius	spectrum		Smoothed	EEC	insectivore	NA	200	200	0	13.543	6.07	0.401256	49.468	9.75	0.66169
AMNH196485	Prosimii	Tarsius	spectrum		Smoothed	EEC	insectivore	NA	500	500	0	13.657	6.271	0.389158	60.362	22.5	0.659442
AMNH196485	Prosimii	Tarsius	spectrum		Smoothed	EEC	insectivore	NA	1000	1000	0	13.211	5.488	0.439243	116.059	36.625	0.600509
AMNH196485	Prosimii	Tarsius	spectrum		Smoothed	EEC	insectivore	NA	2000	2000	0	14.09	5.358	0.483437	157.934	46	0.548743
AMNH196485	Prosimii	Tarsius	spectrum		Smoothed	EEC	insectivore	NA	5000	5000	0	14.501	5.275	0.505619	229.732	62.5	0.523521
AMNH196485	Prosimii	Tarsius	spectrum		Smoothed	EEC	insectivore	NA	9999	10000	0	14.68	5.271	0.512133	309.662	85.875	0.510712
AMNH196485	Prosimii	Tarsius	spectrum		Smoothed	EEC	insectivore	NA	20000	20000	0	14.785	5.257	0.517026	422.988	114	0.502053
AMNH196485	Prosimii	Tarsius	spectrum		Smoothed	EEC	insectivore	NA	50000	50000	0	14.881	5.239	0.521977	638.415	200.875	0.494889
AMNH196485	Prosimii	Tarsius	spectrum		Smoothed	EEC	insectivore	NA	100000	100000	0	14.921	5.229	0.524275	824.208	292	0.489487
AMNH196480	Prosimii	Tarsius	spectrum		Smoothed	EEC	insectivore	NA	99	100	0	11.019	4.055	0.499835	51.726	10.125	0.546764
AMNH196480	Prosimii	Tarsius	spectrum		Smoothed	EEC	insectivore	NA	198	200	0	14.039	6.519	0.383559	39.504	9.5	0.659369
AMNH196480	Prosimii	Tarsius	spectrum		Smoothed	EEC	insectivore	NA	500	500	0	13.727	6.233	0.394753	60.909	21.25	0.644068
AMNH196480	Prosimii	Tarsius	spectrum		Smoothed	EEC	insectivore	NA	997	1000	0	13.968	5.803	0.439197	128.19	35.875	0.591273
AMNH196480	Prosimii	Tarsius	spectrum		Smoothed	EEC	insectivore	NA	1999	2000	0	14.771	5.606	0.484414	160.598	47.125	0.551506
AMNH196480	Prosimii	Tarsius	spectrum		Smoothed	EEC	insectivore	NA	5000	5000	0	15.397	5.544	0.510728	233.604	64	0.524517
AMNH196480	Prosimii	Tarsius	spectrum		Smoothed	EEC	insectivore	NA	9999	10000	0	15.583	5.546	0.516552	314.93	85	0.51122
AMNH196480	Prosimii	Tarsius	spectrum		Smoothed	EEC	insectivore	NA	19999	20000	0	15.676	5.532	0.520791	419.649	121.875	0.50504
AMNH196480	Prosimii	Tarsius	spectrum		Smoothed	EEC	insectivore	NA	50000	50000	0	15.78	5.515	0.525636	641.801	202	0.496654
AMNH196480	Prosimii	Tarsius	spectrum		Smoothed	EEC	insectivore	NA	99999	100000	0	15.82	5.514	0.526992	841.263	291.625	0.493153
AMNH166856	Prosimii	Tarsius	syricta	carbonarius	Smoothed	EEC	insectivore	NA	99	100	0	12.947	6.445	0.34878	31.852	8.875	0.651873
AMNH166856	Prosimii	Tarsius	syricta	carbonarius	Smoothed	EEC	insectivore	NA	200	200	0	14.056	7.458	0.316881	29.381	11.375	0.686325
AMNH166856	Prosimii	Tarsius	syricta	carbonarius	Smoothed	EEC	insectivore	NA	496	500	0	15.397	7.451	0.362912	56.301	19	0.633924
AMNH166856	Prosimii	Tarsius	syricta	carbonarius	Smoothed	EEC	insectivore	NA	998	1000	0	15.65	7.099	0.395258	89.062	26	0.583331
AMNH166856	Prosimii	Tarsius	syricta	carbonarius	Smoothed	EEC	insectivore	NA	1998	2000	0	16.607	6.836	0.443811	141.911	45.625	0.55805
AMNH166856	Prosimii	Tarsius	syricta	carbonarius	Smoothed	EEC	insectivore	NA	5000	5000	0	17.131	6.832	0.459636	219.307	66.625	0.541142
AMNH166856	Prosimii	Tarsius	syricta	carbonarius	Smoothed	EEC	insectivore	NA	9999	10000	0	17.376	6.823	0.467395	284.547	83.5	0.530665
AMNH166856	Prosimii	Tarsius	syricta	carbonarius	Smoothed	EEC	insectivore	NA	20000	20000	0	17.464	6.827	0.469628	377.91	127.875	0.523424
AMNH166856	Prosimii	Tarsius	syricta	carbonarius	Smoothed	EEC	insectivore	NA	49997	50000	0	17.547	6.801	0.473907	592.699	210.125	0.517389
AMNH166856	Prosimii	Tarsius	syricta	carbonarius	Smoothed	EEC	insectivore	NA	99999	100000	0	17.617	6.789	0.47678	857.976	326.75	0.513076
AMNH203297	Prosimii	Tarsius	syricta	carbonarius	Smoothed	EEC	insectivore	NA	100	100	0	12.243	4.757	0.472669	39.289	9.75	0.575817
AMNH203297	Prosimii	Tarsius	syricta	carbonarius	Smoothed	EEC	insectivore	NA	200	200	0	14.804	6.894	0.382123	36.889	11.75	0.676161
AMNH203297	Prosimii	Tarsius	syricta	carbonarius	Smoothed	EEC	insectivore	NA	497	500	0	14.753	6.644	0.398866	53.237	17.125	0.62803
AMNH203297	Prosimii	Tarsius	syricta	carbonarius	Smoothed	EEC	insectivore	NA	998	1000	0	14.915	6.389	0.423895	93.418	30.125	0.585336
[truncated: 14,621 more rows]
