# Supplementary material for: Effects of cropping, smoothing, triangle count, and mesh resolution on 6 dental topographic metrics
Source: PLoS One. 2019 May 6;14(5):e0216229. doi: 10.1371/journal.pone.0216229 (PMC6502444; doi:10.1371/journal.pone.0216229)
Supplement: S2 Table — Results from five-way ANOVA. (XLSX) [file pone.0216229.s002.xlsx]

## Sheet: Triangle Count
DT metric	Factor	Df	F value	Pr(>F)
DNE	diet	4	127.282	0
DNE	group	1	748.236	0
DNE	smoothing	1	4965.28	0
DNE	cropping method	1	1428.36	0
DNE	triangle count	1	28044.4	0
DNE	diet x group	3	83.49	0
DNE	diet x smoothing	4	165.929	0
DNE	group x smoothing	1	624.648	0
DNE	diet x cropping method	4	111.901	0
DNE	group x cropping method	1	279.544	0
DNE	smoothing x cropping method	1	1501.92	0
DNE	diet x triangle count	4	549.026	0
DNE	group x triangle count	1	2506.03	0
DNE	smoothing x triangle count	1	13488.7	0
DNE	cropping method x triangle count	1	7690.76	0
DNE	diet x group x smoothing	3	43.325	0
DNE	diet x group x cropping method	3	41.085	0
DNE	diet x smoothing x cropping method	4	133.977	0
DNE	group x smoothing x cropping method	1	340.5	0
DNE	diet x group x triangle count	3	204.386	0
DNE	diet x smoothing x triangle count	4	528.5	0
DNE	group x smoothing x triangle count	1	2279.23	0
DNE	diet x cropping method x triangle count	4	483.212	0
DNE	group x cropping method x triangle count	1	1488.44	0
DNE	smoothing x cropping method x triangle count	1	7874.41	0
DNE	diet x group x smoothing x cropping method	3	42.069	0
DNE	diet x group x smoothing x triangle count	3	126.941	0
DNE	diet x group x cropping method x triangle count	3	162.632	0
DNE	diet x smoothing x cropping method x triangle count	4	509.243	0
DNE	group x smoothing x cropping method x triangle count	1	1528.63	0
DNE	diet x group x smoothing x cropping method x triangle count	3	156.011	0
OPCR	diet	4	291.35	0
OPCR	group	1	779.502	0
OPCR	smoothing	1	5104.69	0
OPCR	cropping method	1	1632.55	0
OPCR	triangle count	1	26495.3	0
OPCR	diet x group	3	28.457	0
OPCR	diet x smoothing	4	197.858	0
OPCR	group x smoothing	1	734.053	0
OPCR	diet x cropping method	4	115.244	0
OPCR	group x cropping method	1	526.494	0
OPCR	smoothing x cropping method	1	1913.09	0
OPCR	diet x triangle count	4	616.228	0
OPCR	group x triangle count	1	2485.31	0
OPCR	smoothing x triangle count	1	14180	0
OPCR	cropping method x triangle count	1	8361.75	0
OPCR	diet x group x smoothing	3	21.726	0
OPCR	diet x group x cropping method	3	35.687	0
OPCR	diet x smoothing x cropping method	4	136.898	0
OPCR	group x smoothing x cropping method	1	558.468	0
OPCR	diet x group x triangle count	3	88.571	0
OPCR	diet x smoothing x triangle count	4	408.586	0
OPCR	group x smoothing x triangle count	1	2474.08	0
OPCR	diet x cropping method x triangle count	4	360.633	0
OPCR	group x cropping method x triangle count	1	2187.61	0
OPCR	smoothing x cropping method x triangle count	1	8845.62	0
OPCR	diet x group x smoothing x cropping method	3	35.039	0
OPCR	diet x group x smoothing x triangle count	3	77.252	0
OPCR	diet x group x cropping method x triangle count	3	117.446	0
OPCR	diet x smoothing x cropping method x triangle count	4	401.756	0
OPCR	group x smoothing x cropping method x triangle count	1	2229.39	0
OPCR	diet x group x smoothing x cropping method x triangle count	3	109.876	0
RFI	diet	4	1479.95	0
RFI	group	1	1074.78	0
RFI	smoothing	1	1266.73	0
RFI	cropping method	1	24017.7	0
RFI	triangle count	1	761.158	0
RFI	diet x group	3	18.412	0
RFI	diet x smoothing	4	5.858	0
RFI	group x smoothing	1	2.652	0.103
RFI	diet x cropping method	4	352.001	0
RFI	group x cropping method	1	204.768	0
RFI	smoothing x cropping method	1	15.826	0
RFI	diet x triangle count	4	0.729	0.572
RFI	group x triangle count	1	18.654	0
RFI	smoothing x triangle count	1	224.365	0
RFI	cropping method x triangle count	1	7.884	0.005
RFI	diet x group x smoothing	3	1.462	0.223
RFI	diet x group x cropping method	3	12.162	0
RFI	diet x smoothing x cropping method	4	0.629	0.642
RFI	group x smoothing x cropping method	1	0.555	0.456
RFI	diet x group x triangle count	3	1.048	0.37
RFI	diet x smoothing x triangle count	4	7.25	0
RFI	group x smoothing x triangle count	1	2.545	0.111
RFI	diet x cropping method x triangle count	4	2.213	0.065
RFI	group x cropping method x triangle count	1	7.293	0.007
RFI	smoothing x cropping method x triangle count	1	55.5	0
RFI	diet x group x smoothing x cropping method	3	0.027	0.994
RFI	diet x group x smoothing x triangle count	3	0.244	0.866
RFI	diet x group x cropping method x triangle count	3	0.418	0.74
RFI	diet x smoothing x cropping method x triangle count	4	0.493	0.741
RFI	group x smoothing x cropping method x triangle count	1	1.765	0.184
RFI	diet x group x smoothing x cropping method x triangle count	3	0.596	0.618
PCV	diet	4	143.589	0
PCV	group	1	170.662	0
PCV	smoothing	1	846.061	0
PCV	triangle count	1	2139.23	0
PCV	diet x group	3	21.855	0
PCV	diet x smoothing	4	0.696	0.595
PCV	group x smoothing	1	16.052	0
PCV	diet x triangle count	4	4.532	0.001
PCV	group x triangle count	1	82.1	0
PCV	smoothing x triangle count	1	5.257	0.022
PCV	diet x group x smoothing	3	3.276	0.02
PCV	diet x group x triangle count	3	7.948	0
PCV	diet x smoothing x triangle count	4	9.875	0
PCV	group x smoothing x triangle count	1	11.224	0.001
PCV	diet x group x smoothing x triangle count	3	0.546	0.651
SA	diet	4	1832.09	0
SA	group	1	1457.09	0
SA	smoothing	1	16.474	0
SA	cropping method	1	1670.42	0
SA	triangle count	1	33.647	0
SA	diet x group	3	1029.75	0
SA	diet x smoothing	4	1.013	0.399
SA	group x smoothing	1	0.624	0.43
SA	diet x cropping method	4	82.613	0
SA	group x cropping method	1	99.276	0
SA	smoothing x cropping method	1	0.077	0.782
SA	diet x triangle count	4	2.346	0.052
SA	group x triangle count	1	1.924	0.165
SA	smoothing x triangle count	1	0.361	0.548
SA	cropping method x triangle count	1	5.583	0.018
SA	diet x group x smoothing	3	0.288	0.834
SA	diet x group x cropping method	3	41.04	0
SA	diet x smoothing x cropping method	4	0.007	1
SA	group x smoothing x cropping method	1	0.09	0.765
SA	diet x group x triangle count	3	1.439	0.229
SA	diet x smoothing x triangle count	4	0.396	0.811
SA	group x smoothing x triangle count	1	0.312	0.577
SA	diet x cropping method x triangle count	4	0.288	0.886
SA	group x cropping method x triangle count	1	1.509	0.219
SA	smoothing x cropping method x triangle count	1	1.979	0.16
SA	diet x group x smoothing x cropping method	3	0.007	0.999
SA	diet x group x smoothing x triangle count	3	0.028	0.994
SA	diet x group x cropping method x triangle count	3	0.19	0.903
SA	diet x smoothing x cropping method x triangle count	4	0.139	0.968
SA	group x smoothing x cropping method x triangle count	1	0.427	0.513
SA	diet x group x smoothing x cropping method x triangle count	3	0.027	0.994
size	diet	4	1634.25	0
size	group	1	778.898	0
size	smoothing	1	14.177	0
size	cropping method	1	25.151	0
size	triangle count	1	0.728	0.394
size	diet x group	3	763.577	0
size	diet x smoothing	4	0.838	0.501
size	group x smoothing	1	0.654	0.419
size	diet x cropping method	4	2.048	0.085
size	group x cropping method	1	0.081	0.775
size	smoothing x cropping method	1	0.004	0.951
size	diet x triangle count	4	0.789	0.532
size	group x triangle count	1	1.13	0.288
size	smoothing x triangle count	1	5.315	0.021
size	cropping method x triangle count	1	0.053	0.818
size	diet x group x smoothing	3	0.311	0.817
size	diet x group x cropping method	3	0.212	0.888
size	diet x smoothing x cropping method	4	0.008	1
size	group x smoothing x cropping method	1	0.016	0.899
size	diet x group x triangle count	3	0.393	0.758
size	diet x smoothing x triangle count	4	0.312	0.87
size	group x smoothing x triangle count	1	0.267	0.606
size	diet x cropping method x triangle count	4	0.027	0.999
size	group x cropping method x triangle count	1	0.009	0.925
size	smoothing x cropping method x triangle count	1	0.001	0.977
size	diet x group x smoothing x cropping method	3	0.009	0.999
size	diet x group x smoothing x triangle count	3	0.114	0.952
size	diet x group x cropping method x triangle count	3	0.015	0.998
size	diet x smoothing x cropping method x triangle count	4	0.004	1
size	group x smoothing x cropping method x triangle count	1	0	0.996
size	diet x group x smoothing x cropping method x triangle count	3	0.003	1

## Sheet: Sheet1
DT metric	Factor	Df	F value	Pr(>F)
DNE	diet	4	181.748	0
DNE	group	1	450.227	0
DNE	smoothing	1	1559.97	0
DNE	cropping method	1	532.537	0
DNE	resolution	1	12326.3	0
DNE	diet x group	3	49.083	0
DNE	diet x smoothing	4	62.25	0
DNE	group x smoothing	1	210.193	0
DNE	diet x cropping method	4	14.507	0
DNE	group x cropping method	1	34.696	0
DNE	smoothing x cropping method	1	59.832	0
DNE	diet x resolution	4	284.535	0
DNE	group x resolution	1	935.962	0
DNE	smoothing x resolution	1	2686.98	0
DNE	cropping method x resolution	1	625.949	0
DNE	diet x group x smoothing	3	34.597	0
DNE	diet x group x cropping method	3	1.921	0.124
DNE	diet x smoothing x cropping method	4	7.249	0
DNE	group x smoothing x cropping method	1	24.853	0
DNE	diet x group x resolution	3	96.678	0
DNE	diet x smoothing x resolution	4	113.634	0
DNE	group x smoothing x resolution	1	522.798	0
DNE	diet x cropping method x resolution	4	37.636	0
DNE	group x cropping method x resolution	1	89.096	0
DNE	smoothing x cropping method x resolution	1	252.596	0
DNE	diet x group x smoothing x cropping method	3	6.638	0
DNE	diet x group x smoothing x resolution	3	67.517	0
DNE	diet x group x cropping method x resolution	3	12.826	0
DNE	diet x smoothing x cropping method x resolution	4	14.292	0
DNE	group x smoothing x cropping method x resolution	1	77.192	0
DNE	diet x group x smoothing x cropping method x resolution	3	9.998	0
OPCR	diet	4	289.563	0
OPCR	group	1	469.955	0
OPCR	smoothing	1	2332.93	0
OPCR	cropping method	1	123.84	0
OPCR	resolution	1	14984.4	0
OPCR	diet x group	3	102.496	0
OPCR	diet x smoothing	4	101.599	0
OPCR	group x smoothing	1	266.711	0
OPCR	diet x cropping method	4	7.342	0
OPCR	group x cropping method	1	17.033	0
OPCR	smoothing x cropping method	1	61.021	0
OPCR	diet x resolution	4	410.837	0
OPCR	group x resolution	1	685.373	0
OPCR	smoothing x resolution	1	3747.15	0
OPCR	cropping method x resolution	1	240.716	0
OPCR	diet x group x smoothing	3	53.405	0
OPCR	diet x group x cropping method	3	2.517	0.056
OPCR	diet x smoothing x cropping method	4	4.023	0.003
OPCR	group x smoothing x cropping method	1	17.916	0
OPCR	diet x group x resolution	3	146.756	0
OPCR	diet x smoothing x resolution	4	143.739	0
OPCR	group x smoothing x resolution	1	381.391	0
OPCR	diet x cropping method x resolution	4	14.055	0
OPCR	group x cropping method x resolution	1	30.216	0
OPCR	smoothing x cropping method x resolution	1	101.944	0
OPCR	diet x group x smoothing x cropping method	3	4.024	0.007
OPCR	diet x group x smoothing x resolution	3	88.332	0
OPCR	diet x group x cropping method x resolution	3	4.657	0.003
OPCR	diet x smoothing x cropping method x resolution	4	5.796	0
OPCR	group x smoothing x cropping method x resolution	1	30.204	0
OPCR	diet x group x smoothing x cropping method x resolution	3	6.996	0
RFI	diet	4	319.835	0
RFI	group	1	501.109	0
RFI	smoothing	1	480.694	0
RFI	cropping method	1	10470.3	0
RFI	resolution	1	431.841	0
RFI	diet x group	3	9.5	0
RFI	diet x smoothing	4	25.699	0
RFI	group x smoothing	1	1.568	0.211
RFI	diet x cropping method	4	135.535	0
RFI	group x cropping method	1	80.184	0
RFI	smoothing x cropping method	1	251.953	0
RFI	diet x resolution	4	12.656	0
RFI	group x resolution	1	0.067	0.796
RFI	smoothing x resolution	1	115.241	0
RFI	cropping method x resolution	1	106.635	0
RFI	diet x group x smoothing	3	0.706	0.548
RFI	diet x group x cropping method	3	2.877	0.035
RFI	diet x smoothing x cropping method	4	2.671	0.03
RFI	group x smoothing x cropping method	1	0.03	0.863
RFI	diet x group x resolution	3	0.734	0.531
RFI	diet x smoothing x resolution	4	8.436	0
RFI	group x smoothing x resolution	1	0.373	0.541
RFI	diet x cropping method x resolution	4	1.302	0.267
RFI	group x cropping method x resolution	1	0.402	0.526
RFI	smoothing x cropping method x resolution	1	94.314	0
RFI	diet x group x smoothing x cropping method	3	2.298	0.075
RFI	diet x group x smoothing x resolution	3	0.183	0.908
RFI	diet x group x cropping method x resolution	3	1.123	0.338
RFI	diet x smoothing x cropping method x resolution	4	0.919	0.452
RFI	group x smoothing x cropping method x resolution	1	0.071	0.79
RFI	diet x group x smoothing x cropping method x resolution	3	0.871	0.455
PCV	diet	4	67.566	0
PCV	group	1	151.738	0
PCV	smoothing	1	263.52	0
PCV	resolution	1	1190.93	0
PCV	diet x group	3	3.136	0.024
PCV	diet x smoothing	4	4.496	0.001
PCV	group x smoothing	1	0.071	0.789
PCV	diet x resolution	4	2.786	0.025
PCV	group x resolution	1	31.772	0
PCV	smoothing x resolution	1	8.837	0.003
PCV	diet x group x smoothing	3	1.084	0.354
PCV	diet x group x resolution	3	7.455	0
PCV	diet x smoothing x resolution	4	2.116	0.076
PCV	group x smoothing x resolution	1	0.004	0.949
PCV	diet x group x smoothing x resolution	3	0.343	0.794
SA	diet	4	1590.52	0
SA	group	1	1323.52	0
SA	smoothing	1	79.597	0
SA	cropping method	1	1479.43	0
SA	resolution	1	72.013	0
SA	diet x group	3	928.815	0
SA	diet x smoothing	4	0.202	0.938
SA	group x smoothing	1	0	0.988
SA	diet x cropping method	4	82.214	0
SA	group x cropping method	1	103.511	0
SA	smoothing x cropping method	1	0.055	0.814
SA	diet x resolution	4	0.185	0.946
SA	group x resolution	1	0.46	0.498
SA	smoothing x resolution	1	23.518	0
SA	cropping method x resolution	1	0.002	0.965
SA	diet x group x smoothing	3	0.049	0.986
SA	diet x group x cropping method	3	43.109	0
SA	diet x smoothing x cropping method	4	0.128	0.972
SA	group x smoothing x cropping method	1	0.004	0.95
SA	diet x group x resolution	3	0.014	0.998
SA	diet x smoothing x resolution	4	0.027	0.999
SA	group x smoothing x resolution	1	0.038	0.845
SA	diet x cropping method x resolution	4	0.041	0.997
SA	group x cropping method x resolution	1	0.003	0.954
SA	smoothing x cropping method x resolution	1	0	0.997
SA	diet x group x smoothing x cropping method	3	0.043	0.988
SA	diet x group x smoothing x resolution	3	0.034	0.992
SA	diet x group x cropping method x resolution	3	0.016	0.997
SA	diet x smoothing x cropping method x resolution	4	0.067	0.992
SA	group x smoothing x cropping method x resolution	1	0.024	0.878
SA	diet x group x smoothing x cropping method x resolution	3	0.03	0.993
size	diet	4	1453.77	0
size	group	1	728.294	0
size	smoothing	1	10.741	0.001
size	cropping method	1	27.187	0
size	resolution	1	13.619	0
size	diet x group	3	701.657	0
size	diet x smoothing	4	2.432	0.045
size	group x smoothing	1	1.983	0.159
size	diet x cropping method	4	1.996	0.092
size	group x cropping method	1	0	0.987
size	smoothing x cropping method	1	0.365	0.546
size	diet x resolution	4	0.94	0.44
size	group x resolution	1	0.578	0.447
size	smoothing x resolution	1	4.75	0.029
size	cropping method x resolution	1	0.084	0.772
size	diet x group x smoothing	3	1.256	0.288
size	diet x group x cropping method	3	0.252	0.86
size	diet x smoothing x cropping method	4	0.067	0.992
size	group x smoothing x cropping method	1	0.001	0.97
size	diet x group x resolution	3	0.482	0.695
size	diet x smoothing x resolution	4	0.942	0.438
size	group x smoothing x resolution	1	0.82	0.365
size	diet x cropping method x resolution	4	0.027	0.999
size	group x cropping method x resolution	1	0.002	0.963
size	smoothing x cropping method x resolution	1	0.163	0.686
size	diet x group x smoothing x cropping method	3	0.018	0.997
size	diet x group x smoothing x resolution	3	0.492	0.688
size	diet x group x cropping method x resolution	3	0.006	0.999
size	diet x smoothing x cropping method x resolution	4	0.029	0.998
size	group x smoothing x cropping method x resolution	1	0.001	0.973
size	diet x group x smoothing x cropping method x resolution	3	0.007	0.999
