# Supplementary material for: Effects of cropping, smoothing, triangle count, and mesh resolution on 6 dental topographic metrics
Source: PLoS One. 2019 May 6;14(5):e0216229. doi: 10.1371/journal.pone.0216229 (PMC6502444; doi:10.1371/journal.pone.0216229)
Supplement: S3 Table — Transformation equations for smoothing and cropping. (XLSX) [file pone.0216229.s003.xlsx]

## Sheet: unsm.=slope x sm. + int., trict
cropping	triangle count	DT variable	slope	intercept	DoF	t-value	R	p-value
EEC	100	DNE	0.6402	24.6337	207	16.4822	0.7534	0
EEC	100	OPCR3	0.56	8.1278	207	4.8705	0.3206	0
EEC	100	RFI	0.5981	0.2056	207	17.7873	0.7775	0
EEC	100	PCV	0.2486	0.4581	207	3.0795	0.2093	0.0024
EEC	100	Surface area	1.1291	0.8066	207	120.9	0.993	0
EEC	100	Size	0.961	1.21	207	84.4073	0.9858	0
EEC	200	DNE	0.616	45.2664	207	9.1993	0.5387	0
EEC	200	OPCR3	0.7875	11.1219	207	8.817	0.5225	0
EEC	200	RFI	1.0612	0.0647	207	23.8408	0.8562	0
EEC	200	PCV	0.4312	0.3149	207	6.4207	0.4075	0
EEC	200	Surface area	1.0551	-0.899	207	144.881	0.9951	0
EEC	200	Size	0.8705	-0.0764	207	191.584	0.9972	0
EEC	500	DNE	1.7029	14.3319	207	16.1363	0.7464	0
EEC	500	OPCR3	0.4707	20.6233	207	7.06	0.4405	0
EEC	500	RFI	1.1908	0.003	207	29.9004	0.9011	0
EEC	500	PCV	0.5343	0.2329	207	8.4516	0.5065	0
EEC	500	Surface area	1.0538	-0.434	207	241.285	0.9982	0
EEC	500	Size	0.8889	0.034	207	321.733	0.999	0
EEC	1000	DNE	1.7379	-1.7398	207	27.6976	0.8874	0
EEC	1000	OPCR3	0.7486	20.5671	207	8.104	0.4908	0
EEC	1000	RFI	1.0794	0.0145	207	40.9645	0.9435	0
EEC	1000	PCV	1.1189	-0.1139	207	25.9641	0.8747	0
EEC	1000	Surface area	1.0219	0.0844	207	395.235	0.9993	0
EEC	1000	Size	0.9237	0.1006	207	604.112	0.9997	0
EEC	2000	DNE	1.5653	8.7108	207	31.2867	0.9085	0
EEC	2000	OPCR3	0.612	40.4364	207	3.6583	0.2464	0.0003
EEC	2000	RFI	1.0367	0.0087	207	70.138	0.9796	0
EEC	2000	PCV	1.0577	-0.0598	207	35.94	0.9284	0
EEC	2000	Surface area	1.0048	0.2659	207	499.7	0.9996	0
EEC	2000	Size	0.9584	0.0518	207	1291.8	0.9999	0
EEC	5000	DNE	1.4435	49.3587	207	24.9611	0.8664	0
EEC	5000	OPCR3	0.9848	71.2257	207	3.7038	0.2493	0.0003
EEC	5000	RFI	0.9981	0.0128	207	129.487	0.9939	0
EEC	5000	PCV	0.9972	-0.0153	207	53.638	0.9659	0
EEC	5000	Surface area	0.9967	0.3757	207	901.544	0.9999	0
EEC	5000	Size	0.9839	0.0119	207	2784.24	1	0
EEC	10000	DNE	1.0954	190.719	207	12.2455	0.6481	0
EEC	10000	OPCR3	0.834	181.554	207	1.9528	0.1345	0.0522
EEC	10000	RFI	0.9917	0.0135	207	152.488	0.9956	0
EEC	10000	PCV	0.9489	0.0124	207	54.2785	0.9666	0
EEC	10000	Surface area	1.0032	0.3272	207	935.653	0.9999	0
EEC	10000	Size	0.9939	-0.0017	207	3330.74	1	0
EEC	20000	DNE	0.2355	677.311	207	1.0215	0.0708	0.3082
EEC	20000	OPCR3	1.3374	381.013	207	1.6866	0.1164	0.0932
EEC	20000	RFI	0.9902	0.016	207	93.5433	0.9884	0
EEC	20000	PCV	0.8045	0.0879	207	24.2463	0.86	0
EEC	20000	Surface area	1.0113	0.3802	207	631.452	0.9997	0
EEC	20000	Size	0.9994	-0.0056	207	3636.84	1	0
EEC	50000	DNE	0.4207	1897.29	207	0.5519	0.0383	0.5816
EEC	50000	OPCR3	8.139	59.0406	207	6.2352	0.3976	0
EEC	50000	RFI	0.9916	0.0228	207	46.7004	0.9557	0
EEC	50000	PCV	0.8157	0.0727	207	14.1793	0.7019	0
EEC	50000	Surface area	1.0289	0.4972	207	333.072	0.9991	0
EEC	50000	Size	1.0026	-0.0074	207	3636.46	1	0
EEC	100000	DNE	5.5355	1821.6	192	3.8255	0.2661	0.0002
EEC	100000	OPCR3	7.076	1188.11	192	4.7468	0.3241	0
EEC	100000	RFI	1.0115	0.0194	192	39.0857	0.9425	0
EEC	100000	PCV	0.9018	0.021	192	13.5875	0.7001	0
EEC	100000	Surface area	1.058	0.0372	192	246.423	0.9984	0
EEC	100000	Size	1.0037	-0.0083	192	3309.94	1	0
BCO	100	DNE	0.7193	28.6579	207	6.9756	0.4363	0
BCO	100	OPCR3	0.2036	11.753	207	2.2382	0.1537	0.0263
BCO	100	RFI	1.0335	0.1409	207	24.1787	0.8594	0
BCO	100	Surface area	1.2381	-0.662	207	115.615	0.9923	0
BCO	100	Size	0.8779	0.2197	207	186.853	0.997	0
BCO	200	DNE	1.665	35.2652	207	16.6291	0.7562	0
BCO	200	OPCR3	0.2545	20.049	207	3.9717	0.2661	0.0001
BCO	200	RFI	1.1622	0.1144	207	44.2483	0.951	0
BCO	200	Surface area	1.1834	-0.4815	207	149.865	0.9954	0
BCO	200	Size	0.8674	0.0578	207	260.37	0.9985	0
BCO	500	DNE	1.2213	43.8161	207	19.1255	0.7991	0
BCO	500	OPCR3	0.5163	24.7488	207	6.7041	0.4224	0
BCO	500	RFI	1.1633	0.0405	207	65.7776	0.9769	0
BCO	500	Surface area	1.0844	0.2173	207	232.204	0.9981	0
BCO	500	Size	0.9196	0.2253	207	316.165	0.999	0
BCO	1000	DNE	1.1677	48.2184	207	23.5748	0.8536	0
BCO	1000	OPCR3	0.2188	48.6416	207	1.1368	0.0788	0.2569
BCO	1000	RFI	1.0991	0.0112	207	77.7035	0.9833	0
BCO	1000	Surface area	1.0248	0.4209	207	308.033	0.9989	0
BCO	1000	Size	0.9551	0.1537	207	509.504	0.9996	0
BCO	2000	DNE	1.1406	68.5962	207	17.6349	0.7748	0
BCO	2000	OPCR3	0.418	68.3741	207	1.3888	0.0961	0.1664
BCO	2000	RFI	1.0304	0.0087	207	115.447	0.9923	0
BCO	2000	Surface area	1.0006	0.3981	207	430.231	0.9994	0
BCO	2000	Size	0.9786	0.0664	207	1088.69	0.9999	0
BCO	5000	DNE	1.1632	120.086	207	11.1559	0.6128	0
BCO	5000	OPCR3	2.198	16.5586	207	6.5888	0.4164	0
BCO	5000	RFI	1.0055	0.006	207	189.219	0.9971	0
BCO	5000	Surface area	1.0014	0.1985	207	701.716	0.9998	0
BCO	5000	Size	0.9936	0.0168	207	2465.63	1	0
BCO	10000	DNE	1.4248	139.546	207	10.8566	0.6023	0
BCO	10000	OPCR3	2.4558	25.4183	207	9.525	0.552	0
BCO	10000	RFI	1.0017	0.0039	207	270.341	0.9986	0
BCO	10000	Surface area	1.007	0.0197	207	939.042	0.9999	0
BCO	10000	Size	0.9991	-0.0025	207	4418.42	1	0
BCO	20000	DNE	1.6982	147.744	207	11.0081	0.6077	0
BCO	20000	OPCR3	2.0924	83.3845	207	11.1786	0.6135	0
BCO	20000	RFI	0.9987	0.0035	207	369.304	0.9992	0
BCO	20000	Surface area	1.0082	-0.0397	207	1215.62	0.9999	0
BCO	20000	Size	1.0008	-0.0088	207	4379.24	1	0
BCO	50000	DNE	1.9328	102.004	207	11.2807	0.617	0
BCO	50000	OPCR3	1.8275	122.299	207	12.7561	0.6634	0
BCO	50000	RFI	0.9958	0.0033	207	461.236	0.9995	0
BCO	50000	Surface area	1.0093	-0.0965	207	1376.9	0.9999	0
BCO	50000	Size	1.0012	-0.0098	207	6306.54	1	0
BCO	100000	DNE	1.481	313.636	172	7.4577	0.4943	0
BCO	100000	OPCR3	1.2291	275.48	172	9.6363	0.5921	0
BCO	100000	RFI	1.0006	0.0012	172	517.432	0.9997	0
BCO	100000	Surface area	1.0102	-0.1537	172	1596.45	1	0
BCO	100000	Size	1.0013	-0.0115	172	7427.84	1	0

## Sheet: unsm.=slope x sm. + int., res.
cropping	Resolution	DT variable	slope	intercept	DoF	t-value	R	p-value
EEC	1	DNE	-0.013	20.2923	207	-3.3016	-0.2237	0.0011
EEC	1	OPCR3	1.1434	-0.5327	207	18.2637	0.7855	0
EEC	1	RFI	0.0841	0.3831	175	4.7862	0.3402	0
EEC	1	PCV	0.0236	0.6123	207	1.2848	0.0889	0.2003
EEC	1	Surface area	0.9266	21.4172	207	35.6105	0.9272	0
EEC	1	Size	0.7526	9.9242	207	24.5193	0.8625	0
EEC	2	DNE	-0.0331	36.1812	207	-2.3225	-0.1594	0.0212
EEC	2	OPCR3	1.2095	0.9267	207	15.8957	0.7414	0
EEC	2	RFI	0.0922	0.4074	203	4.1533	0.2799	0
EEC	2	PCV	-0.1779	0.7241	207	-3.8611	-0.2592	0.0002
EEC	2	Surface area	0.8749	13.8866	207	74.007	0.9816	0
EEC	2	Size	0.6858	6.8987	207	55.9064	0.9684	0
EEC	5	DNE	1.2624	15.4744	207	10.5603	0.5917	0
EEC	5	OPCR3	1.2152	3.3322	207	27.4658	0.8858	0
EEC	5	RFI	0.2215	0.3863	206	6.2749	0.4006	0
EEC	5	PCV	-0.0035	0.6002	207	-0.0719	-0.005	0.9427
EEC	5	Surface area	0.5366	18.854	207	15.522	0.7334	0
EEC	5	Size	0.8007	1.7118	207	105.196	0.9908	0
EEC	10	DNE	1.2373	31.8296	207	19.0547	0.7981	0
EEC	10	OPCR3	1.0503	8.0991	207	32.728	0.9154	0
EEC	10	RFI	0.6626	0.2136	207	14.3743	0.7068	0
EEC	10	PCV	0.3937	0.3275	207	11.2074	0.6145	0
EEC	10	Surface area	1.0099	0.586	207	168.714	0.9964	0
EEC	10	Size	0.9263	-0.5654	207	150.308	0.9955	0
EEC	20	DNE	1.2091	46.9128	207	23.7106	0.8549	0
EEC	20	OPCR3	1.2524	7.5843	207	27.2296	0.8842	0
EEC	20	RFI	0.67	0.2053	207	18.8752	0.7953	0
EEC	20	PCV	0.4464	0.2842	207	16.7607	0.7588	0
EEC	20	Surface area	0.9965	0.9655	207	360.863	0.9992	0
EEC	20	Size	0.98	-0.8386	207	252.708	0.9984	0
EEC	50	DNE	1.4388	41.1551	207	19.5002	0.8047	0
EEC	50	OPCR3	2.4325	-19.7554	207	17.1208	0.7656	0
EEC	50	RFI	0.7607	0.1469	207	25.5449	0.8713	0
EEC	50	PCV	0.5412	0.228	207	18.4417	0.7884	0
EEC	50	Surface area	0.998	0.7216	207	569.102	0.9997	0
EEC	50	Size	0.9988	-0.4523	207	616.242	0.9997	0
EEC	100	DNE	1.4841	64.1871	207	15.8605	0.7407	0
EEC	100	OPCR3	3.476	-50.6889	207	14.2793	0.7044	0
EEC	100	RFI	0.9094	0.0635	207	48.5209	0.9587	0
EEC	100	PCV	0.7254	0.1279	207	25.4833	0.8708	0
EEC	100	Surface area	1.01	0.1756	207	732.904	0.9998	0
EEC	100	Size	1.0012	-0.2264	207	1105.8	0.9999	0
EEC	200	DNE	1.7484	85.0719	207	12.6713	0.6609	0
EEC	200	OPCR3	3.7547	-45.1663	207	14.0381	0.6984	0
EEC	200	RFI	0.9772	0.0231	207	92.6705	0.9882	0
EEC	200	PCV	0.8969	0.0373	207	41.156	0.944	0
EEC	200	Surface area	1.0161	-0.0905	207	623.534	0.9997	0
EEC	200	Size	1.0025	-0.1254	207	1784.28	1	0
EEC	500	DNE	2.0465	188.924	207	12.1126	0.644	0
EEC	500	OPCR3	2.4768	101.699	207	13.3283	0.6796	0
EEC	500	RFI	0.9926	0.0104	207	181.708	0.9969	0
EEC	500	PCV	0.9724	0.001	207	71.4172	0.9803	0
EEC	500	Surface area	1.0138	-0.1263	207	1104.96	0.9999	0
EEC	500	Size	1.003	-0.0645	207	2862.68	1	0
EEC	1000	DNE	1.8993	350.635	207	12.5278	0.6567	0
EEC	1000	OPCR3	1.943	198.213	207	13.5777	0.6863	0
EEC	1000	RFI	1.0036	0.0031	207	198.754	0.9974	0
EEC	1000	PCV	0.9718	0.0043	207	62.2166	0.9743	0
EEC	1000	Surface area	1.0126	-0.1232	207	1206.41	0.9999	0
EEC	1000	Size	1.003	-0.0393	207	3374.89	1	0
BCO	1	DNE	0.1847	5.9935	207	7.9606	0.4841	0
BCO	1	OPCR3	0.9213	-0.6524	207	29.9694	0.9015	0
BCO	1	RFI	0.4758	0.2015	202	7.297	0.4567	0
BCO	1	Surface area	1.2285	11.0307	207	40.2298	0.9416	0
BCO	1	Size	0.803	7.2634	207	31.0497	0.9073	0
BCO	2	DNE	0.1114	17.5847	207	5.4132	0.3521	0
BCO	2	OPCR3	1.7027	-3.7763	207	21.8985	0.8358	0
BCO	2	RFI	0.4497	0.225	204	7.4186	0.4609	0
BCO	2	Surface area	1.0338	8.908	207	79.7694	0.9841	0
BCO	2	Size	0.7292	5.4549	207	64.7037	0.9762	0
BCO	5	DNE	0.9421	25.9287	207	10.0045	0.5709	0
BCO	5	OPCR3	1.4038	-0.0246	207	28.6238	0.8935	0
BCO	5	RFI	0.7549	0.1815	205	18.2022	0.786	0
BCO	5	Surface area	1.0727	2.733	207	138.702	0.9947	0
BCO	5	Size	0.841	1.1941	207	140.356	0.9948	0
BCO	10	DNE	1.194	36.8054	207	23.9685	0.8574	0
BCO	10	OPCR3	1.0631	7.8415	207	32.4732	0.9143	0
BCO	10	RFI	0.831	0.1565	207	20.8681	0.8233	0
BCO	10	Surface area	1.0271	1.9536	207	208.123	0.9976	0
BCO	10	Size	0.9416	-0.5044	207	217.417	0.9978	0
BCO	20	DNE	1.2364	43.8049	207	31.1477	0.9078	0
BCO	20	OPCR3	1.1863	8.6737	207	33.5215	0.9189	0
BCO	20	RFI	0.8763	0.1179	207	21.0266	0.8253	0
BCO	20	Surface area	0.9883	2.0728	207	251.031	0.9984	0
BCO	20	Size	0.981	-0.5309	207	357.59	0.9992	0
BCO	50	DNE	1.4909	30.3062	207	30.1426	0.9025	0
BCO	50	OPCR3	1.8823	-6.6352	207	20.1542	0.8139	0
BCO	50	RFI	1.0043	0.0424	207	29.75	0.9003	0
BCO	50	Surface area	0.9848	1.1865	207	421.497	0.9994	0
BCO	50	Size	0.9953	-0.2535	207	1037.52	0.9999	0
BCO	100	DNE	1.5087	39.9201	207	19.2834	0.8015	0
BCO	100	OPCR3	3.0895	-49.3858	207	17.208	0.7672	0
BCO	100	RFI	1.0273	0.0142	207	52.6867	0.9647	0
BCO	100	Surface area	0.9993	0.4706	207	648.608	0.9998	0
BCO	100	Size	1.0004	-0.1543	207	2182.23	1	0
BCO	200	DNE	1.9226	16.0882	207	17.4148	0.7709	0
BCO	200	OPCR3	3.943	-92.4226	207	19.2879	0.8016	0
BCO	200	RFI	1.0237	0.0041	207	107.911	0.9912	0
BCO	200	Surface area	1.0056	0.1637	207	856.45	0.9999	0
BCO	200	Size	1.0019	-0.0824	207	2662.58	1	0
BCO	500	DNE	2.8161	-116.874	207	18.8184	0.7944	0
BCO	500	OPCR3	3.8915	-125.86	206	27.3896	0.8858	0
BCO	500	RFI	1.0135	0.0011	207	221.215	0.9979	0
BCO	500	Surface area	1.0078	0.0057	207	1176.96	0.9999	0
BCO	500	Size	1.0023	-0.0376	207	3060.35	1	0
BCO	1000	DNE	3.0452	-211.57	207	20.9327	0.8241	0
BCO	1000	OPCR3	3.1519	-83.0773	207	26.903	0.8818	0
BCO	1000	RFI	1.0012	0.0032	207	356.583	0.9992	0
BCO	1000	Surface area	1.0082	-0.0381	207	1369.65	0.9999	0
BCO	1000	Size	1.0016	-0.0197	207	4082.54	1	0

## Sheet: EEC=slope x BCO + int., trict
Smoothing	triangle count	DT variable	slope	intercept	DoF	t-value	R	p-value
Smoothed	100	DNE	0.1129	14.1516	207	2.7381	0.187	0.0067
Smoothed	100	OPCR3	0.745	2.5435	207	8.0968	0.4904	0
Smoothed	100	RFI	0.4159	-0.0133	207	6.389	0.4059	0
Smoothed	100	Surface area	0.6213	1.3268	207	72.7433	0.981	0
Smoothed	100	Size	1.0286	1.1838	207	69.4386	0.9792	0
Smoothed	200	DNE	0.2133	11.9081	207	5.6316	0.3645	0
Smoothed	200	OPCR3	0.8472	3.3588	207	10.7616	0.599	0
Smoothed	200	RFI	0.588	-0.0539	207	5.5252	0.3585	0
Smoothed	200	Surface area	0.5945	0.3804	207	66.1442	0.9772	0
Smoothed	200	Size	0.9532	-0.1147	207	116.953	0.9925	0
Smoothed	500	DNE	0.8339	8.2212	207	11.576	0.6269	0
Smoothed	500	OPCR3	0.8025	10.1218	207	16.2772	0.7493	0
Smoothed	500	RFI	0.8338	-0.0969	207	7.6746	0.4706	0
Smoothed	500	Surface area	0.6414	-0.0269	207	76.5756	0.9828	0
Smoothed	500	Size	0.9228	-0.2416	207	149.823	0.9954	0
Smoothed	1000	DNE	1.0021	4.1557	207	15.764	0.7386	0
Smoothed	1000	OPCR3	0.6019	18.702	207	12.1308	0.6446	0
Smoothed	1000	RFI	0.9556	-0.1376	207	10.6557	0.5952	0
Smoothed	1000	Surface area	0.6531	0.1035	207	84.7409	0.9859	0
Smoothed	1000	Size	0.9257	-0.1341	207	212.976	0.9977	0
Smoothed	2000	DNE	0.9367	10.8471	207	26.7823	0.8809	0
Smoothed	2000	OPCR3	0.6665	22.0039	207	9.4564	0.5493	0
Smoothed	2000	RFI	1.0544	-0.1865	207	12.8378	0.6658	0
Smoothed	2000	Surface area	0.654	0.2698	207	85.8239	0.9862	0
Smoothed	2000	Size	0.9378	-0.1021	207	241.456	0.9982	0
Smoothed	5000	DNE	0.7843	38.1614	207	28.6832	0.8939	0
Smoothed	5000	OPCR3	0.8744	20.0893	207	12.5218	0.6565	0
Smoothed	5000	RFI	1.0557	-0.1939	207	13.5168	0.6847	0
Smoothed	5000	Surface area	0.6459	0.494	207	86.5495	0.9865	0
Smoothed	5000	Size	0.9479	-0.0982	207	243.756	0.9983	0
Smoothed	10000	DNE	0.6158	92.7859	207	15.2348	0.727	0
Smoothed	10000	OPCR3	0.9385	26.0463	207	10.1695	0.5772	0
Smoothed	10000	RFI	1.0596	-0.1981	207	13.7059	0.6897	0
Smoothed	10000	Surface area	0.6441	0.5579	207	86.7406	0.9865	0
Smoothed	10000	Size	0.9516	-0.0931	207	241.379	0.9982	0
Smoothed	20000	DNE	0.549	151.777	207	10.0486	0.5726	0
Smoothed	20000	OPCR3	1.1664	17.4504	207	10.6485	0.5949	0
Smoothed	20000	RFI	1.0659	-0.2031	207	13.8535	0.6936	0
Smoothed	20000	Surface area	0.6435	0.5666	207	86.6524	0.9865	0
Smoothed	20000	Size	0.954	-0.0889	207	240.267	0.9982	0
Smoothed	50000	DNE	0.7859	115.271	207	14.8352	0.7179	0
Smoothed	50000	OPCR3	1.2301	-2.897	207	18.7412	0.7932	0
Smoothed	50000	RFI	1.067	-0.2051	207	13.8238	0.6928	0
Smoothed	50000	Surface area	0.642	0.5917	207	86.0748	0.9863	0
Smoothed	50000	Size	0.9555	-0.0874	207	240.7	0.9982	0
Unsmoothed	100	DNE	0.9987	-1.2077	207	23.4208	0.8521	0
Unsmoothed	100	OPCR3	0.5709	6.1149	207	8.2048	0.4954	0
Unsmoothed	100	RFI	1.2197	-0.2469	207	16.8994	0.7614	0
Unsmoothed	100	Surface area	0.6857	0.2663	207	87.4954	0.9867	0
Unsmoothed	100	Size	0.9465	0.0191	207	210.07	0.9977	0
Unsmoothed	200	DNE	0.9782	3.0331	207	25.1706	0.8682	0
Unsmoothed	200	OPCR3	0.3656	16.0864	207	6.4153	0.4072	0
Unsmoothed	200	RFI	1.2321	-0.2667	207	16.9206	0.7618	0
Unsmoothed	200	Surface area	0.6735	0.3078	207	89.1334	0.9872	0
Unsmoothed	200	Size	0.9539	-0.0304	207	229.736	0.998	0
Unsmoothed	500	DNE	0.7912	26.35	207	27.7545	0.8878	0
Unsmoothed	500	OPCR3	0.5809	20.9143	207	7.7464	0.4741	0
Unsmoothed	500	RFI	1.1834	-0.2525	207	15.8897	0.7413	0
Unsmoothed	500	Surface area	0.6629	0.3577	207	88.2258	0.987	0
Unsmoothed	500	Size	0.9574	-0.0696	207	235.778	0.9981	0
Unsmoothed	1000	DNE	0.7981	38.1517	207	22.4716	0.8422	0
Unsmoothed	1000	OPCR3	0.8757	19.0568	207	8.6461	0.5151	0
Unsmoothed	1000	RFI	1.1414	-0.2361	207	15.2568	0.7275	0
Unsmoothed	1000	Surface area	0.6559	0.4308	207	88.2417	0.987	0
Unsmoothed	1000	Size	0.9577	-0.079	207	238.259	0.9982	0
Unsmoothed	2000	DNE	0.7328	66.5267	207	19.634	0.8066	0
Unsmoothed	2000	OPCR3	1.4465	-4.8693	207	13.3613	0.6805	0
Unsmoothed	2000	RFI	1.1095	-0.2226	207	14.6734	0.714	0
Unsmoothed	2000	Surface area	0.6518	0.4724	207	88.0744	0.9869	0
Unsmoothed	2000	Size	0.9575	-0.0827	207	237.814	0.9982	0
Unsmoothed	5000	DNE	0.6927	117.618	207	13.8241	0.6928	0
Unsmoothed	5000	OPCR3	1.3676	-3.4295	207	17.2725	0.7684	0
Unsmoothed	5000	RFI	1.079	-0.2102	207	13.9819	0.6969	0
Unsmoothed	5000	Surface area	0.6492	0.44	207	87.4036	0.9867	0
Unsmoothed	5000	Size	0.9572	-0.0912	207	239.16	0.9982	0
Unsmoothed	10000	DNE	0.8246	109.686	207	13.9282	0.6955	0
Unsmoothed	10000	OPCR3	0.8495	60.3776	207	15.2891	0.7283	0
Unsmoothed	10000	RFI	1.0443	-0.1961	207	13.1636	0.675	0
Unsmoothed	10000	Surface area	0.6463	0.3817	207	85.375	0.9861	0
Unsmoothed	10000	Size	0.9565	-0.094	207	241.729	0.9982	0
Unsmoothed	20000	DNE	0.4766	282.735	207	10.5574	0.5916	0
Unsmoothed	20000	OPCR3	0.3199	223.421	207	9.4637	0.5495	0
Unsmoothed	20000	RFI	0.9672	-0.1626	207	11.7012	0.631	0
Unsmoothed	20000	Surface area	0.6404	0.3354	207	81.9949	0.985	0
Unsmoothed	20000	Size	0.9554	-0.0928	207	242.111	0.9982	0
Unsmoothed	50000	DNE	0.159	573.073	207	8.5033	0.5088	0
Unsmoothed	50000	OPCR3	0.0921	401.423	207	7.076	0.4413	0
Unsmoothed	50000	RFI	0.7936	-0.0836	207	9.1499	0.5366	0
Unsmoothed	50000	Surface area	0.6268	0.3179	207	75.8267	0.9825	0
Unsmoothed	50000	Size	0.9541	-0.0904	207	242.328	0.9982	0

## Sheet: EEC=slope x BCO + int., res
Smoothing	Resolution	DT variable	slope	intercept	DoF	t-value	R	p-value
Smoothed	1	DNE	0.0068	12.4058	207	0.763	0.053	0.4463
Smoothed	1	OPCR3	0.6209	0.2596	207	14.6342	0.7131	0
Smoothed	1	RFI	0.0166	0.0515	173	0.7336	0.0557	0.4642
Smoothed	1	Surface area	0.4714	0.692	207	45.9986	0.9544	0
Smoothed	1	Size	0.8925	1.2427	207	41.2132	0.9441	0
Smoothed	2	DNE	-0.0245	23.6023	207	-0.6087	-0.0423	0.5434
Smoothed	2	OPCR3	0.5476	1.9877	207	14.0104	0.6977	0
Smoothed	2	RFI	0.0129	0.1028	200	0.4152	0.0293	0.6784
Smoothed	2	Surface area	0.5358	-0.5972	207	63.8129	0.9755	0
Smoothed	2	Size	0.8918	0.8512	207	69.8347	0.9794	0
Smoothed	5	DNE	0.5832	-1.2858	207	7.9641	0.4843	0
Smoothed	5	OPCR3	0.9329	0.007	207	38.7146	0.9374	0
Smoothed	5	RFI	0.2727	0.0461	205	4.9064	0.3242	0
Smoothed	5	Surface area	0.3167	8.9876	207	14.8307	0.7178	0
Smoothed	5	Size	0.9103	0.2343	207	114.055	0.9921	0
Smoothed	10	DNE	0.8139	-11.9772	207	19.787	0.8088	0
Smoothed	10	OPCR3	0.9995	-0.9556	207	40.8925	0.9433	0
Smoothed	10	RFI	0.7181	-0.1111	207	8.8678	0.5247	0
Smoothed	10	Surface area	0.6282	-1.1949	207	77.9166	0.9834	0
Smoothed	10	Size	0.9431	-0.2173	207	156.443	0.9958	0
Smoothed	20	DNE	0.8092	-8.8575	207	28.779	0.8945	0
Smoothed	20	OPCR3	0.981	0.166	207	38.595	0.937	0
Smoothed	20	RFI	0.7704	-0.1024	207	11.2222	0.615	0
Smoothed	20	Surface area	0.6455	-0.9454	207	86.2317	0.9864	0
Smoothed	20	Size	0.9562	-0.3876	207	173.961	0.9966	0
Smoothed	50	DNE	0.6984	5.1365	207	29.8899	0.901	0
Smoothed	50	OPCR3	0.8112	7.2601	207	27.3171	0.8848	0
Smoothed	50	RFI	0.7984	-0.0885	207	12.4041	0.653	0
Smoothed	50	Surface area	0.6479	-0.1514	207	88.8358	0.9871	0
Smoothed	50	Size	0.9607	-0.2892	207	238.655	0.9982	0
Smoothed	100	DNE	0.6447	18.5914	207	23.0107	0.8479	0
Smoothed	100	OPCR3	0.7242	13.1689	207	25.2417	0.8688	0
Smoothed	100	RFI	0.9232	-0.1401	207	13.0554	0.672	0
Smoothed	100	Surface area	0.6445	0.2618	207	87.7983	0.9868	0
Smoothed	100	Size	0.9576	-0.167	207	247.075	0.9983	0
Smoothed	200	DNE	0.5478	41.0523	207	21.0564	0.8257	0
Smoothed	200	OPCR3	0.5962	25.4977	207	19.8623	0.8099	0
Smoothed	200	RFI	0.991	-0.17	207	13.2356	0.677	0
Smoothed	200	Surface area	0.6429	0.4256	207	87.2404	0.9867	0
Smoothed	200	Size	0.9576	-0.1406	207	249.34	0.9983	0
Smoothed	500	DNE	0.3077	132.875	207	12.7645	0.6637	0
Smoothed	500	OPCR3	0.3908	64.9825	206	13.5968	0.6877	0
Smoothed	500	RFI	1.027	-0.1868	207	13.2898	0.6785	0
Smoothed	500	Surface area	0.6409	0.5362	207	86.2951	0.9864	0
Smoothed	500	Size	0.9578	-0.1285	207	250.306	0.9984	0
Smoothed	1000	DNE	0.2441	200.926	207	11.3308	0.6187	0
Smoothed	1000	OPCR3	0.3676	94.5533	207	13.3339	0.6797	0
Smoothed	1000	RFI	1.0531	-0.2003	207	13.4455	0.6828	0
Smoothed	1000	Surface area	0.64	0.5724	207	85.8077	0.9862	0
Smoothed	1000	Size	0.9597	-0.1342	207	244.351	0.9983	0
Unsmoothed	1	DNE	0.6599	-3.726	207	17.9658	0.7806	0
Unsmoothed	1	OPCR3	0.5617	-0.458	207	33.5102	0.9189	0
Unsmoothed	1	RFI	0.6563	-0.0434	207	10.4067	0.5861	0
Unsmoothed	1	Surface area	0.6275	-1.5966	207	60.8017	0.9731	0
Unsmoothed	1	Size	0.9467	-1.108	207	89.8857	0.9874	0
Unsmoothed	2	DNE	0.8105	-7.8525	207	33.0199	0.9168	0
Unsmoothed	2	OPCR3	0.9242	-2.6303	207	40.7108	0.9429	0
Unsmoothed	2	RFI	0.7999	-0.0926	207	11.8815	0.6368	0
Unsmoothed	2	Surface area	0.6362	-0.6201	207	76.2598	0.9827	0
Unsmoothed	2	Size	0.9572	-0.6001	207	174.529	0.9966	0
Unsmoothed	5	DNE	0.8928	-11.127	207	48.3225	0.9584	0
Unsmoothed	5	OPCR3	1.1061	-4.1172	207	57.8137	0.9704	0
Unsmoothed	5	RFI	0.933	-0.1443	207	12.2217	0.6474	0
Unsmoothed	5	Surface area	0.6408	0.1209	207	83.1403	0.9854	0
Unsmoothed	5	Size	0.9577	-0.2696	207	217.689	0.9978	0
Unsmoothed	10	DNE	0.8728	-10.6868	207	53.4135	0.9656	0
Unsmoothed	10	OPCR3	1.0533	-2.4673	207	72.5442	0.9809	0
Unsmoothed	10	RFI	0.917	-0.1363	207	11.4405	0.6224	0
Unsmoothed	10	Surface area	0.638	0.3925	207	77.2322	0.9831	0
Unsmoothed	10	Size	0.9588	-0.1681	207	242.327	0.9982	0
Unsmoothed	20	DNE	0.8438	-8.0893	207	56.0137	0.9686	0
Unsmoothed	20	OPCR3	0.9409	1.3659	207	85.4976	0.9861	0
Unsmoothed	20	RFI	1.0935	-0.2213	207	13.8153	0.6926	0
Unsmoothed	20	Surface area	0.6407	0.5016	207	85.7871	0.9862	0
Unsmoothed	20	Size	0.958	-0.1213	207	245.401	0.9983	0
Unsmoothed	50	DNE	0.6258	27.496	207	25.8645	0.8739	0
Unsmoothed	50	OPCR3	0.5446	25.6712	207	20.317	0.8161	0
Unsmoothed	50	RFI	1.0794	-0.2139	207	13.747	0.6908	0
Unsmoothed	50	Surface area	0.6389	0.5944	207	85.7194	0.9862	0
Unsmoothed	50	Size	0.9573	-0.1079	207	248.667	0.9983	0
Unsmoothed	100	DNE	0.6698	21.8792	207	38.809	0.9376	0
Unsmoothed	100	OPCR3	0.6641	21.1616	207	64.5743	0.9761	0
Unsmoothed	100	RFI	1.0507	-0.1998	207	13.3881	0.6812	0
Unsmoothed	100	Surface area	0.6372	0.6372	207	85.5896	0.9862	0
Unsmoothed	100	Size	0.9568	-0.1043	207	249.601	0.9983	0
Unsmoothed	200	DNE	0.5775	54.5035	207	34.5676	0.9232	0
Unsmoothed	200	OPCR3	0.6604	28.1254	207	71.7733	0.9805	0
Unsmoothed	200	RFI	1.0256	-0.1877	207	13.0179	0.6709	0
Unsmoothed	200	Surface area	0.6353	0.6882	207	83.1769	0.9854	0
Unsmoothed	200	Size	0.957	-0.1033	207	250.42	0.9984	0
Unsmoothed	500	DNE	0.4939	117.631	207	46.2366	0.9548	0
Unsmoothed	500	OPCR3	0.6761	39.0709	207	86.636	0.9865	0
Unsmoothed	500	RFI	1.0492	-0.1994	207	13.3278	0.6796	0
Unsmoothed	500	Surface area	0.637	0.6336	207	85.5105	0.9861	0
Unsmoothed	500	Size	0.9571	-0.1044	207	249.097	0.9983	0
Unsmoothed	1000	DNE	0.4833	149.613	207	48.7557	0.9591	0
Unsmoothed	1000	OPCR3	0.674	51.1367	207	88.3274	0.987	0
Unsmoothed	1000	RFI	1.0426	-0.1965	207	13.2974	0.6787	0
Unsmoothed	1000	Surface area	0.6372	0.621	207	85.4566	0.9861	0
Unsmoothed	1000	Size	0.9584	-0.1166	207	245.324	0.9983	0
