# Supplementary material for: Effects of cropping, smoothing, triangle count, and mesh resolution on 6 dental topographic metrics
Source: PLoS One. 2019 May 6;14(5):e0216229. doi: 10.1371/journal.pone.0216229 (PMC6502444; doi:10.1371/journal.pone.0216229)
Supplement: S4 Table — Descriptive statistics for data. (XLSX) [file pone.0216229.s004.xlsx]

## Sheet: triangle count
Smoothing	Cropping method	Group	diet	triangle count	Sample size DNE	Mean DNE	Stdev DNE	Sample size OPCR	Mean OPCR	Stdev OPCR	Sample size RFI	Mean RFI	Stdev RFI	Sample size PCV	Mean PCV	Stdev PCV	Sample size surface area	Mean surface area	Stdev surface area	Sample size size	Mean size	Stdev size
smoothed	EEC	Platyrrhini	folivore	100	13	19.4913	5.06983	13	9.14423	0.453132	13	0.432307	0.0568307	13	0.643806	0.0221323	13	90.3593	8.05404	13	38.2108	4.96781
smoothed	EEC	Prosimii	folivore	100	27	27.0665	11.3623	27	9.49074	0.6686	27	0.400654	0.0814912	27	0.636864	0.0388446	27	40.0009	25.37	27	18.2681	11.4089
smoothed	EEC	Platyrrhini	frugivore	100	40	21.5221	5.69347	40	8.85938	0.554113	40	0.401492	0.0496175	40	0.634407	0.0231735	40	37.5256	18.9749	40	16.7494	8.09089
smoothed	EEC	Prosimii	frugivore	100	17	29.5462	6.74106	17	8.67647	0.364592	17	0.386322	0.0629642	17	0.63092	0.0255876	17	31.5688	18.6566	17	14.656	9.01509
smoothed	EEC	Platyrrhini	hardobjectfeeder	100	40	18.5901	4.44141	40	8.50313	0.373917	40	0.377445	0.0385084	40	0.637896	0.0175512	40	31.2084	5.87628	40	14.7792	3.31421
smoothed	EEC	Prosimii	hardobjectfeeder	100	3	24.279	3.77422	3	8.66667	0.401819	3	0.343758	0.0272695	3	0.653938	0.0215059	3	29.3373	4.40246	3	14.7257	2.00044
smoothed	EEC	Prosimii	insectivore	100	27	39.2332	12.1971	27	9.62037	0.911651	27	0.457722	0.0590846	27	0.602324	0.037896	27	11.1239	5.09586	27	4.44785	2.04538
smoothed	EEC	Platyrrhini	omnivore	100	10	21.127	4.92234	10	8.825	0.479438	10	0.411406	0.0480012	10	0.635799	0.0248569	10	13.0171	1.33705	10	5.7076	0.481021
smoothed	EEC	Prosimii	omnivore	100	32	42.1338	16.125	32	9.23438	0.841675	32	0.446788	0.0894016	32	0.5997	0.0381908	32	20.7222	13.5009	32	8.14103	5.19469
smoothed	EEC	Platyrrhini	folivore	200	13	23.4398	3.47066	13	10.3942	1.43781	13	0.436069	0.0247064	13	0.659357	0.00920096	13	101.835	10.4025	13	42.5959	4.62351
smoothed	EEC	Prosimii	folivore	200	27	27.9946	5.67439	27	11.8287	1.413	27	0.383454	0.0439456	27	0.664502	0.0292531	27	45.1308	28.1347	27	21.086	13.0063
smoothed	EEC	Platyrrhini	frugivore	200	40	28.0114	4.11211	40	9.49687	0.828425	40	0.388723	0.0288071	40	0.664727	0.0155496	40	45.1115	23.2009	40	20.6038	10.1694
smoothed	EEC	Prosimii	frugivore	200	17	32.2778	8.10776	17	10.1691	1.15747	17	0.335612	0.0492585	17	0.66473	0.0126927	17	35.627	20.8721	17	18.0593	10.552
smoothed	EEC	Platyrrhini	hardobjectfeeder	200	40	25.7631	4.4183	40	9	0.543758	40	0.377831	0.0206984	40	0.658549	0.00912747	40	37.3388	6.42646	40	17.5997	3.37798
smoothed	EEC	Prosimii	hardobjectfeeder	200	3	25.0223	4.29595	3	8.58333	0.688446	3	0.30827	0.0210878	3	0.668274	0.0146387	3	32.3823	5.78567	3	17.481	3.091
smoothed	EEC	Prosimii	insectivore	200	27	40.2532	9.75439	27	11.8981	1.61909	27	0.398632	0.0384072	27	0.645715	0.0230583	27	13.9079	5.75016	27	6.2503	2.49788
smoothed	EEC	Platyrrhini	omnivore	200	10	25.0667	2.4472	10	9.3125	0.531148	10	0.391161	0.0131723	10	0.66828	0.0096948	10	15.3063	1.36214	10	7.001	0.642036
smoothed	EEC	Prosimii	omnivore	200	32	43.673	36.5254	32	11.4609	1.8207	32	0.373132	0.0475523	32	0.647073	0.0288188	32	26.6251	18.1812	32	12.2245	8.1242
smoothed	EEC	Platyrrhini	folivore	500	13	46.5054	6.55747	13	20.6731	2.43003	13	0.464727	0.0215026	13	0.642468	0.00893425	13	107.83	10.4328	13	42.6352	4.8038
smoothed	EEC	Prosimii	folivore	500	27	51.6406	10.8507	27	21.912	4.56863	27	0.405946	0.0295145	27	0.642049	0.0221551	27	46.2296	28.705	27	20.5023	12.5828
smoothed	EEC	Platyrrhini	frugivore	500	40	44.3872	4.80019	40	23.3406	2.29931	40	0.415534	0.0250865	40	0.652902	0.0163793	40	46.4283	23.6565	40	20.0793	9.83586
smoothed	EEC	Prosimii	frugivore	500	17	46.7473	10.0426	17	15.8088	3.59853	17	0.345569	0.0400389	17	0.641334	0.0120778	17	35.8722	21.8663	17	17.5678	10.3064
smoothed	EEC	Platyrrhini	hardobjectfeeder	500	40	38.9623	4.0425	40	19.4281	2.46382	40	0.397924	0.0181133	40	0.659071	0.0156931	40	38.0401	6.96757	40	17.2133	3.43441
smoothed	EEC	Prosimii	hardobjectfeeder	500	3	37.1907	5.91937	3	11.0833	1.07771	3	0.317105	0.0202239	3	0.650397	0.00404148	3	31.1207	4.55978	3	16.5473	2.78493
smoothed	EEC	Prosimii	insectivore	500	27	71.184	19.1203	27	22.9537	4.0389	27	0.419439	0.0346918	27	0.618579	0.0320165	27	14.3431	5.77599	27	6.20763	2.41265
smoothed	EEC	Platyrrhini	omnivore	500	10	44.9274	3.85326	10	21.1625	1.67607	10	0.421501	0.0121356	10	0.64418	0.0119209	10	15.9548	1.18705	10	6.8681	0.529719
smoothed	EEC	Prosimii	omnivore	500	32	52.1346	13.4642	32	19.5469	3.34549	32	0.382048	0.0324202	32	0.636076	0.0167423	32	25.8892	17.6871	32	11.8314	7.93242
smoothed	EEC	Platyrrhini	folivore	1000	13	77.229	9.07545	13	32.5769	2.1497	13	0.510033	0.0225853	13	0.59924	0.00795855	13	114.565	11.1651	13	41.3752	4.69846
smoothed	EEC	Prosimii	folivore	1000	27	88.2524	16.9935	27	31.5417	4.21222	27	0.445528	0.0338577	27	0.601024	0.0164041	27	48.1294	30.0213	27	19.6795	12.069
smoothed	EEC	Platyrrhini	frugivore	1000	40	64.7183	5.07898	40	31.9312	2.04457	40	0.451562	0.0279522	40	0.60714	0.0139527	40	47.9835	24.2804	40	19.3054	9.37032
smoothed	EEC	Prosimii	frugivore	1000	17	66.1822	15.5174	17	25.0147	4.56012	17	0.366113	0.0365334	17	0.600116	0.025154	17	36.3556	22.6407	17	17.0568	10.1239
smoothed	EEC	Platyrrhini	hardobjectfeeder	1000	40	52.7975	3.87635	40	27.3344	2.31916	40	0.428962	0.0182687	40	0.624481	0.00942657	40	38.6073	7.21726	40	16.4154	3.3264
smoothed	EEC	Prosimii	hardobjectfeeder	1000	3	44.0763	8.45684	3	15.625	3.92906	3	0.326551	0.0243172	3	0.642792	0.00479993	3	30.491	3.69335	3	15.927	2.50843
smoothed	EEC	Prosimii	insectivore	1000	27	111.161	20.7139	27	33.0556	3.76109	27	0.463659	0.0393727	27	0.579011	0.0167556	27	14.9714	6.25356	27	5.9223	2.36875
smoothed	EEC	Platyrrhini	omnivore	1000	10	78.0705	5.67468	10	30	1.58662	10	0.466483	0.0127656	10	0.593275	0.00862869	10	16.885	1.34493	10	6.6411	0.517537
smoothed	EEC	Prosimii	omnivore	1000	32	80.7949	14.6671	32	29.3516	3.90144	32	0.414388	0.034657	32	0.599151	0.0106441	32	26.1818	17.6434	32	11.265	7.44736
smoothed	EEC	Platyrrhini	folivore	2000	13	106.878	10.173	13	41.625	2.90877	13	0.54871	0.0237641	13	0.567237	0.00723217	13	119.071	11.6696	13	39.8071	4.57919
smoothed	EEC	Prosimii	folivore	2000	27	124.014	22.3173	27	40.463	5.51373	27	0.472103	0.0382664	27	0.575517	0.0163783	27	49.1379	30.3473	27	19.0892	11.6105
smoothed	EEC	Platyrrhini	frugivore	2000	40	86.1582	7.37011	40	39.9469	2.70711	40	0.476568	0.0296084	40	0.577331	0.0126721	40	48.8831	24.8164	40	18.7191	9.12497
smoothed	EEC	Prosimii	frugivore	2000	17	87.8734	19.9227	17	36.3456	3.45917	17	0.384754	0.0421935	17	0.584467	0.0299088	17	36.7198	22.7249	17	16.6542	9.97433
smoothed	EEC	Platyrrhini	hardobjectfeeder	2000	40	67.4236	5.13398	40	35.975	3.0418	40	0.448202	0.0185323	40	0.601364	0.00876171	40	38.8769	7.33155	40	15.901	3.22236
smoothed	EEC	Prosimii	hardobjectfeeder	2000	3	52.507	1.62803	3	35.3333	0.473242	3	0.354297	0.0165404	3	0.634225	0.00539804	3	31.123	4.10448	3	15.3347	2.142
smoothed	EEC	Prosimii	insectivore	2000	27	153.88	29.2859	27	44.2546	4.37067	27	0.500299	0.0350132	27	0.551285	0.0133369	27	15.6634	6.4536	27	5.75152	2.27755
smoothed	EEC	Platyrrhini	omnivore	2000	10	109.897	6.87577	10	38.9625	1.22482	10	0.494745	0.01416	10	0.561498	0.00529286	10	17.4156	1.45095	10	6.4738	0.536097
smoothed	EEC	Prosimii	omnivore	2000	32	113.24	19.8494	32	39.75	4.25142	32	0.441327	0.0325894	32	0.581204	0.0177624	32	26.6719	17.8206	32	10.8595	7.149
smoothed	EEC	Platyrrhini	folivore	5000	13	140.977	14.0236	13	56.4519	2.5034	13	0.570853	0.0244874	13	0.544119	0.00790487	13	121.429	11.9127	13	38.8356	4.45752
smoothed	EEC	Prosimii	folivore	5000	27	176.964	34.8257	27	60.6065	10.183	27	0.49176	0.0415952	27	0.553709	0.0169266	27	50.1347	30.8281	27	18.7323	11.3324
smoothed	EEC	Platyrrhini	frugivore	5000	40	123.746	21.4812	40	56.5531	5.81057	40	0.492969	0.0296206	40	0.555324	0.0122174	40	49.3565	25.12	40	18.281	8.91627
smoothed	EEC	Prosimii	frugivore	5000	17	125.754	25.5837	17	59.1544	6.68772	17	0.401515	0.048959	17	0.583955	0.0219899	17	37.4421	23.43	17	16.3305	9.7908
smoothed	EEC	Platyrrhini	hardobjectfeeder	5000	40	94.1483	8.6389	40	54.5375	6.00268	40	0.461167	0.0185583	40	0.581923	0.00949612	40	38.9831	7.38765	40	15.534	3.14713
smoothed	EEC	Prosimii	hardobjectfeeder	5000	3	67.6737	2.74361	3	56.375	3.45281	3	0.361153	0.0153745	3	0.626517	0.00795711	3	30.903	4.19962	3	15.0077	2.04287
smoothed	EEC	Prosimii	insectivore	5000	27	219.279	43.644	27	63.3611	10.0231	27	0.519556	0.0370774	27	0.530776	0.0134274	27	16.0768	6.64318	27	5.66993	2.21904
smoothed	EEC	Platyrrhini	omnivore	5000	10	149.413	11.1049	10	51.95	2.96226	10	0.511027	0.0148991	10	0.537847	0.00479227	10	17.6665	1.51865	10	6.355	0.520995
smoothed	EEC	Prosimii	omnivore	5000	32	161.38	32.4728	32	58.4297	7.29622	32	0.459157	0.0355224	32	0.559003	0.0126297	32	27.2066	18.4116	32	10.6229	6.98123
smoothed	EEC	Platyrrhini	folivore	10000	13	170.288	18.5477	13	69.0385	5.44633	13	0.575288	0.0237545	13	0.535835	0.00864861	13	121.51	11.9332	13	38.5173	4.41533
smoothed	EEC	Prosimii	folivore	10000	27	228.523	43.5259	27	81.9815	13.068	27	0.498482	0.0411498	27	0.544499	0.0186931	27	50.371	30.8167	27	18.5955	11.2287
smoothed	EEC	Platyrrhini	frugivore	10000	40	161.239	38.1199	40	74.9625	11.6602	40	0.497936	0.0293615	40	0.546075	0.0118229	40	49.4247	25.1585	40	18.1179	8.82579
smoothed	EEC	Prosimii	frugivore	10000	17	163.918	33.8611	17	84.9412	12.9266	17	0.406456	0.0500986	17	0.578701	0.0221714	17	37.4894	23.4972	17	16.1814	9.70684
smoothed	EEC	Platyrrhini	hardobjectfeeder	10000	40	124.681	14.8652	40	75.9656	11.268	40	0.465588	0.0189231	40	0.572167	0.0103844	40	39.008	7.36686	40	15.4094	3.12424
smoothed	EEC	Prosimii	hardobjectfeeder	10000	3	84.451	4.866	3	82.2083	0.629153	3	0.36315	0.0145507	3	0.62288	0.00889385	3	30.743	4.18169	3	14.8697	2.01704
smoothed	EEC	Prosimii	insectivore	10000	27	280.187	54.5365	27	85.7315	14.794	27	0.526537	0.0377807	27	0.519709	0.0143767	27	16.2221	6.6822	27	5.64485	2.20922
smoothed	EEC	Platyrrhini	omnivore	10000	10	189.248	17.3622	10	67.3625	7.79455	10	0.516057	0.0151915	10	0.528635	0.00400374	10	17.7092	1.52588	10	6.3065	0.517301
smoothed	EEC	Prosimii	omnivore	10000	32	203.532	37.1842	32	80.2773	10.6013	32	0.463711	0.0368822	32	0.551973	0.0136611	32	27.2569	18.4763	32	10.5318	6.92263
smoothed	EEC	Platyrrhini	folivore	20000	13	213.358	26.6463	13	93.1827	11.3018	13	0.576757	0.0229609	13	0.5245	0.0274673	13	121.429	11.9849	13	38.375	4.38262
smoothed	EEC	Prosimii	folivore	20000	27	298.681	57.5083	27	117.537	22.8496	27	0.502479	0.0413581	27	0.540797	0.0180084	27	50.5211	30.8165	27	18.5184	11.1765
smoothed	EEC	Platyrrhini	frugivore	20000	40	218.065	59.1579	40	107.15	22.0575	40	0.500199	0.029322	40	0.540811	0.0115213	40	49.4634	25.2087	40	18.0434	8.78489
smoothed	EEC	Prosimii	frugivore	20000	17	216.168	42.2503	17	124.221	21.5205	17	0.409492	0.0505556	17	0.573955	0.0224895	17	37.4967	23.4833	17	16.0864	9.63967
smoothed	EEC	Platyrrhini	hardobjectfeeder	20000	40	176.061	26.5783	40	114.841	23.3828	40	0.46781	0.0193177	40	0.566784	0.00953527	40	39.0392	7.33581	40	15.3557	3.11139
smoothed	EEC	Prosimii	hardobjectfeeder	20000	3	109.044	11.0687	3	116.125	7.86905	3	0.364061	0.014195	3	0.619348	0.00949301	3	30.679	4.19213	3	14.8107	2.00774
smoothed	EEC	Prosimii	insectivore	20000	27	360.04	78.4159	27	120.144	21.9244	27	0.530178	0.0381562	27	0.513348	0.0152515	27	16.2802	6.70195	27	5.62415	2.20152
smoothed	EEC	Platyrrhini	omnivore	20000	10	240.092	21.1556	10	91.2375	8.17208	10	0.518419	0.0151043	10	0.523168	0.00388027	10	17.7143	1.52721	10	6.2784	0.512673
smoothed	EEC	Prosimii	omnivore	20000	32	258.308	49.5524	32	110.133	14.7698	32	0.466431	0.0377052	32	0.546329	0.0140792	32	27.2934	18.5085	32	10.4812	6.88886
smoothed	EEC	Platyrrhini	folivore	50000	13	307.598	44.9019	13	157.923	25.8006	13	0.577284	0.0225493	13	0.529414	0.00906084	13	121.383	12.0394	13	38.3165	4.36013
smoothed	EEC	Prosimii	folivore	50000	27	440.684	100.912	27	195.12	54.2301	27	0.505037	0.0413061	27	0.536891	0.0164379	27	50.6443	30.8397	27	18.4737	11.1437
smoothed	EEC	Platyrrhini	frugivore	50000	40	370.314	106.624	40	197.078	52.3482	40	0.501527	0.0294128	40	0.536368	0.01104	40	49.5259	25.2661	40	18.0156	8.76951
smoothed	EEC	Prosimii	frugivore	50000	17	324.039	63.0623	17	210.478	45.6359	17	0.411507	0.0506365	17	0.570772	0.021259	17	37.5091	23.4449	17	16.036	9.60234
smoothed	EEC	Platyrrhini	hardobjectfeeder	50000	40	344.755	77.0478	40	233.8	66.528	40	0.469868	0.0198045	40	0.559408	0.0108404	40	39.1287	7.28896	40	15.332	3.105
smoothed	EEC	Prosimii	hardobjectfeeder	50000	3	158.262	15.7234	3	183.083	33.1666	3	0.364579	0.0142494	3	0.615757	0.00986985	3	30.661	4.20992	3	14.7853	2.00074
smoothed	EEC	Prosimii	insectivore	50000	27	504.31	127.483	27	188.056	40.4179	27	0.532948	0.0379557	27	0.506634	0.015413	27	16.3149	6.71358	27	5.60533	2.19432
smoothed	EEC	Platyrrhini	omnivore	50000	10	364.807	27.8135	10	150.95	13.4424	10	0.51926	0.0151175	10	0.519549	0.00360655	10	17.7008	1.52408	10	6.2631	0.510959
smoothed	EEC	Prosimii	omnivore	50000	32	356.191	65.0243	32	161.273	26.2293	32	0.467997	0.0379858	32	0.541697	0.0141712	32	27.3089	18.5123	32	10.454	6.87021
smoothed	EEC	Platyrrhini	folivore	100000	13	468.172	83.3887	13	269.144	57.6275	13	0.577522	0.0223654	13	0.528203	0.00906413	13	121.449	12.0736	13	38.3178	4.35485
smoothed	EEC	Prosimii	folivore	100000	23	646.206	167.154	23	318.245	88.8195	23	0.509409	0.0431545	23	0.534599	0.0177707	23	52.9375	29.6738	23	19.2766	10.8366
smoothed	EEC	Platyrrhini	frugivore	100000	40	596.464	161.196	40	325.137	76.5994	40	0.502537	0.0294643	40	0.529576	0.0138852	40	49.6229	25.3108	40	18.017	8.76902
smoothed	EEC	Prosimii	frugivore	100000	17	479.158	111.023	17	330.853	80.6699	17	0.412703	0.0505292	17	0.567947	0.0207385	17	37.5636	23.4522	17	16.0256	9.59022
smoothed	EEC	Platyrrhini	hardobjectfeeder	100000	40	625.126	144.035	40	443.325	122.479	40	0.471369	0.0201611	40	0.551569	0.0122483	40	39.2441	7.26163	40	15.3341	3.10304
smoothed	EEC	Prosimii	hardobjectfeeder	100000	3	258.763	3.23411	3	314.042	83.1279	3	0.365401	0.0141486	3	0.611938	0.00967198	3	30.7087	4.21005	3	14.784	1.99775
smoothed	EEC	Prosimii	insectivore	100000	26	681.599	155.127	26	268.438	64.5648	26	0.536971	0.0352874	26	0.50125	0.0119862	26	16.3526	6.86111	26	5.56877	2.23003
smoothed	EEC	Platyrrhini	omnivore	100000	10	581.92	43.1407	10	271.613	17.5153	10	0.519683	0.0150756	10	0.516869	0.00340463	10	17.7072	1.5253	10	6.26	0.51013
smoothed	EEC	Prosimii	omnivore	100000	22	488.832	92.8574	22	262.261	43.5023	22	0.472402	0.0394137	22	0.542699	0.014771	22	32.385	15.2121	22	12.4129	5.48062
smoothed	BCO	Platyrrhini	folivore	100	13	16.334	2.93362	13	9.99038	1.07464	13	0.198561	0.0314602	0	NA	NA	13	58.6667	8.18058	13	39.3132	4.41285
smoothed	BCO	Prosimii	folivore	100	27	18.4033	5.11151	27	10.0278	1.17021	27	0.181197	0.0501888	0	NA	NA	27	25.9176	15.7648	27	18.4218	11.7111
smoothed	BCO	Platyrrhini	frugivore	100	40	16.9322	8.31276	40	8.74062	0.54109	40	0.122875	0.0632699	0	NA	NA	40	23.7861	10.8389	40	19.1105	9.71727
smoothed	BCO	Prosimii	frugivore	100	17	13.6436	7.20152	17	8.73529	0.520821	17	0.133085	0.0512156	0	NA	NA	17	22.156	13.4649	17	16.8895	10.3064
smoothed	BCO	Platyrrhini	hardobjectfeeder	100	40	15.7297	8.05108	40	8.47813	0.460706	40	0.0997741	0.0483282	0	NA	NA	40	19.998	4.27127	40	16.3617	3.43988
smoothed	BCO	Prosimii	hardobjectfeeder	100	3	16.043	12.3403	3	8.79167	0.381881	3	0.141993	0.0748614	0	NA	NA	3	20.9253	2.86267	3	15.6863	1.22173
smoothed	BCO	Prosimii	insectivore	100	27	22.4126	7.13658	27	10.3657	1.19087	27	0.246706	0.0578061	0	NA	NA	27	8.89381	3.3313	27	5.45478	2.12547
smoothed	BCO	Platyrrhini	omnivore	100	10	15.8044	5.65121	10	8.6	0.268742	10	0.184152	0.0478287	0	NA	NA	10	8.9928	1.29729	10	6.1841	0.47177
smoothed	BCO	Prosimii	omnivore	100	32	17.2449	9.76485	32	9.59375	1.15746	32	0.168492	0.0504969	0	NA	NA	32	14.6984	9.57852	32	10.7524	7.16983
smoothed	BCO	Platyrrhini	folivore	200	13	19.9345	4.07942	13	12.0481	2.40038	13	0.216595	0.0309711	0	NA	NA	13	64.0977	9.35662	13	41.4241	4.90101
smoothed	BCO	Prosimii	folivore	200	27	21.1695	5.30805	27	14.0185	2.35613	27	0.209367	0.0414569	0	NA	NA	27	28.016	16.5237	27	18.8205	11.4591
smoothed	BCO	Platyrrhini	frugivore	200	40	16.837	5.03676	40	12.4094	1.98229	40	0.135562	0.0511661	0	NA	NA	40	26.183	12.3797	40	20.1527	9.87943
smoothed	BCO	Prosimii	frugivore	200	17	13.8573	3.06527	17	11.125	1.73712	17	0.139987	0.0320578	0	NA	NA	17	23.0136	14.8372	17	17.1048	10.742
smoothed	BCO	Platyrrhini	hardobjectfeeder	200	40	11.5021	3.91903	40	10.0344	1.1872	40	0.0995428	0.0423999	0	NA	NA	40	21.0454	4.27079	40	17.1892	3.17414
smoothed	BCO	Prosimii	hardobjectfeeder	200	3	13.344	1.45754	3	9.375	0.695971	3	0.143029	0.0599328	0	NA	NA	3	21.384	1.06196	3	16.1173	1.75623
smoothed	BCO	Prosimii	insectivore	200	27	28.2409	8.36735	27	13.6481	2.42434	27	0.271364	0.0392002	0	NA	NA	27	9.83193	3.69823	27	5.7173	2.13735
smoothed	BCO	Platyrrhini	omnivore	200	10	15.8768	2.85809	10	11.25	2.25154	10	0.177636	0.0345283	0	NA	NA	10	9.6562	1.3795	10	6.7414	0.713586
smoothed	BCO	Prosimii	omnivore	200	32	22.7843	17.2699	32	12.9023	1.96587	32	0.185988	0.0392428	0	NA	NA	32	15.4429	10.0777	32	10.7867	7.0808
smoothed	BCO	Platyrrhini	folivore	500	13	57.6344	6.89329	13	30.3269	2.69381	13	0.296221	0.0208779	0	NA	NA	13	72.008	9.46172	13	39.7842	4.98817
smoothed	BCO	Prosimii	folivore	500	27	58.0231	13.1562	27	28.3611	5.01396	27	0.275401	0.0386923	0	NA	NA	27	30.6476	18.9117	27	17.9023	11.2308
smoothed	BCO	Platyrrhini	frugivore	500	40	46.5861	6.048	40	28.8406	3.17126	40	0.216833	0.0474503	0	NA	NA	40	28.8416	13.7635	40	18.8155	9.22633
smoothed	BCO	Prosimii	frugivore	500	17	34.0062	11.3558	17	22.5809	3.84894	17	0.188393	0.037462	0	NA	NA	17	24.0461	15.842	17	15.9061	9.7269
smoothed	BCO	Platyrrhini	hardobjectfeeder	500	40	33.0215	6.1884	40	25.0375	2.6675	40	0.164338	0.0415858	0	NA	NA	40	22.1295	4.62793	40	15.866	2.97784
smoothed	BCO	Prosimii	hardobjectfeeder	500	3	24.784	2.99086	3	13.5	1.26861	3	0.161874	0.0550404	0	NA	NA	3	20.885	0.355025	3	15.175	1.71778
smoothed	BCO	Prosimii	insectivore	500	27	70.5362	18.5829	27	27.8796	3.29088	27	0.337338	0.0395643	0	NA	NA	27	10.7469	4.21271	27	5.47115	2.07282
smoothed	BCO	Platyrrhini	omnivore	500	10	53.2658	4.2113	10	27.025	2.54869	10	0.264112	0.0302967	0	NA	NA	10	10.7201	1.34373	10	6.3057	0.645243
smoothed	BCO	Prosimii	omnivore	500	32	53.1271	26.4872	32	25.8633	3.57753	32	0.247843	0.0462812	0	NA	NA	32	16.337	10.6298	32	10.0843	6.54224
smoothed	BCO	Platyrrhini	folivore	1000	13	93.5809	10.4892	13	40.8942	2.43234	13	0.352756	0.0282722	0	NA	NA	13	77.8088	10.3293	13	38.3762	4.68947
smoothed	BCO	Prosimii	folivore	1000	27	93.5188	16.2709	27	38.5926	4.26039	27	0.314333	0.04218	0	NA	NA	27	32.3601	19.885	27	17.5092	10.9638
smoothed	BCO	Platyrrhini	frugivore	1000	40	71.3687	7.87311	40	38.2719	3.12915	40	0.260411	0.0475055	0	NA	NA	40	30.3446	14.4898	40	18.1573	8.92834
smoothed	BCO	Prosimii	frugivore	1000	17	56.2757	15.7294	17	33.0074	2.88533	17	0.217612	0.0378979	0	NA	NA	17	24.8777	16.2262	17	15.5662	9.49307
smoothed	BCO	Platyrrhini	hardobjectfeeder	1000	40	52.8983	7.49438	40	33.7094	3.8989	40	0.201379	0.0389753	0	NA	NA	40	22.8936	4.77054	40	15.2487	2.89037
smoothed	BCO	Prosimii	hardobjectfeeder	1000	3	36.1247	2.5156	3	29.75	6.08276	3	0.196001	0.0562703	0	NA	NA	3	22.0233	0.392036	3	14.957	1.82424
smoothed	BCO	Prosimii	insectivore	1000	27	110.599	20.5552	27	37.6713	2.75614	27	0.385136	0.0389452	0	NA	NA	27	11.5811	4.52625	27	5.36548	2.04008
smoothed	BCO	Platyrrhini	omnivore	1000	10	91.8904	6.96363	10	37.625	2.46292	10	0.319585	0.0279391	0	NA	NA	10	11.6167	1.43239	10	6.1164	0.621454
smoothed	BCO	Prosimii	omnivore	1000	32	91.6111	48.4744	32	36.6797	3.22571	32	0.289655	0.0442038	0	NA	NA	32	17.4126	11.2343	32	9.89803	6.39723
smoothed	BCO	Platyrrhini	folivore	2000	13	120.678	13.3144	13	49.4615	2.54101	13	0.382555	0.0327299	0	NA	NA	13	80.2571	10.7591	13	37.2815	4.4973
smoothed	BCO	Prosimii	folivore	2000	27	129.121	25.4283	27	52.2546	6.29164	27	0.342241	0.0459355	0	NA	NA	27	33.6237	20.3466	27	17.3049	10.8341
smoothed	BCO	Platyrrhini	frugivore	2000	40	96.6865	10.7274	40	50.0719	4.54446	40	0.280795	0.0480526	0	NA	NA	40	30.9391	14.7638	40	17.787	8.76105
smoothed	BCO	Prosimii	frugivore	2000	17	79.6971	20.3776	17	43.9412	3.407	17	0.235368	0.0449492	0	NA	NA	17	25.7478	17.0703	17	15.4547	9.49051
smoothed	BCO	Platyrrhini	hardobjectfeeder	2000	40	73.7335	9.42969	40	45.6781	6.09657	40	0.218011	0.0391388	0	NA	NA	40	23.2239	4.78447	40	14.9716	2.85019
smoothed	BCO	Prosimii	hardobjectfeeder	2000	3	49.0703	2.82169	3	49.75	6.24124	3	0.208654	0.0533124	0	NA	NA	3	22.232	0.609016	3	14.724	1.84946
smoothed	BCO	Prosimii	insectivore	2000	27	150.515	30.9193	27	49.1435	4.68256	27	0.41537	0.0421393	0	NA	NA	27	12.1728	4.73459	27	5.30467	2.02139
smoothed	BCO	Platyrrhini	omnivore	2000	10	120.192	10.3343	10	47.3625	3.38319	10	0.3407	0.0293878	0	NA	NA	10	11.9313	1.51581	10	6.0202	0.620004
smoothed	BCO	Prosimii	omnivore	2000	32	115.049	38.1723	32	47.4062	4.75392	32	0.310956	0.0439712	0	NA	NA	32	18.1202	11.81	32	9.82675	6.36314
smoothed	BCO	Platyrrhini	folivore	5000	13	151.62	16.4081	13	65.0962	3.79767	13	0.391725	0.0341888	0	NA	NA	13	80.497	10.868	13	36.7029	4.38613
smoothed	BCO	Prosimii	folivore	5000	27	180.973	33.3143	27	76.9306	11.3552	27	0.357171	0.0487439	0	NA	NA	27	34.2678	20.7227	27	17.1323	10.7076
smoothed	BCO	Platyrrhini	frugivore	5000	40	144.363	25.9041	40	71.1531	11.534	40	0.291434	0.0469244	0	NA	NA	40	31.1567	14.7735	40	17.5597	8.63439
smoothed	BCO	Prosimii	frugivore	5000	17	118.391	29.933	17	70.1618	10.123	17	0.244307	0.048689	0	NA	NA	17	26.0882	17.402	17	15.341	9.43748
smoothed	BCO	Platyrrhini	hardobjectfeeder	5000	40	116.591	17.7486	40	73.3844	11.6778	40	0.227528	0.0391345	0	NA	NA	40	23.4029	4.73978	40	14.8138	2.82427
smoothed	BCO	Prosimii	hardobjectfeeder	5000	3	66.848	3.92626	3	70.375	4.13068	3	0.211766	0.0529982	0	NA	NA	3	22.143	0.657909	3	14.5757	1.85646
smoothed	BCO	Prosimii	insectivore	5000	27	204.493	38.9069	27	69.4213	8.45983	27	0.43053	0.0450095	0	NA	NA	27	12.443	4.89859	27	5.25152	2.00091
smoothed	BCO	Platyrrhini	omnivore	5000	10	163.954	17.1611	10	62.85	4.4158	10	0.350127	0.0304167	0	NA	NA	10	12.0177	1.54477	10	5.9486	0.603615
smoothed	BCO	Prosimii	omnivore	5000	32	157.164	40.0829	32	67.4297	7.44428	32	0.321162	0.0445939	0	NA	NA	32	18.3589	12.0206	32	9.76572	6.3447
smoothed	BCO	Platyrrhini	folivore	10000	13	188.219	21.1656	13	85.1058	9.12541	13	0.392242	0.0342776	0	NA	NA	13	80.2072	10.8555	13	36.5308	4.36642
smoothed	BCO	Prosimii	folivore	10000	27	233.251	41.8564	27	101.278	16.4024	27	0.361686	0.0499466	0	NA	NA	27	34.3888	20.7434	27	17.0494	10.6346
smoothed	BCO	Platyrrhini	frugivore	10000	40	206.167	53.6259	40	99.0594	22.3966	40	0.293739	0.0459392	0	NA	NA	40	31.1909	14.7922	40	17.4877	8.58204
smoothed	BCO	Prosimii	frugivore	10000	17	156.807	38.2669	17	99.4044	15.577	17	0.247256	0.0492712	0	NA	NA	17	26.1527	17.4391	17	15.2956	9.41468
smoothed	BCO	Platyrrhini	hardobjectfeeder	10000	40	191.093	39.2383	40	118.084	26.1786	40	0.230479	0.0396102	0	NA	NA	40	23.4649	4.71427	40	14.7698	2.81161
smoothed	BCO	Prosimii	hardobjectfeeder	10000	3	88.205	7.86997	3	97.625	10.1096	3	0.212571	0.0523799	0	NA	NA	3	22.087	0.685311	3	14.5153	1.85169
smoothed	BCO	Prosimii	insectivore	10000	27	262.304	44.9021	27	92.625	10.0981	27	0.435625	0.0458935	0	NA	NA	27	12.525	4.93932	27	5.2303	1.99077
smoothed	BCO	Platyrrhini	omnivore	10000	10	227.39	20.0074	10	88.925	7.02085	10	0.35327	0.0309988	0	NA	NA	10	12.0361	1.54578	10	5.9199	0.594706
smoothed	BCO	Prosimii	omnivore	10000	32	199.479	38.8111	32	91.6055	13.0619	32	0.324391	0.0448301	0	NA	NA	32	18.428	12.0832	32	9.73053	6.32513
smoothed	BCO	Platyrrhini	folivore	20000	13	270.796	34.2141	13	135.375	30.0764	13	0.392153	0.0343453	0	NA	NA	13	80.043	10.8574	13	36.4598	4.34995
smoothed	BCO	Prosimii	folivore	20000	27	306.462	63.4434	27	142.028	30.3742	27	0.363709	0.0505834	0	NA	NA	27	34.4524	20.7635	27	17.0196	10.6164
smoothed	BCO	Platyrrhini	frugivore	20000	40	291.066	81.8576	40	148.366	34.897	40	0.29357	0.0454127	0	NA	NA	40	31.1695	14.8215	40	17.4665	8.56309
smoothed	BCO	Prosimii	frugivore	20000	17	210.455	50.7863	17	143.25	26.7408	17	0.248812	0.0491735	0	NA	NA	17	26.1802	17.4278	17	15.2783	9.40961
smoothed	BCO	Platyrrhini	hardobjectfeeder	20000	40	298.762	78.9485	40	197.609	56.7887	40	0.231339	0.0401312	0	NA	NA	40	23.494	4.68729	40	14.7668	2.81048
smoothed	BCO	Prosimii	hardobjectfeeder	20000	3	112.496	12.9512	3	128.583	15.5424	3	0.212791	0.0520028	0	NA	NA	3	22.0697	0.708408	3	14.4977	1.85414
smoothed	BCO	Prosimii	insectivore	20000	27	334.127	63.3976	27	123.296	16.2476	27	0.437496	0.0467469	0	NA	NA	27	12.5513	4.95712	27	5.21959	1.98729
smoothed	BCO	Platyrrhini	omnivore	20000	10	330.139	33.4943	10	140.037	10.9681	10	0.353041	0.0311375	0	NA	NA	10	12.0156	1.53979	10	5.9124	0.59054
smoothed	BCO	Prosimii	omnivore	20000	32	252.769	44.5133	32	123.836	18.9176	32	0.325925	0.0450144	0	NA	NA	32	18.4557	12.1067	32	9.71219	6.31295
smoothed	BCO	Platyrrhini	folivore	50000	13	409.126	53.9725	13	230.317	33.2082	13	0.390868	0.0345738	0	NA	NA	13	79.8302	10.8751	13	36.4526	4.33961
smoothed	BCO	Prosimii	folivore	50000	27	438.668	123.419	27	211.907	60.4263	27	0.365172	0.0515156	0	NA	NA	27	34.5092	20.783	27	17.006	10.6079
smoothed	BCO	Platyrrhini	frugivore	50000	40	426.625	126.098	40	243.066	62.0697	40	0.292954	0.0453982	0	NA	NA	40	31.1242	14.7968	40	17.4657	8.56374
smoothed	BCO	Prosimii	frugivore	50000	17	316.846	74.0202	17	237.125	62.312	17	0.250416	0.0491799	0	NA	NA	17	26.2058	17.4083	17	15.2516	9.37687
smoothed	BCO	Platyrrhini	hardobjectfeeder	50000	40	455.736	138.899	40	334.666	106.763	40	0.231997	0.0403206	0	NA	NA	40	23.5206	4.65576	40	14.7689	2.81141
smoothed	BCO	Prosimii	hardobjectfeeder	50000	3	169.069	15.0023	3	219.583	54.2524	3	0.213274	0.0516728	0	NA	NA	3	22.077	0.722044	3	14.4883	1.85345
smoothed	BCO	Prosimii	insectivore	50000	27	458.998	98.1998	27	181.25	30.6291	27	0.438721	0.0473811	0	NA	NA	27	12.5671	4.9694	27	5.212	1.98399
smoothed	BCO	Platyrrhini	omnivore	50000	10	439.109	52.9667	10	208.537	22.9825	10	0.351543	0.0309724	0	NA	NA	10	11.9743	1.53314	10	5.9098	0.589882
smoothed	BCO	Prosimii	omnivore	50000	32	348.784	66.3014	32	176.156	36.7833	32	0.326843	0.0452551	0	NA	NA	32	18.4791	12.1207	32	9.70763	6.31212
smoothed	BCO	Platyrrhini	folivore	100000	13	528.079	84.0886	13	328.577	49.8911	13	0.390554	0.0345576	0	NA	NA	13	79.7888	10.8925	13	36.4554	4.34097
smoothed	BCO	Prosimii	folivore	100000	19	628.424	210.493	19	331.25	86.2558	19	0.357656	0.0538392	0	NA	NA	19	36.0113	19.174	19	18.2447	10.4307
smoothed	BCO	Platyrrhini	frugivore	100000	40	611.575	167.53	40	362.706	95.3118	40	0.293654	0.0454223	0	NA	NA	40	31.1628	14.7893	40	17.4715	8.5667
smoothed	BCO	Prosimii	frugivore	100000	15	462.696	108.012	15	366.558	96.0097	15	0.249893	0.0519512	0	NA	NA	15	25.7971	17.363	15	14.9871	9.27737
smoothed	BCO	Platyrrhini	hardobjectfeeder	100000	40	665.149	188.174	40	523.413	155.973	40	0.233444	0.040313	0	NA	NA	40	23.5927	4.64617	40	14.7741	2.81133
smoothed	BCO	Prosimii	hardobjectfeeder	100000	3	281.306	20.5705	3	412.875	131.354	3	0.214177	0.0515668	0	NA	NA	3	22.121	0.713328	3	14.4907	1.8487
smoothed	BCO	Prosimii	insectivore	100000	23	625.194	113.472	23	247.467	46.4105	23	0.446012	0.041273	0	NA	NA	23	11.9653	4.35352	23	4.90296	1.83182
smoothed	BCO	Platyrrhini	omnivore	100000	10	576.48	61.9785	10	293.488	27.5496	10	0.35156	0.0307437	0	NA	NA	10	11.9754	1.52817	10	5.9104	0.589615
smoothed	BCO	Prosimii	omnivore	100000	11	497.578	99.8671	11	289.091	64.3536	11	0.320124	0.0222635	0	NA	NA	11	22.8617	10.2722	11	12.207	5.74403
unsmoothed	EEC	Platyrrhini	folivore	100	13	41.0867	3.74626	13	13.9808	0.977409	13	0.507138	0.0274698	13	0.609887	0.00920885	13	103.137	9.96522	13	37.464	4.2099
unsmoothed	EEC	Prosimii	folivore	100	27	47.0106	8.52975	27	13.787	1.20387	27	0.469841	0.056371	27	0.610789	0.0218598	27	46.3094	29.324	27	18.062	10.9827
unsmoothed	EEC	Platyrrhini	frugivore	100	40	36.8091	2.93963	40	13.4906	1.05702	40	0.44664	0.0324107	40	0.6198	0.0122101	40	42.7547	21.4057	40	17.4371	8.45598
unsmoothed	EEC	Prosimii	frugivore	100	17	39.6566	6.88332	17	13.3603	0.877098	17	0.395081	0.0463857	17	0.625999	0.0243506	17	35.7358	22.3224	17	15.8226	9.49101
unsmoothed	EEC	Platyrrhini	hardobjectfeeder	100	40	30.9215	2.37326	40	12.2875	0.935928	40	0.414095	0.022057	40	0.632783	0.0308187	40	33.9909	6.29119	40	14.9037	3.05751
unsmoothed	EEC	Prosimii	hardobjectfeeder	100	3	29.6763	2.54761	3	11.0417	0.563656	3	0.355493	0.0106587	3	0.660712	0.00447832	3	29.924	4.04682	3	14.6963	1.97926
unsmoothed	EEC	Prosimii	insectivore	100	27	58.4224	8.91735	27	13.0926	1.59988	27	0.509406	0.0412968	27	0.591838	0.0167979	27	15.2235	6.32588	27	5.46356	2.14771
unsmoothed	EEC	Platyrrhini	omnivore	100	10	40.8824	3.03388	10	12.9625	1.20481	10	0.462069	0.0144219	10	0.565562	0.142612	10	15.2587	1.39398	10	6.0521	0.512767
unsmoothed	EEC	Prosimii	omnivore	100	32	49.6452	10.5653	32	13.332	1.27973	32	0.453562	0.0448153	32	0.610011	0.0197598	32	26.146	17.8144	32	10.2928	6.78746
unsmoothed	EEC	Platyrrhini	folivore	200	13	64.9635	5.8986	13	21.1731	1.61498	13	0.536526	0.0245301	13	0.592009	0.00798805	13	110.368	10.7753	13	37.8002	4.267
unsmoothed	EEC	Prosimii	folivore	200	27	74.7806	13.4839	27	21.4444	1.74358	27	0.487863	0.0510107	27	0.593127	0.0193242	27	48.3551	30.1339	27	18.2296	11.0553
unsmoothed	EEC	Platyrrhini	frugivore	200	40	54.4164	4.09361	40	18.4344	1.29347	40	0.46913	0.0288324	40	0.601203	0.0110514	40	45.4327	22.7807	40	17.721	8.6308
unsmoothed	EEC	Prosimii	frugivore	200	17	59.2447	12.3263	17	18.0882	2.22282	17	0.406862	0.0506202	17	0.610751	0.0231284	17	36.8809	23.0364	17	15.923	9.53666
unsmoothed	EEC	Platyrrhini	hardobjectfeeder	200	40	44.133	2.94232	40	16.7875	1.36026	40	0.438078	0.0200485	40	0.62066	0.0111454	40	36.0958	6.63346	40	15.0837	3.07566
unsmoothed	EEC	Prosimii	hardobjectfeeder	200	3	38.3317	2.63407	3	12.2917	1.60728	3	0.362909	0.0144329	3	0.649335	0.00927111	3	30.4227	4.19701	3	14.7187	1.99444
unsmoothed	EEC	Prosimii	insectivore	200	27	93.4121	13.5346	27	21.9444	1.98411	27	0.524975	0.0392817	27	0.573621	0.015708	27	15.882	6.5382	27	5.53115	2.1688
unsmoothed	EEC	Platyrrhini	omnivore	200	10	64.3756	3.67931	10	19.3375	1.40442	10	0.488696	0.0153864	10	0.585063	0.00571564	10	16.3155	1.42539	10	6.1364	0.502102
unsmoothed	EEC	Prosimii	omnivore	200	32	75.4474	17.56	32	20.1016	1.48563	32	0.46387	0.0409355	32	0.589706	0.0222428	32	26.8902	18.257	32	10.3746	6.8263
unsmoothed	EEC	Platyrrhini	folivore	500	13	96.1252	8.50376	13	30.2404	1.48995	13	0.555615	0.0234807	13	0.570225	0.00720841	13	115.292	11.3025	13	38.0102	4.32691
unsmoothed	EEC	Prosimii	folivore	500	27	118.936	20.5887	27	33.6991	2.96965	27	0.498641	0.0457935	27	0.571816	0.0190363	27	49.6504	30.5395	27	18.3486	11.0836
unsmoothed	EEC	Platyrrhini	frugivore	500	40	82.2319	6.83044	40	29.525	2.42238	40	0.486304	0.0290277	40	0.578738	0.0104677	40	47.5121	24.0052	40	17.8647	8.69814
unsmoothed	EEC	Prosimii	frugivore	500	17	88.0291	20.5353	17	26.75	3.89686	17	0.411618	0.0517636	17	0.582174	0.0283217	17	37.4281	23.4176	17	15.9784	9.55584
unsmoothed	EEC	Platyrrhini	hardobjectfeeder	500	40	64.8568	5.26396	40	27.7156	2.39005	40	0.455292	0.0198765	40	0.602642	0.0117437	40	37.6711	7.0163	40	15.1996	3.08861
unsmoothed	EEC	Prosimii	hardobjectfeeder	500	3	46.1587	5.04727	3	18.875	2.46221	3	0.365299	0.0143451	3	0.639267	0.00946185	3	30.675	4.23667	3	14.77	2.0038
unsmoothed	EEC	Prosimii	insectivore	500	27	147.372	35.2027	27	35.6065	4.47854	27	0.532158	0.0383652	27	0.55016	0.0200938	27	16.2056	6.66012	27	5.56978	2.18427
unsmoothed	EEC	Platyrrhini	omnivore	500	10	100.339	6.32403	10	31.65	2.56634	10	0.504077	0.0151171	10	0.561988	0.00511781	10	16.9884	1.43548	10	6.1972	0.506598
unsmoothed	EEC	Prosimii	omnivore	500	32	110.526	22.2099	32	30.2031	2.84331	32	0.467207	0.0396938	32	0.567147	0.0166331	32	27.2057	18.4753	32	10.4215	6.85221
unsmoothed	EEC	Platyrrhini	folivore	1000	13	122.555	12.1604	13	39.6635	2.0542	13	0.565233	0.0229259	13	0.557304	0.00785969	13	117.927	11.5978	13	38.1368	4.33893
unsmoothed	EEC	Prosimii	folivore	1000	27	160.361	31.8624	27	46.9259	6.4841	27	0.502849	0.0443496	27	0.557496	0.0202426	27	50.1856	30.7211	27	18.3975	11.1093
unsmoothed	EEC	Platyrrhini	frugivore	1000	40	107.978	12.8485	40	42.1219	5.20081	40	0.493417	0.0286824	40	0.56435	0.0111531	40	48.3459	24.4445	40	17.9133	8.71408
unsmoothed	EEC	Prosimii	frugivore	1000	17	115.327	32.9269	17	37.4118	7.11125	17	0.412557	0.0517012	17	0.559205	0.0374282	17	37.5619	23.4907	17	16.0118	9.58017
unsmoothed	EEC	Platyrrhini	hardobjectfeeder	1000	40	86.6204	9.15911	40	43.0125	5.57329	40	0.462806	0.0201805	40	0.588035	0.00891763	40	38.3583	7.12069	40	15.2472	3.09569
unsmoothed	EEC	Prosimii	hardobjectfeeder	1000	3	54.6563	1.33489	3	28.4583	0.473242	3	0.365588	0.0142186	3	0.629266	0.010764	3	30.733	4.26809	3	14.7887	2.01052
unsmoothed	EEC	Prosimii	insectivore	1000	27	190.585	42.7114	27	49.3241	7.40113	27	0.534025	0.0380951	27	0.530602	0.0195367	27	16.2991	6.71432	27	5.582	2.18647
unsmoothed	EEC	Platyrrhini	omnivore	1000	10	132.309	9.60649	10	41.9875	2.82748	10	0.511705	0.01447	10	0.548449	0.00497818	10	17.311	1.46536	10	6.2191	0.506873
unsmoothed	EEC	Prosimii	omnivore	1000	32	145.053	35.4963	32	41.125	4.55953	32	0.468527	0.039021	32	0.554521	0.0174688	32	27.3098	18.5381	32	10.4351	6.85871
unsmoothed	EEC	Platyrrhini	folivore	2000	13	154.916	16.3546	13	54.125	4.386	13	0.570471	0.0228245	13	0.546428	0.00854895	13	119.383	11.8056	13	38.2033	4.34636
unsmoothed	EEC	Prosimii	folivore	2000	27	207.459	43.0919	27	65.9028	11.2489	27	0.505085	0.0428522	27	0.546424	0.020544	27	50.5109	30.8555	27	18.4274	11.123
unsmoothed	EEC	Platyrrhini	frugivore	2000	40	145.245	24.8828	40	64.1031	10.0942	40	0.498214	0.0288461	40	0.55295	0.0112243	40	48.9399	24.8129	40	17.9499	8.73372
unsmoothed	EEC	Prosimii	frugivore	2000	17	148.605	33.9268	17	60.4118	9.08185	17	0.41325	0.0509827	17	0.556811	0.0362588	17	37.6378	23.5265	17	16.0285	9.59056
unsmoothed	EEC	Platyrrhini	hardobjectfeeder	2000	40	119.527	16.1578	40	71.2438	12.4918	40	0.467929	0.0203015	40	0.577527	0.0085812	40	38.8151	7.1588	40	15.2742	3.0974
unsmoothed	EEC	Prosimii	hardobjectfeeder	2000	3	76.2543	3.86586	3	54.9583	1.98563	3	0.365575	0.014575	3	0.625301	0.00850362	3	30.733	4.22986	3	14.7903	2.00406
unsmoothed	EEC	Prosimii	insectivore	2000	27	248.647	62.5391	27	68.6065	12.2769	27	0.534752	0.0379355	27	0.519534	0.0185914	27	16.3407	6.73264	27	5.5883	2.18967
unsmoothed	EEC	Platyrrhini	omnivore	2000	10	171.94	13.8896	10	58.8875	4.66535	10	0.515863	0.0142261	10	0.538203	0.00353963	10	17.4917	1.49369	10	6.2317	0.50895
unsmoothed	EEC	Prosimii	omnivore	2000	32	185.618	45.1245	32	61.5898	8.36716	32	0.469058	0.0387536	32	0.551856	0.0160732	32	27.3551	18.5594	32	10.4444	6.86472
unsmoothed	EEC	Platyrrhini	folivore	5000	13	218.343	28.1638	13	92.9712	10.0343	13	0.575081	0.0224464	13	0.535314	0.0088697	13	120.747	11.9498	13	38.2835	4.34188
unsmoothed	EEC	Prosimii	folivore	5000	27	308.645	76.4879	27	119.111	25.9979	27	0.507109	0.0418995	27	0.534177	0.0189141	27	50.7655	30.9112	27	18.4503	11.1291
unsmoothed	EEC	Platyrrhini	frugivore	5000	40	233.408	52.3719	40	136.334	25.2346	40	0.503679	0.029037	40	0.539249	0.011259	40	49.6004	25.1738	40	17.9931	8.75404
unsmoothed	EEC	Prosimii	frugivore	5000	17	228.485	40.0222	17	130.478	23.9107	17	0.414784	0.0505021	17	0.565552	0.0250093	17	37.7279	23.5339	17	16.0309	9.58917
unsmoothed	EEC	Platyrrhini	hardobjectfeeder	5000	40	209.114	39.7384	40	159.588	34.6641	40	0.473326	0.0204912	40	0.563088	0.0100231	40	39.3194	7.20955	40	15.3081	3.09675
unsmoothed	EEC	Prosimii	hardobjectfeeder	5000	3	119.854	8.24299	3	136.417	11.8119	3	0.36697	0.014018	3	0.617583	0.00861835	3	30.8163	4.2414	3	14.7887	1.9997
unsmoothed	EEC	Prosimii	insectivore	5000	27	363.614	95.0946	27	119.921	23.4549	27	0.535626	0.0376407	27	0.511166	0.0166718	27	16.3839	6.7422	27	5.59448	2.19057
unsmoothed	EEC	Platyrrhini	omnivore	5000	10	246.939	20.1045	10	105.188	5.64956	10	0.519721	0.014676	10	0.526061	0.00419872	10	17.6634	1.51035	10	6.2443	0.508331
unsmoothed	EEC	Prosimii	omnivore	5000	32	267.889	69.6428	32	112.902	13.4602	32	0.469653	0.0382894	32	0.543089	0.0141456	32	27.3935	18.5727	32	10.448	6.86702
unsmoothed	EEC	Platyrrhini	folivore	10000	13	309.918	48.782	13	171.606	28.5031	13	0.577837	0.0223102	13	0.527819	0.00951635	13	121.596	12.0569	13	38.34	4.34823
unsmoothed	EEC	Prosimii	folivore	10000	27	440.809	107.285	27	209.847	55.745	27	0.508618	0.0412428	27	0.528421	0.0209475	27	50.9382	30.9474	27	18.4625	11.133
unsmoothed	EEC	Platyrrhini	frugivore	10000	40	407.484	99.3608	40	299.5	54.3085	40	0.50924	0.0292919	40	0.527318	0.0110771	40	50.2231	25.4614	40	18.0264	8.76818
unsmoothed	EEC	Prosimii	frugivore	10000	17	335.517	55.0435	17	237.838	45.5895	17	0.415727	0.0506484	17	0.564596	0.0226187	17	37.7934	23.5594	17	16.0315	9.59049
unsmoothed	EEC	Platyrrhini	hardobjectfeeder	10000	40	385.502	84.0086	40	342.716	66.4614	40	0.478606	0.0206936	40	0.550937	0.0105833	40	39.7969	7.24012	40	15.3349	3.09958
unsmoothed	EEC	Prosimii	hardobjectfeeder	10000	3	187.027	6.21988	3	239.083	31.311	3	0.367197	0.0138525	3	0.614028	0.00899568	3	30.8307	4.23765	3	14.7893	2.00223
unsmoothed	EEC	Prosimii	insectivore	10000	27	490.282	116.952	27	194.44	34.6738	27	0.536229	0.037681	27	0.505785	0.0161421	27	16.4031	6.74059	27	5.59619	2.19103
unsmoothed	EEC	Platyrrhini	omnivore	10000	10	361.457	27.2413	10	208.25	15.6726	10	0.523031	0.0149419	10	0.517125	0.00439847	10	17.804	1.51382	10	6.2527	0.508972
unsmoothed	EEC	Prosimii	omnivore	10000	32	363.388	75.7039	32	185.664	31.3	32	0.470016	0.0381198	32	0.539917	0.0134451	32	27.4157	18.5859	32	10.4486	6.86692
unsmoothed	EEC	Platyrrhini	folivore	20000	13	516.764	92.6204	13	386.808	66.9552	13	0.581446	0.0221068	13	0.520337	0.00984907	13	122.639	12.1687	13	38.3904	4.35161
unsmoothed	EEC	Prosimii	folivore	20000	27	704.731	226.499	27	399.458	163.497	27	0.510528	0.0405324	27	0.526154	0.0196987	27	51.1294	30.9624	27	18.4714	11.1352
unsmoothed	EEC	Platyrrhini	frugivore	20000	40	934.454	251.616	40	774.675	151.61	40	0.518619	0.029455	40	0.512548	0.0113595	40	51.1276	25.712	40	18.0574	8.7825
unsmoothed	EEC	Prosimii	frugivore	20000	17	520.589	86.7608	17	390.397	73.9328	17	0.415858	0.0507707	17	0.561077	0.0215009	17	37.7978	23.5545	17	16.0304	9.59002
unsmoothed	EEC	Platyrrhini	hardobjectfeeder	20000	40	957.079	202.28	40	827.609	133.941	40	0.488126	0.0214224	40	0.534525	0.0123319	40	40.6118	7.24531	40	15.3635	3.10442
unsmoothed	EEC	Prosimii	hardobjectfeeder	20000	3	304.07	19.9267	3	374.042	68.875	3	0.367051	0.0138061	3	0.611282	0.00938296	3	30.8163	4.23255	3	14.787	2.00292
unsmoothed	EEC	Prosimii	insectivore	20000	27	702.657	166.199	27	322.532	79.0165	27	0.536716	0.0377536	27	0.501782	0.0156654	27	16.4168	6.74027	27	5.59715	2.19107
unsmoothed	EEC	Platyrrhini	omnivore	20000	10	693.538	60.6939	10	508.363	48.1735	10	0.528376	0.0150237	10	0.50655	0.00466012	10	18.0233	1.50993	10	6.2629	0.508391
unsmoothed	EEC	Prosimii	omnivore	20000	32	515.366	131.485	32	296.188	107.98	32	0.470392	0.037569	32	0.536977	0.0129087	32	27.4269	18.5789	32	10.4479	6.86624
unsmoothed	EEC	Platyrrhini	folivore	50000	13	1656.67	281.288	13	1422.14	177.093	13	0.590044	0.0221656	13	0.507645	0.00917156	13	124.936	12.2141	13	38.4479	4.35831
unsmoothed	EEC	Prosimii	folivore	50000	27	1604	955.167	27	1009.64	693.451	27	0.514677	0.0389443	27	0.521369	0.0181258	27	51.5595	31.0396	27	18.4833	11.1376
unsmoothed	EEC	Platyrrhini	frugivore	50000	40	3220.62	481.862	40	2610.87	401.43	40	0.53509	0.0286449	40	0.491118	0.0115476	40	52.8122	26.3285	40	18.0887	8.80063
unsmoothed	EEC	Prosimii	frugivore	50000	17	864.84	183.12	17	643.162	145.717	17	0.415465	0.0508081	17	0.562776	0.0215591	17	37.7639	23.5393	17	16.0272	9.58868
unsmoothed	EEC	Platyrrhini	hardobjectfeeder	50000	40	3374.52	420.944	40	3033.07	234.38	40	0.508668	0.0216144	40	0.506153	0.0130108	40	42.3879	7.53736	40	15.3909	3.10975
unsmoothed	EEC	Prosimii	hardobjectfeeder	50000	3	457.529	55.0072	3	569.625	137.072	3	0.366665	0.0137089	3	0.609692	0.0092934	3	30.7887	4.23005	3	14.785	2.00177
unsmoothed	EEC	Prosimii	insectivore	50000	27	1180.06	494.101	27	647.046	433.326	27	0.53801	0.0381155	27	0.497351	0.0171708	27	16.4478	6.75225	27	5.59767	2.19084
unsmoothed	EEC	Platyrrhini	omnivore	50000	10	2636.37	269.034	10	2181.45	191.178	10	0.544884	0.0148337	10	0.48508	0.0046907	10	18.6589	1.51768	10	6.2744	0.510337
unsmoothed	EEC	Prosimii	omnivore	50000	32	840.045	624.09	32	561.793	635.142	32	0.471418	0.0363196	32	0.534431	0.0135575	32	27.4579	18.5593	32	10.4472	6.86488
unsmoothed	EEC	Platyrrhini	folivore	100000	13	5173.46	708.839	13	4430.57	364.999	13	0.603914	0.022626	13	0.494232	0.00817377	13	128.545	12.2583	13	38.4847	4.36537
unsmoothed	EEC	Prosimii	folivore	100000	23	3811.58	2672.84	23	2606.9	1965.17	23	0.526152	0.0373452	23	0.513052	0.0207978	23	54.6486	29.984	23	19.3109	10.839
unsmoothed	EEC	Platyrrhini	frugivore	100000	40	8005.16	906.072	40	5327.44	719.676	40	0.544056	0.0289417	40	0.480023	0.00950863	40	54.1681	27.5867	40	18.1088	8.81161
unsmoothed	EEC	Prosimii	frugivore	100000	17	1088.84	282.997	17	816.551	207.989	17	0.414926	0.0508686	17	0.563234	0.0212725	17	37.7262	23.5248	17	16.0256	9.58795
unsmoothed	EEC	Platyrrhini	hardobjectfeeder	100000	40	8336.45	1033.01	40	5475.33	352.588	40	0.515477	0.0201745	40	0.494898	0.0123422	40	43.0785	7.93645	40	15.4119	3.11212
unsmoothed	EEC	Prosimii	hardobjectfeeder	100000	3	508.664	76.6836	3	649.625	184.675	3	0.366246	0.0137715	3	0.608892	0.00938225	3	30.7597	4.22782	3	14.7833	2.00119
unsmoothed	EEC	Prosimii	insectivore	100000	26	1920.49	1589.01	26	1254	1492.16	26	0.543096	0.0363458	26	0.492277	0.015971	26	16.5213	6.91433	26	5.56696	2.22784
unsmoothed	EEC	Platyrrhini	omnivore	100000	10	6572.1	504.829	10	5791.32	101.943	10	0.559424	0.0155774	10	0.47004	0.00425472	10	19.2376	1.62135	10	6.2821	0.50964
unsmoothed	EEC	Prosimii	omnivore	100000	22	1581.53	2042.59	22	1110.48	1596.3	22	0.477472	0.0359641	22	0.534641	0.0178907	22	32.6092	15.2202	22	12.4118	5.48026
unsmoothed	BCO	Platyrrhini	folivore	100	13	46.1624	3.94228	13	13.9231	1.68907	13	0.366961	0.0321288	0	NA	NA	13	73.3025	9.57906	13	35.1351	4.14014
unsmoothed	BCO	Prosimii	folivore	100	27	48.2389	7.31418	27	13.9815	1.29473	27	0.356985	0.0520688	0	NA	NA	27	33.1068	20.1738	27	16.562	10.4041
unsmoothed	BCO	Platyrrhini	frugivore	100	40	37.0854	5.465	40	14.1094	1.13552	40	0.269766	0.0485823	0	NA	NA	40	28.684	13.1607	40	16.979	8.28343
unsmoothed	BCO	Prosimii	frugivore	100	17	32.4111	8.24874	17	14.4265	1.2232	17	0.242709	0.0472328	0	NA	NA	17	25.2368	16.7088	17	14.9482	9.19295
unsmoothed	BCO	Platyrrhini	hardobjectfeeder	100	40	26.3329	3.46188	40	12.5969	1.48105	40	0.209188	0.0382021	0	NA	NA	40	21.9499	4.46131	40	14.4109	2.7613
unsmoothed	BCO	Prosimii	hardobjectfeeder	100	3	23.4117	2.23102	3	10.5833	1.09211	3	0.205341	0.0487351	0	NA	NA	3	21.5117	0.836424	3	14.3363	1.78199
unsmoothed	BCO	Prosimii	insectivore	100	27	58.3553	8.02204	27	13.2361	1.16455	27	0.428976	0.0497505	0	NA	NA	27	11.9948	4.7462	27	5.06719	1.90308
unsmoothed	BCO	Platyrrhini	omnivore	100	10	45.7744	3.97787	10	13.7375	1.1777	10	0.332805	0.0306006	0	NA	NA	10	11.1899	1.4839	10	5.7328	0.580188
unsmoothed	BCO	Prosimii	omnivore	100	32	46.656	14.1142	32	14.1367	1.3468	32	0.321495	0.0449418	0	NA	NA	32	17.9472	11.8443	32	9.53131	6.20028
unsmoothed	BCO	Platyrrhini	folivore	200	13	71.9815	7.34687	13	24.5962	1.85416	13	0.37825	0.0329397	0	NA	NA	13	76.5583	10.4678	13	35.8558	4.3091
unsmoothed	BCO	Prosimii	folivore	200	27	78.1894	9.80583	27	23.9769	1.58305	27	0.363472	0.0517476	0	NA	NA	27	33.9642	20.4389	27	16.8081	10.4964
unsmoothed	BCO	Platyrrhini	frugivore	200	40	61.1267	6.70891	40	24.0344	2.21356	40	0.283524	0.0471407	0	NA	NA	40	30.0768	14.0508	40	17.2629	8.44342
unsmoothed	BCO	Prosimii	frugivore	200	17	51.7834	14.1234	17	21.3162	2.01368	17	0.247733	0.0490265	0	NA	NA	17	25.8447	17.1456	17	15.1303	9.30196
unsmoothed	BCO	Platyrrhini	hardobjectfeeder	200	40	44.6071	6.03173	40	22.3062	2.3944	40	0.220514	0.0392608	0	NA	NA	40	22.7717	4.53802	40	14.6262	2.78498
unsmoothed	BCO	Prosimii	hardobjectfeeder	200	3	33.0863	2.27828	3	16.75	3.45281	3	0.211487	0.0530195	0	NA	NA	3	21.895	0.702445	3	14.421	1.84955
unsmoothed	BCO	Prosimii	insectivore	200	27	91.5979	12.7789	27	23.3241	1.55672	27	0.437906	0.0482343	0	NA	NA	27	12.4101	4.89677	27	5.15226	1.94568
unsmoothed	BCO	Platyrrhini	omnivore	200	10	74.1444	6.60613	10	23.925	1.35938	10	0.344633	0.0322503	0	NA	NA	10	11.6518	1.5317	10	5.8292	0.59319
unsmoothed	BCO	Prosimii	omnivore	200	32	74.2917	31.4627	32	22.9805	1.87328	32	0.325877	0.0456377	0	NA	NA	32	18.2996	12.0211	32	9.63169	6.26555
unsmoothed	BCO	Platyrrhini	folivore	500	13	109.453	11.9469	13	38.3173	1.95697	13	0.386582	0.0346135	0	NA	NA	13	78.6265	10.54	13	36.2209	4.30529
unsmoothed	BCO	Prosimii	folivore	500	27	124.612	20.7302	27	40.1389	4.03282	27	0.3676	0.0519177	0	NA	NA	27	34.4778	20.7504	27	16.9259	10.5744
unsmoothed	BCO	Platyrrhini	frugivore	500	40	97.9236	11.9887	40	40.3719	5.12398	40	0.29001	0.0458529	0	NA	NA	40	30.7504	14.4885	40	17.3904	8.51462
unsmoothed	BCO	Prosimii	frugivore	500	17	81.0714	25.9501	17	33.0147	4.43329	17	0.249989	0.0504579	0	NA	NA	17	26.1812	17.4328	17	15.2268	9.3599
unsmoothed	BCO	Platyrrhini	hardobjectfeeder	500	40	79.0561	10.0582	40	41.6719	4.81473	40	0.229662	0.039999	0	NA	NA	40	23.3425	4.59742	40	14.7282	2.80146
unsmoothed	BCO	Prosimii	hardobjectfeeder	500	3	41.882	2.26356	3	24.75	5.98566	3	0.212589	0.0531062	0	NA	NA	3	22.0407	0.661199	3	14.4853	1.85458
unsmoothed	BCO	Prosimii	insectivore	500	27	138.086	25.7431	27	38.5185	4.48792	27	0.44071	0.0482057	0	NA	NA	27	12.5709	4.95872	27	5.192	1.97408
unsmoothed	BCO	Platyrrhini	omnivore	500	10	115.218	9.07117	10	38.475	2.18724	10	0.349804	0.0313282	0	NA	NA	10	11.8739	1.53193	10	5.8801	0.58941
unsmoothed	BCO	Prosimii	omnivore	500	32	108.56	30.1634	32	35.4648	3.30372	32	0.328052	0.0455184	0	NA	NA	32	18.4968	12.1513	32	9.69041	6.30803
unsmoothed	BCO	Platyrrhini	folivore	1000	13	144.896	14.0778	13	52.0096	2.94899	13	0.389093	0.0346125	0	NA	NA	13	79.3395	10.7877	13	36.3585	4.32576
unsmoothed	BCO	Prosimii	folivore	1000	27	164.655	33.9863	27	54.6713	8.42217	27	0.367892	0.0524596	0	NA	NA	27	34.6123	20.8504	27	16.9725	10.5922
unsmoothed	BCO	Platyrrhini	frugivore	1000	40	135.24	23.7485	40	60.8062	10.2148	40	0.292652	0.0456294	0	NA	NA	40	31.0161	14.6474	40	17.4393	8.54039
unsmoothed	BCO	Prosimii	frugivore	1000	17	108.925	31.9747	17	47.3015	5.59821	17	0.251221	0.0496694	0	NA	NA	17	26.2644	17.4765	17	15.2498	9.38176
unsmoothed	BCO	Platyrrhini	hardobjectfeeder	1000	40	116.196	19.0593	40	69.6562	12.5681	40	0.233409	0.0402024	0	NA	NA	40	23.5562	4.6184	40	14.7546	2.80668
unsmoothed	BCO	Prosimii	hardobjectfeeder	1000	3	57.8847	3.41592	3	41.375	5.3136	3	0.21325	0.0517775	0	NA	NA	3	22.0863	0.722184	3	14.4953	1.8561
unsmoothed	BCO	Prosimii	insectivore	1000	27	179.65	42.8186	27	52.5	6.12588	27	0.44092	0.0481864	0	NA	NA	27	12.601	4.98793	27	5.20104	1.97854
unsmoothed	BCO	Platyrrhini	omnivore	1000	10	154.333	14.2776	10	55.375	2.71697	10	0.35146	0.0304559	0	NA	NA	10	11.9496	1.52534	10	5.8988	0.587869
unsmoothed	BCO	Prosimii	omnivore	1000	32	145.972	54.8255	32	49.1797	5.27079	32	0.328081	0.0455163	0	NA	NA	32	18.5188	12.157	32	9.70297	6.31276
unsmoothed	BCO	Platyrrhini	folivore	2000	13	189.993	20.3997	13	75.5865	6.74255	13	0.390915	0.0346724	0	NA	NA	13	79.7858	10.9145	13	36.4265	4.33664
unsmoothed	BCO	Prosimii	folivore	2000	27	217.677	47.8938	27	79.4306	14.4691	27	0.367926	0.0525507	0	NA	NA	27	34.6314	20.8601	27	16.9811	10.595
unsmoothed	BCO	Platyrrhini	frugivore	2000	40	186.35	41.2379	40	99.0219	18.7984	40	0.295142	0.045393	0	NA	NA	40	31.2433	14.8147	40	17.4654	8.55961
unsmoothed	BCO	Prosimii	frugivore	2000	17	146.288	32.7134	17	74.8971	10.9008	17	0.252275	0.0490665	0	NA	NA	17	26.2994	17.4568	17	15.2565	9.38434
unsmoothed	BCO	Platyrrhini	hardobjectfeeder	2000	40	174.05	36.7056	40	120.466	24.2295	40	0.235614	0.0403231	0	NA	NA	40	23.693	4.65875	40	14.7732	2.81001
unsmoothed	BCO	Prosimii	hardobjectfeeder	2000	3	77.9067	5.86042	3	74.0417	3.29378	3	0.214301	0.0513941	0	NA	NA	3	22.133	0.726769	3	14.495	1.85159
unsmoothed	BCO	Prosimii	insectivore	2000	27	236.33	55.5722	27	73.2176	8.51629	27	0.44101	0.0478961	0	NA	NA	27	12.6139	4.98912	27	5.20704	1.98131
unsmoothed	BCO	Platyrrhini	omnivore	2000	10	207.252	19.9364	10	82.6375	4.41606	10	0.352994	0.0306714	0	NA	NA	10	12.0056	1.52906	10	5.9084	0.588583
unsmoothed	BCO	Prosimii	omnivore	2000	32	183.121	52.4795	32	72.0586	8.74775	32	0.328013	0.045408	0	NA	NA	32	18.5203	12.1473	32	9.70616	6.31305
unsmoothed	BCO	Platyrrhini	folivore	5000	13	281.896	41.6355	13	150.635	23.1467	13	0.393311	0.0345899	0	NA	NA	13	80.2873	11.0153	13	36.4783	4.34173
unsmoothed	BCO	Prosimii	folivore	5000	27	315.292	78.821	27	143.056	36.9844	27	0.367948	0.0520497	0	NA	NA	27	34.6635	20.8636	27	16.9929	10.6011
unsmoothed	BCO	Platyrrhini	frugivore	5000	40	303.277	77.0132	40	199.781	37.9043	40	0.297006	0.0450753	0	NA	NA	40	31.4683	15.0688	40	17.4871	8.58037
unsmoothed	BCO	Prosimii	frugivore	5000	17	226.671	47.0279	17	155.632	33.3499	17	0.253725	0.0489059	0	NA	NA	17	26.3562	17.4671	17	15.2529	9.37941
unsmoothed	BCO	Platyrrhini	hardobjectfeeder	5000	40	320.245	88.1668	40	244.975	47.6386	40	0.236357	0.0404415	0	NA	NA	40	23.7474	4.71503	40	14.7799	2.81291
unsmoothed	BCO	Prosimii	hardobjectfeeder	5000	3	125.783	6.3997	3	165.083	20.7971	3	0.215545	0.0515979	0	NA	NA	3	22.1803	0.715143	3	14.4903	1.85389
unsmoothed	BCO	Prosimii	insectivore	5000	27	338.149	75.2248	27	127.398	19.6206	27	0.441237	0.0478003	0	NA	NA	27	12.6256	4.99271	27	5.20781	1.98204
unsmoothed	BCO	Platyrrhini	omnivore	5000	10	313.675	30.9158	10	162.025	11.5757	10	0.354773	0.0305356	0	NA	NA	10	12.0582	1.53253	10	5.9134	0.589694
unsmoothed	BCO	Prosimii	omnivore	5000	32	261.03	63.8282	32	128.496	18.3331	32	0.328025	0.0453961	0	NA	NA	32	18.5223	12.1421	32	9.70803	6.31583
unsmoothed	BCO	Platyrrhini	folivore	10000	13	409.705	79.4072	13	283.731	59.7202	13	0.394976	0.0347089	0	NA	NA	13	80.5978	11.108	13	36.4958	4.35521
unsmoothed	BCO	Prosimii	folivore	10000	27	429.339	117.094	27	222.319	67.6175	27	0.36777	0.0523093	0	NA	NA	27	34.6609	20.8564	27	17.0025	10.6052
unsmoothed	BCO	Platyrrhini	frugivore	10000	40	469.795	115.189	40	315.778	87.8431	40	0.297025	0.0450365	0	NA	NA	40	31.4966	15.1313	40	17.4896	8.58438
unsmoothed	BCO	Prosimii	frugivore	10000	17	331.936	67.3651	17	263.338	58.711	17	0.254025	0.0488983	0	NA	NA	17	26.3736	17.4768	17	15.2561	9.38484
unsmoothed	BCO	Platyrrhini	hardobjectfeeder	10000	40	519.848	133.865	40	372.494	75.4424	40	0.23564	0.0404567	0	NA	NA	40	23.7145	4.71887	40	14.7795	2.81327
unsmoothed	BCO	Prosimii	hardobjectfeeder	10000	3	196.965	14.75	3	268.417	52.2994	3	0.215548	0.0515984	0	NA	NA	3	22.1753	0.710195	3	14.487	1.85298
unsmoothed	BCO	Prosimii	insectivore	10000	27	452.529	94.5221	27	192.889	31.0462	27	0.441037	0.0477206	0	NA	NA	27	12.6225	4.98879	27	5.20881	1.9831
unsmoothed	BCO	Platyrrhini	omnivore	10000	10	479.041	45.0505	10	257.113	31.7948	10	0.354664	0.0307459	0	NA	NA	10	12.0582	1.53739	10	5.9144	0.589574
unsmoothed	BCO	Prosimii	omnivore	10000	32	347.543	74.7101	32	193.281	35.0627	32	0.327741	0.045464	0	NA	NA	32	18.5134	12.1357	32	9.70944	6.31865
unsmoothed	BCO	Platyrrhini	folivore	20000	13	687.59	163.214	13	501.279	144.187	13	0.395106	0.0348088	0	NA	NA	13	80.6282	11.1522	13	36.4979	4.35604
unsmoothed	BCO	Prosimii	folivore	20000	27	598.914	200.901	27	332.134	113.824	27	0.367634	0.0520599	0	NA	NA	27	34.6385	20.8411	27	16.9966	10.604
unsmoothed	BCO	Platyrrhini	frugivore	20000	40	752.623	250.063	40	457.691	170.168	40	0.296527	0.0450904	0	NA	NA	40	31.4591	15.1057	40	17.4882	8.58345
unsmoothed	BCO	Prosimii	frugivore	20000	17	490.904	102.957	17	402.25	88.0369	17	0.253764	0.0490674	0	NA	NA	17	26.3573	17.4668	17	15.2521	9.37979
unsmoothed	BCO	Platyrrhini	hardobjectfeeder	20000	40	738.379	176.6	40	513.359	107.942	40	0.235125	0.0404097	0	NA	NA	40	23.6889	4.71233	40	14.779	2.81333
unsmoothed	BCO	Prosimii	hardobjectfeeder	20000	3	290.709	31.9993	3	410	97.2657	3	0.215279	0.051692	0	NA	NA	3	22.1637	0.706608	3	14.4873	1.85433
unsmoothed	BCO	Prosimii	insectivore	20000	27	615.027	137.059	27	277.787	49.42	27	0.440668	0.0477309	0	NA	NA	27	12.6125	4.98513	27	5.20863	1.98306
unsmoothed	BCO	Platyrrhini	omnivore	20000	10	725.357	103.398	10	369.613	46.741	10	0.35416	0.0307811	0	NA	NA	10	12.0467	1.53625	10	5.9147	0.589446
unsmoothed	BCO	Prosimii	omnivore	20000	32	451.812	114.986	32	268.457	66.4855	32	0.327227	0.0452561	0	NA	NA	32	18.499	12.1265	32	9.71256	6.32164
unsmoothed	BCO	Platyrrhini	folivore	50000	13	1225.93	238.812	13	794.625	205.758	13	0.394677	0.0347773	0	NA	NA	13	80.5568	11.1476	13	36.4965	4.35485
unsmoothed	BCO	Prosimii	folivore	50000	27	856.739	377.892	27	486.843	205.323	27	0.36695	0.0518823	0	NA	NA	27	34.5994	20.8232	27	16.9973	10.6045
unsmoothed	BCO	Platyrrhini	frugivore	50000	40	1133.43	499.099	40	638.419	285.823	40	0.29601	0.0451257	0	NA	NA	40	31.4212	15.0799	40	17.4873	8.5831
unsmoothed	BCO	Prosimii	frugivore	50000	17	704.71	186.805	17	600.037	150.63	17	0.253034	0.0492631	0	NA	NA	17	26.3224	17.4533	17	15.2495	9.37974
unsmoothed	BCO	Platyrrhini	hardobjectfeeder	50000	40	994.456	220.385	40	687.241	151.171	40	0.234663	0.0403959	0	NA	NA	40	23.6656	4.70754	40	14.7781	2.81309
unsmoothed	BCO	Prosimii	hardobjectfeeder	50000	3	387.505	52.5305	3	591.375	184.948	3	0.214691	0.0516144	0	NA	NA	3	22.1373	0.708306	3	14.487	1.8532
unsmoothed	BCO	Prosimii	insectivore	50000	27	830.564	222.133	27	399.69	95.3079	27	0.439878	0.0477185	0	NA	NA	27	12.5914	4.97762	27	5.20822	1.98286
unsmoothed	BCO	Platyrrhini	omnivore	50000	10	1050.03	149.126	10	513.138	64.6988	10	0.353745	0.0307478	0	NA	NA	10	12.0351	1.53534	10	5.9139	0.589647
unsmoothed	BCO	Prosimii	omnivore	50000	32	558.211	199.984	32	342.066	143.103	32	0.326586	0.045218	0	NA	NA	32	18.473	12.1139	32	9.709	6.31866
unsmoothed	BCO	Platyrrhini	folivore	100000	13	1796.84	409.289	13	1051.51	276.708	13	0.39432	0.0347759	0	NA	NA	13	80.4948	11.1336	13	36.4948	4.35464
unsmoothed	BCO	Prosimii	folivore	100000	19	1205.65	488.821	19	716.217	212.052	19	0.359002	0.0544292	0	NA	NA	19	36.1002	19.2373	19	18.2485	10.437
unsmoothed	BCO	Platyrrhini	frugivore	100000	40	1409.98	695.21	40	771.225	378.415	40	0.295716	0.0451379	0	NA	NA	40	31.3971	15.0608	40	17.4863	8.58246
unsmoothed	BCO	Prosimii	frugivore	100000	15	835.747	236.428	15	750.9	164.952	15	0.250883	0.0523881	0	NA	NA	15	25.8625	17.406	15	14.9938	9.28788
unsmoothed	BCO	Platyrrhini	hardobjectfeeder	100000	40	1145.27	252.558	40	817.481	192.91	40	0.234428	0.0403893	0	NA	NA	40	23.6536	4.70382	40	14.7777	2.81299
unsmoothed	BCO	Prosimii	hardobjectfeeder	100000	3	390.127	56.3069	3	609.833	197.779	3	0.214114	0.0516122	0	NA	NA	3	22.1113	0.709068	3	14.4867	1.85281
unsmoothed	BCO	Prosimii	insectivore	100000	23	995.57	260.608	23	478.63	141.807	23	0.446233	0.0409911	0	NA	NA	23	11.9692	4.37043	23	4.90096	1.83224
unsmoothed	BCO	Platyrrhini	omnivore	100000	10	1321.32	200.001	10	619.175	82.5828	10	0.353428	0.0307404	0	NA	NA	10	12.027	1.53413	10	5.9137	0.589755
unsmoothed	BCO	Prosimii	omnivore	100000	11	839.076	283.941	11	559.807	200.912	11	0.320572	0.0229759	0	NA	NA	11	22.8653	10.2435	11	12.2064	5.74491

## Sheet: resolution
Smoothing	Cropping method	Group	diet	resolution	Sample size DNE	Mean DNE	Stdev DNE	Sample size OPCR	Mean OPCR	Stdev OPCR	Sample size RFI	Mean RFI	Stdev RFI	Sample size PCV	Mean PCV	Stdev PCV	Sample size surface area	Mean surface area	Stdev surface area	Sample size size	Mean size	Stdev size
smoothed	EEC	Platyrrhini	folivore	1	13	22.987	3.75193	13	9.66346	1.02493	13	0.487601	0.0340101	13	0.635498	0.0139776	13	104.395	12.8071	13	39.3956	5.01365
smoothed	EEC	Prosimii	folivore	1	27	98.6287	171.846	27	6.00463	3.46835	25	0.463271	0.228883	27	0.608922	0.0414886	27	27.203	31.3295	27	11.8033	13.44
smoothed	EEC	Platyrrhini	frugivore	1	40	192.943	346.658	40	5.9	2.70819	39	0.525094	0.194051	40	0.590006	0.0677619	40	18.1391	23.9513	40	6.3389	8.95034
smoothed	EEC	Prosimii	frugivore	1	17	132.31	324.356	17	6.25735	5.42158	15	0.29667	0.344449	17	0.604457	0.0815193	17	12.3429	14.6987	17	5.24165	6.47506
smoothed	EEC	Platyrrhini	hardobjectfeeder	1	40	172.436	288.741	40	5.57812	1.36863	40	0.715428	0.261112	40	0.586909	0.0309169	40	4.09807	6.24655	40	1.3495	2.67362
smoothed	EEC	Prosimii	hardobjectfeeder	1	3	296.106	300.378	3	4.33333	1.59263	3	0.601131	0.351511	3	0.615487	0.0829032	3	0.227667	0.189297	3	0.0493333	0.0390683
smoothed	EEC	Prosimii	insectivore	1	27	65.5612	133.802	27	1.43519	0.874567	14	0.100818	0.742154	27	0.564274	0.143252	27	1.35244	3.23203	27	0.733359	1.76354
smoothed	EEC	Platyrrhini	omnivore	1	10	251.218	323.813	10	2.1125	0.892581	3	0.115525	0.10429	10	0.499854	0.19516	10	0.0011	0.00213177	10	0.0008	0.00147573
smoothed	EEC	Prosimii	omnivore	1	32	131.196	273.251	32	3.03906	2.43327	25	0.384252	0.418895	32	0.581793	0.122949	32	5.34856	9.73427	32	1.93263	3.88658
smoothed	EEC	Platyrrhini	folivore	2	13	27.1053	3.97073	13	13.4718	8.68377	13	0.457278	0.022748	13	0.656241	0.017168	13	111.226	11.7376	13	44.5584	4.64842
smoothed	EEC	Prosimii	folivore	2	27	34.7713	13.6722	27	8.83148	3.55187	27	0.458944	0.105148	27	0.622642	0.0426668	27	40.7356	36.0479	27	17.3729	16.0686
smoothed	EEC	Platyrrhini	frugivore	2	40	39.8568	32.9505	40	8.09688	2.59969	40	0.613598	0.214795	40	0.598657	0.0299175	40	36.8013	33.3966	40	14.8256	14.177
smoothed	EEC	Prosimii	frugivore	2	17	31.3712	17.2961	17	7.19118	1.97648	17	0.423769	0.183618	17	0.622174	0.0352431	17	27.2786	28.5337	17	12.7771	13.5499
smoothed	EEC	Platyrrhini	hardobjectfeeder	2	40	27.81	5.34283	40	8.30625	0.933678	40	0.575667	0.126236	40	0.57522	0.0235979	40	23.9986	13.6173	40	8.6466	5.99128
smoothed	EEC	Prosimii	hardobjectfeeder	2	3	25.4507	11.1666	3	8.04167	0.438986	3	0.562505	0.0863738	3	0.582432	0.0302644	3	11.1367	4.03097	3	3.78833	1.97398
smoothed	EEC	Prosimii	insectivore	2	27	104.98	195.971	27	4.31481	1.8952	24	0.492623	0.175338	27	0.587015	0.0460381	27	2.8673	4.72703	27	1.19619	2.05467
smoothed	EEC	Platyrrhini	omnivore	2	10	237.794	273.795	10	4.75	1.56125	10	0.761023	0.400854	10	0.592261	0.0262771	10	0.7909	1.19368	10	0.2956	0.570891
smoothed	EEC	Prosimii	omnivore	2	32	34.6203	25.9524	32	5.5455	3.44431	31	0.503718	0.314186	32	0.601282	0.0468634	32	15.4134	17.4555	32	5.72081	6.50674
smoothed	EEC	Platyrrhini	folivore	5	13	59.4544	11.0128	13	24.9135	3.40472	13	0.485268	0.0193144	13	0.626204	0.0144965	13	114.811	12.176	13	43.5017	4.62506
smoothed	EEC	Prosimii	folivore	5	27	41.781	17.3894	27	15.4491	6.08536	27	0.427384	0.0480819	27	0.649854	0.0368887	27	46.8105	29.6579	27	20.2434	12.8933
smoothed	EEC	Platyrrhini	frugivore	5	40	38.5417	10.3062	40	13.8156	5.27231	40	0.433611	0.0439692	40	0.640893	0.0389831	40	47.639	24.761	40	20.3056	10.7638
smoothed	EEC	Prosimii	frugivore	5	17	31.8625	9.4089	17	10.875	3.0558	17	0.379046	0.0711631	17	0.643417	0.0272052	17	34.4643	23.3803	17	16.6677	11.9181
smoothed	EEC	Platyrrhini	hardobjectfeeder	5	40	32.1798	6.46234	40	9.15938	1.4193	40	0.43623	0.173394	40	0.652792	0.0225468	40	50.6811	65.2025	40	18.1278	4.48774
smoothed	EEC	Prosimii	hardobjectfeeder	5	3	37.3607	0.489545	3	8.75	0.433013	3	0.336226	0.0270154	3	0.641544	0.0155828	3	36.7057	3.88172	3	18.787	2.56677
smoothed	EEC	Prosimii	insectivore	5	27	41.8077	11.9417	27	10.037	3.94475	27	0.496967	0.0896651	27	0.599613	0.0390115	27	10.0877	7.04709	27	3.89878	2.92948
smoothed	EEC	Platyrrhini	omnivore	5	10	31.2283	5.81898	10	8.6375	0.560413	10	0.525148	0.0267808	10	0.582984	0.0301053	10	11.1379	2.74672	10	3.9357	1.0729
smoothed	EEC	Prosimii	omnivore	5	32	35.8315	17.0502	32	9.11719	4.23062	31	0.387292	0.0972506	32	0.638738	0.03879	32	25.0587	19.5413	32	11.078	8.91982
smoothed	EEC	Platyrrhini	folivore	10	13	99.1257	14.7665	13	35.4038	2.93646	13	0.538756	0.0221473	13	0.579135	0.0116919	13	119.325	12.2882	13	40.6432	4.36314
smoothed	EEC	Prosimii	folivore	10	27	62.4474	30.8701	27	23.0278	9.52434	27	0.42883	0.045832	27	0.637085	0.0503028	27	48.1904	30.2776	27	19.9846	11.6757
smoothed	EEC	Platyrrhini	frugivore	10	40	48.7649	17.4235	40	19.6687	8.59816	40	0.426775	0.0441306	40	0.647873	0.0451501	40	48.6572	24.5683	40	20.1098	8.84831
smoothed	EEC	Prosimii	frugivore	10	17	46.7529	22.6979	17	15.0809	7.68139	17	0.36101	0.042096	17	0.634781	0.0342105	17	36.4243	22.1333	17	17.2511	9.92948
smoothed	EEC	Platyrrhini	hardobjectfeeder	10	40	38.0245	5.21704	40	15.6906	4.06626	40	0.397921	0.0213972	40	0.679627	0.0195044	40	39.9012	7.07323	40	18.0324	3.3787
smoothed	EEC	Prosimii	hardobjectfeeder	10	3	35.1987	1.7882	3	9.66667	1.49129	3	0.309011	0.00688573	3	0.655035	0.0095302	3	33.7173	2.29621	3	18.168	1.09661
smoothed	EEC	Prosimii	insectivore	10	27	53.8301	25.1894	27	13.4259	5.55807	27	0.447668	0.0580232	27	0.632749	0.0327976	27	14.0284	6.59839	27	5.82574	2.72013
smoothed	EEC	Platyrrhini	omnivore	10	10	33.4954	8.35723	10	9.0125	0.610811	10	0.432588	0.0229915	10	0.646305	0.0211573	10	16.5266	1.51324	10	6.9626	0.694535
smoothed	EEC	Prosimii	omnivore	10	32	41.367	16.6978	32	12.7305	5.51328	32	0.41359	0.0724955	32	0.640299	0.0333327	32	25.7797	18.3374	32	11.5137	7.97554
smoothed	EEC	Platyrrhini	folivore	20	13	133.777	17.1879	13	45.6154	4.16223	13	0.569468	0.0245313	13	0.548854	0.0101168	13	122.041	12.1318	13	39.123	4.38127
smoothed	EEC	Prosimii	folivore	20	27	93.6187	42.506	27	31.2315	11.9623	27	0.451032	0.0449413	27	0.601175	0.0488353	27	48.6394	30.5885	27	19.2396	11.2014
smoothed	EEC	Platyrrhini	frugivore	20	40	67.7524	23.5631	40	30.0094	8.29916	40	0.452817	0.0430288	40	0.615164	0.0474225	40	48.9664	25.1838	40	19.1643	8.60969
smoothed	EEC	Prosimii	frugivore	20	17	62.8738	30.4725	17	19.8676	9.14248	17	0.360783	0.0459879	17	0.608619	0.0443935	17	36.8079	22.7332	17	17.2553	9.8843
smoothed	EEC	Platyrrhini	hardobjectfeeder	20	40	52.7565	8.22608	40	24.8906	3.64382	40	0.4268	0.021378	40	0.6419	0.0239232	40	39.362	7.25513	40	16.7513	3.06445
smoothed	EEC	Prosimii	hardobjectfeeder	20	3	45.57	6.33148	3	13.25	3.586	3	0.313263	0.0133922	3	0.614239	0.00812971	3	31.2807	3.25765	3	16.7177	1.73965
smoothed	EEC	Prosimii	insectivore	20	27	68.1504	40.559	27	18.75	7.89276	27	0.428616	0.0666802	27	0.642778	0.0281611	27	14.5755	6.26906	27	6.18774	2.42744
smoothed	EEC	Platyrrhini	omnivore	20	10	37.5113	3.71749	10	14.625	2.68483	10	0.412548	0.014499	10	0.674185	0.00960755	10	16.7037	1.14965	10	7.3236	0.570257
smoothed	EEC	Prosimii	omnivore	20	32	58.5978	26.6871	32	18.4883	7.35693	32	0.408623	0.0549337	32	0.61777	0.0401817	32	26.0091	17.9642	32	11.2217	7.34156
smoothed	EEC	Platyrrhini	folivore	50	13	171.441	21.676	13	58.6538	5.76293	13	0.582117	0.0242737	13	0.529352	0.0095418	13	122.527	12.0117	13	38.3105	4.3666
smoothed	EEC	Prosimii	folivore	50	27	154.903	50.849	27	48.0509	16.3014	27	0.482341	0.0426734	27	0.564887	0.0275607	27	49.6875	31.1526	27	18.6126	11.0938
smoothed	EEC	Platyrrhini	frugivore	50	40	105.43	26.6037	40	44.7375	11.1021	40	0.484435	0.0340133	40	0.56932	0.0315955	40	49.4734	25.1979	40	18.4345	8.65599
smoothed	EEC	Prosimii	frugivore	50	17	89.7153	40.4092	17	31.8676	13.8043	17	0.381642	0.0515071	17	0.582685	0.0265653	17	37.0096	23.4745	17	16.5275	9.64019
smoothed	EEC	Platyrrhini	hardobjectfeeder	50	40	83.2164	31.3188	40	37.6375	9.05591	40	0.455346	0.0186115	40	0.598582	0.0194327	40	39.3053	7.37024	40	15.8163	3.02635
smoothed	EEC	Prosimii	hardobjectfeeder	50	3	53.6867	4.11957	3	32.0417	4.40407	3	0.351628	0.0122744	3	0.612349	0.0172318	3	31.5273	3.39405	3	15.6013	1.63261
smoothed	EEC	Prosimii	insectivore	50	27	115.518	49.0953	27	31.7037	8.67884	27	0.463643	0.0538833	27	0.586543	0.0280138	27	14.9334	6.53626	27	5.86126	2.26597
smoothed	EEC	Platyrrhini	omnivore	50	10	83.1501	9.73465	10	28.3625	2.2488	10	0.470002	0.0167752	10	0.601194	0.00877618	10	17.2713	1.47492	10	6.7385	0.46165
smoothed	EEC	Prosimii	omnivore	50	32	96.8824	42.0838	32	31.7461	11.5097	32	0.423984	0.0611219	32	0.59129	0.0397825	32	26.7462	18.3347	32	10.7864	6.91667
smoothed	EEC	Platyrrhini	folivore	100	13	213.402	33.5093	13	75.1538	10.1036	13	0.583854	0.0237086	13	0.523506	0.00975795	13	122.123	11.9937	13	38.0512	4.34151
smoothed	EEC	Prosimii	folivore	100	27	213.309	72.589	27	68.287	21.2869	27	0.497494	0.0421582	27	0.557643	0.015629	27	50.2283	31.0404	27	18.4507	11.0864
smoothed	EEC	Platyrrhini	frugivore	100	40	141.055	36.8126	40	59.5219	17.4477	40	0.496624	0.0314584	40	0.550672	0.0237659	40	49.5922	25.1493	40	18.1526	8.68188
smoothed	EEC	Prosimii	frugivore	100	17	120.54	52.9681	17	49.3382	17.6959	17	0.401352	0.0501793	17	0.587979	0.0292102	17	37.4558	23.5733	17	16.2233	9.61399
smoothed	EEC	Platyrrhini	hardobjectfeeder	100	40	106.19	31.8009	40	50.9719	10.3444	40	0.464904	0.0186333	40	0.579787	0.0148711	40	39.2566	7.40803	40	15.5134	3.06795
smoothed	EEC	Prosimii	hardobjectfeeder	100	3	65.8253	6.24519	3	51.75	5.375	3	0.362868	0.0147922	3	0.628431	0.0146331	3	31.4733	3.58387	3	15.227	1.67311
smoothed	EEC	Prosimii	insectivore	100	27	161.639	59.9982	27	43.4583	12.2558	27	0.501699	0.0418268	27	0.555285	0.0197474	27	15.5756	6.66483	27	5.67259	2.20499
smoothed	EEC	Platyrrhini	omnivore	100	10	125.624	12.7649	10	38.525	2.71685	10	0.501141	0.0167223	10	0.560166	0.00569449	10	17.6874	1.51928	10	6.4877	0.503324
smoothed	EEC	Prosimii	omnivore	100	32	127.884	56.0215	32	44.8945	16.8301	32	0.44492	0.0527225	32	0.580805	0.0367606	32	27.0974	18.5364	32	10.5825	6.8754
smoothed	EEC	Platyrrhini	folivore	200	13	297.381	67.3827	13	116.654	34.5969	13	0.583908	0.0229171	13	0.522733	0.0104687	13	121.916	12.0496	13	37.98	4.32612
smoothed	EEC	Prosimii	folivore	200	27	288.153	111.577	27	98.8333	38.2734	27	0.504077	0.041481	27	0.54922	0.0151102	27	50.475	30.9307	27	18.3809	11.061
smoothed	EEC	Platyrrhini	frugivore	200	40	199.875	67.5769	40	84.2188	36.1314	40	0.502918	0.0303416	40	0.5422	0.0187638	40	49.666	25.164	40	18.0077	8.69327
smoothed	EEC	Prosimii	frugivore	200	17	156.377	65.1971	17	69.0735	23.4149	17	0.407903	0.0512002	17	0.585958	0.0305489	17	37.5086	23.5526	17	16.0665	9.5438
smoothed	EEC	Platyrrhini	hardobjectfeeder	200	40	148.824	48.9782	40	73.5563	19.0848	40	0.47021	0.0189068	40	0.570828	0.0132101	40	39.2464	7.38295	40	15.3545	3.07236
smoothed	EEC	Prosimii	hardobjectfeeder	200	3	81.5697	7.76719	3	68.25	6.88862	3	0.365522	0.0151158	3	0.635173	0.0163144	3	31.226	3.57701	3	15.0287	1.67855
smoothed	EEC	Prosimii	insectivore	200	27	215.604	82.3366	27	58.8426	21.4205	27	0.519509	0.039413	27	0.536575	0.0180688	27	15.9748	6.84367	27	5.61978	2.21143
smoothed	EEC	Platyrrhini	omnivore	200	10	158.169	17.0971	10	50.3625	4.00323	10	0.514926	0.0162574	10	0.537673	0.00535841	10	17.8061	1.54468	10	6.3544	0.511055
smoothed	EEC	Prosimii	omnivore	200	32	169.377	69.3024	32	61.1211	25.4705	32	0.459733	0.0434579	32	0.564598	0.0245947	32	27.2409	18.536	32	10.4616	6.82968
smoothed	EEC	Platyrrhini	folivore	500	13	506.305	102.926	13	217.365	49.1584	13	0.58413	0.0227367	13	0.519744	0.0119913	13	121.764	12.0521	13	37.9165	4.33247
smoothed	EEC	Prosimii	folivore	500	27	442.675	237.301	27	163.287	95.3507	27	0.508375	0.0420132	27	0.541137	0.0146324	27	50.6477	30.9135	27	18.3236	11.0321
smoothed	EEC	Platyrrhini	frugivore	500	40	378.808	273.136	40	156.238	124.272	40	0.506083	0.0298068	40	0.530876	0.0212026	40	49.7653	25.2757	40	17.9447	8.70182
smoothed	EEC	Prosimii	frugivore	500	17	238.377	100.715	17	113.801	37.1892	17	0.412825	0.0524094	17	0.580513	0.0311538	17	37.5001	23.5059	17	15.9401	9.51406
smoothed	EEC	Platyrrhini	hardobjectfeeder	500	40	273.738	98.7227	40	138.95	50.1143	40	0.473965	0.0196909	40	0.562011	0.0151953	40	39.3094	7.33287	40	15.2736	3.07992
smoothed	EEC	Prosimii	hardobjectfeeder	500	3	115.926	10.2266	3	102.708	6.30021	3	0.367469	0.0144932	3	0.636243	0.0144333	3	31.0943	3.57246	3	14.9067	1.66301
smoothed	EEC	Prosimii	insectivore	500	27	304.475	104.312	27	87.1343	31.5487	27	0.527914	0.0385761	27	0.520769	0.0163735	27	16.0819	6.72342	27	5.57504	2.1824
smoothed	EEC	Platyrrhini	omnivore	500	10	218.979	25.858	10	68.55	5.8319	10	0.521752	0.0155608	10	0.523513	0.00486749	10	17.8231	1.54372	10	6.2745	0.507652
smoothed	EEC	Prosimii	omnivore	500	32	242.878	103.351	32	94.7773	48.3761	32	0.467774	0.0401	32	0.55192	0.0168446	32	27.2941	18.528	32	10.3891	6.79998
smoothed	EEC	Platyrrhini	folivore	1000	13	717.904	153.525	13	330.615	70.8911	13	0.583801	0.0223379	13	0.52481	0.0097245	13	121.726	12.1043	13	37.9272	4.32165
smoothed	EEC	Prosimii	folivore	1000	27	618.979	360.56	27	246.722	161.531	27	0.510438	0.0416835	27	0.539816	0.0172829	27	50.7441	30.948	27	18.2937	11.0166
smoothed	EEC	Platyrrhini	frugivore	1000	40	582.787	512.034	40	246.009	212.931	40	0.506717	0.0295954	40	0.526638	0.0189526	40	49.7527	25.346	40	17.9181	8.716
smoothed	EEC	Prosimii	frugivore	1000	17	334.1	144.858	17	170.5	58.3809	17	0.415302	0.0518234	17	0.577967	0.0309929	17	37.5223	23.4893	17	15.8868	9.48567
smoothed	EEC	Platyrrhini	hardobjectfeeder	1000	40	427.674	163.499	40	230.062	85.1323	40	0.474952	0.0200969	40	0.552186	0.0134208	40	39.318	7.29256	40	15.2509	3.08039
smoothed	EEC	Prosimii	hardobjectfeeder	1000	3	158.159	16.4655	3	151.958	19.7153	3	0.368187	0.0145013	3	0.635999	0.0141164	3	31.0747	3.58531	3	14.8753	1.66047
smoothed	EEC	Prosimii	insectivore	1000	27	413.527	151.549	27	125.546	52.9327	27	0.531701	0.0387521	27	0.513209	0.0153048	27	16.1434	6.72854	27	5.55667	2.177
smoothed	EEC	Platyrrhini	omnivore	1000	10	310.168	39.1132	10	101.412	11.1538	10	0.524251	0.0157584	10	0.519454	0.00544531	10	17.832	1.53322	10	6.2466	0.504782
smoothed	EEC	Prosimii	omnivore	1000	32	318.236	146.612	32	128.648	77.1319	32	0.470828	0.0385481	32	0.545654	0.0161119	32	27.3017	18.52	32	10.3597	6.78914
smoothed	BCO	Platyrrhini	folivore	1	13	18.0379	4.4731	13	9.71154	0.846846	13	0.176634	0.0577192	0	NA	NA	13	52.6122	11.1778	13	36.6948	6.12642
smoothed	BCO	Prosimii	folivore	1	27	12.6301	16.3393	27	4.2963	3.45753	27	0.0447508	0.0528884	0	NA	NA	27	12.707	15.5713	27	10.7249	12.4794
smoothed	BCO	Platyrrhini	frugivore	1	40	18.0843	49.7787	40	4.2	2.7632	39	0.049077	0.0980655	0	NA	NA	40	9.14413	10.1501	40	8.49965	9.86575
smoothed	BCO	Prosimii	frugivore	1	17	10.5969	15.9483	17	3.31618	2.67187	17	0.05044	0.0784591	0	NA	NA	17	7.22153	8.30468	17	5.86006	6.66747
smoothed	BCO	Platyrrhini	hardobjectfeeder	1	40	10.103	13.6447	40	2.62812	1.40412	40	0.0491191	0.133467	0	NA	NA	40	2.59167	3.03141	40	2.54257	3.01906
smoothed	BCO	Prosimii	hardobjectfeeder	1	3	22.3497	19.4898	3	3.08333	0.71078	3	0.0643613	0.099462	0	NA	NA	3	0.184	0.182551	3	0.145333	0.129404
smoothed	BCO	Prosimii	insectivore	1	27	9.44326	30.628	27	1.40741	0.719402	26	0.0392787	0.0914299	0	NA	NA	27	0.971037	0.650903	27	0.89037	0.618037
smoothed	BCO	Platyrrhini	omnivore	1	10	5.0296	9.47224	10	1.3125	0.429995	9	0.0203963	0.0641713	0	NA	NA	10	0.7211	0.757451	10	0.6714	0.721316
smoothed	BCO	Prosimii	omnivore	1	32	16.788	58.5895	32	1.79688	1.79598	30	0.0475167	0.126485	0	NA	NA	32	2.9355	4.07703	32	2.78638	3.87556
smoothed	BCO	Platyrrhini	folivore	2	13	18.3432	5.24386	13	10.3558	1.29286	13	0.217903	0.0373185	0	NA	NA	13	63.0588	9.2543	13	40.6448	4.88459
smoothed	BCO	Prosimii	folivore	2	27	21.7288	11.5866	27	8.01852	3.00534	27	0.137823	0.0710559	0	NA	NA	27	20.8491	20.4466	27	14.9956	14.1696
smoothed	BCO	Platyrrhini	frugivore	2	40	18.358	13.203	40	6.8	1.96194	40	0.13303	0.125714	0	NA	NA	40	17.8802	15.8447	40	14.3936	13.0442
smoothed	BCO	Prosimii	frugivore	2	17	9.07106	8.36144	17	5.38971	3.13868	17	0.0751139	0.0798969	0	NA	NA	17	16.0312	17.6503	17	12.6901	13.7031
smoothed	BCO	Platyrrhini	hardobjectfeeder	2	40	15.0652	11.1969	40	7.1	1.21759	40	0.0873551	0.063485	0	NA	NA	40	10.1929	6.1853	40	8.77285	5.41209
smoothed	BCO	Prosimii	hardobjectfeeder	2	3	11.576	13.5266	3	6.66667	0.886825	3	0.0630092	0.0471292	0	NA	NA	3	9.07333	4.86841	3	8.05567	4.6214
smoothed	BCO	Prosimii	insectivore	2	27	32.8554	37.771	27	2.99537	1.77539	26	0.0762452	0.0879248	0	NA	NA	27	1.29496	2.0224	27	1.07522	1.60809
smoothed	BCO	Platyrrhini	omnivore	2	10	13.5798	14.6097	10	2.525	1.27039	10	0.0755453	0.111035	0	NA	NA	10	0.9558	0.87252	10	0.8926	0.851833
smoothed	BCO	Prosimii	omnivore	2	32	40.3348	147.747	32	4.48438	3.19979	30	0.0856964	0.0912202	0	NA	NA	32	8.39806	9.14572	32	6.58553	6.79114
smoothed	BCO	Platyrrhini	folivore	5	13	46.8138	10.7352	13	26.2596	4.32786	13	0.278572	0.0325249	0	NA	NA	13	69.5895	10.4447	13	39.6832	4.55727
smoothed	BCO	Prosimii	folivore	5	27	23.5633	12.1787	27	14.4306	6.05338	27	0.206386	0.0541317	0	NA	NA	27	27.9762	18.628	27	18.3063	11.4963
smoothed	BCO	Platyrrhini	frugivore	5	40	21.032	9.07799	40	12.4656	4.28539	40	0.152074	0.0695949	0	NA	NA	40	25.3529	13.6145	40	19.0075	10.5391
smoothed	BCO	Prosimii	frugivore	5	17	14.844	8.02457	17	10.1103	2.99279	17	0.139178	0.0740722	0	NA	NA	17	21.9493	16.6348	17	15.9059	11.6892
smoothed	BCO	Platyrrhini	hardobjectfeeder	5	40	10.8242	7.0676	40	8.56563	0.454666	40	0.0944454	0.0444057	0	NA	NA	40	20.2381	4.93228	40	16.69	3.78632
smoothed	BCO	Prosimii	hardobjectfeeder	5	3	8.26133	3.91873	3	8.25	0.125	3	0.084371	0.04063	0	NA	NA	3	19.621	3.28922	3	16.4697	1.59425
smoothed	BCO	Prosimii	insectivore	5	27	26.116	10.6274	27	8.77315	2.16646	27	0.242764	0.106891	0	NA	NA	27	6.41348	4.38918	27	3.96752	2.67349
smoothed	BCO	Platyrrhini	omnivore	5	10	17.434	5.89824	10	7.925	0.604382	10	0.175076	0.0502843	0	NA	NA	10	5.6216	1.71228	10	3.936	1.11189
smoothed	BCO	Prosimii	omnivore	5	32	22.0276	29.367	32	8.36328	3.9318	30	0.140583	0.0825152	0	NA	NA	32	13.9887	11.0175	32	9.997	7.82155
smoothed	BCO	Platyrrhini	folivore	10	13	83.4629	12.3592	13	37.7788	2.60016	13	0.340138	0.0323103	0	NA	NA	13	76.1405	10.7108	13	38.4353	4.32553
smoothed	BCO	Prosimii	folivore	10	27	39.3131	22.852	27	22.2315	9.88259	27	0.246731	0.0462791	0	NA	NA	27	30.4797	19.9023	27	18.1594	10.7956
smoothed	BCO	Platyrrhini	frugivore	10	40	28.8369	16.3996	40	18.7844	9.72503	40	0.174936	0.0606566	0	NA	NA	40	27.9215	14.2928	40	19.0991	8.83653
smoothed	BCO	Prosimii	frugivore	10	17	24.4078	16.5905	17	14.3235	6.88665	17	0.166599	0.0636591	0	NA	NA	17	24.1128	16.013	17	16.2342	9.5413
smoothed	BCO	Platyrrhini	hardobjectfeeder	10	40	14.4726	5.71436	40	12.9156	3.38589	40	0.111915	0.0485433	0	NA	NA	40	21.1597	4.48752	40	16.7977	2.90913
smoothed	BCO	Prosimii	hardobjectfeeder	10	3	13.7353	1.73472	3	9.875	0.572822	3	0.104656	0.0216856	0	NA	NA	3	19.7713	1.62846	3	16.0247	1.04569
smoothed	BCO	Prosimii	insectivore	10	27	23.6531	9.13643	27	11.4398	2.81935	27	0.266325	0.0533814	0	NA	NA	27	9.40526	4.11167	27	5.51615	2.33186
smoothed	BCO	Platyrrhini	omnivore	10	10	14.4351	3.8768	10	8.775	0.492302	10	0.18347	0.0270889	0	NA	NA	10	9.2228	1.42358	10	6.3638	0.739156
smoothed	BCO	Prosimii	omnivore	10	32	27.8503	33.9874	32	12.8438	5.71668	32	0.170012	0.0685779	0	NA	NA	32	15.2716	11.0153	32	10.2393	7.04761
smoothed	BCO	Platyrrhini	folivore	20	13	113.759	15.6884	13	47.7596	3.53534	13	0.378727	0.0345524	0	NA	NA	13	79.7187	10.952	13	37.2897	4.39893
smoothed	BCO	Prosimii	folivore	20	27	72.2418	35.6282	27	32.0602	12.182	27	0.290431	0.0461727	0	NA	NA	27	31.8155	20.6206	27	17.5451	10.7532
smoothed	BCO	Platyrrhini	frugivore	20	40	48.2097	21.1277	40	28.8	8.28807	40	0.22082	0.0616421	0	NA	NA	40	29.4969	15.2179	40	18.3815	8.5749
smoothed	BCO	Prosimii	frugivore	20	17	36.3896	27.5055	17	20.1544	10.2825	17	0.182554	0.0659695	0	NA	NA	17	24.2189	16.4959	17	15.6619	9.25598
smoothed	BCO	Platyrrhini	hardobjectfeeder	20	40	30.6655	8.53117	40	23.7437	4.14394	40	0.161601	0.0484493	0	NA	NA	40	22.0933	4.85866	40	15.845	2.72751
smoothed	BCO	Prosimii	hardobjectfeeder	20	3	19.7147	0.832349	3	13.7083	0.970932	3	0.122846	0.0203496	0	NA	NA	3	19.1487	2.98456	3	14.9363	1.94542
smoothed	BCO	Prosimii	insectivore	20	27	36.3825	19.413	27	17.3102	6.67861	27	0.290155	0.0425361	0	NA	NA	27	10.2016	4.28452	27	5.64856	2.08291
smoothed	BCO	Platyrrhini	omnivore	20	10	20.0479	6.45436	10	13.6875	2.97924	10	0.192699	0.0391774	0	NA	NA	10	9.8148	1.4959	10	6.6403	0.693153
smoothed	BCO	Prosimii	omnivore	20	32	41.9353	29.2631	32	19.1328	8.61415	32	0.222579	0.0512271	0	NA	NA	32	16.1486	11.0582	32	9.99109	6.43006
smoothed	BCO	Platyrrhini	folivore	50	13	145.363	18.7506	13	60.9135	5.3056	13	0.3942	0.0339754	0	NA	NA	13	80.5922	10.7943	13	36.5673	4.34144
smoothed	BCO	Prosimii	folivore	50	27	112.875	34.3739	27	47.2176	13.395	27	0.330707	0.0454578	0	NA	NA	27	33.4422	21.1417	27	17.2078	10.6227
smoothed	BCO	Platyrrhini	frugivore	50	40	82.8152	19.8955	40	44.225	8.59544	40	0.27138	0.0492829	0	NA	NA	40	30.7319	15.0649	40	17.7413	8.53553
smoothed	BCO	Prosimii	frugivore	50	17	63.0089	37.9392	17	33.1397	12.2788	17	0.218497	0.0612182	0	NA	NA	17	25.5114	17.4284	17	15.4329	9.30753
smoothed	BCO	Platyrrhini	hardobjectfeeder	50	40	57.1298	10.0354	40	36.0875	6.04286	40	0.209405	0.0416043	0	NA	NA	40	23.0064	4.8696	40	15.0519	2.76722
smoothed	BCO	Prosimii	hardobjectfeeder	50	3	36.883	2.11126	3	36.4583	1.7063	3	0.163153	0.0246442	0	NA	NA	3	20.574	3.24219	3	14.7973	1.87755
smoothed	BCO	Prosimii	insectivore	50	27	83.766	28.1248	27	30.9157	6.40475	27	0.354716	0.0447472	0	NA	NA	27	11.0491	4.68512	27	5.374	2.01151
smoothed	BCO	Platyrrhini	omnivore	50	10	65.1895	10.2057	10	29.2375	1.85447	10	0.287591	0.03655	0	NA	NA	10	11.0266	1.53376	10	6.1751	0.59728
smoothed	BCO	Prosimii	omnivore	50	32	71.6367	39.3579	32	32.7617	13.1921	32	0.269402	0.0524027	0	NA	NA	32	17.596	11.9421	32	9.83981	6.29491
smoothed	BCO	Platyrrhini	folivore	100	13	179.287	28.5413	13	78.1635	8.79192	13	0.39537	0.0345532	0	NA	NA	13	80.3009	10.7825	13	36.3465	4.30794
smoothed	BCO	Prosimii	folivore	100	27	151.629	40.0776	27	63.3148	16.1154	27	0.351586	0.0482112	0	NA	NA	27	34.0353	20.9522	27	17.0362	10.566
smoothed	BCO	Platyrrhini	frugivore	100	40	110.169	24.3859	40	56.5688	11.7585	40	0.28693	0.0477212	0	NA	NA	40	31.0234	14.9121	40	17.5113	8.50457
smoothed	BCO	Prosimii	frugivore	100	17	88.3772	46.6968	17	47.7426	16.0642	17	0.237527	0.0541452	0	NA	NA	17	25.9802	17.4885	17	15.322	9.3119
smoothed	BCO	Platyrrhini	hardobjectfeeder	100	40	78.528	12.2838	40	49.4	7.68986	40	0.223589	0.0398729	0	NA	NA	40	23.2665	4.81608	40	14.823	2.78984
smoothed	BCO	Prosimii	hardobjectfeeder	100	3	48.486	8.04929	3	51.7083	8.08677	3	0.17205	0.0257921	0	NA	NA	3	20.7197	3.21712	3	14.6387	1.80627
smoothed	BCO	Prosimii	insectivore	100	27	135.512	55.8656	27	42.0509	6.29496	27	0.402196	0.0413427	0	NA	NA	27	11.9207	4.86865	27	5.29411	1.98165
smoothed	BCO	Platyrrhini	omnivore	100	10	100.667	12.214	10	39.6875	2.35647	10	0.331154	0.032382	0	NA	NA	10	11.7511	1.55432	10	6.0379	0.598633
smoothed	BCO	Prosimii	omnivore	100	32	99.645	44.8845	32	44.4375	14.9128	32	0.294952	0.0456393	0	NA	NA	32	18.1225	12.0842	32	9.77203	6.27968
smoothed	BCO	Platyrrhini	folivore	200	13	245.834	57.6755	13	117.202	31.1559	13	0.395599	0.0343744	0	NA	NA	13	80.1035	10.8278	13	36.237	4.30334
smoothed	BCO	Prosimii	folivore	200	27	197.461	47.5735	27	85.6944	24.8825	27	0.360881	0.0496796	0	NA	NA	27	34.2844	20.8356	27	16.9644	10.5555
smoothed	BCO	Platyrrhini	frugivore	200	40	149.175	34.5096	40	74.8969	18.5756	40	0.29458	0.0472114	0	NA	NA	40	31.147	14.8356	40	17.3925	8.49864
smoothed	BCO	Prosimii	frugivore	200	17	115.564	54.2424	17	66.0662	21.3501	17	0.245667	0.0513691	0	NA	NA	17	26.1019	17.4917	17	15.2372	9.32984
smoothed	BCO	Platyrrhini	hardobjectfeeder	200	40	110.333	17.0586	40	69.425	10.5042	40	0.230284	0.0396242	0	NA	NA	40	23.3843	4.76919	40	14.7125	2.78606
smoothed	BCO	Prosimii	hardobjectfeeder	200	3	64.338	6.76672	3	72.9583	2.1299	3	0.175683	0.0254019	0	NA	NA	3	20.6753	3.17937	3	14.5043	1.793
smoothed	BCO	Prosimii	insectivore	200	27	172.78	64.0259	27	55.1852	11.7751	27	0.425026	0.0430485	0	NA	NA	27	12.3126	4.93155	27	5.23804	1.9804
smoothed	BCO	Platyrrhini	omnivore	200	10	127.4	16.3556	10	51.7125	4.11976	10	0.347314	0.0303287	0	NA	NA	10	11.9544	1.54076	10	5.95	0.59802
smoothed	BCO	Prosimii	omnivore	200	32	131.644	51.2328	32	58.2305	19.7708	32	0.31411	0.0404277	0	NA	NA	32	18.3312	12.114	32	9.72228	6.28806
smoothed	BCO	Platyrrhini	folivore	500	13	392.858	79.8598	13	209.663	38.9816	13	0.395124	0.0342165	0	NA	NA	13	79.883	10.8377	13	36.1726	4.32834
smoothed	BCO	Prosimii	folivore	500	27	281.984	79.1457	27	129.917	43.6089	27	0.365921	0.0515026	0	NA	NA	27	34.4237	20.8054	27	16.9129	10.5342
smoothed	BCO	Platyrrhini	frugivore	500	40	256.157	75.637	40	128.584	43.4069	40	0.297784	0.0457403	0	NA	NA	40	31.1892	14.8029	40	17.3404	8.49993
smoothed	BCO	Prosimii	frugivore	500	17	165.694	71.0823	17	103.265	31.5281	17	0.250213	0.050559	0	NA	NA	17	26.1431	17.4552	17	15.1735	9.32271
smoothed	BCO	Platyrrhini	hardobjectfeeder	500	40	209.805	41.3247	39	131.285	24.9205	40	0.234457	0.0400466	0	NA	NA	40	23.4649	4.72054	40	14.6513	2.78766
smoothed	BCO	Prosimii	hardobjectfeeder	500	3	91.4357	9.36663	3	104.542	2.50416	3	0.176705	0.0248362	0	NA	NA	3	20.6327	3.18019	3	14.445	1.79328
smoothed	BCO	Prosimii	insectivore	500	27	233.879	66.0675	27	78.0556	17.1973	27	0.436593	0.0445506	0	NA	NA	27	12.4846	4.95952	27	5.19837	1.97389
smoothed	BCO	Platyrrhini	omnivore	500	10	175.975	24.7999	10	68.4875	6.0359	10	0.355255	0.0308431	0	NA	NA	10	12.0216	1.54403	10	5.8892	0.589969
smoothed	BCO	Prosimii	omnivore	500	32	185.336	70.5387	32	87.875	32.0105	32	0.324791	0.0426461	0	NA	NA	32	18.4327	12.1198	32	9.67628	6.28128
smoothed	BCO	Platyrrhini	folivore	1000	13	514.872	130.616	13	294.683	60.5785	13	0.394494	0.034316	0	NA	NA	13	79.7928	10.8853	13	36.1743	4.33267
smoothed	BCO	Prosimii	folivore	1000	27	375.557	125.481	27	182.556	67.0781	27	0.367329	0.0512306	0	NA	NA	27	34.4912	20.8207	27	16.9519	10.6412
smoothed	BCO	Platyrrhini	frugivore	1000	40	348.515	118.935	40	188.966	69.5223	40	0.297041	0.0454314	0	NA	NA	40	31.1367	14.7862	40	17.3373	8.50289
smoothed	BCO	Prosimii	frugivore	1000	17	219.609	87.6374	17	142.493	43.3121	17	0.252005	0.0500183	0	NA	NA	17	26.1654	17.4372	17	15.1556	9.32602
smoothed	BCO	Platyrrhini	hardobjectfeeder	1000	40	316.745	84.1855	40	212.312	57.147	40	0.234886	0.0402743	0	NA	NA	40	23.4883	4.68458	40	14.6594	2.79188
smoothed	BCO	Prosimii	hardobjectfeeder	1000	3	118.838	15.5486	3	145.542	20.5523	3	0.177311	0.0250244	0	NA	NA	3	20.6337	3.18192	3	14.4273	1.78265
smoothed	BCO	Prosimii	insectivore	1000	27	297.265	74.9935	27	104.958	24.2213	27	0.440751	0.0458773	0	NA	NA	27	12.5389	4.96377	27	5.18037	1.96599
smoothed	BCO	Platyrrhini	omnivore	1000	10	252.914	33.4493	10	102	11.6467	10	0.357558	0.0309801	0	NA	NA	10	12.0318	1.53757	10	5.8675	0.587284
smoothed	BCO	Prosimii	omnivore	1000	32	237.318	89.3739	32	113.543	43.4061	32	0.327984	0.0445285	0	NA	NA	32	18.4608	12.1209	32	9.66772	6.2899
unsmoothed	EEC	Platyrrhini	folivore	1	13	55.5819	6.02353	13	15.7404	1.4635	13	0.558259	0.0236081	13	0.596739	0.00864202	13	114.131	11.563	13	37.4138	4.21911
unsmoothed	EEC	Prosimii	folivore	1	27	25.7736	17.4834	27	6.53028	5.59876	27	0.458721	0.0598882	27	0.613625	0.0210495	27	45.7164	30.5032	27	17.8245	11.0577
unsmoothed	EEC	Platyrrhini	frugivore	1	40	22.0402	12.8794	40	6.21563	4.61672	40	0.44318	0.0455648	40	0.626268	0.019404	40	43.2805	24.2091	40	17.2939	8.71771
unsmoothed	EEC	Prosimii	frugivore	1	17	16.2668	14.6951	17	4.99265	4.55296	17	0.327626	0.10503	17	0.639559	0.0258153	17	32.7135	23.2563	17	15.4314	9.47472
unsmoothed	EEC	Platyrrhini	hardobjectfeeder	1	40	16.7473	3.56998	40	5.24375	1.29933	40	0.415168	0.028416	40	0.648574	0.0144353	40	33.6763	7.3172	40	14.6555	3.1048
unsmoothed	EEC	Prosimii	hardobjectfeeder	1	3	13.257	2.72227	3	4.5	1.51554	3	0.332819	0.010263	3	0.672127	0.00943186	3	27.6537	3.74306	3	14.194	1.72499
unsmoothed	EEC	Prosimii	insectivore	1	27	5.24826	4.07493	27	0.546296	0.641277	27	0.405874	0.0806282	27	0.611079	0.0262674	27	11.804	6.6333	27	4.99641	2.14253
unsmoothed	EEC	Platyrrhini	omnivore	1	10	4.6753	1.32877	10	0.775	0.686679	10	0.373377	0.0528792	10	0.628898	0.0208108	10	12.1885	1.84536	10	5.7393	0.486391
unsmoothed	EEC	Prosimii	omnivore	1	32	12.0447	11.0388	32	3.08203	3.27189	32	0.344041	0.147447	32	0.621206	0.0197429	32	23.4398	17.8524	32	9.89594	6.7551
unsmoothed	EEC	Platyrrhini	folivore	2	13	81.061	6.75961	13	23.0577	1.43034	13	0.571973	0.0240508	13	0.579887	0.0100662	13	117.821	12.0338	13	37.5796	4.28579
unsmoothed	EEC	Prosimii	folivore	2	27	48.1673	22.6965	27	12.6898	6.21513	27	0.4878	0.0466096	27	0.604133	0.0200107	27	48.5346	31.1146	27	18.0153	11.0091
unsmoothed	EEC	Platyrrhini	frugivore	2	40	38.0168	15.4494	40	11.8875	4.91138	40	0.48124	0.0346367	40	0.611246	0.0261716	40	46.6407	24.574	40	17.5742	8.73526
unsmoothed	EEC	Prosimii	frugivore	2	17	31.2603	22.8197	17	9.68382	6.0593	17	0.370517	0.0819768	17	0.631108	0.0349448	17	35.1738	23.9532	17	15.6281	9.5405
unsmoothed	EEC	Platyrrhini	hardobjectfeeder	2	40	30.5895	4.04716	40	10.726	1.83632	40	0.448817	0.0190172	40	0.639099	0.0152862	40	36.6424	7.39146	40	14.9435	3.0977
unsmoothed	EEC	Prosimii	hardobjectfeeder	2	3	23.5213	4.05253	3	8.83333	0.850857	3	0.36137	0.0203348	3	0.675902	0.00778688	3	30.021	4.03297	3	14.5603	1.8277
unsmoothed	EEC	Prosimii	insectivore	2	27	17.9389	10.1368	27	3.13426	2.02506	27	0.47308	0.0514511	27	0.597189	0.0232103	27	13.782	6.33641	27	5.29259	2.16624
unsmoothed	EEC	Platyrrhini	omnivore	2	10	15.8013	1.94419	10	3.8125	0.868528	10	0.44801	0.0220798	10	0.625381	0.0107392	10	14.7283	1.17517	10	6.0159	0.533945
unsmoothed	EEC	Prosimii	omnivore	2	32	26.7864	21.0483	32	6.77344	5.33726	32	0.40297	0.107929	32	0.62419	0.0212041	32	25.5502	18.6598	32	10.0936	6.78136
unsmoothed	EEC	Platyrrhini	folivore	5	13	122.174	14.0931	13	34.4135	3.52978	13	0.579536	0.0229724	13	0.559398	0.0100357	13	120.122	11.9956	13	37.749	4.32851
unsmoothed	EEC	Prosimii	folivore	5	27	87.5693	28.6721	27	23.0694	7.45929	27	0.506569	0.0439006	27	0.583512	0.019577	27	50.1665	30.9517	27	18.1891	11.0319
unsmoothed	EEC	Platyrrhini	frugivore	5	40	66.8992	17.9205	40	20.4375	5.97846	40	0.49764	0.0297326	40	0.589766	0.0232426	40	48.501	24.9266	40	17.7585	8.69177
unsmoothed	EEC	Prosimii	frugivore	5	17	58.6328	31.8752	17	17.0221	6.09579	17	0.403868	0.0610947	17	0.612562	0.0359233	17	36.8509	23.6964	17	15.7829	9.52681
unsmoothed	EEC	Platyrrhini	hardobjectfeeder	5	40	50.2853	6.67724	40	17.1719	2.32025	40	0.463842	0.0218923	40	0.616117	0.0156488	40	38.2681	7.33619	40	15.1736	3.14268
unsmoothed	EEC	Prosimii	hardobjectfeeder	5	3	36.3737	3.68942	3	13.125	0.544862	3	0.337888	0.0611354	3	0.650375	0.00741193	3	30.786	3.5946	3	15.7853	3.0637
unsmoothed	EEC	Prosimii	insectivore	5	27	51.8723	18.6085	27	11.0602	4.04161	27	0.511686	0.0424586	27	0.590198	0.0174437	27	15.2081	6.65477	27	5.42404	2.15698
unsmoothed	EEC	Platyrrhini	omnivore	5	10	42.9434	4.91004	10	11.8625	1.67337	10	0.497124	0.0146277	10	0.601838	0.0088984	10	16.5455	1.53703	10	6.1179	0.525773
unsmoothed	EEC	Prosimii	omnivore	5	32	53.7817	32.2299	32	13.6992	7.7023	32	0.452154	0.057435	32	0.605982	0.0264764	32	26.8017	18.7208	32	10.2605	6.78811
unsmoothed	EEC	Platyrrhini	folivore	10	13	161.509	20.1961	13	46.4038	5.26786	13	0.581963	0.0225765	13	0.544334	0.0104321	13	121.04	12.0545	13	37.85	4.30047
unsmoothed	EEC	Prosimii	folivore	10	27	130.905	37.6934	27	33.2037	10.0732	27	0.511337	0.0422928	27	0.563434	0.0214143	27	50.644	30.9547	27	18.2453	11.0335
unsmoothed	EEC	Platyrrhini	frugivore	10	40	94.6667	23.1867	40	29.6438	8.76658	40	0.50186	0.0296708	40	0.572947	0.0222227	40	49.0523	25.0716	40	17.8279	8.6932
unsmoothed	EEC	Prosimii	frugivore	10	17	83.9878	40.1792	17	22.8382	8.05763	17	0.414314	0.0535019	17	0.588798	0.0350544	17	37.367	23.5862	17	15.8236	9.50969
unsmoothed	EEC	Platyrrhini	hardobjectfeeder	10	40	72.2232	8.6679	40	25.8469	3.39642	40	0.476112	0.0372995	40	0.60334	0.0165324	40	39.4605	9.13367	40	15.1741	3.07754
unsmoothed	EEC	Prosimii	hardobjectfeeder	10	3	45.8057	6.14529	3	17.3333	3.20725	3	0.368011	0.0142881	3	0.604479	0.0107576	3	30.9617	3.61652	3	14.8267	1.68028
unsmoothed	EEC	Prosimii	insectivore	10	27	88.7244	24.4306	27	19.662	5.63277	27	0.529007	0.03907	27	0.576122	0.0148053	27	15.8779	6.72983	27	5.48389	2.16613
unsmoothed	EEC	Platyrrhini	omnivore	10	10	70.9641	6.44598	10	18.725	2.13746	10	0.514086	0.0158476	10	0.583421	0.00719021	10	17.2842	1.53619	10	6.1798	0.529992
unsmoothed	EEC	Prosimii	omnivore	10	32	81.6433	40.6061	32	19.9922	8.93226	32	0.471135	0.059056	32	0.590469	0.0278453	32	27.4717	18.6048	32	10.3072	6.79837
unsmoothed	EEC	Platyrrhini	folivore	20	13	217.571	35.2874	13	69.9231	10.3299	13	0.583537	0.0224253	13	0.531213	0.0115064	13	121.657	12.144	13	37.9234	4.31124
unsmoothed	EEC	Prosimii	folivore	20	27	178.067	46.6409	27	47.1991	15.0865	27	0.512862	0.0425547	27	0.541018	0.0252624	27	50.8593	31.0118	27	18.277	11.0424
unsmoothed	EEC	Platyrrhini	frugivore	20	40	130.769	32.4852	40	44.3469	13.4899	40	0.505301	0.0292058	40	0.556768	0.0214394	40	49.4697	25.2106	40	17.8686	8.70716
unsmoothed	EEC	Prosimii	frugivore	20	17	110.613	53.6378	17	32.0147	13.1384	17	0.417361	0.0519661	17	0.555105	0.0326179	17	37.5769	23.5982	17	15.8523	9.51612
unsmoothed	EEC	Platyrrhini	hardobjectfeeder	20	40	102.111	13.1669	40	40.6594	5.14392	40	0.474552	0.0201308	40	0.586092	0.0142483	40	39.1535	7.26924	40	15.2001	3.07869
unsmoothed	EEC	Prosimii	hardobjectfeeder	20	3	58.8683	1.42217	3	22.4167	4.51444	3	0.369443	0.0140081	3	0.549934	0.0106293	3	31.1137	3.5885	3	14.8577	1.6708
unsmoothed	EEC	Prosimii	insectivore	20	27	132.255	34.4271	27	29.4537	7.56146	27	0.535383	0.0386141	27	0.558362	0.0118218	27	16.1341	6.72861	27	5.51178	2.17
unsmoothed	EEC	Platyrrhini	omnivore	20	10	103.204	9.53857	10	27.6374	1.81179	10	0.520923	0.0146249	10	0.570119	0.0115174	10	17.5429	1.50763	10	6.1867	0.504061
unsmoothed	EEC	Prosimii	omnivore	20	32	111.985	48.9631	32	28.0786	10.3958	32	0.472673	0.0387651	32	0.568646	0.0291708	32	27.3145	18.6074	32	10.3226	6.79506
unsmoothed	EEC	Platyrrhini	folivore	50	13	347.997	73.2481	13	150.567	31.56	13	0.586101	0.0216755	13	0.515413	0.0121194	13	122.546	12.4313	13	37.9989	4.31871
unsmoothed	EEC	Prosimii	folivore	50	27	253.506	66.1616	27	80.0324	29.9027	27	0.513545	0.0421538	27	0.527652	0.015867	27	50.9513	31.0073	27	18.2899	11.028
unsmoothed	EEC	Platyrrhini	frugivore	50	40	209.772	63.8711	40	91.7375	37.3929	40	0.50936	0.0294321	40	0.537899	0.0218049	40	50.015	25.5896	40	17.9097	8.74085
unsmoothed	EEC	Prosimii	frugivore	50	17	147.036	69.2821	17	53.0441	23.4043	17	0.417329	0.0516094	17	0.544592	0.0216185	17	37.6448	23.6028	17	15.8813	9.50868
unsmoothed	EEC	Platyrrhini	hardobjectfeeder	50	40	176.932	80.5035	40	93.2281	51.8542	40	0.477978	0.0201415	40	0.56475	0.0125307	40	39.5234	7.31623	40	15.2406	3.086
unsmoothed	EEC	Prosimii	hardobjectfeeder	50	3	79.5013	6.70623	3	44.9583	4.35591	3	0.369324	0.0144404	3	0.589108	0.0181791	3	31.1357	3.60102	3	14.8707	1.6638
unsmoothed	EEC	Prosimii	insectivore	50	27	190.076	52.4582	27	45.0833	12.337	27	0.537618	0.0377847	27	0.529038	0.0119727	27	16.2376	6.74696	27	5.52652	2.17677
unsmoothed	EEC	Platyrrhini	omnivore	50	10	157.416	17.9193	10	44.125	4.0436	10	0.523763	0.0154316	10	0.545874	0.00708753	10	17.694	1.5312	10	6.2042	0.503641
unsmoothed	EEC	Prosimii	omnivore	50	32	155.355	62.9461	32	46.2383	17.6548	32	0.474464	0.0370446	32	0.547148	0.0207999	32	27.3649	18.5828	32	10.3477	6.80307
unsmoothed	EEC	Platyrrhini	folivore	100	13	538.753	145.269	13	327.192	82.6381	13	0.589231	0.0220114	13	0.507149	0.0123297	13	123.37	12.4455	13	38.0199	4.33652
unsmoothed	EEC	Prosimii	folivore	100	27	349.947	98.9654	27	129.986	56.7413	27	0.513712	0.0421377	27	0.533234	0.0132207	27	51.006	31.0423	27	18.3014	11.0441
unsmoothed	EEC	Platyrrhini	frugivore	100	40	319.471	117.7	40	194.075	101.096	40	0.511958	0.0300787	40	0.52629	0.0211949	40	50.4519	25.9436	40	17.9444	8.74927
unsmoothed	EEC	Prosimii	frugivore	100	17	205.686	91.948	17	90.625	44.1568	17	0.418214	0.0513415	17	0.565467	0.026873	17	37.714	23.6293	17	15.8859	9.50801
unsmoothed	EEC	Platyrrhini	hardobjectfeeder	100	40	253.514	44.7712	40	160.966	23.8685	40	0.480405	0.0201967	40	0.552111	0.0107425	40	39.774	7.34936	40	15.2629	3.0859
unsmoothed	EEC	Prosimii	hardobjectfeeder	100	3	109.817	9.87989	3	86.25	2.83945	3	0.370528	0.0143885	3	0.614758	0.014167	3	31.2033	3.60127	3	14.8671	1.65955
unsmoothed	EEC	Prosimii	insectivore	100	27	244.981	70.5761	27	63.2222	18.8406	27	0.537028	0.0374533	27	0.519412	0.0140566	27	16.2399	6.75802	27	5.53244	2.17685
unsmoothed	EEC	Platyrrhini	omnivore	100	10	212.635	23.2171	10	64.475	6.21037	10	0.525238	0.0155571	10	0.531415	0.00547118	10	17.7672	1.53607	10	6.2115	0.503468
unsmoothed	EEC	Prosimii	omnivore	100	32	205.198	78.988	32	72.6534	32.3625	32	0.474441	0.0375921	32	0.546936	0.0159908	32	27.3898	18.5897	32	10.3508	6.80164
unsmoothed	EEC	Platyrrhini	folivore	200	13	932.608	318.022	13	619.192	191.952	13	0.590022	0.0219512	13	0.506367	0.0122231	13	123.592	12.4615	13	38.0281	4.33678
unsmoothed	EEC	Prosimii	folivore	200	27	494.83	152.593	27	217.657	101.9	27	0.514159	0.0419056	27	0.532342	0.0139426	27	51.0399	31.0376	27	18.3025	11.0473
unsmoothed	EEC	Platyrrhini	frugivore	200	40	538.247	261.409	40	349.569	197.901	40	0.513678	0.0317525	40	0.523127	0.0203971	40	50.7263	26.3034	40	17.9487	8.75092
unsmoothed	EEC	Prosimii	frugivore	200	17	299.014	127.2	17	166.169	79.4991	17	0.419432	0.0511353	17	0.568763	0.0282924	17	37.7809	23.6216	17	15.8871	9.50441
unsmoothed	EEC	Platyrrhini	hardobjectfeeder	200	40	418.671	84.0562	40	291.469	47.5675	40	0.481225	0.020047	40	0.548397	0.0111028	40	39.8536	7.36793	40	15.268	3.08675
unsmoothed	EEC	Prosimii	hardobjectfeeder	200	3	164.822	16.8816	3	171	18.3767	3	0.370993	0.0140032	3	0.622989	0.0144311	3	31.244	3.59752	3	14.8727	1.65648
unsmoothed	EEC	Prosimii	insectivore	200	27	331.616	105.787	27	95.0602	34.6	27	0.537456	0.0375759	27	0.513501	0.0156428	27	16.2556	6.76142	27	5.53222	2.17087
unsmoothed	EEC	Platyrrhini	omnivore	200	10	289.666	34.4007	10	107.175	9.96281	10	0.526945	0.0155167	10	0.519092	0.00474606	10	17.8512	1.53466	10	6.2198	0.503904
unsmoothed	EEC	Prosimii	omnivore	200	32	276.042	108.024	32	118.875	57.0553	32	0.474336	0.0387747	32	0.542503	0.014875	32	27.4064	18.5882	32	10.3448	6.79139
unsmoothed	EEC	Platyrrhini	folivore	500	13	2005.66	457.953	13	1052.62	279.94	13	0.589632	0.0219983	13	0.505782	0.0126635	13	123.451	12.4599	13	38.0146	4.34109
unsmoothed	EEC	Prosimii	folivore	500	27	814.414	324.393	27	382.333	180.855	27	0.51392	0.0419408	27	0.529645	0.0142086	27	51.0196	31.0051	27	18.3046	11.0404
unsmoothed	EEC	Platyrrhini	frugivore	500	40	1264.77	832.084	40	593.128	363.661	40	0.512097	0.0301602	40	0.516976	0.0237909	40	50.4749	25.9804	40	17.9429	8.74958
unsmoothed	EEC	Prosimii	frugivore	500	17	529.948	217.363	17	330.912	122.968	17	0.420358	0.0508352	17	0.567467	0.0277313	17	37.8092	23.5737	17	15.8862	9.49998
unsmoothed	EEC	Platyrrhini	hardobjectfeeder	500	40	913.342	194.059	40	518.7	98.3463	40	0.480433	0.019992	40	0.54535	0.0142117	40	39.7761	7.36459	40	15.2618	3.08604
unsmoothed	EEC	Prosimii	hardobjectfeeder	500	3	311.848	28.8052	3	336.292	68.6847	3	0.371126	0.0138632	3	0.625609	0.0129839	3	31.2477	3.59473	3	14.8707	1.65726
unsmoothed	EEC	Prosimii	insectivore	500	27	496.879	147.212	27	174.792	61.2234	27	0.538001	0.0374875	27	0.506148	0.0158673	27	16.272	6.75865	27	5.53267	2.16942
unsmoothed	EEC	Platyrrhini	omnivore	500	10	459.371	102.375	10	233.3	24.7883	10	0.528826	0.01565	10	0.509257	0.00547823	10	17.9313	1.53728	10	6.2243	0.503249
unsmoothed	EEC	Prosimii	omnivore	500	32	434.624	172.594	32	213.832	104.774	32	0.474441	0.0384616	32	0.538829	0.0139056	32	27.3973	18.5654	32	10.3447	6.79147
unsmoothed	EEC	Platyrrhini	folivore	1000	13	3069.57	813.059	13	1419.9	384.327	13	0.589177	0.0219978	13	0.513288	0.0102542	13	123.34	12.4394	13	38.0148	4.33679
unsmoothed	EEC	Prosimii	folivore	1000	27	1148.02	472.101	27	534.676	246.77	27	0.513821	0.0422939	27	0.528704	0.0144253	27	50.9862	30.9837	27	18.2998	11.0431
unsmoothed	EEC	Platyrrhini	frugivore	1000	40	1847.1	1249.03	40	791.087	479.582	40	0.511662	0.0301099	40	0.515308	0.0212358	40	50.4221	25.9467	40	17.9409	8.74897
unsmoothed	EEC	Prosimii	frugivore	1000	17	784.735	288.952	17	496.721	154.835	17	0.42039	0.0506336	17	0.567604	0.0278231	17	37.7922	23.5474	17	15.884	9.49976
unsmoothed	EEC	Platyrrhini	hardobjectfeeder	1000	40	1304.97	279.244	40	691.803	138.781	40	0.480426	0.0204422	40	0.539043	0.013654	40	39.764	7.34667	40	15.2584	3.08645
unsmoothed	EEC	Prosimii	hardobjectfeeder	1000	3	463.465	45.2565	3	494.542	110.443	3	0.370883	0.0138576	3	0.627667	0.0125628	3	31.2283	3.58517	3	14.869	1.65747
unsmoothed	EEC	Prosimii	insectivore	1000	27	698.75	216.467	27	269.949	92.4324	27	0.538796	0.0387543	27	0.502385	0.0157331	27	16.2924	6.74253	27	5.53207	2.16909
unsmoothed	EEC	Platyrrhini	omnivore	1000	10	792.386	115.447	10	371.4	49.239	10	0.528544	0.0156501	10	0.508281	0.00704201	10	17.9196	1.53814	10	6.2237	0.503363
unsmoothed	EEC	Prosimii	omnivore	1000	32	598.131	228.487	32	301.656	147.185	32	0.474011	0.0382333	32	0.537529	0.0139405	32	27.3783	18.5502	32	10.3503	6.79959
unsmoothed	BCO	Platyrrhini	folivore	1	13	36.95	7.01319	13	10.5481	1.80389	13	0.366232	0.0339885	0	NA	NA	13	71.8902	10.4147	13	34.485	4.39361
unsmoothed	BCO	Prosimii	folivore	1	27	12.9307	12.7958	27	3.27778	3.44781	27	0.306037	0.0617808	0	NA	NA	27	28.9154	21.0221	27	15.431	10.5745
unsmoothed	BCO	Platyrrhini	frugivore	1	40	8.48565	7.12378	40	2.32812	2.12711	40	0.204097	0.0527706	0	NA	NA	40	23.7508	13.4594	40	15.5455	8.55931
unsmoothed	BCO	Prosimii	frugivore	1	17	8.15047	9.39716	17	2.54412	2.51711	17	0.176168	0.0929999	0	NA	NA	17	21.6479	17.5921	17	13.5665	9.6254
unsmoothed	BCO	Platyrrhini	hardobjectfeeder	1	40	3.1197	2.20413	40	1.85	0.873029	40	0.131811	0.0511981	0	NA	NA	40	16.9626	4.76557	40	12.8112	2.75304
unsmoothed	BCO	Prosimii	hardobjectfeeder	1	3	2.90833	1.00259	3	1.91667	1.09211	3	0.137682	0.0268048	0	NA	NA	3	17.063	3.43065	3	12.8757	1.99285
unsmoothed	BCO	Prosimii	insectivore	1	27	2.24567	1.70237	27	0.49537	0.511269	27	0.315446	0.0786813	0	NA	NA	27	7.2433	3.72492	27	3.77848	1.73577
unsmoothed	BCO	Platyrrhini	omnivore	1	10	0.8738	0.547079	10	0.3	0.417499	10	0.206512	0.0435302	0	NA	NA	10	6.2596	1.37847	10	4.094	0.607726
unsmoothed	BCO	Prosimii	omnivore	1	32	8.06719	21.3127	32	1.27734	1.56825	32	0.221292	0.150135	0	NA	NA	32	13.4553	11.3024	32	7.92134	6.09663
unsmoothed	BCO	Platyrrhini	folivore	2	13	62.4718	7.51831	13	21.0288	2.53371	13	0.38011	0.0329224	0	NA	NA	13	75.7797	10.3658	13	35.3642	4.30291
unsmoothed	BCO	Prosimii	folivore	2	27	31.5405	19.1697	27	9.01389	6.61214	27	0.34887	0.0512935	0	NA	NA	27	32.1907	20.8838	27	16.2064	10.5435
unsmoothed	BCO	Platyrrhini	frugivore	2	40	21.4486	13.4843	40	7.9	5.832	40	0.254048	0.0528265	0	NA	NA	40	27.5208	14.1791	40	16.5253	8.54971
unsmoothed	BCO	Prosimii	frugivore	2	17	18.0836	18.3758	17	6.66912	6.02727	17	0.204728	0.0819802	0	NA	NA	17	23.765	17.8121	17	14.423	9.5072
unsmoothed	BCO	Platyrrhini	hardobjectfeeder	2	40	11.3478	4.28428	40	5.47187	1.94732	40	0.18283	0.0455008	0	NA	NA	40	20.05	4.91396	40	13.7775	2.8053
unsmoothed	BCO	Prosimii	hardobjectfeeder	2	3	8.342	1.71305	3	5.04167	1.43795	3	0.147574	0.0177938	0	NA	NA	3	18.7697	2.79153	3	13.932	1.66167
unsmoothed	BCO	Prosimii	insectivore	2	27	10.2756	7.38892	27	1.67593	1.337	27	0.382552	0.0522185	0	NA	NA	27	9.76574	4.44832	27	4.47074	1.86706
unsmoothed	BCO	Platyrrhini	omnivore	2	10	5.711	2.77783	10	1.475	0.79013	10	0.265486	0.0438759	0	NA	NA	10	8.5537	1.77411	10	4.97	0.615002
unsmoothed	BCO	Prosimii	omnivore	2	32	17.2534	21.971	32	4.07031	3.99873	32	0.255053	0.0872884	0	NA	NA	32	16.2276	11.953	32	8.93072	6.13822
unsmoothed	BCO	Platyrrhini	folivore	5	13	100.92	13.2506	13	34.4615	3.19724	13	0.38944	0.0352055	0	NA	NA	13	78.3564	10.8567	13	35.8785	4.33548
unsmoothed	BCO	Prosimii	folivore	5	27	66.3834	25.3735	27	20.6713	8.9276	27	0.363965	0.051545	0	NA	NA	27	33.881	20.8779	27	16.6748	10.5356
unsmoothed	BCO	Platyrrhini	frugivore	5	40	48.0605	17.1618	40	18.8062	8.2193	40	0.282381	0.0466572	0	NA	NA	40	29.8401	14.537	40	17.0588	8.49434
unsmoothed	BCO	Prosimii	frugivore	5	17	38.5637	28.0139	17	14.5515	7.49402	17	0.240607	0.0572871	0	NA	NA	17	25.4758	17.6427	17	14.9071	9.39575
unsmoothed	BCO	Platyrrhini	hardobjectfeeder	5	40	29.8824	7.40705	40	14.6	3.59779	40	0.214408	0.0409683	0	NA	NA	40	22.1797	4.77587	40	14.382	2.7988
unsmoothed	BCO	Prosimii	hardobjectfeeder	5	3	21.7983	2.72567	3	11.2917	1.2645	3	0.168728	0.0267703	0	NA	NA	3	20.1493	3.19094	3	14.326	1.77703
unsmoothed	BCO	Prosimii	insectivore	5	27	39.1921	15.3772	27	8.25463	3.59328	27	0.425324	0.0500912	0	NA	NA	27	11.626	4.86717	27	4.93348	1.91777
unsmoothed	BCO	Platyrrhini	omnivore	5	10	27.5097	4.92793	10	7.4875	1.7325	10	0.320117	0.031785	0	NA	NA	10	10.4823	1.54474	10	5.5032	0.632363
unsmoothed	BCO	Prosimii	omnivore	5	32	39.6788	32.447	32	11.7539	7.48833	32	0.308028	0.0440552	0	NA	NA	32	17.8474	12.2741	32	9.44491	6.29634
unsmoothed	BCO	Platyrrhini	folivore	10	13	135.943	18.3968	13	46.5	5.00599	13	0.391894	0.0348217	0	NA	NA	13	79.1867	10.7797	13	36.0855	4.29911
unsmoothed	BCO	Prosimii	folivore	10	27	98.8144	31.9993	27	32.1065	10.4065	27	0.369446	0.0517734	0	NA	NA	27	34.3714	20.896	27	16.7942	10.5496
unsmoothed	BCO	Platyrrhini	frugivore	10	40	72.4701	20.6053	40	29.2437	9.43181	40	0.289614	0.0462105	0	NA	NA	40	30.516	14.6516	40	17.2217	8.49689
unsmoothed	BCO	Prosimii	frugivore	10	17	59.0759	36.7564	17	22.1103	9.02577	17	0.251198	0.0522616	0	NA	NA	17	25.9981	17.5487	17	15.0318	9.33526
unsmoothed	BCO	Platyrrhini	hardobjectfeeder	10	40	49.7854	9.46542	40	25.0063	3.96296	40	0.225276	0.0400698	0	NA	NA	40	22.8944	4.71574	40	14.5506	2.79385
unsmoothed	BCO	Prosimii	hardobjectfeeder	10	3	32.26	4.9227	3	17.375	3.25	3	0.176387	0.023986	0	NA	NA	3	20.5403	3.19269	3	14.3893	1.80812
unsmoothed	BCO	Prosimii	insectivore	10	27	69.7669	19.7786	27	17.037	5.20791	27	0.438219	0.0489927	0	NA	NA	27	12.2122	4.93312	27	5.06396	1.93551
unsmoothed	BCO	Platyrrhini	omnivore	10	10	51.2449	6.85099	10	15.4	2.89384	10	0.342491	0.0321624	0	NA	NA	10	11.3647	1.60536	10	5.7043	0.587323
unsmoothed	BCO	Prosimii	omnivore	10	32	63.8972	40.2984	32	19.1445	10.0543	32	0.324244	0.0432654	0	NA	NA	32	18.2937	12.2169	32	9.58216	6.29791
unsmoothed	BCO	Platyrrhini	folivore	20	13	178.934	30.1284	13	67.1154	9.16067	13	0.393707	0.0344569	0	NA	NA	13	79.6511	10.9388	13	36.1597	4.30323
unsmoothed	BCO	Prosimii	folivore	20	27	137.022	42.1884	27	45.8889	14.6113	27	0.371531	0.0525581	0	NA	NA	27	34.5817	20.8913	27	16.848	10.5509
unsmoothed	BCO	Platyrrhini	frugivore	20	40	102.893	26.4424	40	43.1844	12.9137	40	0.294393	0.0454316	0	NA	NA	40	30.8961	14.7454	40	17.2833	8.49895
unsmoothed	BCO	Prosimii	frugivore	20	17	82.1882	45.5773	17	31.5221	11.4182	17	0.253104	0.0509875	0	NA	NA	17	26.1992	17.5356	17	15.1309	9.3504
unsmoothed	BCO	Platyrrhini	hardobjectfeeder	20	40	75.0762	11.9164	40	39.1375	5.02843	40	0.232088	0.0405624	0	NA	NA	40	23.3041	4.68674	40	14.6218	2.78759
unsmoothed	BCO	Prosimii	hardobjectfeeder	20	3	40.2437	4.5419	3	24.7083	2.27188	3	0.176799	0.0249959	0	NA	NA	3	20.6107	3.20091	3	14.425	1.79188
unsmoothed	BCO	Prosimii	insectivore	20	27	105.195	27.6042	27	28.3611	7.15592	27	0.444008	0.0480868	0	NA	NA	27	12.4847	4.97041	27	5.12415	1.9605
unsmoothed	BCO	Platyrrhini	omnivore	20	10	80.3732	11.3075	10	26.2375	2.42774	10	0.349541	0.0324235	0	NA	NA	10	11.7018	1.57578	10	5.7949	0.586913
unsmoothed	BCO	Prosimii	omnivore	20	32	92.1632	48.5142	32	28.9219	11.7962	32	0.329333	0.0450619	0	NA	NA	32	18.4701	12.1991	32	9.62347	6.29576
unsmoothed	BCO	Platyrrhini	folivore	50	13	261.185	56.8282	13	123.99	25.914	13	0.396011	0.0347325	0	NA	NA	13	80.1719	11.0684	13	36.2241	4.29854
unsmoothed	BCO	Prosimii	folivore	50	27	194.515	56.8295	27	72.6713	26.4414	27	0.371403	0.0531553	0	NA	NA	27	34.6346	20.8526	27	16.8847	10.5513
unsmoothed	BCO	Platyrrhini	frugivore	50	40	159.404	42.8269	40	79.7188	27.0901	40	0.298229	0.0451174	0	NA	NA	40	31.237	14.9177	40	17.3325	8.51181
unsmoothed	BCO	Prosimii	frugivore	50	17	112.486	56.1485	17	50.2574	19.0528	17	0.254446	0.0505292	0	NA	NA	17	26.2511	17.4998	17	15.133	9.31672
unsmoothed	BCO	Platyrrhini	hardobjectfeeder	50	40	124.694	21.2414	40	77.275	11.1119	40	0.237548	0.0404148	0	NA	NA	40	23.5979	4.66865	40	14.6546	2.79258
unsmoothed	BCO	Prosimii	hardobjectfeeder	50	3	61.5503	3.84731	3	47.2083	0.473242	3	0.178147	0.0247968	0	NA	NA	3	20.6647	3.19157	3	14.4257	1.79582
unsmoothed	BCO	Prosimii	insectivore	50	27	153.507	42.9726	27	44.3333	10.6693	27	0.446053	0.0484361	0	NA	NA	27	12.605	4.99404	27	5.15178	1.96752
unsmoothed	BCO	Platyrrhini	omnivore	50	10	123.813	15.0532	10	42.4375	4.90933	10	0.354315	0.0312613	0	NA	NA	10	11.8991	1.54319	10	5.8396	0.589409
unsmoothed	BCO	Prosimii	omnivore	50	32	127.271	58.0761	32	45.0078	16.9651	32	0.331784	0.0457403	0	NA	NA	32	18.5057	12.1595	32	9.64134	6.28875
unsmoothed	BCO	Platyrrhini	folivore	100	13	381.358	116.12	13	236.625	67.1351	13	0.398314	0.0348048	0	NA	NA	13	80.5345	11.1338	13	36.2248	4.34136
unsmoothed	BCO	Prosimii	folivore	100	27	261.823	81.995	27	111.5	44.4623	27	0.371374	0.0528756	0	NA	NA	27	34.6539	20.8657	27	16.8897	10.5508
unsmoothed	BCO	Platyrrhini	frugivore	100	40	224.352	69.1491	40	145.781	62.022	40	0.300766	0.0449455	0	NA	NA	40	31.4577	15.0679	40	17.3531	8.52007
unsmoothed	BCO	Prosimii	frugivore	100	17	151.191	68.1734	17	80.6029	32.5922	17	0.25539	0.0499516	0	NA	NA	17	26.3042	17.5044	17	15.1466	9.32293
unsmoothed	BCO	Platyrrhini	hardobjectfeeder	100	40	187.601	38.5863	40	134.625	21.9549	40	0.239813	0.0404393	0	NA	NA	40	23.7247	4.69705	40	14.6663	2.79425
unsmoothed	BCO	Prosimii	hardobjectfeeder	100	3	80.9597	7.90666	3	81.2083	2.10777	3	0.179134	0.0248206	0	NA	NA	3	20.7053	3.19832	3	14.4253	1.79435
unsmoothed	BCO	Prosimii	insectivore	100	27	204.304	64.3818	27	61.3565	16.3338	27	0.445537	0.0479345	0	NA	NA	27	12.6104	4.99128	27	5.16022	1.96942
unsmoothed	BCO	Platyrrhini	omnivore	100	10	167.077	21.5625	10	61.15	6.34724	10	0.355923	0.0309117	0	NA	NA	10	11.9674	1.53916	10	5.8547	0.586979
unsmoothed	BCO	Prosimii	omnivore	100	32	164.166	68.8786	32	66.3867	25.9196	32	0.331606	0.0453515	0	NA	NA	32	18.5148	12.1539	32	9.64963	6.29054
unsmoothed	BCO	Platyrrhini	folivore	200	13	606.137	245.61	13	433.048	149.5	13	0.398574	0.034891	0	NA	NA	13	80.6465	11.1417	13	36.2538	4.31897
unsmoothed	BCO	Prosimii	folivore	200	27	354.404	117.185	27	176.088	75.3132	27	0.371438	0.0526098	0	NA	NA	27	34.6588	20.8473	27	16.8922	10.5475
unsmoothed	BCO	Platyrrhini	frugivore	200	40	341.957	129.224	40	251.856	123.419	40	0.301419	0.0449024	0	NA	NA	40	31.519	15.1124	40	17.3591	8.52182
unsmoothed	BCO	Prosimii	frugivore	200	17	212.814	89.729	17	138.926	58.984	17	0.25674	0.0495215	0	NA	NA	17	26.3487	17.4977	17	15.1446	9.31756
unsmoothed	BCO	Platyrrhini	hardobjectfeeder	200	40	299.233	73.4712	40	232.716	40.532	40	0.240201	0.0403816	0	NA	NA	40	23.754	4.70838	40	14.6722	2.79367
unsmoothed	BCO	Prosimii	hardobjectfeeder	200	3	119.005	12.2566	3	149.75	18.5872	3	0.179967	0.0245893	0	NA	NA	3	20.7343	3.19919	3	14.4213	1.78883
unsmoothed	BCO	Prosimii	insectivore	200	27	266.261	83.401	27	87.5	27.7997	27	0.445476	0.0474632	0	NA	NA	27	12.6166	4.98851	27	5.16419	1.97055
unsmoothed	BCO	Platyrrhini	omnivore	200	10	222.799	29.8839	10	93.5625	8.06102	10	0.35735	0.0307811	0	NA	NA	10	12.0176	1.53715	10	5.8628	0.586219
unsmoothed	BCO	Prosimii	omnivore	200	32	215.358	87.3848	32	101.699	43.2085	32	0.331893	0.0456995	0	NA	NA	32	18.5193	12.1423	32	9.65356	6.29275
unsmoothed	BCO	Platyrrhini	folivore	500	13	1131.3	333.218	13	730.106	214.429	13	0.398405	0.0346707	0	NA	NA	13	80.5733	11.1395	13	36.2353	4.33988
unsmoothed	BCO	Prosimii	folivore	500	27	540.372	197.659	27	300.042	129.545	27	0.371302	0.0530918	0	NA	NA	27	34.6364	20.8204	27	16.8928	10.5512
unsmoothed	BCO	Platyrrhini	frugivore	500	40	719.719	394.077	40	438.159	241.781	40	0.30048	0.0450147	0	NA	NA	40	31.4622	15.0881	40	17.3585	8.5208
unsmoothed	BCO	Prosimii	frugivore	500	17	360.302	136.031	17	264.029	89.4552	17	0.257534	0.0487679	0	NA	NA	17	26.3579	17.4597	17	15.1441	9.31566
unsmoothed	BCO	Platyrrhini	hardobjectfeeder	500	40	577.008	140.894	40	406.025	82.0371	40	0.239179	0.0403851	0	NA	NA	40	23.7061	4.70819	40	14.6714	2.79381
unsmoothed	BCO	Prosimii	hardobjectfeeder	500	3	205.622	27.0182	3	292.792	68.4409	3	0.180077	0.024495	0	NA	NA	3	20.7357	3.20405	3	14.4187	1.78827
unsmoothed	BCO	Prosimii	insectivore	500	27	384.816	112.983	27	151.116	44.0554	27	0.445816	0.0475081	0	NA	NA	27	12.6249	4.98489	27	5.163	1.96461
unsmoothed	BCO	Platyrrhini	omnivore	500	10	349.755	46.8409	10	184.825	18.5535	10	0.358989	0.0305506	0	NA	NA	10	12.062	1.536	10	5.8655	0.585828
unsmoothed	BCO	Prosimii	omnivore	500	32	319.843	127.97	32	177.895	79.0721	32	0.331874	0.0458017	0	NA	NA	32	18.5086	12.1232	32	9.65094	6.28835
unsmoothed	BCO	Platyrrhini	folivore	1000	13	1681.17	572.554	13	975.067	293.904	13	0.398055	0.0346353	0	NA	NA	13	80.512	11.125	13	36.2334	4.33909
unsmoothed	BCO	Prosimii	folivore	1000	27	731.632	291.509	27	415.796	179.367	27	0.369951	0.0523104	0	NA	NA	27	34.6121	20.8072	27	16.9518	10.6435
unsmoothed	BCO	Platyrrhini	frugivore	1000	40	1006.16	567.703	40	572.428	320.696	40	0.300053	0.0450448	0	NA	NA	40	31.4323	15.0727	40	17.3572	8.52051
unsmoothed	BCO	Prosimii	frugivore	1000	17	504.844	177.793	17	398.066	115.648	17	0.257409	0.0485287	0	NA	NA	17	26.3419	17.4416	17	15.1431	9.31495
unsmoothed	BCO	Platyrrhini	hardobjectfeeder	1000	40	785.88	191.02	40	541.778	120.02	40	0.238724	0.0403754	0	NA	NA	40	23.684	4.70604	40	14.6708	2.79389
unsmoothed	BCO	Prosimii	hardobjectfeeder	1000	3	299.183	40.3945	3	439.083	109.782	3	0.179861	0.0243908	0	NA	NA	3	20.7243	3.19356	3	14.4177	1.78731
unsmoothed	BCO	Prosimii	insectivore	1000	27	522.571	150.934	27	225.194	64.984	27	0.445492	0.0474628	0	NA	NA	27	12.6171	4.98124	27	5.16326	1.96448
unsmoothed	BCO	Platyrrhini	omnivore	1000	10	538.41	74.155	10	284.587	41.5273	10	0.358635	0.0306234	0	NA	NA	10	12.0547	1.53491	10	5.8661	0.585604
unsmoothed	BCO	Prosimii	omnivore	1000	32	422.909	158.112	32	248.98	109.736	32	0.331676	0.0455638	0	NA	NA	32	18.4963	12.1128	32	9.64813	6.28688
