# Supplementary material for: Effects of cropping, smoothing, triangle count, and mesh resolution on 6 dental topographic metrics
Source: PLoS One. 2019 May 6;14(5):e0216229. doi: 10.1371/journal.pone.0216229 (PMC6502444; doi:10.1371/journal.pone.0216229)
Supplement: S5 Table — Results from one-way ANOVAs. (XLSX) [file pone.0216229.s005.xlsx]

## Sheet: Triangle count
Clade	Smoothing	Cropping	Triangle count	DT metric	Factor	Df	F value	Pr(>F)*
Platyrrhine	smoothed	EEC	100	DNE	Diet	3	2.4161	0.0709
Platyrrhine	smoothed	EEC	100	OPCR	Diet	3	7.5012	0.0001
Platyrrhine	smoothed	EEC	100	RFI	Diet	3	5.3185	0.0019
Platyrrhine	smoothed	EEC	100	PCV	Diet	3	0.6815	0.5654
Platyrrhine	smoothed	EEC	100	SA	Diet	3	88.7942	0
Platyrrhine	smoothed	EEC	100	Size	Diet	3	73.2915	0
Platyrrhine	smoothed	EEC	200	DNE	Diet	3	5.0986	0.0025
Platyrrhine	smoothed	EEC	200	OPCR	Diet	3	9.9047	0
Platyrrhine	smoothed	EEC	200	RFI	Diet	3	19.097	0
Platyrrhine	smoothed	EEC	200	PCV	Diet	3	2.8571	0.0409
Platyrrhine	smoothed	EEC	200	SA	Diet	3	73.0775	0
Platyrrhine	smoothed	EEC	200	Size	Diet	3	59.1284	0
Platyrrhine	smoothed	EEC	500	DNE	Diet	3	13.7327	0
Platyrrhine	smoothed	EEC	500	OPCR	Diet	3	19.096	0
Platyrrhine	smoothed	EEC	500	RFI	Diet	3	33.0045	0
Platyrrhine	smoothed	EEC	500	PCV	Diet	3	5.4633	0.0016
Platyrrhine	smoothed	EEC	500	SA	Diet	3	80.2285	0
Platyrrhine	smoothed	EEC	500	Size	Diet	3	63.3816	0
Platyrrhine	smoothed	EEC	1000	DNE	Diet	3	105.601	0
Platyrrhine	smoothed	EEC	1000	OPCR	Diet	3	38.0258	0
Platyrrhine	smoothed	EEC	1000	RFI	Diet	3	43.3548	0
Platyrrhine	smoothed	EEC	1000	PCV	Diet	3	33.7601	0
Platyrrhine	smoothed	EEC	1000	SA	Diet	3	87.6807	0
Platyrrhine	smoothed	EEC	1000	Size	Diet	3	66.0337	0
Platyrrhine	smoothed	EEC	2000	DNE	Diet	3	169.221	0
Platyrrhine	smoothed	EEC	2000	OPCR	Diet	3	20.2677	0
Platyrrhine	smoothed	EEC	2000	RFI	Diet	3	60.6029	0
Platyrrhine	smoothed	EEC	2000	PCV	Diet	3	73.424	0
Platyrrhine	smoothed	EEC	2000	SA	Diet	3	92.1865	0
Platyrrhine	smoothed	EEC	2000	Size	Diet	3	64.0613	0
Platyrrhine	smoothed	EEC	5000	DNE	Diet	3	55.0801	0
Platyrrhine	smoothed	EEC	5000	OPCR	Diet	3	2.4729	0.0661
Platyrrhine	smoothed	EEC	5000	RFI	Diet	3	71.1234	0
Platyrrhine	smoothed	EEC	5000	PCV	Diet	3	88.5357	0
Platyrrhine	smoothed	EEC	5000	SA	Diet	3	94.4554	0
Platyrrhine	smoothed	EEC	5000	Size	Diet	3	63.7618	0
Platyrrhine	smoothed	EEC	10000	DNE	Diet	3	23.5	0
Platyrrhine	smoothed	EEC	10000	OPCR	Diet	3	2.8109	0.0433
Platyrrhine	smoothed	EEC	10000	RFI	Diet	3	71.8117	0
Platyrrhine	smoothed	EEC	10000	PCV	Diet	3	81.3521	0
Platyrrhine	smoothed	EEC	10000	SA	Diet	3	94.3229	0
Platyrrhine	smoothed	EEC	10000	Size	Diet	3	63.9586	0
Platyrrhine	smoothed	EEC	20000	DNE	Diet	3	9.9513	0
Platyrrhine	smoothed	EEC	20000	OPCR	Diet	3	5.7733	0.0011
Platyrrhine	smoothed	EEC	20000	RFI	Diet	3	70.9164	0
Platyrrhine	smoothed	EEC	20000	PCV	Diet	3	86.2591	0
Platyrrhine	smoothed	EEC	20000	SA	Diet	3	93.7899	0
Platyrrhine	smoothed	EEC	20000	Size	Diet	3	64.1011	0
Platyrrhine	smoothed	EEC	50000	DNE	Diet	3	1.9997	0.119
Platyrrhine	smoothed	EEC	50000	OPCR	Diet	3	10.5854	0
Platyrrhine	smoothed	EEC	50000	RFI	Diet	3	67.9334	0
Platyrrhine	smoothed	EEC	50000	PCV	Diet	3	64.5638	0
Platyrrhine	smoothed	EEC	50000	SA	Diet	3	93.2591	0
Platyrrhine	smoothed	EEC	50000	Size	Diet	3	64.1756	0
Platyrrhine	smoothed	EEC	100000	DNE	Diet	3	4.1986	0.0077
Platyrrhine	smoothed	EEC	100000	OPCR	Diet	3	19.7123	0
Platyrrhine	smoothed	EEC	100000	RFI	Diet	3	65.5874	0
Platyrrhine	smoothed	EEC	100000	PCV	Diet	3	35.9321	0
Platyrrhine	smoothed	EEC	100000	SA	Diet	3	92.9771	0
Platyrrhine	smoothed	EEC	100000	Size	Diet	3	64.2078	0
Platyrrhine	unsmoothed	EEC	100	DNE	Diet	3	65.4466	0
Platyrrhine	unsmoothed	EEC	100	OPCR	Diet	3	13.661	0
Platyrrhine	unsmoothed	EEC	100	RFI	Diet	3	42.4021	0
Platyrrhine	unsmoothed	EEC	100	PCV	Diet	3	5.4118	0.0017
Platyrrhine	unsmoothed	EEC	100	SA	Diet	3	92.4656	0
Platyrrhine	unsmoothed	EEC	100	Size	Diet	3	66.1035	0
Platyrrhine	unsmoothed	EEC	200	DNE	Diet	3	137.384	0
Platyrrhine	unsmoothed	EEC	200	OPCR	Diet	3	37.1252	0
Platyrrhine	unsmoothed	EEC	200	RFI	Diet	3	58.1121	0
Platyrrhine	unsmoothed	EEC	200	PCV	Diet	3	50.8747	0
Platyrrhine	unsmoothed	EEC	200	SA	Diet	3	93.8687	0
Platyrrhine	unsmoothed	EEC	200	Size	Diet	3	64.6455	0
Platyrrhine	unsmoothed	EEC	500	DNE	Diet	3	134.187	0
Platyrrhine	unsmoothed	EEC	500	OPCR	Diet	3	10.1772	0
Platyrrhine	unsmoothed	EEC	500	RFI	Diet	3	60.1717	0
Platyrrhine	unsmoothed	EEC	500	PCV	Diet	3	69.5133	0
Platyrrhine	unsmoothed	EEC	500	SA	Diet	3	92.3302	0
Platyrrhine	unsmoothed	EEC	500	Size	Diet	3	64.2106	0
Platyrrhine	unsmoothed	EEC	1000	DNE	Diet	3	67.5363	0
Platyrrhine	unsmoothed	EEC	1000	OPCR	Diet	3	1.5254	0.2126
Platyrrhine	unsmoothed	EEC	1000	RFI	Diet	3	63.3211	0
Platyrrhine	unsmoothed	EEC	1000	PCV	Diet	3	77.3438	0
Platyrrhine	unsmoothed	EEC	1000	SA	Diet	3	93.4208	0
Platyrrhine	unsmoothed	EEC	1000	Size	Diet	3	64.396	0
Platyrrhine	unsmoothed	EEC	2000	DNE	Diet	3	25.9391	0
Platyrrhine	unsmoothed	EEC	2000	OPCR	Diet	3	11.0187	0
Platyrrhine	unsmoothed	EEC	2000	RFI	Diet	3	62.7295	0
Platyrrhine	unsmoothed	EEC	2000	PCV	Diet	3	80.5379	0
Platyrrhine	unsmoothed	EEC	2000	SA	Diet	3	93.0638	0
Platyrrhine	unsmoothed	EEC	2000	Size	Diet	3	64.3517	0
Platyrrhine	unsmoothed	EEC	5000	DNE	Diet	3	3.2766	0.0242
Platyrrhine	unsmoothed	EEC	5000	OPCR	Diet	3	25.1335	0
Platyrrhine	unsmoothed	EEC	5000	RFI	Diet	3	60.8486	0
Platyrrhine	unsmoothed	EEC	5000	PCV	Diet	3	62.6191	0
Platyrrhine	unsmoothed	EEC	5000	SA	Diet	3	92.5531	0
Platyrrhine	unsmoothed	EEC	5000	Size	Diet	3	64.3796	0
Platyrrhine	unsmoothed	EEC	10000	DNE	Diet	3	4.6608	0.0043
Platyrrhine	unsmoothed	EEC	10000	OPCR	Diet	3	40.1014	0
Platyrrhine	unsmoothed	EEC	10000	RFI	Diet	3	56.8905	0
Platyrrhine	unsmoothed	EEC	10000	PCV	Diet	3	51.8148	0
Platyrrhine	unsmoothed	EEC	10000	SA	Diet	3	91.5883	0
Platyrrhine	unsmoothed	EEC	10000	Size	Diet	3	64.3627	0
Platyrrhine	unsmoothed	EEC	20000	DNE	Diet	3	18.8693	0
Platyrrhine	unsmoothed	EEC	20000	OPCR	Diet	3	48.8622	0
Platyrrhine	unsmoothed	EEC	20000	RFI	Diet	3	49.0056	0
Platyrrhine	unsmoothed	EEC	20000	PCV	Diet	3	32.7895	0
Platyrrhine	unsmoothed	EEC	20000	SA	Diet	3	90.8365	0
Platyrrhine	unsmoothed	EEC	20000	Size	Diet	3	64.3042	0
Platyrrhine	unsmoothed	EEC	50000	DNE	Diet	3	60.6157	0
Platyrrhine	unsmoothed	EEC	50000	OPCR	Diet	3	98.521	0
Platyrrhine	unsmoothed	EEC	50000	RFI	Diet	3	38.3772	0
Platyrrhine	unsmoothed	EEC	50000	PCV	Diet	3	18.7961	0
Platyrrhine	unsmoothed	EEC	50000	SA	Diet	3	88.5256	0
Platyrrhine	unsmoothed	EEC	50000	Size	Diet	3	64.2249	0
Platyrrhine	unsmoothed	EEC	100000	DNE	Diet	3	46.3961	0
Platyrrhine	unsmoothed	EEC	100000	OPCR	Diet	3	16.6257	0
Platyrrhine	unsmoothed	EEC	100000	RFI	Diet	3	47.1066	0
Platyrrhine	unsmoothed	EEC	100000	PCV	Diet	3	25.2557	0
Platyrrhine	unsmoothed	EEC	100000	SA	Diet	3	86.225	0
Platyrrhine	unsmoothed	EEC	100000	Size	Diet	3	64.1725	0
Platyrrhine	smoothed	BCO	100	DNE	Diet	3	0.1848	0.9065
Platyrrhine	smoothed	BCO	100	OPCR	Diet	3	22.2633	0
Platyrrhine	smoothed	BCO	100	RFI	Diet	3	15.2178	0
Platyrrhine	smoothed	BCO	100	SA	Diet	3	99.0767	0
Platyrrhine	smoothed	BCO	100	Size	Diet	3	54.8054	0
Platyrrhine	smoothed	BCO	200	DNE	Diet	3	16.8087	0
Platyrrhine	smoothed	BCO	200	OPCR	Diet	3	12.3132	0
Platyrrhine	smoothed	BCO	200	RFI	Diet	3	26.296	0
Platyrrhine	smoothed	BCO	200	SA	Diet	3	95.0095	0
Platyrrhine	smoothed	BCO	200	Size	Diet	3	58.9624	0
Platyrrhine	smoothed	BCO	500	DNE	Diet	3	75.2396	0
Platyrrhine	smoothed	BCO	500	OPCR	Diet	3	16.9594	0
Platyrrhine	smoothed	BCO	500	RFI	Diet	3	41.2779	0
Platyrrhine	smoothed	BCO	500	SA	Diet	3	103.421	0
Platyrrhine	smoothed	BCO	500	Size	Diet	3	63.3748	0
Platyrrhine	smoothed	BCO	1000	DNE	Diet	3	122.829	0
Platyrrhine	smoothed	BCO	1000	OPCR	Diet	3	20.7946	0
Platyrrhine	smoothed	BCO	1000	RFI	Diet	3	56.812	0
Platyrrhine	smoothed	BCO	1000	SA	Diet	3	110.842	0
Platyrrhine	smoothed	BCO	1000	Size	Diet	3	63.2538	0
Platyrrhine	smoothed	BCO	2000	DNE	Diet	3	97.8369	0
Platyrrhine	smoothed	BCO	2000	OPCR	Diet	3	5.6789	0.0012
Platyrrhine	smoothed	BCO	2000	RFI	Diet	3	62.8931	0
Platyrrhine	smoothed	BCO	2000	SA	Diet	3	114.293	0
Platyrrhine	smoothed	BCO	2000	Size	Diet	3	61.5827	0
Platyrrhine	smoothed	BCO	5000	DNE	Diet	3	21.463	0
Platyrrhine	smoothed	BCO	5000	OPCR	Diet	3	3.9958	0.0099
Platyrrhine	smoothed	BCO	5000	RFI	Diet	3	63.711	0
Platyrrhine	smoothed	BCO	5000	SA	Diet	3	114.376	0
Platyrrhine	smoothed	BCO	5000	Size	Diet	3	61.2512	0
Platyrrhine	smoothed	BCO	10000	DNE	Diet	3	2.55	0.06
Platyrrhine	smoothed	BCO	10000	OPCR	Diet	3	10.934	0
Platyrrhine	smoothed	BCO	10000	RFI	Diet	3	63.023	0
Platyrrhine	smoothed	BCO	10000	SA	Diet	3	113.014	0
Platyrrhine	smoothed	BCO	10000	Size	Diet	3	61.333	0
Platyrrhine	smoothed	BCO	20000	DNE	Diet	3	1.3198	0.2723
Platyrrhine	smoothed	BCO	20000	OPCR	Diet	3	12.6942	0
Platyrrhine	smoothed	BCO	20000	RFI	Diet	3	62.1711	0
Platyrrhine	smoothed	BCO	20000	SA	Diet	3	112.111	0
Platyrrhine	smoothed	BCO	20000	Size	Diet	3	61.2891	0
Platyrrhine	smoothed	BCO	50000	DNE	Diet	3	0.6563	0.5809
Platyrrhine	smoothed	BCO	50000	OPCR	Diet	3	13.6323	0
Platyrrhine	smoothed	BCO	50000	RFI	Diet	3	60.2234	0
Platyrrhine	smoothed	BCO	50000	SA	Diet	3	111.687	0
Platyrrhine	smoothed	BCO	50000	Size	Diet	3	61.2644	0
Platyrrhine	smoothed	BCO	100000	DNE	Diet	3	2.7075	0.0493
Platyrrhine	smoothed	BCO	100000	OPCR	Diet	3	20.3005	0
Platyrrhine	smoothed	BCO	100000	RFI	Diet	3	58.8909	0
Platyrrhine	smoothed	BCO	100000	SA	Diet	3	111.441	0
Platyrrhine	smoothed	BCO	100000	Size	Diet	3	61.2254	0
Platyrrhine	unsmoothed	BCO	100	DNE	Diet	3	100.262	0
Platyrrhine	unsmoothed	BCO	100	OPCR	Diet	3	9.079	0
Platyrrhine	unsmoothed	BCO	100	RFI	Diet	3	59.5962	0
Platyrrhine	unsmoothed	BCO	100	SA	Diet	3	116.62	0
Platyrrhine	unsmoothed	BCO	100	Size	Diet	3	60.2503	0
Platyrrhine	unsmoothed	BCO	200	DNE	Diet	3	99.1966	0
Platyrrhine	unsmoothed	BCO	200	OPCR	Diet	3	5.9529	0.0009
Platyrrhine	unsmoothed	BCO	200	RFI	Diet	3	60.1507	0
Platyrrhine	unsmoothed	BCO	200	SA	Diet	3	112.221	0
Platyrrhine	unsmoothed	BCO	200	Size	Diet	3	60.5858	0
Platyrrhine	unsmoothed	BCO	500	DNE	Diet	3	47.1385	0
Platyrrhine	unsmoothed	BCO	500	OPCR	Diet	3	2.5861	0.0574
Platyrrhine	unsmoothed	BCO	500	RFI	Diet	3	58.9925	0
Platyrrhine	unsmoothed	BCO	500	SA	Diet	3	112.617	0
Platyrrhine	unsmoothed	BCO	500	Size	Diet	3	61.035	0
Platyrrhine	unsmoothed	BCO	1000	DNE	Diet	3	14.2533	0
Platyrrhine	unsmoothed	BCO	1000	OPCR	Diet	3	13.0103	0
Platyrrhine	unsmoothed	BCO	1000	RFI	Diet	3	57.9485	0
Platyrrhine	unsmoothed	BCO	1000	SA	Diet	3	111.995	0
Platyrrhine	unsmoothed	BCO	1000	Size	Diet	3	61.207	0
Platyrrhine	unsmoothed	BCO	2000	DNE	Diet	3	2.6035	0.0562
Platyrrhine	unsmoothed	BCO	2000	OPCR	Diet	3	23.6009	0
Platyrrhine	unsmoothed	BCO	2000	RFI	Diet	3	57.7049	0
Platyrrhine	unsmoothed	BCO	2000	SA	Diet	3	110.742	0
Platyrrhine	unsmoothed	BCO	2000	Size	Diet	3	61.1954	0
Platyrrhine	unsmoothed	BCO	5000	DNE	Diet	3	0.9403	0.4243
Platyrrhine	unsmoothed	BCO	5000	OPCR	Diet	3	26.2991	0
Platyrrhine	unsmoothed	BCO	5000	RFI	Diet	3	59.2465	0
Platyrrhine	unsmoothed	BCO	5000	SA	Diet	3	108.921	0
Platyrrhine	unsmoothed	BCO	5000	Size	Diet	3	61.1391	0
Platyrrhine	unsmoothed	BCO	10000	DNE	Diet	3	3.3058	0.0233
Platyrrhine	unsmoothed	BCO	10000	OPCR	Diet	3	9.2368	0
Platyrrhine	unsmoothed	BCO	10000	RFI	Diet	3	60.6915	0
Platyrrhine	unsmoothed	BCO	10000	SA	Diet	3	109.143	0
Platyrrhine	unsmoothed	BCO	10000	Size	Diet	3	61.1454	0
Platyrrhine	unsmoothed	BCO	20000	DNE	Diet	3	0.3475	0.791
Platyrrhine	unsmoothed	BCO	20000	OPCR	Diet	3	3.3968	0.0208
Platyrrhine	unsmoothed	BCO	20000	RFI	Diet	3	60.9897	0
Platyrrhine	unsmoothed	BCO	20000	SA	Diet	3	109.535	0
Platyrrhine	unsmoothed	BCO	20000	Size	Diet	3	61.1653	0
Platyrrhine	unsmoothed	BCO	50000	DNE	Diet	3	1.8273	0.1471
Platyrrhine	unsmoothed	BCO	50000	OPCR	Diet	3	3.5484	0.0172
Platyrrhine	unsmoothed	BCO	50000	RFI	Diet	3	61.0013	0
Platyrrhine	unsmoothed	BCO	50000	SA	Diet	3	109.675	0
Platyrrhine	unsmoothed	BCO	50000	Size	Diet	3	61.1698	0
Platyrrhine	unsmoothed	BCO	100000	DNE	Diet	3	6.1576	0.0007
Platyrrhine	unsmoothed	BCO	100000	OPCR	Diet	3	4.8772	0.0033
Platyrrhine	unsmoothed	BCO	100000	RFI	Diet	3	60.9031	0
Platyrrhine	unsmoothed	BCO	100000	SA	Diet	3	109.761	0
Platyrrhine	unsmoothed	BCO	100000	Size	Diet	3	61.1719	0
Prosimian	smoothed	EEC	100	DNE	Diet	4	7.3387	0
Prosimian	smoothed	EEC	100	OPCR	Diet	4	5.1243	0.0008
Prosimian	smoothed	EEC	100	RFI	Diet	4	4.6165	0.0018
Prosimian	smoothed	EEC	100	PCV	Diet	4	6.3307	0.0001
Prosimian	smoothed	EEC	100	SA	Diet	4	11.139	0
Prosimian	smoothed	EEC	100	Size	Diet	4	13.9546	0
Prosimian	smoothed	EEC	200	DNE	Diet	4	2.5815	0.0417
Prosimian	smoothed	EEC	200	OPCR	Diet	4	6.3104	0.0001
Prosimian	smoothed	EEC	200	RFI	Diet	4	7.2318	0
Prosimian	smoothed	EEC	200	PCV	Diet	4	3.4655	0.0107
Prosimian	smoothed	EEC	200	SA	Diet	4	9.1832	0
Prosimian	smoothed	EEC	200	Size	Diet	4	10.1948	0
Prosimian	smoothed	EEC	500	DNE	Diet	4	12.3438	0
Prosimian	smoothed	EEC	500	OPCR	Diet	4	14.4977	0
Prosimian	smoothed	EEC	500	RFI	Diet	4	18.2774	0
Prosimian	smoothed	EEC	500	PCV	Diet	4	5.0094	0.001
Prosimian	smoothed	EEC	500	SA	Diet	4	9.4557	0
Prosimian	smoothed	EEC	500	Size	Diet	4	10.0421	0
Prosimian	smoothed	EEC	1000	DNE	Diet	4	25.768	0
Prosimian	smoothed	EEC	1000	OPCR	Diet	4	20.7284	0
Prosimian	smoothed	EEC	1000	RFI	Diet	4	27.8672	0
Prosimian	smoothed	EEC	1000	PCV	Diet	4	14.122	0
Prosimian	smoothed	EEC	1000	SA	Diet	4	9.5913	0
Prosimian	smoothed	EEC	1000	Size	Diet	4	10.2236	0
Prosimian	smoothed	EEC	2000	DNE	Diet	4	30.0589	0
Prosimian	smoothed	EEC	2000	OPCR	Diet	4	9.5494	0
Prosimian	smoothed	EEC	2000	RFI	Diet	4	35.0333	0
Prosimian	smoothed	EEC	2000	PCV	Diet	4	20.055	0
Prosimian	smoothed	EEC	2000	SA	Diet	4	9.5794	0
Prosimian	smoothed	EEC	2000	Size	Diet	4	10.3618	0
Prosimian	smoothed	EEC	5000	DNE	Diet	4	27.1592	0
Prosimian	smoothed	EEC	5000	OPCR	Diet	4	1.4302	0.2295
Prosimian	smoothed	EEC	5000	RFI	Diet	4	31.5176	0
Prosimian	smoothed	EEC	5000	PCV	Diet	4	46.3565	0
Prosimian	smoothed	EEC	5000	SA	Diet	4	9.4817	0
Prosimian	smoothed	EEC	5000	Size	Diet	4	10.4145	0
Prosimian	smoothed	EEC	10000	DNE	Diet	4	29.1729	0
Prosimian	smoothed	EEC	10000	OPCR	Diet	4	0.8241	0.5128
Prosimian	smoothed	EEC	10000	RFI	Diet	4	32.0202	0
Prosimian	smoothed	EEC	10000	PCV	Diet	4	49.3854	0
Prosimian	smoothed	EEC	10000	SA	Diet	4	9.514	0
Prosimian	smoothed	EEC	10000	Size	Diet	4	10.4108	0
Prosimian	smoothed	EEC	20000	DNE	Diet	4	25.4153	0
Prosimian	smoothed	EEC	20000	OPCR	Diet	4	1.6715	0.1625
Prosimian	smoothed	EEC	20000	RFI	Diet	4	31.9741	0
Prosimian	smoothed	EEC	20000	PCV	Diet	4	50.6821	0
Prosimian	smoothed	EEC	20000	SA	Diet	4	9.5569	0
Prosimian	smoothed	EEC	20000	Size	Diet	4	10.4183	0
Prosimian	smoothed	EEC	50000	DNE	Diet	4	19.1971	0
Prosimian	smoothed	EEC	50000	OPCR	Diet	4	4.6069	0.0019
Prosimian	smoothed	EEC	50000	RFI	Diet	4	32.5477	0
Prosimian	smoothed	EEC	50000	PCV	Diet	4	59.6337	0
Prosimian	smoothed	EEC	50000	SA	Diet	4	9.6037	0
Prosimian	smoothed	EEC	50000	Size	Diet	4	10.4361	0
Prosimian	smoothed	EEC	100000	DNE	Diet	4	13.9081	0
Prosimian	smoothed	EEC	100000	OPCR	Diet	4	3.7923	0.0069
Prosimian	smoothed	EEC	100000	RFI	Diet	4	32.2795	0
Prosimian	smoothed	EEC	100000	PCV	Diet	4	64.9918	0
Prosimian	smoothed	EEC	100000	SA	Diet	4	10.4542	0
Prosimian	smoothed	EEC	100000	Size	Diet	4	11.2199	0
Prosimian	unsmoothed	EEC	100	DNE	Diet	4	15.7881	0
Prosimian	unsmoothed	EEC	100	OPCR	Diet	4	3.4408	0.0111
Prosimian	unsmoothed	EEC	100	RFI	Diet	4	19.6535	0
Prosimian	unsmoothed	EEC	100	PCV	Diet	4	12.7924	0
Prosimian	unsmoothed	EEC	100	SA	Diet	4	8.6387	0
Prosimian	unsmoothed	EEC	100	Size	Diet	4	10.329	0
Prosimian	unsmoothed	EEC	200	DNE	Diet	4	20.277	0
Prosimian	unsmoothed	EEC	200	OPCR	Diet	4	29.0791	0
Prosimian	unsmoothed	EEC	200	RFI	Diet	4	24.1358	0
Prosimian	unsmoothed	EEC	200	PCV	Diet	4	15.7937	0
Prosimian	unsmoothed	EEC	200	SA	Diet	4	8.9377	0
Prosimian	unsmoothed	EEC	200	Size	Diet	4	10.3457	0
Prosimian	unsmoothed	EEC	500	DNE	Diet	4	21.5111	0
Prosimian	unsmoothed	EEC	500	OPCR	Diet	4	30.1528	0
Prosimian	unsmoothed	EEC	500	RFI	Diet	4	28.2696	0
Prosimian	unsmoothed	EEC	500	PCV	Diet	4	16.8127	0
Prosimian	unsmoothed	EEC	500	SA	Diet	4	9.237	0
Prosimian	unsmoothed	EEC	500	Size	Diet	4	10.4006	0
Prosimian	unsmoothed	EEC	1000	DNE	Diet	4	18.3722	0
Prosimian	unsmoothed	EEC	1000	OPCR	Diet	4	17.2694	0
Prosimian	unsmoothed	EEC	1000	RFI	Diet	4	30.0414	0
Prosimian	unsmoothed	EEC	1000	PCV	Diet	4	15.4204	0
Prosimian	unsmoothed	EEC	1000	SA	Diet	4	9.3897	0
Prosimian	unsmoothed	EEC	1000	Size	Diet	4	10.4181	0
Prosimian	unsmoothed	EEC	2000	DNE	Diet	4	17.7232	0
Prosimian	unsmoothed	EEC	2000	OPCR	Diet	4	3.1122	0.0185
Prosimian	unsmoothed	EEC	2000	RFI	Diet	4	31.3608	0
Prosimian	unsmoothed	EEC	2000	PCV	Diet	4	20.9526	0
Prosimian	unsmoothed	EEC	2000	SA	Diet	4	9.4914	0
Prosimian	unsmoothed	EEC	2000	Size	Diet	4	10.4301	0
Prosimian	unsmoothed	EEC	5000	DNE	Diet	4	14.4341	0
Prosimian	unsmoothed	EEC	5000	OPCR	Diet	4	2.3152	0.0624
Prosimian	unsmoothed	EEC	5000	RFI	Diet	4	32.1712	0
Prosimian	unsmoothed	EEC	5000	PCV	Diet	4	40.3487	0
Prosimian	unsmoothed	EEC	5000	SA	Diet	4	9.5894	0
Prosimian	unsmoothed	EEC	5000	Size	Diet	4	10.4444	0
Prosimian	unsmoothed	EEC	10000	DNE	Diet	4	14.6415	0
Prosimian	unsmoothed	EEC	10000	OPCR	Diet	4	5.3029	0.0006
Prosimian	unsmoothed	EEC	10000	RFI	Diet	4	32.5863	0
Prosimian	unsmoothed	EEC	10000	PCV	Diet	4	46.0206	0
Prosimian	unsmoothed	EEC	10000	SA	Diet	4	9.6591	0
Prosimian	unsmoothed	EEC	10000	Size	Diet	4	10.454	0
Prosimian	unsmoothed	EEC	20000	DNE	Diet	4	10.9586	0
Prosimian	unsmoothed	EEC	20000	OPCR	Diet	4	3.9777	0.0049
Prosimian	unsmoothed	EEC	20000	RFI	Diet	4	33.5701	0
Prosimian	unsmoothed	EEC	20000	PCV	Diet	4	51.4689	0
Prosimian	unsmoothed	EEC	20000	SA	Diet	4	9.7549	0
Prosimian	unsmoothed	EEC	20000	Size	Diet	4	10.4627	0
Prosimian	unsmoothed	EEC	50000	DNE	Diet	4	6.7143	0.0001
Prosimian	unsmoothed	EEC	50000	OPCR	Diet	4	2.8105	0.0294
Prosimian	unsmoothed	EEC	50000	RFI	Diet	4	36.2084	0
Prosimian	unsmoothed	EEC	50000	PCV	Diet	4	58.5512	0
Prosimian	unsmoothed	EEC	50000	SA	Diet	4	9.9527	0
Prosimian	unsmoothed	EEC	50000	Size	Diet	4	10.4759	0
Prosimian	unsmoothed	EEC	100000	DNE	Diet	4	6.8901	0.0001
Prosimian	unsmoothed	EEC	100000	OPCR	Diet	4	4.7494	0.0016
Prosimian	unsmoothed	EEC	100000	RFI	Diet	4	40.1395	0
Prosimian	unsmoothed	EEC	100000	PCV	Diet	4	56.6528	0
Prosimian	unsmoothed	EEC	100000	SA	Diet	4	11.1674	0
Prosimian	unsmoothed	EEC	100000	Size	Diet	4	11.2675	0
Prosimian	smoothed	BCO	100	DNE	Diet	4	3.6303	0.0083
Prosimian	smoothed	BCO	100	OPCR	Diet	4	7.098	0
Prosimian	smoothed	BCO	100	RFI	Diet	4	14.4863	0
Prosimian	smoothed	BCO	100	SA	Diet	4	9.2178	0
Prosimian	smoothed	BCO	100	Size	Diet	4	9.9223	0
Prosimian	smoothed	BCO	200	DNE	Diet	4	5.1573	0.0008
Prosimian	smoothed	BCO	200	OPCR	Diet	4	7.5196	0
Prosimian	smoothed	BCO	200	RFI	Diet	4	34.6961	0
Prosimian	smoothed	BCO	200	SA	Diet	4	9.1921	0
Prosimian	smoothed	BCO	200	Size	Diet	4	10.2241	0
Prosimian	smoothed	BCO	500	DNE	Diet	4	11.578	0
Prosimian	smoothed	BCO	500	OPCR	Diet	4	14.647	0
Prosimian	smoothed	BCO	500	RFI	Diet	4	41.2663	0
Prosimian	smoothed	BCO	500	SA	Diet	4	8.888	0
Prosimian	smoothed	BCO	500	Size	Diet	4	10.1139	0
Prosimian	smoothed	BCO	1000	DNE	Diet	4	10.6422	0
Prosimian	smoothed	BCO	1000	OPCR	Diet	4	10.4954	0
Prosimian	smoothed	BCO	1000	RFI	Diet	4	50.1354	0
Prosimian	smoothed	BCO	1000	SA	Diet	4	8.7326	0
Prosimian	smoothed	BCO	1000	Size	Diet	4	10.117	0
Prosimian	smoothed	BCO	2000	DNE	Diet	4	19.141	0
Prosimian	smoothed	BCO	2000	OPCR	Diet	4	7.7532	0
Prosimian	smoothed	BCO	2000	RFI	Diet	4	51.8777	0
Prosimian	smoothed	BCO	2000	SA	Diet	4	8.6615	0
Prosimian	smoothed	BCO	2000	Size	Diet	4	10.0429	0
Prosimian	smoothed	BCO	5000	DNE	Diet	4	22.2309	0
Prosimian	smoothed	BCO	5000	OPCR	Diet	4	4.2149	0.0034
Prosimian	smoothed	BCO	5000	RFI	Diet	4	51.1332	0
Prosimian	smoothed	BCO	5000	SA	Diet	4	8.6476	0
Prosimian	smoothed	BCO	5000	Size	Diet	4	10.0128	0
Prosimian	smoothed	BCO	10000	DNE	Diet	4	27.4433	0
Prosimian	smoothed	BCO	10000	OPCR	Diet	4	2.4901	0.0479
Prosimian	smoothed	BCO	10000	RFI	Diet	4	51.0664	0
Prosimian	smoothed	BCO	10000	SA	Diet	4	8.6382	0
Prosimian	smoothed	BCO	10000	Size	Diet	4	10.0189	0
Prosimian	smoothed	BCO	20000	DNE	Diet	4	23.1944	0
Prosimian	smoothed	BCO	20000	OPCR	Diet	4	4.2472	0.0032
Prosimian	smoothed	BCO	20000	RFI	Diet	4	50.5087	0
Prosimian	smoothed	BCO	20000	SA	Diet	4	8.6517	0
Prosimian	smoothed	BCO	20000	Size	Diet	4	10.0221	0
Prosimian	smoothed	BCO	50000	DNE	Diet	4	14.0354	0
Prosimian	smoothed	BCO	50000	OPCR	Diet	4	6.1084	0.0002
Prosimian	smoothed	BCO	50000	RFI	Diet	4	49.5076	0
Prosimian	smoothed	BCO	50000	SA	Diet	4	8.673	0
Prosimian	smoothed	BCO	50000	Size	Diet	4	10.0283	0
Prosimian	smoothed	BCO	100000	DNE	Diet	4	7.4129	0.0001
Prosimian	smoothed	BCO	100000	OPCR	Diet	4	7.8124	0
Prosimian	smoothed	BCO	100000	RFI	Diet	4	51.3322	0
Prosimian	smoothed	BCO	100000	SA	Diet	4	8.2066	0
Prosimian	smoothed	BCO	100000	Size	Diet	4	9.4685	0
Prosimian	unsmoothed	BCO	100	DNE	Diet	4	21.525	0
Prosimian	unsmoothed	BCO	100	OPCR	Diet	4	7.9467	0
Prosimian	unsmoothed	BCO	100	RFI	Diet	4	47.485	0
Prosimian	unsmoothed	BCO	100	SA	Diet	4	8.4876	0
Prosimian	unsmoothed	BCO	100	Size	Diet	4	9.9414	0
Prosimian	unsmoothed	BCO	200	DNE	Diet	4	13.771	0
Prosimian	unsmoothed	BCO	200	OPCR	Diet	4	14.9199	0
Prosimian	unsmoothed	BCO	200	RFI	Diet	4	49.4067	0
Prosimian	unsmoothed	BCO	200	SA	Diet	4	8.5958	0
Prosimian	unsmoothed	BCO	200	Size	Diet	4	10.0035	0
Prosimian	unsmoothed	BCO	500	DNE	Diet	4	20.1139	0
Prosimian	unsmoothed	BCO	500	OPCR	Diet	4	16.8719	0
Prosimian	unsmoothed	BCO	500	RFI	Diet	4	49.4839	0
Prosimian	unsmoothed	BCO	500	SA	Diet	4	8.6379	0
Prosimian	unsmoothed	BCO	500	Size	Diet	4	9.9917	0
Prosimian	unsmoothed	BCO	1000	DNE	Diet	4	11.3413	0
Prosimian	unsmoothed	BCO	1000	OPCR	Diet	4	6.1957	0.0002
Prosimian	unsmoothed	BCO	1000	RFI	Diet	4	49.1403	0
Prosimian	unsmoothed	BCO	1000	SA	Diet	4	8.6706	0
Prosimian	unsmoothed	BCO	1000	Size	Diet	4	10.0151	0
Prosimian	unsmoothed	BCO	2000	DNE	Diet	4	15.1732	0
Prosimian	unsmoothed	BCO	2000	OPCR	Diet	4	1.9302	0.1112
Prosimian	unsmoothed	BCO	2000	RFI	Diet	4	49.1034	0
Prosimian	unsmoothed	BCO	2000	SA	Diet	4	8.6852	0
Prosimian	unsmoothed	BCO	2000	Size	Diet	4	10.0152	0
Prosimian	unsmoothed	BCO	5000	DNE	Diet	4	13.5969	0
Prosimian	unsmoothed	BCO	5000	OPCR	Diet	4	4.7525	0.0015
Prosimian	unsmoothed	BCO	5000	RFI	Diet	4	48.9749	0
Prosimian	unsmoothed	BCO	5000	SA	Diet	4	8.708	0
Prosimian	unsmoothed	BCO	5000	Size	Diet	4	10.0209	0
Prosimian	unsmoothed	BCO	10000	DNE	Diet	4	11.307	0
Prosimian	unsmoothed	BCO	10000	OPCR	Diet	4	8.106	0
Prosimian	unsmoothed	BCO	10000	RFI	Diet	4	48.6553	0
Prosimian	unsmoothed	BCO	10000	SA	Diet	4	8.7167	0
Prosimian	unsmoothed	BCO	10000	Size	Diet	4	10.024	0
Prosimian	unsmoothed	BCO	20000	DNE	Diet	4	8.5319	0
Prosimian	unsmoothed	BCO	20000	OPCR	Diet	4	10.0386	0
Prosimian	unsmoothed	BCO	20000	RFI	Diet	4	48.8491	0
Prosimian	unsmoothed	BCO	20000	SA	Diet	4	8.7196	0
Prosimian	unsmoothed	BCO	20000	Size	Diet	4	10.0143	0
Prosimian	unsmoothed	BCO	50000	DNE	Diet	4	7.4553	0
Prosimian	unsmoothed	BCO	50000	OPCR	Diet	4	9.619	0
Prosimian	unsmoothed	BCO	50000	RFI	Diet	4	48.8626	0
Prosimian	unsmoothed	BCO	50000	SA	Diet	4	8.7207	0
Prosimian	unsmoothed	BCO	50000	Size	Diet	4	10.0178	0
Prosimian	unsmoothed	BCO	100000	DNE	Diet	4	5.6654	0.0006
Prosimian	unsmoothed	BCO	100000	OPCR	Diet	4	7.2755	0.0001
Prosimian	unsmoothed	BCO	100000	RFI	Diet	4	50.503	0
Prosimian	unsmoothed	BCO	100000	SA	Diet	4	8.2257	0
Prosimian	unsmoothed	BCO	100000	Size	Diet	4	9.4641	0
*p-values of 0 are less than 0.0005

## Sheet: Resolution
Clade	Smoothing	Cropping	Resolution	DT metric	Factor	Df	F value	Pr(>F)*
Platyrrhine	smoothed	EEC	1	DNE	Diet	3	1.3678	0.2571
Platyrrhine	smoothed	EEC	1	OPCR	Diet	3	28.8909	0
Platyrrhine	smoothed	EEC	1	RFI	Diet	3	11.7973	0
Platyrrhine	smoothed	EEC	1	PCV	Diet	3	6.273	0.0006
Platyrrhine	smoothed	EEC	1	SA	Diet	3	135.9	0
Platyrrhine	smoothed	EEC	1	Size	Diet	3	136.583	0
Platyrrhine	smoothed	EEC	2	DNE	Diet	3	17.5718	0
Platyrrhine	smoothed	EEC	2	OPCR	Diet	3	12.664	0
Platyrrhine	smoothed	EEC	2	RFI	Diet	3	4.6924	0.0042
Platyrrhine	smoothed	EEC	2	PCV	Diet	3	32.2496	0
Platyrrhine	smoothed	EEC	2	SA	Diet	3	57.5922	0
Platyrrhine	smoothed	EEC	2	Size	Diet	3	52.5552	0
Platyrrhine	smoothed	EEC	5	DNE	Diet	3	34.2169	0
Platyrrhine	smoothed	EEC	5	OPCR	Diet	3	67.0609	0
Platyrrhine	smoothed	EEC	5	RFI	Diet	3	2.3847	0.0738
Platyrrhine	smoothed	EEC	5	PCV	Diet	3	15.1314	0
Platyrrhine	smoothed	EEC	5	SA	Diet	3	11.8	0
Platyrrhine	smoothed	EEC	5	Size	Diet	3	58.2823	0
Platyrrhine	smoothed	EEC	10	DNE	Diet	3	81.4781	0
Platyrrhine	smoothed	EEC	10	OPCR	Diet	3	44.9487	0
Platyrrhine	smoothed	EEC	10	RFI	Diet	3	61.7333	0
Platyrrhine	smoothed	EEC	10	PCV	Diet	3	33.1678	0
Platyrrhine	smoothed	EEC	10	SA	Diet	3	93.8622	0
Platyrrhine	smoothed	EEC	10	Size	Diet	3	65.0516	0
Platyrrhine	smoothed	EEC	20	DNE	Diet	3	88.2671	0
Platyrrhine	smoothed	EEC	20	OPCR	Diet	3	60.2297	0
Platyrrhine	smoothed	EEC	20	RFI	Diet	3	73.2718	0
Platyrrhine	smoothed	EEC	20	PCV	Diet	3	33.6843	0
Platyrrhine	smoothed	EEC	20	SA	Diet	3	95.8186	0
Platyrrhine	smoothed	EEC	20	Size	Diet	3	64.2347	0
Platyrrhine	smoothed	EEC	50	DNE	Diet	3	36.8218	0
Platyrrhine	smoothed	EEC	50	OPCR	Diet	3	25.4807	0
Platyrrhine	smoothed	EEC	50	RFI	Diet	3	77.3641	0
Platyrrhine	smoothed	EEC	50	PCV	Diet	3	33.3582	0
Platyrrhine	smoothed	EEC	50	SA	Diet	3	96.1353	0
Platyrrhine	smoothed	EEC	50	Size	Diet	3	63.5999	0
Platyrrhine	smoothed	EEC	100	DNE	Diet	3	35.5296	0
Platyrrhine	smoothed	EEC	100	OPCR	Diet	3	17.7563	0
Platyrrhine	smoothed	EEC	100	RFI	Diet	3	74.8651	0
Platyrrhine	smoothed	EEC	100	PCV	Diet	3	37.4621	0
Platyrrhine	smoothed	EEC	100	SA	Diet	3	95.2422	0
Platyrrhine	smoothed	EEC	100	Size	Diet	3	63.2322	0
Platyrrhine	smoothed	EEC	200	DNE	Diet	3	23.2319	0
Platyrrhine	smoothed	EEC	200	OPCR	Diet	3	11.8287	0
Platyrrhine	smoothed	EEC	200	RFI	Diet	3	72.9224	0
Platyrrhine	smoothed	EEC	200	PCV	Diet	3	46.1968	0
Platyrrhine	smoothed	EEC	200	SA	Diet	3	94.6054	0
Platyrrhine	smoothed	EEC	200	Size	Diet	3	63.4576	0
Platyrrhine	smoothed	EEC	500	DNE	Diet	3	7.1506	0.0002
Platyrrhine	smoothed	EEC	500	OPCR	Diet	3	5.9531	0.0009
Platyrrhine	smoothed	EEC	500	RFI	Diet	3	69.6727	0
Platyrrhine	smoothed	EEC	500	PCV	Diet	3	35.5631	0
Platyrrhine	smoothed	EEC	500	SA	Diet	3	93.5551	0
Platyrrhine	smoothed	EEC	500	Size	Diet	3	63.3859	0
Platyrrhine	smoothed	EEC	1000	DNE	Diet	3	4.1185	0.0085
Platyrrhine	smoothed	EEC	1000	OPCR	Diet	3	4.7323	0.004
Platyrrhine	smoothed	EEC	1000	RFI	Diet	3	68.4568	0
Platyrrhine	smoothed	EEC	1000	PCV	Diet	3	26.9728	0
Platyrrhine	smoothed	EEC	1000	SA	Diet	3	93.0402	0
Platyrrhine	smoothed	EEC	1000	Size	Diet	3	63.4031	0
Platyrrhine	unsmoothed	EEC	1	DNE	Diet	3	83.3571	0
Platyrrhine	unsmoothed	EEC	1	OPCR	Diet	3	53.542	0
Platyrrhine	unsmoothed	EEC	1	RFI	Diet	3	57.4555	0
Platyrrhine	unsmoothed	EEC	1	PCV	Diet	3	34.108	0
Platyrrhine	unsmoothed	EEC	1	SA	Diet	3	96.9862	0
Platyrrhine	unsmoothed	EEC	1	Size	Diet	3	63.6696	0
Platyrrhine	unsmoothed	EEC	2	DNE	Diet	3	97.8185	0
Platyrrhine	unsmoothed	EEC	2	OPCR	Diet	3	69.5206	0
Platyrrhine	unsmoothed	EEC	2	RFI	Diet	3	72.2639	0
Platyrrhine	unsmoothed	EEC	2	PCV	Diet	3	33.654	0
Platyrrhine	unsmoothed	EEC	2	SA	Diet	3	95.798	0
Platyrrhine	unsmoothed	EEC	2	Size	Diet	3	62.8083	0
Platyrrhine	unsmoothed	EEC	5	DNE	Diet	3	109.905	0
Platyrrhine	unsmoothed	EEC	5	OPCR	Diet	3	68.4534	0
Platyrrhine	unsmoothed	EEC	5	RFI	Diet	3	70.942	0
Platyrrhine	unsmoothed	EEC	5	PCV	Diet	3	35.8135	0
Platyrrhine	unsmoothed	EEC	5	SA	Diet	3	94.8283	0
Platyrrhine	unsmoothed	EEC	5	Size	Diet	3	63.0708	0
Platyrrhine	unsmoothed	EEC	10	DNE	Diet	3	94.0959	0
Platyrrhine	unsmoothed	EEC	10	OPCR	Diet	3	46.6547	0
Platyrrhine	unsmoothed	EEC	10	RFI	Diet	3	37.8614	0
Platyrrhine	unsmoothed	EEC	10	PCV	Diet	3	41.6055	0
Platyrrhine	unsmoothed	EEC	10	SA	Diet	3	90.0687	0
Platyrrhine	unsmoothed	EEC	10	Size	Diet	3	63.7071	0
Platyrrhine	unsmoothed	EEC	20	DNE	Diet	3	71.2888	0
Platyrrhine	unsmoothed	EEC	20	OPCR	Diet	3	41.3825	0
Platyrrhine	unsmoothed	EEC	20	RFI	Diet	3	69.3209	0
Platyrrhine	unsmoothed	EEC	20	PCV	Diet	3	40.8684	0
Platyrrhine	unsmoothed	EEC	20	SA	Diet	3	94.2351	0
Platyrrhine	unsmoothed	EEC	20	Size	Diet	3	63.7804	0
Platyrrhine	unsmoothed	EEC	50	DNE	Diet	3	21.9654	0
Platyrrhine	unsmoothed	EEC	50	OPCR	Diet	3	12.8102	0
Platyrrhine	unsmoothed	EEC	50	RFI	Diet	3	67.7993	0
Platyrrhine	unsmoothed	EEC	50	PCV	Diet	3	35.409	0
Platyrrhine	unsmoothed	EEC	50	SA	Diet	3	92.6765	0
Platyrrhine	unsmoothed	EEC	50	Size	Diet	3	63.5435	0
Platyrrhine	unsmoothed	EEC	100	DNE	Diet	3	34.1142	0
Platyrrhine	unsmoothed	EEC	100	OPCR	Diet	3	28.4989	0
Platyrrhine	unsmoothed	EEC	100	RFI	Diet	3	66.3843	0
Platyrrhine	unsmoothed	EEC	100	PCV	Diet	3	34.1046	0
Platyrrhine	unsmoothed	EEC	100	SA	Diet	3	91.679	0
Platyrrhine	unsmoothed	EEC	100	Size	Diet	3	63.4332	0
Platyrrhine	unsmoothed	EEC	200	DNE	Diet	3	25.0938	0
Platyrrhine	unsmoothed	EEC	200	OPCR	Diet	3	26.4909	0
Platyrrhine	unsmoothed	EEC	200	RFI	Diet	3	62.5818	0
Platyrrhine	unsmoothed	EEC	200	PCV	Diet	3	34.1895	0
Platyrrhine	unsmoothed	EEC	200	SA	Diet	3	89.7093	0
Platyrrhine	unsmoothed	EEC	200	Size	Diet	3	63.4166	0
Platyrrhine	unsmoothed	EEC	500	DNE	Diet	3	18.1028	0
Platyrrhine	unsmoothed	EEC	500	OPCR	Diet	3	21.6788	0
Platyrrhine	unsmoothed	EEC	500	RFI	Diet	3	67.5773	0
Platyrrhine	unsmoothed	EEC	500	PCV	Diet	3	27.0488	0
Platyrrhine	unsmoothed	EEC	500	SA	Diet	3	91.4467	0
Platyrrhine	unsmoothed	EEC	500	Size	Diet	3	63.3698	0
Platyrrhine	unsmoothed	EEC	1000	DNE	Diet	3	18.219	0
Platyrrhine	unsmoothed	EEC	1000	OPCR	Diet	3	20.9084	0
Platyrrhine	unsmoothed	EEC	1000	RFI	Diet	3	66.3341	0
Platyrrhine	unsmoothed	EEC	1000	PCV	Diet	3	19.8974	0
Platyrrhine	unsmoothed	EEC	1000	SA	Diet	3	91.5093	0
Platyrrhine	unsmoothed	EEC	1000	Size	Diet	3	63.3935	0
Platyrrhine	smoothed	BCO	1	DNE	Diet	3	0.7178	0.5437
Platyrrhine	smoothed	BCO	1	OPCR	Diet	3	49.1386	0
Platyrrhine	smoothed	BCO	1	RFI	Diet	3	5.6919	0.0012
Platyrrhine	smoothed	BCO	1	SA	Diet	3	148.847	0
Platyrrhine	smoothed	BCO	1	Size	Diet	3	88.4189	0
Platyrrhine	smoothed	BCO	2	DNE	Diet	3	0.8252	0.483
Platyrrhine	smoothed	BCO	2	OPCR	Diet	3	47.4067	0
Platyrrhine	smoothed	BCO	2	RFI	Diet	3	7.0953	0.0002
Platyrrhine	smoothed	BCO	2	SA	Diet	3	84.7761	0
Platyrrhine	smoothed	BCO	2	Size	Diet	3	49.2346	0
Platyrrhine	smoothed	BCO	5	DNE	Diet	3	61.7016	0
Platyrrhine	smoothed	BCO	5	OPCR	Diet	3	113.776	0
Platyrrhine	smoothed	BCO	5	RFI	Diet	3	37.7219	0
Platyrrhine	smoothed	BCO	5	SA	Diet	3	104.372	0
Platyrrhine	smoothed	BCO	5	Size	Diet	3	51.4885	0
Platyrrhine	smoothed	BCO	10	DNE	Diet	3	118.051	0
Platyrrhine	smoothed	BCO	10	OPCR	Diet	3	54.7131	0
Platyrrhine	smoothed	BCO	10	RFI	Diet	3	66.5878	0
Platyrrhine	smoothed	BCO	10	SA	Diet	3	114.71	0
Platyrrhine	smoothed	BCO	10	Size	Diet	3	61.1921	0
Platyrrhine	smoothed	BCO	20	DNE	Diet	3	106.286	0
Platyrrhine	smoothed	BCO	20	OPCR	Diet	3	72.5609	0
Platyrrhine	smoothed	BCO	20	RFI	Diet	3	57.761	0
Platyrrhine	smoothed	BCO	20	SA	Diet	3	111.641	0
Platyrrhine	smoothed	BCO	20	Size	Diet	3	61.0227	0
Platyrrhine	smoothed	BCO	50	DNE	Diet	3	106.145	0
Platyrrhine	smoothed	BCO	50	OPCR	Diet	3	55.5419	0
Platyrrhine	smoothed	BCO	50	RFI	Diet	3	60.9337	0
Platyrrhine	smoothed	BCO	50	SA	Diet	3	113.17	0
Platyrrhine	smoothed	BCO	50	Size	Diet	3	61.0173	0
Platyrrhine	smoothed	BCO	100	DNE	Diet	3	82.9045	0
Platyrrhine	smoothed	BCO	100	OPCR	Diet	3	40.5879	0
Platyrrhine	smoothed	BCO	100	RFI	Diet	3	62.0742	0
Platyrrhine	smoothed	BCO	100	SA	Diet	3	112.576	0
Platyrrhine	smoothed	BCO	100	Size	Diet	3	61.1926	0
Platyrrhine	smoothed	BCO	200	DNE	Diet	3	60.6396	0
Platyrrhine	smoothed	BCO	200	OPCR	Diet	3	33.2035	0
Platyrrhine	smoothed	BCO	200	RFI	Diet	3	62.016	0
Platyrrhine	smoothed	BCO	200	SA	Diet	3	112.262	0
Platyrrhine	smoothed	BCO	200	Size	Diet	3	61.2426	0
Platyrrhine	smoothed	BCO	500	DNE	Diet	3	34.2322	0
Platyrrhine	smoothed	BCO	500	OPCR	Diet	3	33.5591	0
Platyrrhine	smoothed	BCO	500	RFI	Diet	3	61.7359	0
Platyrrhine	smoothed	BCO	500	SA	Diet	3	111.709	0
Platyrrhine	smoothed	BCO	500	Size	Diet	3	61.1572	0
Platyrrhine	smoothed	BCO	1000	DNE	Diet	3	15.5527	0
Platyrrhine	smoothed	BCO	1000	OPCR	Diet	3	20.3444	0
Platyrrhine	smoothed	BCO	1000	RFI	Diet	3	61.6215	0
Platyrrhine	smoothed	BCO	1000	SA	Diet	3	111.531	0
Platyrrhine	smoothed	BCO	1000	Size	Diet	3	61.1369	0
Platyrrhine	unsmoothed	BCO	1	DNE	Diet	3	145.823	0
Platyrrhine	unsmoothed	BCO	1	OPCR	Diet	3	118.265	0
Platyrrhine	unsmoothed	BCO	1	RFI	Diet	3	74.4231	0
Platyrrhine	unsmoothed	BCO	1	SA	Diet	3	123.594	0
Platyrrhine	unsmoothed	BCO	1	Size	Diet	3	61.0634	0
Platyrrhine	unsmoothed	BCO	2	DNE	Diet	3	109.659	0
Platyrrhine	unsmoothed	BCO	2	OPCR	Diet	3	61.2212	0
Platyrrhine	unsmoothed	BCO	2	RFI	Diet	3	59.8939	0
Platyrrhine	unsmoothed	BCO	2	SA	Diet	3	117.356	0
Platyrrhine	unsmoothed	BCO	2	Size	Diet	3	60.9349	0
Platyrrhine	unsmoothed	BCO	5	DNE	Diet	3	110.015	0
Platyrrhine	unsmoothed	BCO	5	OPCR	Diet	3	51.3281	0
Platyrrhine	unsmoothed	BCO	5	RFI	Diet	3	64.2302	0
Platyrrhine	unsmoothed	BCO	5	SA	Diet	3	114.075	0
Platyrrhine	unsmoothed	BCO	5	Size	Diet	3	61.3118	0
Platyrrhine	unsmoothed	BCO	10	DNE	Diet	3	103.05	0
Platyrrhine	unsmoothed	BCO	10	OPCR	Diet	3	47.6569	0
Platyrrhine	unsmoothed	BCO	10	RFI	Diet	3	63.0935	0
Platyrrhine	unsmoothed	BCO	10	SA	Diet	3	113.352	0
Platyrrhine	unsmoothed	BCO	10	Size	Diet	3	61.4879	0
Platyrrhine	unsmoothed	BCO	20	DNE	Diet	3	80.9416	0
Platyrrhine	unsmoothed	BCO	20	OPCR	Diet	3	42.3333	0
Platyrrhine	unsmoothed	BCO	20	RFI	Diet	3	60.7213	0
Platyrrhine	unsmoothed	BCO	20	SA	Diet	3	112.214	0
Platyrrhine	unsmoothed	BCO	20	Size	Diet	3	61.4512	0
Platyrrhine	unsmoothed	BCO	50	DNE	Diet	3	49.2276	0
Platyrrhine	unsmoothed	BCO	50	OPCR	Diet	3	31.2584	0
Platyrrhine	unsmoothed	BCO	50	RFI	Diet	3	59.4307	0
Platyrrhine	unsmoothed	BCO	50	SA	Diet	3	110.856	0
Platyrrhine	unsmoothed	BCO	50	Size	Diet	3	61.4036	0
Platyrrhine	unsmoothed	BCO	100	DNE	Diet	3	32.7391	0
Platyrrhine	unsmoothed	BCO	100	OPCR	Diet	3	27.1612	0
Platyrrhine	unsmoothed	BCO	100	RFI	Diet	3	59.5529	0
Platyrrhine	unsmoothed	BCO	100	SA	Diet	3	109.75	0
Platyrrhine	unsmoothed	BCO	100	Size	Diet	3	61.1544	0
Platyrrhine	unsmoothed	BCO	200	DNE	Diet	3	23.1813	0
Platyrrhine	unsmoothed	BCO	200	OPCR	Diet	3	24.6372	0
Platyrrhine	unsmoothed	BCO	200	RFI	Diet	3	59.885	0
Platyrrhine	unsmoothed	BCO	200	SA	Diet	3	109.446	0
Platyrrhine	unsmoothed	BCO	200	Size	Diet	3	61.2831	0
Platyrrhine	unsmoothed	BCO	500	DNE	Diet	3	17.0414	0
Platyrrhine	unsmoothed	BCO	500	OPCR	Diet	3	19.0839	0
Platyrrhine	unsmoothed	BCO	500	RFI	Diet	3	60.9866	0
Platyrrhine	unsmoothed	BCO	500	SA	Diet	3	109.529	0
Platyrrhine	unsmoothed	BCO	500	Size	Diet	3	61.1633	0
Platyrrhine	unsmoothed	BCO	1000	DNE	Diet	3	18.058	0
Platyrrhine	unsmoothed	BCO	1000	OPCR	Diet	3	17.3731	0
Platyrrhine	unsmoothed	BCO	1000	RFI	Diet	3	61.0406	0
Platyrrhine	unsmoothed	BCO	1000	SA	Diet	3	109.592	0
Platyrrhine	unsmoothed	BCO	1000	Size	Diet	3	61.1589	0
Prosimian	smoothed	EEC	1	DNE	Diet	4	0.8559	0.4932
Prosimian	smoothed	EEC	1	OPCR	Diet	4	10.2425	0
Prosimian	smoothed	EEC	1	RFI	Diet	4	1.9213	0.1153
Prosimian	smoothed	EEC	1	PCV	Diet	4	0.7583	0.5548
Prosimian	smoothed	EEC	1	SA	Diet	4	8.6301	0
Prosimian	smoothed	EEC	1	Size	Diet	4	8.9683	0
Prosimian	smoothed	EEC	2	DNE	Diet	4	2.5221	0.0456
Prosimian	smoothed	EEC	2	OPCR	Diet	4	9.4568	0
Prosimian	smoothed	EEC	2	RFI	Diet	4	0.5745	0.6818
Prosimian	smoothed	EEC	2	PCV	Diet	4	3.1571	0.0172
Prosimian	smoothed	EEC	2	SA	Diet	4	9.4668	0
Prosimian	smoothed	EEC	2	Size	Diet	4	9.5464	0
Prosimian	smoothed	EEC	5	DNE	Diet	4	1.7922	0.1362
Prosimian	smoothed	EEC	5	OPCR	Diet	4	8.3168	0
Prosimian	smoothed	EEC	5	RFI	Diet	4	9.5693	0
Prosimian	smoothed	EEC	5	PCV	Diet	4	7.7017	0
Prosimian	smoothed	EEC	5	SA	Diet	4	10.9346	0
Prosimian	smoothed	EEC	5	Size	Diet	4	11.1096	0
Prosimian	smoothed	EEC	10	DNE	Diet	4	3.3697	0.0124
Prosimian	smoothed	EEC	10	OPCR	Diet	4	9.9239	0
Prosimian	smoothed	EEC	10	RFI	Diet	4	8.8798	0
Prosimian	smoothed	EEC	10	PCV	Diet	4	0.3253	0.8604
Prosimian	smoothed	EEC	10	SA	Diet	4	9.9945	0
Prosimian	smoothed	EEC	10	Size	Diet	4	10.9241	0
Prosimian	smoothed	EEC	20	DNE	Diet	4	4.3744	0.0026
Prosimian	smoothed	EEC	20	OPCR	Diet	4	9.9	0
Prosimian	smoothed	EEC	20	RFI	Diet	4	10.438	0
Prosimian	smoothed	EEC	20	PCV	Diet	4	3.956	0.005
Prosimian	smoothed	EEC	20	SA	Diet	4	9.8635	0
Prosimian	smoothed	EEC	20	Size	Diet	4	10.4462	0
Prosimian	smoothed	EEC	50	DNE	Diet	4	9.0428	0
Prosimian	smoothed	EEC	50	OPCR	Diet	4	8.3869	0
Prosimian	smoothed	EEC	50	RFI	Diet	4	13.7315	0
Prosimian	smoothed	EEC	50	PCV	Diet	4	3.4871	0.0104
Prosimian	smoothed	EEC	50	SA	Diet	4	9.7328	0
Prosimian	smoothed	EEC	50	Size	Diet	4	10.3928	0
Prosimian	smoothed	EEC	100	DNE	Diet	4	10.8728	0
Prosimian	smoothed	EEC	100	OPCR	Diet	4	9.2581	0
Prosimian	smoothed	EEC	100	RFI	Diet	4	20.5249	0
Prosimian	smoothed	EEC	100	PCV	Diet	4	10.2293	0
Prosimian	smoothed	EEC	100	SA	Diet	4	9.6688	0
Prosimian	smoothed	EEC	100	Size	Diet	4	10.4213	0
Prosimian	smoothed	EEC	200	DNE	Diet	4	11.1243	0
Prosimian	smoothed	EEC	200	OPCR	Diet	4	8.974	0
Prosimian	smoothed	EEC	200	RFI	Diet	4	26.6321	0
Prosimian	smoothed	EEC	200	PCV	Diet	4	24.359	0
Prosimian	smoothed	EEC	200	SA	Diet	4	9.6209	0
Prosimian	smoothed	EEC	200	Size	Diet	4	10.4574	0
Prosimian	smoothed	EEC	500	DNE	Diet	4	9.2178	0
Prosimian	smoothed	EEC	500	OPCR	Diet	4	6.8789	0.0001
Prosimian	smoothed	EEC	500	RFI	Diet	4	28.6493	0
Prosimian	smoothed	EEC	500	PCV	Diet	4	42.7471	0
Prosimian	smoothed	EEC	500	SA	Diet	4	9.6796	0
Prosimian	smoothed	EEC	500	Size	Diet	4	10.4762	0
Prosimian	smoothed	EEC	1000	DNE	Diet	4	8.7808	0
Prosimian	smoothed	EEC	1000	OPCR	Diet	4	6.7686	0.0001
Prosimian	smoothed	EEC	1000	RFI	Diet	4	29.9913	0
Prosimian	smoothed	EEC	1000	PCV	Diet	4	47.6898	0
Prosimian	smoothed	EEC	1000	SA	Diet	4	9.6969	0
Prosimian	smoothed	EEC	1000	Size	Diet	4	10.4856	0
Prosimian	unsmoothed	EEC	1	DNE	Diet	4	9.684	0
Prosimian	unsmoothed	EEC	1	OPCR	Diet	4	8.9114	0
Prosimian	unsmoothed	EEC	1	RFI	Diet	4	6.2663	0.0002
Prosimian	unsmoothed	EEC	1	PCV	Diet	4	8.5916	0
Prosimian	unsmoothed	EEC	1	SA	Diet	4	9.5451	0
Prosimian	unsmoothed	EEC	1	Size	Diet	4	10.6062	0
Prosimian	unsmoothed	EEC	2	DNE	Diet	4	8.7889	0
Prosimian	unsmoothed	EEC	2	OPCR	Diet	4	13.0013	0
Prosimian	unsmoothed	EEC	2	RFI	Diet	4	9.9377	0
Prosimian	unsmoothed	EEC	2	PCV	Diet	4	13.0522	0
Prosimian	unsmoothed	EEC	2	SA	Diet	4	9.5409	0
Prosimian	unsmoothed	EEC	2	Size	Diet	4	10.451	0
Prosimian	unsmoothed	EEC	5	DNE	Diet	4	7.9219	0
Prosimian	unsmoothed	EEC	5	OPCR	Diet	4	13.0172	0
Prosimian	unsmoothed	EEC	5	RFI	Diet	4	20.8415	0
Prosimian	unsmoothed	EEC	5	PCV	Diet	4	8.8475	0
Prosimian	unsmoothed	EEC	5	SA	Diet	4	9.7675	0
Prosimian	unsmoothed	EEC	5	Size	Diet	4	10.55	0
Prosimian	unsmoothed	EEC	10	DNE	Diet	4	9.9237	0
Prosimian	unsmoothed	EEC	10	OPCR	Diet	4	12.4622	0
Prosimian	unsmoothed	EEC	10	RFI	Diet	4	21.3196	0
Prosimian	unsmoothed	EEC	10	PCV	Diet	4	5.9219	0.0003
Prosimian	unsmoothed	EEC	10	SA	Diet	4	9.687	0
Prosimian	unsmoothed	EEC	10	Size	Diet	4	10.4818	0
Prosimian	unsmoothed	EEC	20	DNE	Diet	4	11.4176	0
Prosimian	unsmoothed	EEC	20	OPCR	Diet	4	12.754	0
Prosimian	unsmoothed	EEC	20	RFI	Diet	4	30.3701	0
Prosimian	unsmoothed	EEC	20	PCV	Diet	4	4.5255	0.0021
Prosimian	unsmoothed	EEC	20	SA	Diet	4	9.7079	0
Prosimian	unsmoothed	EEC	20	Size	Diet	4	10.4833	0
Prosimian	unsmoothed	EEC	50	DNE	Diet	4	13.9906	0
Prosimian	unsmoothed	EEC	50	OPCR	Diet	4	12.3617	0
Prosimian	unsmoothed	EEC	50	RFI	Diet	4	32.4563	0
Prosimian	unsmoothed	EEC	50	PCV	Diet	4	12.9329	0
Prosimian	unsmoothed	EEC	50	SA	Diet	4	9.7128	0
Prosimian	unsmoothed	EEC	50	Size	Diet	4	10.4941	0
Prosimian	unsmoothed	EEC	100	DNE	Diet	4	15.119	0
Prosimian	unsmoothed	EEC	100	OPCR	Diet	4	11.5811	0
Prosimian	unsmoothed	EEC	100	RFI	Diet	4	31.788	0
Prosimian	unsmoothed	EEC	100	PCV	Diet	4	35.7215	0
Prosimian	unsmoothed	EEC	100	SA	Diet	4	9.7257	0
Prosimian	unsmoothed	EEC	100	Size	Diet	4	10.4874	0
Prosimian	unsmoothed	EEC	200	DNE	Diet	4	14.9122	0
Prosimian	unsmoothed	EEC	200	OPCR	Diet	4	12.0746	0
Prosimian	unsmoothed	EEC	200	RFI	Diet	4	31.1804	0
Prosimian	unsmoothed	EEC	200	PCV	Diet	4	44.3819	0
Prosimian	unsmoothed	EEC	200	SA	Diet	4	9.7437	0
Prosimian	unsmoothed	EEC	200	Size	Diet	4	10.5003	0
Prosimian	unsmoothed	EEC	500	DNE	Diet	4	12.9695	0
Prosimian	unsmoothed	EEC	500	OPCR	Diet	4	12.5067	0
Prosimian	unsmoothed	EEC	500	RFI	Diet	4	31.2405	0
Prosimian	unsmoothed	EEC	500	PCV	Diet	4	54.9826	0
Prosimian	unsmoothed	EEC	500	SA	Diet	4	9.7537	0
Prosimian	unsmoothed	EEC	500	Size	Diet	4	10.5111	0
Prosimian	unsmoothed	EEC	1000	DNE	Diet	4	13.127	0
Prosimian	unsmoothed	EEC	1000	OPCR	Diet	4	12.5194	0
Prosimian	unsmoothed	EEC	1000	RFI	Diet	4	31.1674	0
Prosimian	unsmoothed	EEC	1000	PCV	Diet	4	60.8292	0
Prosimian	unsmoothed	EEC	1000	SA	Diet	4	9.7436	0
Prosimian	unsmoothed	EEC	1000	Size	Diet	4	10.4933	0
Prosimian	smoothed	BCO	1	DNE	Diet	4	0.2063	0.9344
Prosimian	smoothed	BCO	1	OPCR	Diet	4	6.8393	0.0001
Prosimian	smoothed	BCO	1	RFI	Diet	4	0.0744	0.9898
Prosimian	smoothed	BCO	1	SA	Diet	4	7.3252	0
Prosimian	smoothed	BCO	1	Size	Diet	4	7.5906	0
Prosimian	smoothed	BCO	2	DNE	Diet	4	0.473	0.7554
Prosimian	smoothed	BCO	2	OPCR	Diet	4	11.7487	0
Prosimian	smoothed	BCO	2	RFI	Diet	4	2.588	0.0415
Prosimian	smoothed	BCO	2	SA	Diet	4	7.9008	0
Prosimian	smoothed	BCO	2	Size	Diet	4	7.865	0
Prosimian	smoothed	BCO	5	DNE	Diet	4	1.4305	0.2294
Prosimian	smoothed	BCO	5	OPCR	Diet	4	9.7714	0
Prosimian	smoothed	BCO	5	RFI	Diet	4	8.488	0
Prosimian	smoothed	BCO	5	SA	Diet	4	9.9744	0
Prosimian	smoothed	BCO	5	Size	Diet	4	10.6586	0
Prosimian	smoothed	BCO	10	DNE	Diet	4	2.137	0.0816
Prosimian	smoothed	BCO	10	OPCR	Diet	4	11.1171	0
Prosimian	smoothed	BCO	10	RFI	Diet	4	17.625	0
Prosimian	smoothed	BCO	10	SA	Diet	4	9.4047	0
Prosimian	smoothed	BCO	10	Size	Diet	4	10.6752	0
Prosimian	smoothed	BCO	20	DNE	Diet	4	7.8138	0
Prosimian	smoothed	BCO	20	OPCR	Diet	4	10.797	0
Prosimian	smoothed	BCO	20	RFI	Diet	4	23.5412	0
Prosimian	smoothed	BCO	20	SA	Diet	4	9.1551	0
Prosimian	smoothed	BCO	20	Size	Diet	4	10.0499	0
Prosimian	smoothed	BCO	50	DNE	Diet	4	8.5478	0
Prosimian	smoothed	BCO	50	OPCR	Diet	4	8.517	0
Prosimian	smoothed	BCO	50	RFI	Diet	4	30.3779	0
Prosimian	smoothed	BCO	50	SA	Diet	4	8.881	0
Prosimian	smoothed	BCO	50	Size	Diet	4	10.1489	0
Prosimian	smoothed	BCO	100	DNE	Diet	4	9.0454	0
Prosimian	smoothed	BCO	100	OPCR	Diet	4	10.0495	0
Prosimian	smoothed	BCO	100	RFI	Diet	4	47.4456	0
Prosimian	smoothed	BCO	100	SA	Diet	4	8.7126	0
Prosimian	smoothed	BCO	100	Size	Diet	4	10.0657	0
Prosimian	smoothed	BCO	200	DNE	Diet	4	10.7996	0
Prosimian	smoothed	BCO	200	OPCR	Diet	4	10.1367	0
Prosimian	smoothed	BCO	200	RFI	Diet	4	56.3192	0
Prosimian	smoothed	BCO	200	SA	Diet	4	8.6517	0
Prosimian	smoothed	BCO	200	Size	Diet	4	10.0136	0
Prosimian	smoothed	BCO	500	DNE	Diet	4	12.132	0
Prosimian	smoothed	BCO	500	OPCR	Diet	4	10.121	0
Prosimian	smoothed	BCO	500	RFI	Diet	4	56.2889	0
Prosimian	smoothed	BCO	500	SA	Diet	4	8.6457	0
Prosimian	smoothed	BCO	500	Size	Diet	4	10.0159	0
Prosimian	smoothed	BCO	1000	DNE	Diet	4	12.3316	0
Prosimian	smoothed	BCO	1000	OPCR	Diet	4	11.5612	0
Prosimian	smoothed	BCO	1000	RFI	Diet	4	55.7884	0
Prosimian	smoothed	BCO	1000	SA	Diet	4	8.6558	0
Prosimian	smoothed	BCO	1000	Size	Diet	4	9.9771	0
Prosimian	unsmoothed	BCO	1	DNE	Diet	4	2.0612	0.0915
Prosimian	unsmoothed	BCO	1	OPCR	Diet	4	6.2686	0.0002
Prosimian	unsmoothed	BCO	1	RFI	Diet	4	8.0829	0
Prosimian	unsmoothed	BCO	1	SA	Diet	4	8.7067	0
Prosimian	unsmoothed	BCO	1	Size	Diet	4	9.9486	0
Prosimian	unsmoothed	BCO	2	DNE	Diet	4	5.4403	0.0005
Prosimian	unsmoothed	BCO	2	OPCR	Diet	4	8.9827	0
Prosimian	unsmoothed	BCO	2	RFI	Diet	4	28.041	0
Prosimian	unsmoothed	BCO	2	SA	Diet	4	8.908	0
Prosimian	unsmoothed	BCO	2	Size	Diet	4	10.069	0
Prosimian	unsmoothed	BCO	5	DNE	Diet	4	6.0937	0.0002
Prosimian	unsmoothed	BCO	5	OPCR	Diet	4	11.3138	0
Prosimian	unsmoothed	BCO	5	RFI	Diet	4	50.8211	0
Prosimian	unsmoothed	BCO	5	SA	Diet	4	8.7247	0
Prosimian	unsmoothed	BCO	5	Size	Diet	4	10.0061	0
Prosimian	unsmoothed	BCO	10	DNE	Diet	4	6.7733	0.0001
Prosimian	unsmoothed	BCO	10	OPCR	Diet	4	11.8233	0
Prosimian	unsmoothed	BCO	10	RFI	Diet	4	53.4928	0
Prosimian	unsmoothed	BCO	10	SA	Diet	4	8.7071	0
Prosimian	unsmoothed	BCO	10	Size	Diet	4	9.993	0
Prosimian	unsmoothed	BCO	20	DNE	Diet	4	7.948	0
Prosimian	unsmoothed	BCO	20	OPCR	Diet	4	11.0655	0
Prosimian	unsmoothed	BCO	20	RFI	Diet	4	54.5499	0
Prosimian	unsmoothed	BCO	20	SA	Diet	4	8.6848	0
Prosimian	unsmoothed	BCO	20	Size	Diet	4	10.0019	0
Prosimian	unsmoothed	BCO	50	DNE	Diet	4	10.2675	0
Prosimian	unsmoothed	BCO	50	OPCR	Diet	4	10.379	0
Prosimian	unsmoothed	BCO	50	RFI	Diet	4	53.7658	0
Prosimian	unsmoothed	BCO	50	SA	Diet	4	8.6824	0
Prosimian	unsmoothed	BCO	50	Size	Diet	4	10.023	0
Prosimian	unsmoothed	BCO	100	DNE	Diet	4	11.2676	0
Prosimian	unsmoothed	BCO	100	OPCR	Diet	4	11.0444	0
Prosimian	unsmoothed	BCO	100	RFI	Diet	4	53.9867	0
Prosimian	unsmoothed	BCO	100	SA	Diet	4	8.6941	0
Prosimian	unsmoothed	BCO	100	Size	Diet	4	10.0163	0
Prosimian	unsmoothed	BCO	200	DNE	Diet	4	11.2571	0
Prosimian	unsmoothed	BCO	200	OPCR	Diet	4	11.7293	0
Prosimian	unsmoothed	BCO	200	RFI	Diet	4	53.7112	0
Prosimian	unsmoothed	BCO	200	SA	Diet	4	8.7127	0
Prosimian	unsmoothed	BCO	200	Size	Diet	4	10.0146	0
Prosimian	unsmoothed	BCO	500	DNE	Diet	4	10.346	0
Prosimian	unsmoothed	BCO	500	OPCR	Diet	4	12.5512	0
Prosimian	unsmoothed	BCO	500	RFI	Diet	4	53.465	0
Prosimian	unsmoothed	BCO	500	SA	Diet	4	8.7215	0
Prosimian	unsmoothed	BCO	500	Size	Diet	4	10.0196	0
Prosimian	unsmoothed	BCO	1000	DNE	Diet	4	10.087	0
Prosimian	unsmoothed	BCO	1000	OPCR	Diet	4	12.8874	0
Prosimian	unsmoothed	BCO	1000	RFI	Diet	4	54.0244	0
Prosimian	unsmoothed	BCO	1000	SA	Diet	4	8.7224	0
Prosimian	unsmoothed	BCO	1000	Size	Diet	4	10.0101	0
*p-values of 0 are less than 0.0005
