# Supplementary material for: Effects of cropping, smoothing, triangle count, and mesh resolution on 6 dental topographic metrics
Source: PLoS One. 2019 May 6;14(5):e0216229. doi: 10.1371/journal.pone.0216229 (PMC6502444; doi:10.1371/journal.pone.0216229)
Supplement: S6 Table — Results for Tukey HSD analyses. (XLSX) [file pone.0216229.s006.xlsx]

## Sheet: Triangle count
Clade	Triangle count	Smoothing	Cropping method	Comparison_DNE	DNE_Difference	DNE_Lower	DNE_Upper	DNE_Pr(>F)	Comparison_OPCR	OPCR_Difference	OPCR_Lower	OPCR_Upper	OPCR_Pr(>F)	Comparison_RFI	RFI_Difference	RFI_Lower	RFI_Upper	RFI_Pr(>F)	Comparison_PCV	PCV_Difference	PCV_Lower	PCV_Upper	PCV_Pr(>F)	Comparison_SA	SA_Difference	SA_Lower	SA_Upper	SA_Pr(>F)	Comparison_Size	Size_Difference	Size_Lower	Size_Upper	Size_Pr(>F)
Prosimian	100	smoothed	EEC	folivore-hardobjectfeeder	2.7875	-18.5159	24.091	0.9962	hardobjectfeeder-frugivore	0.0098	-1.3043	1.3239	1	hardobjectfeeder-frugivore	0.0426	-0.0888	0.1739	0.8963	insectivore-omnivore	0.0026	-0.0237	0.029	0.9987	insectivore-omnivore	9.5983	-2.6307	21.8273	0.1957	insectivore-omnivore	3.6932	-1.7299	9.1163	0.3285
Prosimian	100	smoothed	EEC	hardobjectfeeder-frugivore	5.2672	-16.6538	27.1883	0.9629	omnivore-hardobjectfeeder	0.5677	-0.6993	1.8347	0.7253	folivore-hardobjectfeeder	0.0569	-0.0708	0.1846	0.7293	omnivore-frugivore	0.0312	0.0009	0.0615	0.0398	insectivore-hardobjectfeeder	18.2135	-10.2664	46.6934	0.393	insectivore-frugivore	10.2081	3.7828	16.6335	0.0002
Prosimian	100	smoothed	EEC	insectivore-hardobjectfeeder	14.9542	-6.3492	36.2577	0.2982	folivore-hardobjectfeeder	0.8241	-0.453	2.1011	0.3837	omnivore-hardobjectfeeder	0.103	-0.0236	0.2297	0.1669	folivore-omnivore	0.0372	0.0108	0.0635	0.0015	insectivore-frugivore	20.445	5.9559	34.934	0.0015	insectivore-hardobjectfeeder	10.2778	-2.352	22.9077	0.1665
Prosimian	100	smoothed	EEC	omnivore-hardobjectfeeder	17.8548	-3.2816	38.9911	0.139	insectivore-hardobjectfeeder	0.9537	-0.3233	2.2308	0.2393	insectivore-hardobjectfeeder	0.114	-0.0137	0.2416	0.1035	omnivore-hardobjectfeeder	0.0542	-0.0067	0.1151	0.1049	insectivore-folivore	28.877	16.1404	41.6136	0	insectivore-folivore	13.8203	8.1721	19.4685	0
Prosimian	100	smoothed	EEC	folivore-frugivore	2.4797	-8.3583	13.3178	0.9689	omnivore-frugivore	0.5579	-0.0719	1.1877	0.108	folivore-frugivore	0.0143	-0.0506	0.0793	0.9727	insectivore-frugivore	0.0286	-0.0026	0.0598	0.0892	omnivore-hardobjectfeeder	8.6152	-19.6414	36.8717	0.9152	omnivore-frugivore	6.515	0.2865	12.7434	0.0357
Prosimian	100	smoothed	EEC	insectivore-folivore	12.1667	2.6395	21.6939	0.0053	folivore-frugivore	0.8143	0.1646	1.464	0.0065	omnivore-frugivore	0.0605	-0.0025	0.1234	0.0661	insectivore-folivore	0.0345	0.0071	0.062	0.0062	omnivore-frugivore	10.8467	-3.1982	24.8916	0.2094	omnivore-hardobjectfeeder	6.5846	-5.9461	19.1154	0.5909
Prosimian	100	smoothed	EEC	folivore-omnivore	15.0673	5.9198	24.2147	0.0001	insectivore-frugivore	0.9439	0.2942	1.5936	0.001	insectivore-frugivore	0.0714	0.0064	0.1364	0.0237	insectivore-hardobjectfeeder	0.0516	-0.0098	0.113	0.1423	folivore-omnivore	19.2787	7.0497	31.5077	0.0003	folivore-omnivore	10.1271	4.704	15.5502	0
Prosimian	100	smoothed	EEC	insectivore-frugivore	9.687	-1.1511	20.525	0.1027	folivore-omnivore	0.2564	-0.292	0.8047	0.6927	folivore-omnivore	0.0461	-0.0087	0.101	0.1417	folivore-frugivore	0.0059	-0.0253	0.0372	0.9842	hardobjectfeeder-frugivore	2.2315	-27.0741	31.5371	0.9995	hardobjectfeeder-frugivore	0.0697	-12.9263	13.0657	1
Prosimian	100	smoothed	EEC	omnivore-frugivore	12.5875	2.0817	23.0934	0.0105	insectivore-omnivore	0.386	-0.1624	0.9343	0.2955	insectivore-folivore	0.0571	0	0.1142	0.0502	hardobjectfeeder-frugivore	0.023	-0.0401	0.0862	0.8492	folivore-hardobjectfeeder	10.6635	-17.8164	39.1434	0.8361	folivore-frugivore	3.6121	-2.8132	10.0375	0.5254
Prosimian	100	smoothed	EEC	insectivore-omnivore	2.9006	-6.2469	12.048	0.9034	insectivore-folivore	0.1296	-0.4415	0.7007	0.9698	insectivore-omnivore	0.0109	-0.0439	0.0658	0.9812	folivore-hardobjectfeeder	0.0171	-0.0443	0.0785	0.9379	folivore-frugivore	8.432	-6.057	22.9211	0.4905	folivore-hardobjectfeeder	3.5425	-9.0874	16.1723	0.9361
Prosimian	200	smoothed	EEC	folivore-hardobjectfeeder	2.9723	-33.0083	38.9528	0.9994	hardobjectfeeder-frugivore	1.5858	-1.1246	4.2961	0.485	hardobjectfeeder-frugivore	0.0273	-0.0497	0.1044	0.8614	insectivore-omnivore	0.0014	-0.017	0.0197	0.9996	insectivore-omnivore	12.7172	-1.4957	26.9302	0.1021	insectivore-omnivore	5.9742	-0.6482	12.5966	0.0974
Prosimian	200	smoothed	EEC	hardobjectfeeder-frugivore	7.2555	-29.7682	44.2791	0.9824	omnivore-hardobjectfeeder	2.8776	0.2643	5.4909	0.0233	omnivore-hardobjectfeeder	0.0649	-0.0095	0.1392	0.1173	insectivore-folivore	0.0188	-0.0004	0.0379	0.0573	insectivore-hardobjectfeeder	18.4744	-14.6259	51.5748	0.5326	insectivore-hardobjectfeeder	11.2307	-4.1921	26.6535	0.2628
Prosimian	200	smoothed	EEC	insectivore-hardobjectfeeder	15.2309	-20.7496	51.2114	0.7651	folivore-hardobjectfeeder	3.2454	0.6114	5.8794	0.0078	folivore-hardobjectfeeder	0.0752	0.0003	0.1501	0.0487	insectivore-frugivore	0.019	-0.0028	0.0408	0.1173	insectivore-frugivore	21.7191	4.8794	38.5588	0.0047	insectivore-frugivore	11.809	3.9627	19.6553	0.0006
Prosimian	200	smoothed	EEC	omnivore-hardobjectfeeder	18.6507	-17.0476	54.349	0.5963	insectivore-hardobjectfeeder	3.3148	0.6808	5.9488	0.0062	insectivore-hardobjectfeeder	0.0904	0.0154	0.1653	0.0098	insectivore-hardobjectfeeder	0.0226	-0.0203	0.0654	0.5886	insectivore-folivore	31.2229	16.42	46.0258	0	insectivore-folivore	14.8357	7.9384	21.733	0
Prosimian	200	smoothed	EEC	folivore-frugivore	4.2832	-14.0217	22.5882	0.9663	omnivore-frugivore	1.2918	-0.0071	2.5908	0.052	omnivore-frugivore	0.0375	0.0006	0.0745	0.0447	folivore-omnivore	0.0174	-0.001	0.0358	0.072	omnivore-hardobjectfeeder	5.7572	-27.0835	38.5979	0.9884	omnivore-hardobjectfeeder	5.2565	-10.0454	20.5584	0.8747
Prosimian	200	smoothed	EEC	insectivore-folivore	12.2586	-3.8323	28.3496	0.2213	folivore-frugivore	1.6596	0.3196	2.9996	0.0074	folivore-frugivore	0.0478	0.0097	0.086	0.0064	omnivore-frugivore	0.0177	-0.0035	0.0388	0.1464	omnivore-frugivore	9.0019	-7.3216	25.3254	0.5445	omnivore-frugivore	5.8348	-1.771	13.4406	0.2152
Prosimian	200	smoothed	EEC	folivore-omnivore	15.6784	0.2288	31.1281	0.0449	insectivore-frugivore	1.729	0.389	3.0691	0.0047	insectivore-frugivore	0.063	0.0249	0.1011	0.0001	omnivore-hardobjectfeeder	0.0212	-0.0213	0.0637	0.638	folivore-omnivore	18.5057	4.2927	32.7186	0.0042	folivore-omnivore	8.8615	2.2391	15.4839	0.003
Prosimian	200	smoothed	EEC	insectivore-frugivore	7.9754	-10.3296	26.2804	0.7455	folivore-omnivore	0.3678	-0.7632	1.4988	0.895	folivore-omnivore	0.0103	-0.0218	0.0425	0.8995	folivore-frugivore	0.0002	-0.0216	0.022	1	hardobjectfeeder-frugivore	3.2447	-30.8153	37.3046	0.9989	hardobjectfeeder-frugivore	0.5783	-15.2917	16.4483	1
Prosimian	200	smoothed	EEC	omnivore-frugivore	11.3952	-6.3486	29.1391	0.3886	insectivore-omnivore	0.4372	-0.6938	1.5682	0.8196	insectivore-omnivore	0.0255	-0.0067	0.0577	0.1874	folivore-hardobjectfeeder	0.0038	-0.0391	0.0466	0.9992	folivore-hardobjectfeeder	12.7484	-20.3519	45.8488	0.8215	folivore-hardobjectfeeder	3.605	-11.8178	19.0279	0.9664
Prosimian	200	smoothed	EEC	insectivore-omnivore	3.4198	-12.0298	18.8694	0.9724	insectivore-folivore	0.0694	-1.1085	1.2474	0.9998	insectivore-folivore	0.0152	-0.0183	0.0487	0.7171	hardobjectfeeder-frugivore	0.0035	-0.0405	0.0476	0.9994	folivore-frugivore	9.5038	-7.3359	26.3435	0.5215	folivore-frugivore	3.0267	-4.8196	10.8731	0.8207
Prosimian	500	smoothed	EEC	hardobjectfeeder-frugivore	9.5566	-14.8411	33.9543	0.8123	hardobjectfeeder-frugivore	4.7255	-2.0298	11.4807	0.3017	hardobjectfeeder-frugivore	0.0285	-0.0297	0.0866	0.6551	insectivore-omnivore	0.0175	0.0013	0.0337	0.0279	insectivore-omnivore	11.5461	-2.8412	25.9333	0.1775	insectivore-omnivore	5.6238	-0.8094	12.0569	0.1162
Prosimian	500	smoothed	EEC	folivore-hardobjectfeeder	14.4499	-9.2604	38.1602	0.443	omnivore-hardobjectfeeder	8.4635	1.9501	14.977	0.0043	omnivore-hardobjectfeeder	0.0649	0.0088	0.121	0.0147	insectivore-frugivore	0.0228	0.0035	0.042	0.0119	insectivore-hardobjectfeeder	16.7776	-16.7287	50.2839	0.6349	insectivore-hardobjectfeeder	10.3397	-4.6424	25.3218	0.3151
Prosimian	500	smoothed	EEC	omnivore-hardobjectfeeder	14.9439	-8.5804	38.4683	0.3999	folivore-hardobjectfeeder	10.8287	4.2638	17.3936	0.0001	folivore-hardobjectfeeder	0.0888	0.0323	0.1454	0.0003	insectivore-folivore	0.0235	0.0066	0.0404	0.0019	insectivore-frugivore	21.5292	4.4829	38.5754	0.006	insectivore-frugivore	11.3602	3.7381	18.9823	0.0007
Prosimian	500	smoothed	EEC	insectivore-hardobjectfeeder	33.9933	10.283	57.7036	0.0012	insectivore-hardobjectfeeder	11.8704	5.3055	18.4353	0	insectivore-hardobjectfeeder	0.1023	0.0458	0.1589	0	insectivore-hardobjectfeeder	0.0318	-0.006	0.0696	0.1413	insectivore-folivore	31.8865	16.902	46.871	0	insectivore-folivore	14.2947	7.5945	20.9949	0
Prosimian	500	smoothed	EEC	folivore-frugivore	4.8933	-7.1692	16.9558	0.792	omnivore-frugivore	3.7381	0.5006	6.9756	0.0151	omnivore-frugivore	0.0365	0.0086	0.0644	0.004	omnivore-frugivore	0.0053	-0.0134	0.0239	0.9348	omnivore-hardobjectfeeder	5.2315	-28.012	38.475	0.9923	omnivore-hardobjectfeeder	4.7159	-10.1486	19.5805	0.9032
Prosimian	500	smoothed	EEC	omnivore-frugivore	5.3873	-6.3055	17.0801	0.7042	folivore-frugivore	6.1032	2.7633	9.4431	0	folivore-frugivore	0.0604	0.0316	0.0891	0	folivore-omnivore	0.006	-0.0103	0.0222	0.8444	omnivore-frugivore	9.9831	-6.5406	26.5068	0.452	omnivore-frugivore	5.7364	-1.652	13.1248	0.2049
Prosimian	500	smoothed	EEC	insectivore-frugivore	24.4367	12.3741	36.4992	0	insectivore-frugivore	7.1449	3.805	10.4848	0	insectivore-frugivore	0.0739	0.0451	0.1026	0	omnivore-hardobjectfeeder	0.0143	-0.0232	0.0518	0.8259	folivore-omnivore	20.3404	5.9532	34.7276	0.0015	folivore-omnivore	8.6709	2.2378	15.1041	0.0027
Prosimian	500	smoothed	EEC	folivore-omnivore	0.494	-9.6869	10.6749	0.9999	folivore-omnivore	2.3652	-0.4537	5.1841	0.1438	folivore-omnivore	0.0239	-0.0004	0.0482	0.0559	folivore-frugivore	0.0007	-0.0185	0.0199	1	hardobjectfeeder-frugivore	4.7516	-29.7261	39.2293	0.9954	hardobjectfeeder-frugivore	1.0205	-14.3959	16.4369	0.9997
Prosimian	500	smoothed	EEC	insectivore-folivore	19.5434	8.9398	30.1469	0	insectivore-omnivore	3.4068	0.5879	6.2257	0.0096	insectivore-omnivore	0.0374	0.0131	0.0617	0.0004	hardobjectfeeder-frugivore	0.0091	-0.0298	0.0479	0.9667	folivore-hardobjectfeeder	15.1089	-18.3974	48.6152	0.7206	folivore-hardobjectfeeder	3.955	-11.0271	18.9371	0.9482
Prosimian	500	smoothed	EEC	insectivore-omnivore	19.0494	8.8684	29.2303	0	insectivore-folivore	1.0417	-1.8943	3.9776	0.8613	insectivore-folivore	0.0135	-0.0118	0.0388	0.5764	folivore-hardobjectfeeder	0.0083	-0.0294	0.0461	0.9726	folivore-frugivore	10.3573	-6.6889	27.4036	0.4461	folivore-frugivore	2.9345	-4.6876	10.5566	0.8217
Prosimian	1000	smoothed	EEC	hardobjectfeeder-frugivore	22.1058	-7.5353	51.747	0.2405	hardobjectfeeder-frugivore	9.3897	2.3282	16.4512	0.0032	hardobjectfeeder-frugivore	0.0396	-0.0228	0.1019	0.4016	insectivore-omnivore	0.0201	0.0081	0.0322	0.0001	insectivore-omnivore	11.2103	-3.6493	26.0699	0.2301	insectivore-omnivore	5.3427	-0.8303	11.5157	0.1226
Prosimian	1000	smoothed	EEC	omnivore-hardobjectfeeder	36.7186	8.1385	65.2987	0.0049	omnivore-hardobjectfeeder	13.7266	6.9178	20.5353	0	omnivore-hardobjectfeeder	0.0878	0.0277	0.148	0.0009	insectivore-frugivore	0.0211	0.0068	0.0354	0.0008	insectivore-hardobjectfeeder	15.5196	-19.0869	50.126	0.7247	insectivore-hardobjectfeeder	10.0047	-4.3715	24.381	0.3068
Prosimian	1000	smoothed	EEC	folivore-hardobjectfeeder	44.1761	15.3701	72.9821	0.0004	folivore-hardobjectfeeder	15.9167	9.0541	22.7792	0	folivore-hardobjectfeeder	0.119	0.0584	0.1796	0	insectivore-folivore	0.022	0.0094	0.0346	0	insectivore-frugivore	21.3842	3.7783	38.9901	0.0091	insectivore-frugivore	11.1345	3.8206	18.4483	0.0005
Prosimian	1000	smoothed	EEC	insectivore-hardobjectfeeder	67.0844	38.2784	95.8905	0	insectivore-hardobjectfeeder	17.4306	10.568	24.2931	0	insectivore-hardobjectfeeder	0.1371	0.0765	0.1977	0	insectivore-hardobjectfeeder	0.0638	0.0356	0.0919	0	insectivore-folivore	33.158	17.6815	48.6344	0	insectivore-folivore	13.7572	7.3279	20.1864	0
Prosimian	1000	smoothed	EEC	omnivore-frugivore	14.6127	0.407	28.8185	0.0406	omnivore-frugivore	4.3369	0.9526	7.7211	0.005	omnivore-frugivore	0.0483	0.0184	0.0782	0.0002	omnivore-frugivore	0.001	-0.0129	0.0148	0.9997	omnivore-hardobjectfeeder	4.3092	-30.0258	38.6443	0.9968	omnivore-hardobjectfeeder	4.662	-9.6015	18.9255	0.8933
Prosimian	1000	smoothed	EEC	folivore-frugivore	22.0702	7.4153	36.7252	0.0006	folivore-frugivore	6.527	3.0356	10.0183	0	folivore-frugivore	0.0794	0.0486	0.1103	0	folivore-omnivore	0.0019	-0.0102	0.014	0.9927	omnivore-frugivore	10.1739	-6.8923	27.2401	0.4658	omnivore-frugivore	5.7917	-1.2979	12.8814	0.1636
Prosimian	1000	smoothed	EEC	insectivore-frugivore	44.9786	30.3236	59.6336	0	insectivore-frugivore	8.0408	4.5495	11.5322	0	insectivore-frugivore	0.0975	0.0667	0.1284	0	omnivore-hardobjectfeeder	0.0436	0.0157	0.0716	0.0003	folivore-omnivore	21.9477	7.088	36.8073	0.0008	folivore-omnivore	8.4145	2.2414	14.5875	0.0024
Prosimian	1000	smoothed	EEC	folivore-omnivore	7.4575	-4.9115	19.8265	0.4541	folivore-omnivore	2.1901	-0.7566	5.1368	0.2437	folivore-omnivore	0.0311	0.0051	0.0572	0.0107	folivore-frugivore	0.0009	-0.0134	0.0152	0.9998	hardobjectfeeder-frugivore	5.8646	-29.7451	41.4744	0.9908	hardobjectfeeder-frugivore	1.1298	-13.6633	15.9228	0.9995
Prosimian	1000	smoothed	EEC	insectivore-omnivore	30.3659	17.9969	42.7349	0	insectivore-omnivore	3.704	0.7573	6.6507	0.0063	insectivore-omnivore	0.0493	0.0232	0.0753	0	hardobjectfeeder-frugivore	0.0427	0.0137	0.0716	0.0008	folivore-hardobjectfeeder	17.6384	-16.968	52.2449	0.619	folivore-hardobjectfeeder	3.7525	-10.6238	18.1287	0.9502
Prosimian	1000	smoothed	EEC	insectivore-folivore	22.9084	10.0259	35.7908	0	insectivore-folivore	1.5139	-1.5551	4.5829	0.648	insectivore-folivore	0.0181	-0.009	0.0452	0.3469	folivore-hardobjectfeeder	0.0418	0.0136	0.0699	0.0007	folivore-frugivore	11.7738	-5.8322	29.3797	0.347	folivore-frugivore	2.6227	-4.6912	9.9366	0.8566
Prosimian	2000	smoothed	EEC	hardobjectfeeder-frugivore	35.3664	-4.7865	75.5192	0.1115	hardobjectfeeder-frugivore	1.0123	-6.8039	8.8284	0.9964	hardobjectfeeder-frugivore	0.0305	-0.0324	0.0933	0.6634	insectivore-folivore	0.0242	0.01	0.0385	0.0001	insectivore-omnivore	11.0084	-3.9979	26.0148	0.2558	insectivore-omnivore	5.108	-0.8589	11.0748	0.1299
Prosimian	2000	smoothed	EEC	omnivore-hardobjectfeeder	60.733	22.0175	99.4486	0.0003	omnivore-hardobjectfeeder	4.4167	-3.1197	11.953	0.4833	omnivore-hardobjectfeeder	0.087	0.0264	0.1476	0.0012	insectivore-omnivore	0.0299	0.0163	0.0436	0	insectivore-hardobjectfeeder	15.4596	-19.4886	50.4077	0.7347	insectivore-hardobjectfeeder	9.5831	-4.313	23.4793	0.3159
Prosimian	2000	smoothed	EEC	folivore-hardobjectfeeder	71.5067	32.4851	110.528	0	folivore-hardobjectfeeder	5.1296	-2.4663	12.7256	0.337	folivore-hardobjectfeeder	0.1178	0.0567	0.1789	0	insectivore-frugivore	0.0332	0.017	0.0494	0	insectivore-frugivore	21.0564	3.2766	38.8362	0.0118	insectivore-frugivore	10.9027	3.833	17.9723	0.0004
Prosimian	2000	smoothed	EEC	insectivore-hardobjectfeeder	101.373	62.3509	140.394	0	insectivore-hardobjectfeeder	8.9213	1.3254	16.5172	0.0128	insectivore-hardobjectfeeder	0.146	0.0849	0.2071	0	insectivore-hardobjectfeeder	0.0829	0.0511	0.1147	0	insectivore-folivore	33.4745	17.8452	49.1038	0	insectivore-folivore	13.3377	7.1232	19.5522	0
Prosimian	2000	smoothed	EEC	omnivore-frugivore	25.3667	6.1231	44.6102	0.0036	omnivore-frugivore	3.4044	-0.3415	7.1504	0.0933	omnivore-frugivore	0.0566	0.0264	0.0867	0	folivore-omnivore	0.0057	-0.008	0.0193	0.7758	omnivore-hardobjectfeeder	4.4511	-30.223	39.1252	0.9965	omnivore-hardobjectfeeder	4.4752	-9.312	18.2623	0.8957
Prosimian	2000	smoothed	EEC	folivore-frugivore	36.1403	16.2882	55.9924	0	folivore-frugivore	4.1174	0.253	7.9818	0.0308	folivore-frugivore	0.0873	0.0563	0.1184	0	folivore-frugivore	0.0089	-0.0072	0.0251	0.5415	omnivore-frugivore	10.0479	-7.1868	27.2827	0.4886	omnivore-frugivore	5.7947	-1.0582	12.6476	0.1383
Prosimian	2000	smoothed	EEC	insectivore-frugivore	66.0062	46.154	85.8583	0	insectivore-frugivore	7.909	4.0446	11.7734	0	insectivore-frugivore	0.1155	0.0845	0.1466	0	folivore-hardobjectfeeder	0.0587	0.0269	0.0905	0	folivore-omnivore	22.4661	7.4597	37.4724	0.0006	folivore-omnivore	8.2297	2.2629	14.1966	0.002
Prosimian	2000	smoothed	EEC	folivore-omnivore	10.7736	-5.9818	27.5291	0.3874	folivore-omnivore	0.713	-2.5486	3.9746	0.9737	folivore-omnivore	0.0308	0.0045	0.057	0.013	omnivore-frugivore	0.0033	-0.0124	0.0189	0.978	hardobjectfeeder-frugivore	5.5968	-30.3646	41.5582	0.9926	hardobjectfeeder-frugivore	1.3195	-12.9795	15.6185	0.999
Prosimian	2000	smoothed	EEC	insectivore-omnivore	40.6395	23.884	57.3949	0	insectivore-omnivore	4.5046	1.243	7.7662	0.002	insectivore-omnivore	0.059	0.0327	0.0852	0	omnivore-hardobjectfeeder	0.053	0.0215	0.0846	0.0001	folivore-hardobjectfeeder	18.0149	-16.9333	52.9631	0.6087	folivore-hardobjectfeeder	3.7546	-10.1416	17.6507	0.9439
Prosimian	2000	smoothed	EEC	insectivore-folivore	29.8659	12.4149	47.3168	0.0001	insectivore-folivore	3.7917	0.3947	7.1887	0.0207	insectivore-folivore	0.0282	0.0009	0.0555	0.0396	hardobjectfeeder-frugivore	0.0498	0.017	0.0825	0.0005	folivore-frugivore	12.4181	-5.3617	30.1979	0.3032	folivore-frugivore	2.435	-4.6346	9.5047	0.8737
Prosimian	5000	smoothed	EEC	hardobjectfeeder-frugivore	58.0806	-2.9254	119.087	0.07	omnivore-hardobjectfeeder	2.0547	-12.5874	16.6967	0.995	hardobjectfeeder-frugivore	0.0404	-0.0286	0.1093	0.4844	insectivore-folivore	0.0229	0.0111	0.0348	0	insectivore-omnivore	11.1298	-4.2228	26.4825	0.267	insectivore-omnivore	4.953	-0.8789	10.785	0.1353
Prosimian	5000	smoothed	EEC	omnivore-hardobjectfeeder	93.7067	34.8846	152.529	0.0002	hardobjectfeeder-frugivore	2.7794	-12.4062	17.9651	0.9864	omnivore-hardobjectfeeder	0.098	0.0315	0.1645	0.0008	insectivore-omnivore	0.0282	0.0168	0.0396	0	insectivore-hardobjectfeeder	14.8262	-20.9284	50.5809	0.7785	insectivore-hardobjectfeeder	9.3377	-4.2442	22.9197	0.3189
Prosimian	5000	smoothed	EEC	folivore-hardobjectfeeder	109.29	50.0033	168.577	0	folivore-hardobjectfeeder	4.2315	-10.5263	18.9893	0.9311	folivore-hardobjectfeeder	0.1306	0.0636	0.1976	0	insectivore-frugivore	0.0532	0.0397	0.0667	0	insectivore-frugivore	21.3653	3.1753	39.5554	0.0128	insectivore-frugivore	10.6605	3.7508	17.5703	0.0004
Prosimian	5000	smoothed	EEC	insectivore-hardobjectfeeder	151.605	92.3179	210.892	0	insectivore-hardobjectfeeder	6.9861	-7.7717	21.7439	0.6826	insectivore-hardobjectfeeder	0.1584	0.0914	0.2254	0	insectivore-hardobjectfeeder	0.0957	0.0692	0.1223	0	insectivore-folivore	34.0579	18.0679	50.0479	0	insectivore-folivore	13.0624	6.9884	19.1364	0
Prosimian	5000	smoothed	EEC	omnivore-frugivore	35.6261	6.3886	64.8636	0.0088	omnivore-frugivore	0.7247	-6.5531	8.0026	0.9987	omnivore-frugivore	0.0576	0.0246	0.0907	0	folivore-omnivore	0.0053	-0.0061	0.0167	0.6984	omnivore-hardobjectfeeder	3.6964	-31.7778	39.1706	0.9984	omnivore-hardobjectfeeder	4.3847	-9.0907	17.8602	0.8948
Prosimian	5000	smoothed	EEC	folivore-frugivore	51.2098	21.0477	81.3719	0.0001	folivore-omnivore	2.1768	-4.16	8.5136	0.8747	folivore-frugivore	0.0902	0.0562	0.1243	0	folivore-frugivore	0.0302	0.0167	0.0438	0	omnivore-frugivore	10.2355	-7.3969	27.868	0.493	omnivore-frugivore	5.7075	-0.9904	12.4055	0.133
Prosimian	5000	smoothed	EEC	insectivore-frugivore	93.5244	63.3623	123.687	0	insectivore-omnivore	4.9314	-1.4054	11.2683	0.2029	insectivore-frugivore	0.118	0.084	0.1521	0	folivore-hardobjectfeeder	0.0728	0.0462	0.0994	0	folivore-omnivore	22.9281	7.5754	38.2807	0.0007	folivore-omnivore	8.1094	2.2774	13.9413	0.0018
Prosimian	5000	smoothed	EEC	folivore-omnivore	15.5837	-9.8735	41.0409	0.4384	folivore-frugivore	1.4521	-6.0559	8.9601	0.9832	folivore-omnivore	0.0326	0.0038	0.0614	0.018	omnivore-frugivore	0.025	0.0119	0.0381	0	hardobjectfeeder-frugivore	6.5391	-30.2521	43.3304	0.9878	hardobjectfeeder-frugivore	1.3228	-12.6529	15.2985	0.9989
Prosimian	5000	smoothed	EEC	insectivore-omnivore	57.8983	32.4411	83.3556	0	insectivore-frugivore	4.2067	-3.3013	11.7147	0.5287	insectivore-omnivore	0.0604	0.0316	0.0892	0	omnivore-hardobjectfeeder	0.0675	0.0412	0.0939	0	folivore-hardobjectfeeder	19.2317	-16.523	54.9863	0.5687	folivore-hardobjectfeeder	3.7247	-9.8573	17.3066	0.9409
Prosimian	5000	smoothed	EEC	insectivore-folivore	42.3146	15.8006	68.8286	0.0002	insectivore-folivore	2.7546	-3.8453	9.3545	0.7743	insectivore-folivore	0.0278	-0.0022	0.0578	0.0824	hardobjectfeeder-frugivore	0.0426	0.0152	0.0699	0.0003	folivore-frugivore	12.6925	-5.4975	30.8826	0.3042	folivore-frugivore	2.4019	-4.5079	9.3116	0.8699
Prosimian	10000	smoothed	EEC	hardobjectfeeder-frugivore	79.4671	4.4523	154.482	0.0322	folivore-omnivore	1.7041	-7.5138	10.9221	0.9858	hardobjectfeeder-frugivore	0.0433	-0.0268	0.1134	0.4284	insectivore-folivore	0.0248	0.0121	0.0374	0	insectivore-omnivore	11.0348	-4.3381	26.4078	0.2765	insectivore-omnivore	4.887	-0.8939	10.6679	0.1385
Prosimian	10000	smoothed	EEC	omnivore-hardobjectfeeder	119.082	46.752	191.411	0.0001	omnivore-hardobjectfeeder	1.931	-19.3682	23.2302	0.9991	omnivore-hardobjectfeeder	0.1006	0.033	0.1681	0.0007	insectivore-omnivore	0.0323	0.0201	0.0444	0	insectivore-hardobjectfeeder	14.5209	-21.281	50.3228	0.7921	insectivore-hardobjectfeeder	9.2248	-4.2383	22.6879	0.3223
Prosimian	10000	smoothed	EEC	folivore-hardobjectfeeder	144.072	71.1706	216.973	0	omnivore-frugivore	4.6638	-5.9229	15.2506	0.7377	folivore-hardobjectfeeder	0.1353	0.0672	0.2034	0	insectivore-frugivore	0.059	0.0446	0.0734	0	insectivore-frugivore	21.2673	3.0532	39.4814	0.0136	insectivore-frugivore	10.5366	3.6873	17.3859	0.0004
Prosimian	10000	smoothed	EEC	insectivore-hardobjectfeeder	195.736	122.835	268.638	0	insectivore-omnivore	5.4541	-3.7638	14.6721	0.4735	insectivore-hardobjectfeeder	0.1634	0.0953	0.2315	0	insectivore-hardobjectfeeder	0.1032	0.0749	0.1315	0	insectivore-folivore	34.1489	18.1378	50.16	0	insectivore-folivore	12.9507	6.9298	18.9715	0
Prosimian	10000	smoothed	EEC	omnivore-frugivore	39.6144	3.663	75.5657	0.0232	folivore-hardobjectfeeder	0.2269	-21.2407	21.6945	1	omnivore-frugivore	0.0573	0.0237	0.0908	0.0001	folivore-omnivore	0.0075	-0.0047	0.0196	0.4327	omnivore-hardobjectfeeder	3.4861	-32.035	39.0071	0.9988	omnivore-hardobjectfeeder	4.3379	-9.0196	17.6953	0.8955
Prosimian	10000	smoothed	EEC	folivore-frugivore	64.6047	27.5164	101.693	0	folivore-frugivore	2.9597	-7.9619	13.8813	0.9433	folivore-frugivore	0.092	0.0574	0.1267	0	folivore-frugivore	0.0342	0.0198	0.0486	0	omnivore-frugivore	10.2325	-7.4233	27.8882	0.4947	omnivore-frugivore	5.6496	-0.9897	12.2889	0.134
Prosimian	10000	smoothed	EEC	insectivore-frugivore	116.269	79.1809	153.357	0	insectivore-folivore	3.75	-5.8506	13.3506	0.8139	insectivore-frugivore	0.1201	0.0854	0.1547	0	folivore-hardobjectfeeder	0.0784	0.0501	0.1067	0	folivore-omnivore	23.1141	7.7411	38.487	0.0006	folivore-omnivore	8.0637	2.2828	13.8446	0.0017
Prosimian	10000	smoothed	EEC	folivore-omnivore	24.9903	-6.3127	56.2934	0.1817	hardobjectfeeder-frugivore	2.7328	-19.3571	24.8228	0.997	folivore-omnivore	0.0348	0.0055	0.064	0.0113	omnivore-frugivore	0.0267	0.0128	0.0407	0	hardobjectfeeder-frugivore	6.7464	-30.0934	43.5863	0.9863	hardobjectfeeder-frugivore	1.3117	-12.5417	15.1651	0.9989
Prosimian	10000	smoothed	EEC	insectivore-omnivore	76.6548	45.3518	107.958	0	insectivore-hardobjectfeeder	3.5231	-17.9445	24.9907	0.991	insectivore-omnivore	0.0628	0.0336	0.0921	0	omnivore-hardobjectfeeder	0.0709	0.0428	0.099	0	folivore-hardobjectfeeder	19.628	-16.1739	55.4299	0.5502	folivore-hardobjectfeeder	3.7259	-9.7372	17.1889	0.939
Prosimian	10000	smoothed	EEC	insectivore-folivore	51.6645	19.062	84.2669	0.0003	insectivore-frugivore	0.7903	-10.1313	11.7119	0.9996	insectivore-folivore	0.0281	-0.0024	0.0585	0.086	hardobjectfeeder-frugivore	0.0442	0.0151	0.0733	0.0005	folivore-frugivore	12.8816	-5.3325	31.0957	0.2909	folivore-frugivore	2.4141	-4.4352	9.2634	0.8641
Prosimian	20000	smoothed	EEC	hardobjectfeeder-frugivore	107.124	4.6128	209.636	0.0359	omnivore-hardobjectfeeder	5.9922	-27.5385	39.5228	0.9875	hardobjectfeeder-frugivore	0.0454	-0.0254	0.1163	0.3906	insectivore-folivore	0.0274	0.0147	0.0402	0	insectivore-omnivore	11.0132	-4.3654	26.3918	0.2787	insectivore-omnivore	4.8571	-0.8937	10.6079	0.1391
Prosimian	20000	smoothed	EEC	omnivore-hardobjectfeeder	149.264	50.422	248.106	0.0006	folivore-omnivore	7.4042	-7.1073	21.9157	0.6181	omnivore-hardobjectfeeder	0.1024	0.034	0.1707	0.0006	insectivore-omnivore	0.033	0.0207	0.0453	0	insectivore-hardobjectfeeder	14.3988	-21.4162	50.2138	0.7974	insectivore-hardobjectfeeder	9.1865	-4.2064	22.5795	0.3213
Prosimian	20000	smoothed	EEC	folivore-hardobjectfeeder	189.637	90.0134	289.26	0	insectivore-omnivore	10.0107	-4.5008	24.5222	0.3155	folivore-hardobjectfeeder	0.1384	0.0695	0.2073	0	insectivore-frugivore	0.0606	0.0461	0.0752	0	insectivore-frugivore	21.2165	2.9957	39.4373	0.0139	insectivore-frugivore	10.4623	3.6486	17.2759	0.0004
Prosimian	20000	smoothed	EEC	insectivore-hardobjectfeeder	250.996	151.373	350.62	0	omnivore-frugivore	14.0878	-2.5786	30.7542	0.1386	insectivore-hardobjectfeeder	0.1661	0.0972	0.235	0	insectivore-hardobjectfeeder	0.106	0.0774	0.1346	0	insectivore-folivore	34.2409	18.2239	50.2578	0	insectivore-folivore	12.8943	6.9048	18.8838	0
Prosimian	20000	smoothed	EEC	omnivore-frugivore	42.1395	-6.9898	91.2689	0.1286	folivore-hardobjectfeeder	1.412	-32.3837	35.2077	1	omnivore-frugivore	0.0569	0.023	0.0909	0.0001	folivore-omnivore	0.0055	-0.0067	0.0178	0.7211	omnivore-hardobjectfeeder	3.3856	-32.1485	38.9197	0.9989	omnivore-hardobjectfeeder	4.3294	-8.9584	17.6173	0.8944
Prosimian	20000	smoothed	EEC	folivore-frugivore	82.5123	31.8293	133.195	0.0002	insectivore-hardobjectfeeder	4.0185	-29.7772	37.8142	0.9974	folivore-frugivore	0.093	0.0579	0.128	0	folivore-frugivore	0.0332	0.0186	0.0477	0	omnivore-frugivore	10.2033	-7.4589	27.8655	0.498	omnivore-frugivore	5.6052	-0.9996	12.2099	0.1358
Prosimian	20000	smoothed	EEC	insectivore-frugivore	143.872	93.189	194.555	0	hardobjectfeeder-frugivore	8.0956	-26.6799	42.8711	0.9669	insectivore-frugivore	0.1207	0.0856	0.1557	0	folivore-hardobjectfeeder	0.0786	0.05	0.1071	0	folivore-omnivore	23.2277	7.8491	38.6062	0.0006	folivore-omnivore	8.0372	2.2864	13.788	0.0017
Prosimian	20000	smoothed	EEC	folivore-omnivore	40.3727	-2.4044	83.1499	0.074	insectivore-folivore	2.6065	-12.5074	17.7204	0.9891	folivore-omnivore	0.036	0.0065	0.0656	0.0088	omnivore-frugivore	0.0276	0.0135	0.0417	0	hardobjectfeeder-frugivore	6.8177	-30.0356	43.671	0.9858	hardobjectfeeder-frugivore	1.2757	-12.5055	15.057	0.999
Prosimian	20000	smoothed	EEC	insectivore-omnivore	101.733	58.9554	144.51	0	folivore-frugivore	6.6836	-10.5099	23.877	0.8165	insectivore-omnivore	0.0637	0.0342	0.0933	0	omnivore-hardobjectfeeder	0.073	0.0446	0.1014	0	folivore-hardobjectfeeder	19.8421	-15.9729	55.6571	0.5399	folivore-hardobjectfeeder	3.7077	-9.6852	17.1007	0.9389
Prosimian	20000	smoothed	EEC	insectivore-folivore	61.3598	16.8069	105.913	0.0021	insectivore-frugivore	4.0771	-13.1164	21.2705	0.9646	insectivore-folivore	0.0277	-0.0031	0.0585	0.0993	hardobjectfeeder-frugivore	0.0454	0.016	0.0748	0.0004	folivore-frugivore	13.0244	-5.1964	31.2451	0.2805	folivore-frugivore	2.432	-4.3816	9.2456	0.8586
Prosimian	50000	smoothed	EEC	hardobjectfeeder-frugivore	165.777	3.181	328.373	0.0434	omnivore-hardobjectfeeder	21.8099	-48.1601	91.7799	0.9087	hardobjectfeeder-frugivore	0.0469	-0.024	0.1179	0.358	insectivore-folivore	0.0303	0.0179	0.0426	0	insectivore-omnivore	10.9941	-4.3874	26.3755	0.2806	insectivore-omnivore	4.8487	-0.8842	10.5816	0.1382
Prosimian	50000	smoothed	EEC	omnivore-hardobjectfeeder	197.929	41.1535	354.704	0.006	insectivore-omnivore	26.7821	-3.4997	57.064	0.109	omnivore-hardobjectfeeder	0.1034	0.035	0.1718	0.0005	insectivore-omnivore	0.0351	0.0232	0.0469	0	insectivore-hardobjectfeeder	14.3461	-21.4756	50.1678	0.7997	insectivore-hardobjectfeeder	9.18	-4.1713	22.5313	0.3188
Prosimian	50000	smoothed	EEC	folivore-hardobjectfeeder	282.422	124.407	440.436	0	folivore-omnivore	33.8469	3.5651	64.1288	0.0204	folivore-hardobjectfeeder	0.1405	0.0715	0.2094	0	insectivore-frugivore	0.0641	0.0501	0.0782	0	insectivore-frugivore	21.1943	2.9701	39.4184	0.0141	insectivore-frugivore	10.4307	3.6382	17.2231	0.0004
Prosimian	50000	smoothed	EEC	insectivore-hardobjectfeeder	346.047	188.032	504.062	0	omnivore-frugivore	49.2045	14.4259	83.9831	0.0014	insectivore-hardobjectfeeder	0.1684	0.0994	0.2373	0	insectivore-hardobjectfeeder	0.1091	0.0816	0.1367	0	insectivore-folivore	34.3294	18.3095	50.3494	0	insectivore-folivore	12.8684	6.8975	18.8393	0
Prosimian	50000	smoothed	EEC	omnivore-frugivore	32.152	-45.7732	110.077	0.7816	insectivore-hardobjectfeeder	4.9722	-65.5509	75.4953	0.9997	omnivore-frugivore	0.0565	0.0225	0.0905	0.0001	folivore-omnivore	0.0048	-0.007	0.0166	0.7914	omnivore-hardobjectfeeder	3.3521	-32.1887	38.8928	0.9989	omnivore-hardobjectfeeder	4.3313	-8.9152	17.5779	0.8931
Prosimian	50000	smoothed	EEC	folivore-frugivore	116.645	36.2551	197.034	0.001	folivore-hardobjectfeeder	12.037	-58.486	82.5601	0.9895	folivore-frugivore	0.0935	0.0585	0.1286	0	folivore-frugivore	0.0339	0.0199	0.0479	0	omnivore-frugivore	10.2002	-7.4653	27.8657	0.4985	omnivore-frugivore	5.582	-1.0022	12.1662	0.1365
Prosimian	50000	smoothed	EEC	insectivore-frugivore	180.27	99.8808	260.66	0	hardobjectfeeder-frugivore	27.3946	-45.173	99.9623	0.832	insectivore-frugivore	0.1214	0.0864	0.1565	0	folivore-hardobjectfeeder	0.0789	0.0513	0.1064	0	folivore-omnivore	23.3354	7.9539	38.7168	0.0005	folivore-omnivore	8.0197	2.2868	13.7526	0.0017
Prosimian	50000	smoothed	EEC	folivore-omnivore	84.4926	16.6428	152.342	0.007	insectivore-folivore	7.0648	-24.4741	38.6037	0.9712	folivore-omnivore	0.037	0.0074	0.0666	0.0066	omnivore-frugivore	0.0291	0.0155	0.0427	0	hardobjectfeeder-frugivore	6.8481	-30.0121	43.7083	0.9856	hardobjectfeeder-frugivore	1.2507	-12.4877	14.989	0.9991
Prosimian	50000	smoothed	EEC	insectivore-omnivore	148.118	80.2684	215.968	0	insectivore-frugivore	22.4224	-13.456	58.3008	0.4169	insectivore-omnivore	0.065	0.0353	0.0946	0	omnivore-hardobjectfeeder	0.0741	0.0467	0.1014	0	folivore-hardobjectfeeder	19.9833	-15.8384	55.805	0.5331	folivore-hardobjectfeeder	3.6884	-9.6629	17.0397	0.9394
Prosimian	50000	smoothed	EEC	insectivore-folivore	63.6257	-7.0407	134.292	0.0985	folivore-frugivore	15.3576	-20.5208	51.236	0.7577	insectivore-folivore	0.0279	-0.0029	0.0587	0.0954	hardobjectfeeder-frugivore	0.045	0.0166	0.0733	0.0003	folivore-frugivore	13.1352	-5.089	31.3594	0.2725	folivore-frugivore	2.4377	-4.3547	9.2302	0.8562
Prosimian	100000	smoothed	EEC	hardobjectfeeder-frugivore	220.394	-17.2169	458.006	0.0822	insectivore-omnivore	6.1761	-51.2625	63.6148	0.9982	hardobjectfeeder-frugivore	0.0473	-0.0246	0.1192	0.3614	insectivore-folivore	0.0333	0.0205	0.0462	0	insectivore-hardobjectfeeder	14.3561	-19.548	48.2601	0.7628	insectivore-omnivore	6.8441	0.8022	12.886	0.0183
Prosimian	100000	smoothed	EEC	omnivore-hardobjectfeeder	230.069	-3.4569	463.595	0.0555	omnivore-hardobjectfeeder	51.7803	-70.2533	173.814	0.7614	omnivore-hardobjectfeeder	0.107	0.0363	0.1777	0.0006	insectivore-omnivore	0.0414	0.0285	0.0544	0	insectivore-omnivore	16.0324	-0.0749	32.1397	0.0517	insectivore-hardobjectfeeder	9.2152	-3.5023	21.9327	0.2658
Prosimian	100000	smoothed	EEC	folivore-hardobjectfeeder	387.442	154.526	620.358	0.0001	folivore-omnivore	55.9832	-3.1474	115.114	0.0723	folivore-hardobjectfeeder	0.144	0.0735	0.2145	0	insectivore-frugivore	0.0667	0.0527	0.0807	0	insectivore-frugivore	21.211	3.868	38.5539	0.0086	insectivore-frugivore	10.4569	3.9515	16.9623	0.0002
Prosimian	100000	smoothed	EEC	insectivore-hardobjectfeeder	422.836	191.475	654.196	0	omnivore-frugivore	68.5916	4.5624	132.621	0.0295	insectivore-hardobjectfeeder	0.1716	0.1016	0.2416	0	insectivore-hardobjectfeeder	0.1107	0.0834	0.138	0	insectivore-folivore	36.5849	20.6684	52.5014	0	insectivore-folivore	13.7078	7.7375	19.6782	0
Prosimian	100000	smoothed	EEC	omnivore-frugivore	9.6746	-112.853	132.202	0.9995	insectivore-hardobjectfeeder	45.6042	-75.2977	166.506	0.8307	omnivore-frugivore	0.0597	0.0226	0.0968	0.0002	folivore-omnivore	0.0081	-0.0052	0.0214	0.4449	omnivore-hardobjectfeeder	1.6764	-32.545	35.8978	0.9999	omnivore-hardobjectfeeder	2.3711	-10.4654	15.2077	0.9857
Prosimian	100000	smoothed	EEC	folivore-frugivore	167.048	45.6868	288.409	0.0022	insectivore-folivore	49.8071	-6.9512	106.565	0.1133	folivore-frugivore	0.0967	0.06	0.1334	0	folivore-frugivore	0.0333	0.019	0.0477	0	hardobjectfeeder-frugivore	6.8549	-27.9652	41.675	0.9818	omnivore-frugivore	3.6128	-3.1224	10.3479	0.5687
Prosimian	100000	smoothed	EEC	insectivore-frugivore	202.441	84.0931	320.789	0.0001	insectivore-frugivore	62.4154	0.5705	124.26	0.0468	insectivore-frugivore	0.1243	0.0885	0.1601	0	folivore-hardobjectfeeder	0.0773	0.0499	0.1048	0	folivore-hardobjectfeeder	22.2289	-11.9032	56.3609	0.3719	folivore-omnivore	6.8637	0.6439	13.0836	0.023
Prosimian	100000	smoothed	EEC	folivore-omnivore	157.373	44.2195	270.527	0.0019	folivore-hardobjectfeeder	4.2029	-117.512	125.918	1	folivore-omnivore	0.037	0.0028	0.0712	0.0274	omnivore-frugivore	0.0252	0.0108	0.0397	0	omnivore-frugivore	5.1785	-12.7769	23.134	0.9288	hardobjectfeeder-frugivore	1.2416	-11.8195	14.3028	0.9989
Prosimian	100000	smoothed	EEC	insectivore-omnivore	192.766	82.8506	302.682	0	hardobjectfeeder-frugivore	16.8113	-107.357	140.98	0.9956	insectivore-omnivore	0.0646	0.0313	0.0978	0	omnivore-hardobjectfeeder	0.0692	0.0417	0.0968	0	folivore-omnivore	20.5525	3.9707	37.1343	0.0075	folivore-hardobjectfeeder	4.4926	-8.3104	17.2956	0.8645
Prosimian	100000	smoothed	EEC	insectivore-folivore	35.3933	-73.2205	144.007	0.8931	folivore-frugivore	12.6084	-50.8111	76.0279	0.9812	insectivore-folivore	0.0276	-0.0053	0.0604	0.1433	hardobjectfeeder-frugivore	0.044	0.016	0.072	0.0003	folivore-frugivore	15.3739	-2.4106	33.1584	0.1228	folivore-frugivore	3.251	-3.4201	9.922	0.6559
Prosimian	100	unsmoothed	EEC	hardobjectfeeder-frugivore	9.9803	-5.6839	25.6446	0.3969	insectivore-hardobjectfeeder	2.0509	-0.1289	4.2308	0.0755	hardobjectfeeder-frugivore	0.0396	-0.0423	0.1215	0.6653	insectivore-omnivore	0.0182	0.0035	0.0329	0.0075	insectivore-omnivore	10.9225	-3.7449	25.5899	0.2419	insectivore-omnivore	4.8293	-0.8271	10.4856	0.1317
Prosimian	100	unsmoothed	EEC	folivore-hardobjectfeeder	17.3342	2.1113	32.5571	0.0172	omnivore-hardobjectfeeder	2.2904	0.1276	4.4531	0.0323	omnivore-hardobjectfeeder	0.0981	0.0191	0.177	0.0072	insectivore-folivore	0.019	0.0036	0.0343	0.0074	insectivore-hardobjectfeeder	14.7005	-19.4583	48.8594	0.754	insectivore-hardobjectfeeder	9.2328	-3.9402	22.4058	0.2998
Prosimian	100	unsmoothed	EEC	omnivore-hardobjectfeeder	19.9689	4.8653	35.0724	0.0035	hardobjectfeeder-frugivore	2.3186	0.0756	4.5616	0.0391	folivore-hardobjectfeeder	0.1143	0.0348	0.1939	0.0012	insectivore-frugivore	0.0342	0.0168	0.0516	0	insectivore-frugivore	20.5123	3.1341	37.8906	0.0122	insectivore-frugivore	10.359	3.6573	17.0608	0.0004
Prosimian	100	unsmoothed	EEC	insectivore-hardobjectfeeder	28.746	13.5231	43.9689	0	folivore-hardobjectfeeder	2.7454	0.5655	4.9252	0.0061	insectivore-hardobjectfeeder	0.1539	0.0743	0.2335	0	insectivore-hardobjectfeeder	0.0689	0.0347	0.1031	0	insectivore-folivore	31.086	15.8097	46.3623	0	insectivore-folivore	12.5984	6.7073	18.4896	0
Prosimian	100	unsmoothed	EEC	folivore-frugivore	7.3539	-0.3907	15.0985	0.0712	insectivore-omnivore	0.2394	-0.6966	1.1754	0.9537	omnivore-frugivore	0.0585	0.0192	0.0977	0.0007	folivore-omnivore	0.0008	-0.0139	0.0155	0.9999	omnivore-hardobjectfeeder	3.778	-30.1129	37.669	0.998	omnivore-hardobjectfeeder	4.4035	-8.6662	17.4732	0.8823
Prosimian	100	unsmoothed	EEC	omnivore-frugivore	9.9885	2.4813	17.4957	0.0032	insectivore-frugivore	0.2677	-0.8413	1.3767	0.9623	folivore-frugivore	0.0748	0.0343	0.1152	0	omnivore-frugivore	0.016	-0.0009	0.0329	0.0722	omnivore-frugivore	9.5899	-7.2556	26.4353	0.5128	omnivore-frugivore	5.5298	-0.9665	12.0261	0.1337
Prosimian	100	unsmoothed	EEC	insectivore-frugivore	18.7657	11.0211	26.5103	0	insectivore-folivore	0.6944	-0.2804	1.6693	0.2838	insectivore-frugivore	0.1143	0.0738	0.1548	0	omnivore-hardobjectfeeder	0.0507	0.0167	0.0847	0.0007	folivore-omnivore	20.1635	5.496	34.8309	0.0021	folivore-omnivore	7.7692	2.1128	13.4255	0.0021
Prosimian	100	unsmoothed	EEC	folivore-omnivore	2.6346	-3.9019	9.1712	0.7959	omnivore-frugivore	0.0283	-1.0467	1.1032	1	folivore-omnivore	0.0163	-0.0179	0.0505	0.6775	folivore-frugivore	0.0152	-0.0022	0.0326	0.1166	hardobjectfeeder-frugivore	5.8118	-29.3373	40.961	0.9907	hardobjectfeeder-frugivore	1.1263	-12.4287	14.6812	0.9994
Prosimian	100	unsmoothed	EEC	insectivore-folivore	11.4118	4.6039	18.2197	0.0001	folivore-omnivore	0.455	-0.481	1.391	0.6606	insectivore-omnivore	0.0558	0.0217	0.09	0.0002	folivore-hardobjectfeeder	0.0499	0.0157	0.0841	0.0009	folivore-hardobjectfeeder	16.3854	-17.7734	50.5443	0.6718	folivore-hardobjectfeeder	3.3657	-9.8074	16.5387	0.9539
Prosimian	100	unsmoothed	EEC	insectivore-omnivore	8.7772	2.2406	15.3137	0.0029	folivore-frugivore	0.4267	-0.6822	1.5357	0.822	insectivore-folivore	0.0396	0.004	0.0752	0.0214	hardobjectfeeder-frugivore	0.0347	-0.0005	0.0699	0.0553	folivore-frugivore	10.5736	-6.8046	27.9518	0.4447	folivore-frugivore	2.2394	-4.4623	8.9411	0.8853
Prosimian	200	unsmoothed	EEC	hardobjectfeeder-frugivore	20.913	-4.4621	46.2882	0.1569	hardobjectfeeder-frugivore	5.7966	2.6332	8.9599	0	hardobjectfeeder-frugivore	0.044	-0.0337	0.1216	0.5182	insectivore-omnivore	0.0161	0.0016	0.0306	0.0216	insectivore-omnivore	11.0082	-4.0694	26.0858	0.2603	insectivore-omnivore	4.8435	-0.8471	10.534	0.1338
Prosimian	200	unsmoothed	EEC	folivore-hardobjectfeeder	36.449	11.7888	61.1091	0.0008	omnivore-hardobjectfeeder	7.8099	4.7598	10.86	0	omnivore-hardobjectfeeder	0.101	0.0261	0.1758	0.0027	insectivore-folivore	0.0195	0.0044	0.0346	0.0045	insectivore-hardobjectfeeder	14.5406	-20.5734	49.6546	0.7793	insectivore-hardobjectfeeder	9.1875	-4.0651	22.4402	0.3106
Prosimian	200	unsmoothed	EEC	omnivore-hardobjectfeeder	37.1158	12.649	61.5825	0.0005	folivore-hardobjectfeeder	9.1528	6.0785	12.227	0	folivore-hardobjectfeeder	0.125	0.0495	0.2004	0.0001	insectivore-frugivore	0.0371	0.02	0.0543	0	insectivore-frugivore	20.9988	3.1347	38.863	0.0127	insectivore-frugivore	10.3919	3.6496	17.1341	0.0004
Prosimian	200	unsmoothed	EEC	insectivore-hardobjectfeeder	55.0805	30.4203	79.7407	0	insectivore-hardobjectfeeder	9.6528	6.5785	12.727	0	insectivore-hardobjectfeeder	0.1621	0.0866	0.2375	0	insectivore-hardobjectfeeder	0.0757	0.042	0.1094	0	insectivore-folivore	32.4731	16.7696	48.1766	0	insectivore-folivore	12.6984	6.7717	18.6252	0
Prosimian	200	unsmoothed	EEC	folivore-frugivore	15.5359	2.9901	28.0817	0.0074	omnivore-frugivore	2.0133	0.4973	3.5294	0.0033	omnivore-frugivore	0.057	0.0198	0.0942	0.0004	folivore-omnivore	0.0034	-0.0111	0.0179	0.9651	omnivore-hardobjectfeeder	3.5324	-31.3062	38.371	0.9986	omnivore-hardobjectfeeder	4.344	-8.8047	17.4927	0.8895
Prosimian	200	unsmoothed	EEC	omnivore-frugivore	16.2027	4.0415	28.3639	0.0032	folivore-frugivore	3.3562	1.7922	4.9202	0	folivore-frugivore	0.081	0.0426	0.1194	0	omnivore-frugivore	0.021	0.0044	0.0377	0.0058	omnivore-frugivore	9.9907	-7.3259	27.3072	0.4993	omnivore-frugivore	5.5484	-0.9872	12.0839	0.1356
Prosimian	200	unsmoothed	EEC	insectivore-frugivore	34.1674	21.6216	46.7132	0	insectivore-frugivore	3.8562	2.2922	5.4202	0	insectivore-frugivore	0.1181	0.0797	0.1565	0	omnivore-hardobjectfeeder	0.0596	0.0262	0.0931	0	folivore-omnivore	21.4649	6.3874	36.5425	0.0013	folivore-omnivore	7.855	2.1644	13.5455	0.002
Prosimian	200	unsmoothed	EEC	folivore-omnivore	0.6668	-9.922	11.2556	0.9998	folivore-omnivore	1.3429	0.0228	2.6629	0.0441	folivore-omnivore	0.024	-0.0084	0.0564	0.2468	folivore-frugivore	0.0176	0.0005	0.0348	0.041	hardobjectfeeder-frugivore	6.4582	-29.6738	42.5902	0.9875	hardobjectfeeder-frugivore	1.2043	-12.4325	14.8412	0.9992
Prosimian	200	unsmoothed	EEC	insectivore-folivore	18.6315	7.6031	29.6599	0.0001	insectivore-omnivore	1.8429	0.5228	3.1629	0.0017	insectivore-omnivore	0.0611	0.0287	0.0935	0	folivore-hardobjectfeeder	0.0562	0.0225	0.0899	0.0001	folivore-hardobjectfeeder	17.9325	-17.1815	53.0465	0.6173	folivore-hardobjectfeeder	3.5109	-9.7417	16.7636	0.9476
Prosimian	200	unsmoothed	EEC	insectivore-omnivore	17.9647	7.3759	28.5535	0.0001	insectivore-folivore	0.5	-0.8748	1.8748	0.8501	insectivore-folivore	0.0371	0.0034	0.0708	0.0235	hardobjectfeeder-frugivore	0.0386	0.0039	0.0733	0.0214	folivore-frugivore	11.4743	-6.3899	29.3384	0.3885	folivore-frugivore	2.3066	-4.4357	9.0488	0.8764
Prosimian	500	unsmoothed	EEC	hardobjectfeeder-frugivore	41.8704	-2.3691	86.1099	0.0727	hardobjectfeeder-frugivore	7.875	1.7398	14.0102	0.005	hardobjectfeeder-frugivore	0.0463	-0.0281	0.1207	0.4213	insectivore-omnivore	0.017	0.0023	0.0317	0.0152	insectivore-omnivore	11.0002	-4.286	26.2863	0.2741	insectivore-omnivore	4.8517	-0.8549	10.5582	0.1346
Prosimian	500	unsmoothed	EEC	omnivore-hardobjectfeeder	64.367	21.7112	107.023	0.0006	omnivore-hardobjectfeeder	11.3281	5.4125	17.2437	0	omnivore-hardobjectfeeder	0.1019	0.0301	0.1737	0.0014	insectivore-folivore	0.0217	0.0063	0.037	0.0015	insectivore-hardobjectfeeder	14.4694	-21.1304	50.0692	0.7909	insectivore-hardobjectfeeder	9.2002	-4.0897	22.4902	0.312
Prosimian	500	unsmoothed	EEC	folivore-hardobjectfeeder	72.7771	29.784	115.77	0.0001	folivore-hardobjectfeeder	14.8241	8.8617	20.7864	0	folivore-hardobjectfeeder	0.1333	0.061	0.2057	0	insectivore-frugivore	0.032	0.0146	0.0494	0	insectivore-frugivore	21.2225	3.1112	39.3338	0.0131	insectivore-frugivore	10.4086	3.6474	17.1698	0.0004
Prosimian	500	unsmoothed	EEC	insectivore-hardobjectfeeder	101.213	58.2199	144.206	0	insectivore-hardobjectfeeder	16.7315	10.7691	22.6938	0	insectivore-hardobjectfeeder	0.1669	0.0945	0.2392	0	insectivore-hardobjectfeeder	0.0891	0.0548	0.1234	0	insectivore-folivore	33.4448	17.5241	49.3655	0	insectivore-folivore	12.7789	6.8354	18.7223	0
Prosimian	500	unsmoothed	EEC	omnivore-frugivore	22.4966	1.2945	43.6987	0.0318	omnivore-frugivore	3.4531	0.5128	6.3935	0.0128	omnivore-frugivore	0.0556	0.0199	0.0913	0.0003	folivore-omnivore	0.0047	-0.01	0.0194	0.9032	omnivore-hardobjectfeeder	3.4692	-31.8514	38.7899	0.9988	omnivore-hardobjectfeeder	4.3485	-8.8372	17.5342	0.8901
Prosimian	500	unsmoothed	EEC	folivore-frugivore	30.9067	9.0341	52.7793	0.0015	folivore-frugivore	6.9491	3.9157	9.9824	0	folivore-frugivore	0.087	0.0502	0.1238	0	omnivore-frugivore	0.015	-0.0019	0.0319	0.1058	omnivore-frugivore	10.2223	-7.3338	27.7784	0.4899	omnivore-frugivore	5.5569	-0.997	12.1109	0.1364
Prosimian	500	unsmoothed	EEC	insectivore-frugivore	59.3426	37.47	81.2151	0	insectivore-frugivore	8.8565	5.8231	11.8898	0	insectivore-frugivore	0.1205	0.0837	0.1573	0	omnivore-hardobjectfeeder	0.0721	0.0381	0.1061	0	folivore-omnivore	22.4446	7.1584	37.7308	0.0008	folivore-omnivore	7.9272	2.2206	13.6337	0.0018
Prosimian	500	unsmoothed	EEC	folivore-omnivore	8.4101	-10.0507	26.8708	0.7129	folivore-omnivore	3.4959	0.9358	6.0561	0.0023	folivore-omnivore	0.0314	0.0004	0.0625	0.0458	folivore-frugivore	0.0104	-0.0071	0.0278	0.4693	hardobjectfeeder-frugivore	6.7531	-29.8789	43.385	0.986	hardobjectfeeder-frugivore	1.2084	-12.4668	14.8836	0.9992
Prosimian	500	unsmoothed	EEC	insectivore-omnivore	36.846	18.3852	55.3067	0	insectivore-omnivore	5.4034	2.8432	7.9635	0	insectivore-omnivore	0.065	0.0339	0.096	0	folivore-hardobjectfeeder	0.0675	0.0332	0.1017	0	folivore-hardobjectfeeder	18.9754	-16.6245	54.5752	0.5774	folivore-hardobjectfeeder	3.5786	-9.7113	16.8686	0.9445
Prosimian	500	unsmoothed	EEC	insectivore-folivore	28.4359	9.2088	47.663	0.0008	insectivore-folivore	1.9074	-0.759	4.5739	0.2798	insectivore-folivore	0.0335	0.0012	0.0659	0.0384	hardobjectfeeder-frugivore	0.0571	0.0218	0.0924	0.0002	folivore-frugivore	12.2223	-5.889	30.3336	0.3377	folivore-frugivore	2.3702	-4.391	9.1314	0.8664
Prosimian	1000	unsmoothed	EEC	hardobjectfeeder-frugivore	60.6705	-1.7916	123.133	0.0613	hardobjectfeeder-frugivore	8.9534	-1.9539	19.8608	0.1599	hardobjectfeeder-frugivore	0.047	-0.0263	0.1202	0.3906	insectivore-omnivore	0.0239	0.0073	0.0405	0.0011	insectivore-omnivore	11.0107	-4.3496	26.371	0.2778	insectivore-omnivore	4.8531	-0.865	10.5713	0.1357
Prosimian	1000	unsmoothed	EEC	omnivore-hardobjectfeeder	90.3963	30.1702	150.623	0.0006	omnivore-hardobjectfeeder	12.6667	2.1497	23.1836	0.0099	omnivore-hardobjectfeeder	0.1029	0.0323	0.1736	0.0009	insectivore-folivore	0.0269	0.0096	0.0442	0.0003	insectivore-hardobjectfeeder	14.4339	-21.3386	50.2064	0.7952	insectivore-hardobjectfeeder	9.2067	-4.1102	22.5236	0.3134
Prosimian	1000	unsmoothed	EEC	folivore-hardobjectfeeder	105.705	45.0028	166.407	0	folivore-hardobjectfeeder	18.4676	7.8675	29.0677	0	folivore-hardobjectfeeder	0.1373	0.066	0.2085	0	insectivore-frugivore	0.0286	0.009	0.0482	0.001	insectivore-frugivore	21.2628	3.0636	39.4619	0.0135	insectivore-frugivore	10.4298	3.6549	17.2048	0.0004
Prosimian	1000	unsmoothed	EEC	insectivore-hardobjectfeeder	135.928	75.2261	196.631	0	insectivore-hardobjectfeeder	20.8657	10.2657	31.4658	0	insectivore-hardobjectfeeder	0.1684	0.0972	0.2397	0	insectivore-hardobjectfeeder	0.0987	0.0601	0.1373	0	insectivore-folivore	33.8865	17.8885	49.8844	0	insectivore-folivore	12.8155	6.86	18.771	0
Prosimian	1000	unsmoothed	EEC	omnivore-frugivore	29.7258	-0.2096	59.6613	0.0526	omnivore-frugivore	3.7132	-1.5142	8.9407	0.2866	omnivore-frugivore	0.056	0.0209	0.0911	0.0002	folivore-omnivore	0.003	-0.0136	0.0196	0.9873	omnivore-hardobjectfeeder	3.4232	-32.0687	38.9151	0.9989	omnivore-hardobjectfeeder	4.3535	-8.8589	17.566	0.8904
Prosimian	1000	unsmoothed	EEC	folivore-frugivore	45.0346	14.1525	75.9167	0.0009	folivore-frugivore	9.5142	4.1214	14.9069	0	folivore-frugivore	0.0903	0.0541	0.1265	0	omnivore-frugivore	0.0047	-0.0144	0.0237	0.9596	omnivore-frugivore	10.2521	-7.3892	27.8934	0.4919	omnivore-frugivore	5.5767	-0.9905	12.1439	0.1354
Prosimian	1000	unsmoothed	EEC	insectivore-frugivore	75.2579	44.3758	106.14	0	insectivore-frugivore	11.9123	6.5196	17.3051	0	insectivore-frugivore	0.1215	0.0852	0.1577	0	omnivore-hardobjectfeeder	0.0747	0.0364	0.113	0	folivore-omnivore	22.8758	7.5155	38.2361	0.0007	folivore-omnivore	7.9624	2.2443	13.6805	0.0018
Prosimian	1000	unsmoothed	EEC	folivore-omnivore	15.3088	-10.7561	41.3736	0.4811	folivore-omnivore	5.8009	1.2494	10.3525	0.0054	folivore-omnivore	0.0343	0.0037	0.0649	0.0197	folivore-frugivore	0.0017	-0.0179	0.0214	0.9992	hardobjectfeeder-frugivore	6.8289	-29.9807	43.6385	0.9857	hardobjectfeeder-frugivore	1.2232	-12.4798	14.9261	0.9992
Prosimian	1000	unsmoothed	EEC	insectivore-omnivore	45.532	19.4672	71.5969	0	insectivore-omnivore	8.1991	3.6475	12.7506	0	insectivore-omnivore	0.0655	0.0349	0.0961	0	folivore-hardobjectfeeder	0.0718	0.0332	0.1104	0	folivore-hardobjectfeeder	19.4526	-16.3199	55.2251	0.5582	folivore-hardobjectfeeder	3.6089	-9.708	16.9257	0.9433
Prosimian	1000	unsmoothed	EEC	insectivore-folivore	30.2233	3.0764	57.3702	0.0212	insectivore-folivore	2.3981	-2.3423	7.1386	0.6258	insectivore-folivore	0.0312	-0.0007	0.063	0.0581	hardobjectfeeder-frugivore	0.0701	0.0303	0.1098	0	folivore-frugivore	12.6237	-5.5754	30.8229	0.3101	folivore-frugivore	2.3857	-4.3892	9.1606	0.8645
Prosimian	2000	unsmoothed	EEC	hardobjectfeeder-frugivore	72.3507	-10.9334	155.635	0.1202	hardobjectfeeder-frugivore	5.4534	-12.4558	23.3626	0.9155	hardobjectfeeder-frugivore	0.0477	-0.0245	0.1198	0.3591	insectivore-folivore	0.0269	0.0102	0.0436	0.0002	insectivore-omnivore	11.0144	-4.3921	26.4209	0.2804	insectivore-omnivore	4.8561	-0.8684	10.5806	0.1361
Prosimian	2000	unsmoothed	EEC	omnivore-hardobjectfeeder	109.364	29.061	189.667	0.0024	omnivore-hardobjectfeeder	6.6315	-10.6366	23.8996	0.8231	omnivore-hardobjectfeeder	0.1035	0.0339	0.173	0.0007	insectivore-omnivore	0.0323	0.0163	0.0483	0	insectivore-hardobjectfeeder	14.3923	-21.4877	50.2724	0.7987	insectivore-hardobjectfeeder	9.202	-4.1297	22.5338	0.315
Prosimian	2000	unsmoothed	EEC	folivore-hardobjectfeeder	131.205	50.2671	212.142	0.0002	folivore-hardobjectfeeder	10.9444	-6.4602	28.3491	0.4105	folivore-hardobjectfeeder	0.1395	0.0694	0.2096	0	insectivore-frugivore	0.0373	0.0183	0.0562	0	insectivore-frugivore	21.2971	3.0432	39.551	0.0137	insectivore-frugivore	10.4402	3.6578	17.2227	0.0004
Prosimian	2000	unsmoothed	EEC	insectivore-hardobjectfeeder	172.393	91.4549	253.33	0	insectivore-hardobjectfeeder	13.6481	-3.7565	31.0528	0.1964	insectivore-hardobjectfeeder	0.1692	0.0991	0.2393	0	insectivore-hardobjectfeeder	0.1058	0.0685	0.1431	0	insectivore-folivore	34.1702	18.1241	50.2162	0	insectivore-folivore	12.8391	6.8769	18.8012	0
Prosimian	2000	unsmoothed	EEC	omnivore-frugivore	37.0131	-2.9014	76.9276	0.0826	omnivore-frugivore	1.1781	-7.405	9.7612	0.9954	omnivore-frugivore	0.0558	0.0212	0.0904	0.0002	folivore-omnivore	0.0054	-0.0106	0.0214	0.8796	omnivore-hardobjectfeeder	3.3779	-32.2207	38.9766	0.9989	omnivore-hardobjectfeeder	4.346	-8.8812	17.5731	0.8914
Prosimian	2000	unsmoothed	EEC	folivore-frugivore	58.8539	17.6772	100.031	0.0012	folivore-frugivore	5.491	-3.3635	14.3456	0.4249	folivore-frugivore	0.0918	0.0562	0.1275	0	folivore-frugivore	0.0104	-0.0086	0.0294	0.5515	omnivore-frugivore	10.2827	-7.4116	27.977	0.4919	omnivore-frugivore	5.5842	-0.9904	12.1587	0.1352
Prosimian	2000	unsmoothed	EEC	insectivore-frugivore	100.042	58.865	141.219	0	insectivore-frugivore	8.1947	-0.6598	17.0493	0.0836	insectivore-frugivore	0.1215	0.0858	0.1572	0	folivore-hardobjectfeeder	0.0789	0.0416	0.1162	0	folivore-omnivore	23.1558	7.7493	38.5623	0.0006	folivore-omnivore	7.983	2.2585	13.7075	0.0018
Prosimian	2000	unsmoothed	EEC	folivore-omnivore	21.8409	-12.9128	56.5946	0.4111	folivore-omnivore	4.3129	-3.1604	11.7863	0.499	folivore-omnivore	0.036	0.0059	0.0661	0.0106	omnivore-frugivore	0.005	-0.0134	0.0233	0.9444	hardobjectfeeder-frugivore	6.9048	-30.0155	43.825	0.9852	hardobjectfeeder-frugivore	1.2382	-12.48	14.9564	0.9991
Prosimian	2000	unsmoothed	EEC	insectivore-omnivore	63.0287	28.275	97.7824	0	insectivore-omnivore	7.0166	-0.4567	14.49	0.0765	insectivore-omnivore	0.0657	0.0356	0.0958	0	omnivore-hardobjectfeeder	0.0734	0.0364	0.1104	0	folivore-hardobjectfeeder	19.7779	-16.1022	55.6579	0.5449	folivore-hardobjectfeeder	3.637	-9.6947	16.9688	0.9419
Prosimian	2000	unsmoothed	EEC	insectivore-folivore	41.1878	4.9914	77.3842	0.0173	insectivore-folivore	2.7037	-5.0799	10.4873	0.8702	insectivore-folivore	0.0297	-0.0017	0.061	0.0728	hardobjectfeeder-frugivore	0.0685	0.0301	0.1069	0	folivore-frugivore	12.8731	-5.3808	31.127	0.2937	folivore-frugivore	2.3988	-4.3836	9.1813	0.8626
Prosimian	5000	unsmoothed	EEC	hardobjectfeeder-frugivore	108.632	-21.2769	238.54	0.1462	folivore-omnivore	6.2088	-9.4359	21.8535	0.8049	hardobjectfeeder-frugivore	0.0478	-0.0234	0.119	0.3424	insectivore-folivore	0.023	0.0094	0.0367	0.0001	insectivore-omnivore	11.0095	-4.4162	26.4353	0.282	insectivore-omnivore	4.8535	-0.8728	10.5799	0.1367
Prosimian	5000	unsmoothed	EEC	omnivore-hardobjectfeeder	148.036	22.7771	273.294	0.0121	insectivore-omnivore	7.019	-8.6258	22.6637	0.7244	omnivore-hardobjectfeeder	0.1027	0.0341	0.1713	0.0006	insectivore-omnivore	0.0319	0.0188	0.045	0	insectivore-hardobjectfeeder	14.4324	-21.4925	50.3573	0.7978	insectivore-hardobjectfeeder	9.1942	-4.1419	22.5303	0.3162
Prosimian	5000	unsmoothed	EEC	folivore-hardobjectfeeder	188.792	62.5429	315.04	0.0006	omnivore-frugivore	17.5756	-0.3923	35.5435	0.0584	folivore-hardobjectfeeder	0.1401	0.071	0.2093	0	insectivore-frugivore	0.0544	0.0389	0.0699	0	insectivore-frugivore	21.344	3.0673	39.6207	0.0136	insectivore-frugivore	10.4364	3.6517	17.2211	0.0004
Prosimian	5000	unsmoothed	EEC	insectivore-hardobjectfeeder	243.761	117.512	370.009	0	omnivore-hardobjectfeeder	23.5143	-12.6347	59.6634	0.3754	insectivore-hardobjectfeeder	0.1687	0.0995	0.2378	0	insectivore-hardobjectfeeder	0.1064	0.0759	0.1369	0	insectivore-folivore	34.3816	18.3155	50.4477	0	insectivore-folivore	12.8558	6.8917	18.8199	0
Prosimian	5000	unsmoothed	EEC	omnivore-frugivore	39.4037	-22.8559	101.663	0.4038	insectivore-folivore	0.8102	-15.484	17.1043	0.9999	omnivore-frugivore	0.0549	0.0208	0.089	0.0002	folivore-omnivore	0.0089	-0.0042	0.022	0.3294	omnivore-hardobjectfeeder	3.4229	-32.2203	39.066	0.9989	omnivore-hardobjectfeeder	4.3406	-8.8909	17.5722	0.892
Prosimian	5000	unsmoothed	EEC	folivore-frugivore	80.1597	15.9312	144.388	0.0068	folivore-frugivore	11.3668	-7.1693	29.9029	0.4366	folivore-frugivore	0.0923	0.0571	0.1275	0	folivore-frugivore	0.0314	0.0159	0.0469	0	omnivore-frugivore	10.3345	-7.382	28.0509	0.4881	omnivore-frugivore	5.5829	-0.9939	12.1596	0.1356
Prosimian	5000	unsmoothed	EEC	insectivore-frugivore	135.129	70.9003	199.357	0	folivore-hardobjectfeeder	17.3056	-19.1293	53.7404	0.6799	insectivore-frugivore	0.1208	0.0856	0.156	0	folivore-hardobjectfeeder	0.0834	0.0529	0.1139	0	folivore-omnivore	23.372	7.9463	38.7978	0.0005	folivore-omnivore	8.0023	2.2759	13.7287	0.0017
Prosimian	5000	unsmoothed	EEC	folivore-omnivore	40.756	-13.4538	94.9657	0.2332	insectivore-frugivore	10.5566	-7.9795	29.0927	0.5124	folivore-omnivore	0.0375	0.0078	0.0672	0.0061	omnivore-frugivore	0.0225	0.0074	0.0375	0.0007	hardobjectfeeder-frugivore	6.9116	-30.0548	43.8781	0.9852	hardobjectfeeder-frugivore	1.2422	-12.4805	14.965	0.9991
Prosimian	5000	unsmoothed	EEC	insectivore-omnivore	95.7251	41.5154	149.935	0	insectivore-hardobjectfeeder	16.4954	-19.9394	52.9302	0.7176	insectivore-omnivore	0.066	0.0363	0.0957	0	omnivore-hardobjectfeeder	0.0745	0.0442	0.1048	0	folivore-hardobjectfeeder	19.9492	-15.9757	55.8741	0.5376	folivore-hardobjectfeeder	3.6616	-9.6745	16.9978	0.9406
Prosimian	5000	unsmoothed	EEC	insectivore-folivore	54.9691	-1.4909	111.429	0.0603	hardobjectfeeder-frugivore	5.9387	-31.5524	43.4298	0.9921	insectivore-folivore	0.0285	-0.0024	0.0595	0.0857	hardobjectfeeder-frugivore	0.052	0.0206	0.0834	0.0001	folivore-frugivore	13.0376	-5.2391	31.3143	0.2825	folivore-frugivore	2.4194	-4.3653	9.2041	0.859
Prosimian	10000	unsmoothed	EEC	hardobjectfeeder-frugivore	148.49	-13.9757	310.956	0.0902	insectivore-omnivore	8.7758	-21.6653	39.2168	0.9298	hardobjectfeeder-frugivore	0.0485	-0.0223	0.1194	0.3228	insectivore-folivore	0.0226	0.0092	0.0361	0.0001	insectivore-omnivore	11.0126	-4.4287	26.454	0.2827	insectivore-omnivore	4.8524	-0.8752	10.58	0.137
Prosimian	10000	unsmoothed	EEC	omnivore-hardobjectfeeder	176.361	19.7111	333.011	0.0191	folivore-omnivore	24.1832	-6.2579	54.6242	0.1857	omnivore-hardobjectfeeder	0.1028	0.0345	0.1711	0.0006	insectivore-omnivore	0.0341	0.0212	0.0471	0	insectivore-hardobjectfeeder	14.4276	-21.5335	50.3887	0.7986	insectivore-hardobjectfeeder	9.1931	-4.1458	22.5321	0.3165
Prosimian	10000	unsmoothed	EEC	folivore-hardobjectfeeder	253.782	95.8937	411.671	0.0002	omnivore-frugivore	52.1742	17.2127	87.1356	0.0007	folivore-hardobjectfeeder	0.1414	0.0726	0.2103	0	insectivore-frugivore	0.0588	0.0435	0.0742	0	insectivore-frugivore	21.3903	3.0952	39.6854	0.0134	insectivore-frugivore	10.4353	3.6492	17.2215	0.0004
Prosimian	10000	unsmoothed	EEC	insectivore-hardobjectfeeder	303.255	145.366	461.143	0	omnivore-hardobjectfeeder	53.4193	-16.9186	123.757	0.2241	insectivore-hardobjectfeeder	0.169	0.1002	0.2379	0	insectivore-hardobjectfeeder	0.1082	0.0781	0.1384	0	insectivore-folivore	34.5351	18.4528	50.6174	0	insectivore-folivore	12.8663	6.9009	18.8317	0
Prosimian	10000	unsmoothed	EEC	omnivore-frugivore	27.8711	-49.9919	105.734	0.8574	insectivore-folivore	15.4074	-16.2973	47.1121	0.6608	omnivore-frugivore	0.0543	0.0203	0.0883	0.0002	folivore-omnivore	0.0115	-0.0015	0.0244	0.1066	omnivore-hardobjectfeeder	3.4149	-32.2641	39.094	0.9989	omnivore-hardobjectfeeder	4.3407	-8.8936	17.575	0.8921
Prosimian	10000	unsmoothed	EEC	folivore-frugivore	105.292	24.9667	185.617	0.0039	insectivore-frugivore	43.3984	7.3314	79.4655	0.01	folivore-frugivore	0.0929	0.0579	0.1279	0	folivore-frugivore	0.0362	0.0208	0.0515	0	omnivore-frugivore	10.3777	-7.3566	28.112	0.4848	omnivore-frugivore	5.5829	-0.9952	12.161	0.1358
Prosimian	10000	unsmoothed	EEC	insectivore-frugivore	154.764	74.4393	235.09	0	insectivore-hardobjectfeeder	44.6435	-26.2504	115.537	0.409	insectivore-frugivore	0.1205	0.0855	0.1555	0	folivore-hardobjectfeeder	0.0856	0.0555	0.1158	0	folivore-omnivore	23.5225	8.0812	38.9638	0.0005	folivore-omnivore	8.0139	2.2863	13.7415	0.0017
Prosimian	10000	unsmoothed	EEC	folivore-omnivore	77.4209	9.6254	145.216	0.0168	folivore-frugivore	27.991	-8.076	64.0581	0.2052	folivore-omnivore	0.0386	0.009	0.0682	0.0041	omnivore-frugivore	0.0247	0.0098	0.0395	0.0001	hardobjectfeeder-frugivore	6.9627	-30.0409	43.9664	0.9849	hardobjectfeeder-frugivore	1.2422	-12.4835	14.9679	0.9991
Prosimian	10000	unsmoothed	EEC	insectivore-omnivore	126.894	59.0979	194.689	0	folivore-hardobjectfeeder	29.2361	-41.6578	100.13	0.7819	insectivore-omnivore	0.0662	0.0366	0.0958	0	omnivore-hardobjectfeeder	0.0741	0.0442	0.104	0	folivore-hardobjectfeeder	20.1075	-15.8536	56.0686	0.5308	folivore-hardobjectfeeder	3.6731	-9.6658	17.0121	0.94
Prosimian	10000	unsmoothed	EEC	insectivore-folivore	49.4726	-21.1373	120.082	0.3001	hardobjectfeeder-frugivore	1.2451	-71.7041	74.1943	1	insectivore-folivore	0.0276	-0.0032	0.0584	0.101	hardobjectfeeder-frugivore	0.0494	0.0184	0.0805	0.0002	folivore-frugivore	13.1448	-5.1503	31.4399	0.2756	folivore-frugivore	2.431	-4.3552	9.2171	0.857
Prosimian	20000	unsmoothed	EEC	omnivore-hardobjectfeeder	211.296	-63.3915	485.983	0.2129	insectivore-omnivore	26.3449	-56.5017	109.192	0.9024	hardobjectfeeder-frugivore	0.0488	-0.0215	0.1191	0.3097	insectivore-folivore	0.0244	0.0115	0.0372	0	insectivore-omnivore	11.0101	-4.4333	26.4535	0.2831	insectivore-omnivore	4.8508	-0.8772	10.5788	0.1373
Prosimian	20000	unsmoothed	EEC	hardobjectfeeder-frugivore	216.519	-68.3664	501.404	0.2235	omnivore-hardobjectfeeder	77.8542	-113.573	269.282	0.7905	omnivore-hardobjectfeeder	0.1033	0.0355	0.1712	0.0005	insectivore-omnivore	0.0352	0.0229	0.0475	0	insectivore-hardobjectfeeder	14.3995	-21.5664	50.3654	0.7998	insectivore-hardobjectfeeder	9.1899	-4.15	22.5297	0.3169
Prosimian	20000	unsmoothed	EEC	insectivore-hardobjectfeeder	398.586	121.728	675.445	0.0011	omnivore-frugivore	94.2096	-0.9394	189.359	0.0537	folivore-hardobjectfeeder	0.1435	0.0751	0.2118	0	insectivore-frugivore	0.0593	0.0447	0.0739	0	insectivore-frugivore	21.381	3.0835	39.6785	0.0135	insectivore-frugivore	10.4333	3.6466	17.2199	0.0004
Prosimian	20000	unsmoothed	EEC	folivore-hardobjectfeeder	400.66	123.802	677.519	0.001	folivore-omnivore	103.271	20.4242	186.118	0.0069	insectivore-hardobjectfeeder	0.1697	0.1013	0.238	0	insectivore-hardobjectfeeder	0.1095	0.0808	0.1382	0	insectivore-folivore	34.7126	18.6281	50.797	0	insectivore-folivore	12.8742	6.9085	18.84	0
Prosimian	20000	unsmoothed	EEC	omnivore-frugivore	5.2232	-131.31	141.756	1	insectivore-hardobjectfeeder	51.5093	-141.431	244.45	0.9462	omnivore-frugivore	0.0545	0.0208	0.0882	0.0002	folivore-omnivore	0.0108	-0.0015	0.0232	0.1143	omnivore-hardobjectfeeder	3.3894	-32.2944	39.0732	0.9989	omnivore-hardobjectfeeder	4.3391	-8.8961	17.5743	0.8922
Prosimian	20000	unsmoothed	EEC	insectivore-omnivore	187.291	68.4104	306.171	0.0003	insectivore-frugivore	67.8647	-30.2933	166.023	0.3133	folivore-frugivore	0.0947	0.0599	0.1294	0	folivore-frugivore	0.0349	0.0203	0.0495	0	omnivore-frugivore	10.3709	-7.3657	28.1076	0.4856	omnivore-frugivore	5.5825	-0.9961	12.1611	0.1359
Prosimian	20000	unsmoothed	EEC	folivore-omnivore	189.365	70.4845	308.245	0.0002	insectivore-folivore	76.9259	-9.3598	163.212	0.1042	insectivore-frugivore	0.1209	0.0861	0.1556	0	folivore-hardobjectfeeder	0.0851	0.0564	0.1139	0	folivore-omnivore	23.7025	8.2591	39.1458	0.0004	folivore-omnivore	8.0235	2.2955	13.7515	0.0016
Prosimian	20000	unsmoothed	EEC	insectivore-frugivore	182.067	41.2163	322.918	0.0046	hardobjectfeeder-frugivore	16.3554	-182.179	214.89	0.9994	folivore-omnivore	0.0401	0.0108	0.0695	0.0023	omnivore-frugivore	0.0241	0.0099	0.0383	0.0001	hardobjectfeeder-frugivore	6.9815	-30.0271	43.9901	0.9847	hardobjectfeeder-frugivore	1.2434	-12.4832	14.97	0.9991
Prosimian	20000	unsmoothed	EEC	folivore-frugivore	184.141	43.2903	324.993	0.004	folivore-hardobjectfeeder	25.4167	-167.524	218.357	0.9961	insectivore-omnivore	0.0663	0.037	0.0957	0	omnivore-hardobjectfeeder	0.0743	0.0458	0.1028	0	folivore-hardobjectfeeder	20.313	-15.6529	56.2789	0.5208	folivore-hardobjectfeeder	3.6844	-9.6555	17.0242	0.9394
Prosimian	20000	unsmoothed	EEC	insectivore-folivore	2.0741	-121.741	125.889	1	folivore-frugivore	9.0613	-89.0967	107.219	0.999	insectivore-folivore	0.0262	-0.0044	0.0568	0.1294	hardobjectfeeder-frugivore	0.0502	0.0206	0.0798	0.0001	folivore-frugivore	13.3315	-4.966	31.6291	0.2622	folivore-frugivore	2.441	-4.3457	9.2276	0.8552
Prosimian	50000	unsmoothed	EEC	omnivore-hardobjectfeeder	382.516	-707.813	1472.84	0.8661	omnivore-hardobjectfeeder	7.832	-910.307	925.971	1	hardobjectfeeder-frugivore	0.0488	-0.0204	0.118	0.2935	insectivore-folivore	0.024	0.0111	0.0369	0	insectivore-omnivore	11.0102	-4.4492	26.4695	0.2841	insectivore-omnivore	4.8495	-0.8787	10.5777	0.1375
Prosimian	50000	unsmoothed	EEC	hardobjectfeeder-frugivore	407.311	-723.498	1538.12	0.8546	omnivore-frugivore	81.3688	-374.992	537.73	0.9876	omnivore-hardobjectfeeder	0.1048	0.038	0.1715	0.0003	insectivore-omnivore	0.0371	0.0247	0.0495	0	insectivore-hardobjectfeeder	14.3409	-21.6623	50.3441	0.8028	insectivore-hardobjectfeeder	9.1873	-4.153	22.5276	0.3172
Prosimian	50000	unsmoothed	EEC	insectivore-hardobjectfeeder	722.529	-376.419	1821.48	0.3644	insectivore-omnivore	85.2533	-312.102	482.609	0.9754	folivore-hardobjectfeeder	0.148	0.0808	0.2152	0	insectivore-frugivore	0.0654	0.0507	0.0801	0	insectivore-frugivore	21.3162	2.9997	39.6327	0.014	insectivore-frugivore	10.4295	3.6427	17.2163	0.0004
Prosimian	50000	unsmoothed	EEC	folivore-hardobjectfeeder	1146.48	47.5271	2245.42	0.0364	folivore-omnivore	447.846	50.4906	845.201	0.0189	insectivore-hardobjectfeeder	0.1713	0.1041	0.2386	0	insectivore-hardobjectfeeder	0.1123	0.0834	0.1412	0	insectivore-folivore	35.1117	19.0106	51.2128	0	insectivore-folivore	12.8856	6.9197	18.8516	0
Prosimian	50000	unsmoothed	EEC	omnivore-frugivore	24.7948	-517.153	566.743	0.9999	hardobjectfeeder-frugivore	73.5368	-878.689	1025.76	0.9995	omnivore-frugivore	0.056	0.0228	0.0891	0.0001	folivore-omnivore	0.0131	0.0007	0.0255	0.0339	omnivore-hardobjectfeeder	3.3307	-32.3901	39.0515	0.999	omnivore-hardobjectfeeder	4.3378	-8.8978	17.5735	0.8923
Prosimian	50000	unsmoothed	EEC	insectivore-omnivore	340.013	-131.863	811.889	0.2728	insectivore-hardobjectfeeder	77.4213	-847.975	1002.82	0.9993	folivore-frugivore	0.0992	0.065	0.1334	0	folivore-frugivore	0.0414	0.0267	0.0561	0	omnivore-frugivore	10.306	-7.449	28.061	0.4931	omnivore-frugivore	5.58	-0.9988	12.1588	0.1362
Prosimian	50000	unsmoothed	EEC	folivore-omnivore	763.96	292.083	1235.84	0.0002	folivore-hardobjectfeeder	440.014	-485.383	1365.41	0.679	insectivore-frugivore	0.1225	0.0883	0.1568	0	folivore-hardobjectfeeder	0.0883	0.0594	0.1172	0	folivore-omnivore	24.1015	8.6422	39.5609	0.0003	folivore-omnivore	8.0361	2.308	13.7643	0.0016
Prosimian	50000	unsmoothed	EEC	insectivore-frugivore	315.218	-243.868	874.305	0.5225	insectivore-frugivore	3.8845	-466.908	474.677	1	folivore-omnivore	0.0433	0.0144	0.0721	0.0006	omnivore-frugivore	0.0283	0.0141	0.0426	0	hardobjectfeeder-frugivore	6.9753	-30.0717	44.0222	0.9848	hardobjectfeeder-frugivore	1.2422	-12.4849	14.9692	0.9991
Prosimian	50000	unsmoothed	EEC	folivore-frugivore	739.165	180.078	1298.25	0.0035	folivore-frugivore	366.477	-104.316	837.27	0.2026	insectivore-omnivore	0.0666	0.0377	0.0955	0	omnivore-hardobjectfeeder	0.0753	0.0466	0.1039	0	folivore-hardobjectfeeder	20.7708	-15.2323	56.774	0.4993	folivore-hardobjectfeeder	3.6983	-9.642	17.0386	0.9386
Prosimian	50000	unsmoothed	EEC	insectivore-folivore	423.947	-67.5181	915.411	0.1248	insectivore-folivore	362.593	-51.2574	776.443	0.1148	insectivore-folivore	0.0233	-0.0067	0.0534	0.2053	hardobjectfeeder-frugivore	0.0469	0.0172	0.0767	0.0003	folivore-frugivore	13.7955	-4.521	32.112	0.2316	folivore-frugivore	2.4561	-4.3307	9.243	0.8524
Prosimian	100000	unsmoothed	EEC	hardobjectfeeder-frugivore	580.173	-2728.55	3888.9	0.9882	hardobjectfeeder-frugivore	166.927	-2459.97	2793.82	0.9998	hardobjectfeeder-frugivore	0.0487	-0.0199	0.1172	0.2848	insectivore-folivore	0.0208	0.0059	0.0357	0.0018	insectivore-hardobjectfeeder	14.2384	-19.9051	48.3819	0.7728	insectivore-omnivore	6.8449	0.8029	12.8868	0.0182
Prosimian	100000	unsmoothed	EEC	omnivore-hardobjectfeeder	1072.86	-2178.97	4324.7	0.8887	omnivore-hardobjectfeeder	460.852	-2120.88	3042.58	0.9874	omnivore-hardobjectfeeder	0.1112	0.0439	0.1786	0.0001	insectivore-omnivore	0.0424	0.0273	0.0574	0	insectivore-omnivore	16.088	-0.1331	32.309	0.053	insectivore-hardobjectfeeder	9.2164	-3.5013	21.9341	0.2656
Prosimian	100000	unsmoothed	EEC	insectivore-hardobjectfeeder	1411.83	-1809.85	4633.51	0.7391	insectivore-hardobjectfeeder	604.37	-1953.42	3162.16	0.9646	folivore-hardobjectfeeder	0.1599	0.0927	0.2271	0	insectivore-frugivore	0.071	0.0547	0.0872	0	insectivore-frugivore	21.2049	3.7395	38.6704	0.0093	insectivore-frugivore	10.4586	3.9531	16.9641	0.0002
Prosimian	100000	unsmoothed	EEC	folivore-hardobjectfeeder	3302.92	59.5763	6546.26	0.0438	folivore-hardobjectfeeder	1957.27	-617.713	4532.26	0.222	insectivore-hardobjectfeeder	0.1769	0.1101	0.2436	0	insectivore-hardobjectfeeder	0.1166	0.0849	0.1484	0	insectivore-folivore	38.1273	22.0984	54.1562	0	insectivore-folivore	13.744	7.7735	19.7144	0
Prosimian	100000	unsmoothed	EEC	omnivore-frugivore	492.688	-1213.5	2198.88	0.9285	omnivore-frugivore	293.926	-1060.67	1648.52	0.974	omnivore-frugivore	0.0625	0.0272	0.0979	0	folivore-omnivore	0.0216	0.0061	0.0371	0.0019	omnivore-hardobjectfeeder	1.8496	-32.6136	36.3127	0.9999	omnivore-hardobjectfeeder	2.3715	-10.4652	15.2082	0.9857
Prosimian	100000	unsmoothed	EEC	insectivore-frugivore	831.657	-816.329	2479.64	0.6254	insectivore-frugivore	437.444	-870.942	1745.83	0.8838	folivore-frugivore	0.1112	0.0762	0.1462	0	folivore-frugivore	0.0502	0.0335	0.0668	0	hardobjectfeeder-frugivore	6.9665	-28.0995	42.0325	0.9812	omnivore-frugivore	3.6138	-3.1215	10.349	0.5685
Prosimian	100000	unsmoothed	EEC	folivore-frugivore	2722.75	1032.8	4412.69	0.0002	folivore-frugivore	1790.35	448.649	3132.04	0.0032	insectivore-frugivore	0.1282	0.094	0.1623	0	folivore-hardobjectfeeder	0.0958	0.0639	0.1278	0	folivore-hardobjectfeeder	23.8889	-10.4842	58.262	0.3062	folivore-omnivore	6.8991	0.6791	13.119	0.022
Prosimian	100000	unsmoothed	EEC	insectivore-omnivore	338.969	-1191.6	1869.54	0.972	insectivore-omnivore	143.518	-1071.65	1358.68	0.9974	folivore-omnivore	0.0487	0.016	0.0813	0.0007	omnivore-frugivore	0.0286	0.0118	0.0454	0.0001	omnivore-frugivore	5.1169	-12.9653	23.1992	0.9333	hardobjectfeeder-frugivore	1.2423	-11.819	14.3035	0.9989
Prosimian	100000	unsmoothed	EEC	folivore-omnivore	2230.06	654.4	3805.71	0.0015	folivore-omnivore	1496.42	245.459	2747.38	0.0108	insectivore-omnivore	0.0656	0.0339	0.0973	0	omnivore-hardobjectfeeder	0.0743	0.0422	0.1063	0	folivore-omnivore	22.0393	5.3404	38.7382	0.0037	folivore-hardobjectfeeder	4.5276	-8.2756	17.3308	0.8612
Prosimian	100000	unsmoothed	EEC	insectivore-folivore	1891.09	378.648	3403.53	0.0068	insectivore-folivore	1352.9	152.131	2553.67	0.0192	insectivore-folivore	0.0169	-0.0144	0.0483	0.5607	hardobjectfeeder-frugivore	0.0457	0.0131	0.0783	0.0017	folivore-frugivore	16.9224	-0.9877	34.8325	0.0733	folivore-frugivore	3.2853	-3.3858	9.9564	0.6469
Prosimian	100	smoothed	BCO	hardobjectfeeder-frugivore	2.3994	-11.1118	15.9106	0.9878	hardobjectfeeder-frugivore	0.0564	-1.8289	1.9416	1	hardobjectfeeder-frugivore	0.0089	-0.0834	0.1012	0.9988	NA	NA	NA	NA	NA	insectivore-omnivore	5.8046	-2.2743	13.8834	0.2756	insectivore-omnivore	5.2977	-0.7363	11.3316	0.1135
Prosimian	100	smoothed	BCO	omnivore-frugivore	3.6013	-2.8741	10.0766	0.5361	omnivore-frugivore	0.8585	-0.0451	1.762	0.0709	omnivore-frugivore	0.0354	-0.0088	0.0797	0.1799	NA	NA	NA	NA	NA	insectivore-hardobjectfeeder	12.0315	-6.7832	30.8462	0.3931	insectivore-hardobjectfeeder	10.2316	-3.8208	24.284	0.2629
Prosimian	100	smoothed	BCO	folivore-frugivore	4.7597	-1.9204	11.4399	0.2836	folivore-frugivore	1.2925	0.3604	2.2246	0.0019	folivore-frugivore	0.0481	0.0025	0.0938	0.0336	NA	NA	NA	NA	NA	insectivore-frugivore	13.2622	3.6903	22.8341	0.0019	insectivore-frugivore	11.4348	4.2856	18.5839	0.0002
Prosimian	100	smoothed	BCO	insectivore-frugivore	8.769	2.0889	15.4491	0.0038	insectivore-frugivore	1.6304	0.6984	2.5625	0	insectivore-frugivore	0.1136	0.068	0.1593	0	NA	NA	NA	NA	NA	insectivore-folivore	17.0238	8.6096	25.438	0	insectivore-folivore	12.967	6.6826	19.2514	0
Prosimian	100	smoothed	BCO	omnivore-hardobjectfeeder	1.2019	-11.8257	14.2294	0.999	omnivore-hardobjectfeeder	0.8021	-1.0157	2.6198	0.7365	omnivore-hardobjectfeeder	0.0265	-0.0625	0.1155	0.9218	NA	NA	NA	NA	NA	omnivore-hardobjectfeeder	6.227	-12.4401	24.8941	0.886	omnivore-hardobjectfeeder	4.9339	-9.0083	18.8761	0.8624
Prosimian	100	smoothed	BCO	folivore-hardobjectfeeder	2.3603	-10.7702	15.4909	0.9873	folivore-hardobjectfeeder	1.2361	-0.596	3.0682	0.3379	folivore-hardobjectfeeder	0.0392	-0.0505	0.1289	0.7435	NA	NA	NA	NA	NA	omnivore-frugivore	7.4576	-1.8209	16.7361	0.1763	omnivore-frugivore	6.1371	-0.7929	13.0671	0.1082
Prosimian	100	smoothed	BCO	insectivore-hardobjectfeeder	6.3696	-6.7609	19.5001	0.6623	insectivore-hardobjectfeeder	1.5741	-0.258	3.4062	0.1275	insectivore-hardobjectfeeder	0.1047	0.015	0.1944	0.0137	NA	NA	NA	NA	NA	folivore-omnivore	11.2192	3.1404	19.298	0.0019	folivore-omnivore	7.6693	1.6354	13.7033	0.0055
Prosimian	100	smoothed	BCO	folivore-omnivore	1.1585	-4.4796	6.7966	0.979	folivore-omnivore	0.434	-0.3527	1.2207	0.544	folivore-omnivore	0.0127	-0.0258	0.0512	0.8902	NA	NA	NA	NA	NA	hardobjectfeeder-frugivore	1.2307	-18.1295	20.5908	0.9998	hardobjectfeeder-frugivore	1.2032	-13.2566	15.663	0.9994
Prosimian	100	smoothed	BCO	insectivore-omnivore	5.1677	-0.4704	10.8058	0.0887	insectivore-omnivore	0.772	-0.0147	1.5587	0.0571	insectivore-omnivore	0.0782	0.0397	0.1167	0	NA	NA	NA	NA	NA	folivore-hardobjectfeeder	4.9923	-13.8224	23.8069	0.9473	folivore-hardobjectfeeder	2.7354	-11.317	16.7878	0.9828
Prosimian	100	smoothed	BCO	insectivore-folivore	4.0093	-1.8629	9.8814	0.3259	insectivore-folivore	0.338	-0.4814	1.1573	0.7818	insectivore-folivore	0.0655	0.0254	0.1056	0.0002	NA	NA	NA	NA	NA	folivore-frugivore	3.7616	-5.8103	13.3335	0.8105	folivore-frugivore	1.5322	-5.6169	8.6814	0.9755
Prosimian	200	smoothed	BCO	hardobjectfeeder-frugivore	0.5133	-18.4098	19.4364	1	hardobjectfeeder-frugivore	1.75	-1.9871	5.4871	0.6914	hardobjectfeeder-frugivore	0.003	-0.0653	0.0714	0.9999	NA	NA	NA	NA	NA	insectivore-omnivore	5.611	-2.9736	14.1956	0.3704	insectivore-omnivore	5.0695	-0.9472	11.0861	0.1408
Prosimian	200	smoothed	BCO	folivore-hardobjectfeeder	7.8255	-10.5645	26.2155	0.7616	omnivore-hardobjectfeeder	3.5273	-0.076	7.1307	0.0581	omnivore-frugivore	0.046	0.0132	0.0788	0.0016	NA	NA	NA	NA	NA	insectivore-hardobjectfeeder	11.5521	-8.4405	31.5447	0.4977	insectivore-hardobjectfeeder	10.4	-3.6121	24.4122	0.2449
Prosimian	200	smoothed	BCO	omnivore-hardobjectfeeder	9.4402	-8.8055	27.686	0.6053	insectivore-hardobjectfeeder	4.2731	0.6413	7.905	0.0126	folivore-frugivore	0.0694	0.0356	0.1032	0	NA	NA	NA	NA	NA	insectivore-frugivore	13.1817	3.0106	23.3529	0.0044	insectivore-frugivore	11.3875	4.2588	18.5161	0.0002
Prosimian	200	smoothed	BCO	insectivore-hardobjectfeeder	14.8969	-3.4931	33.2869	0.1701	folivore-hardobjectfeeder	4.6435	1.0117	8.2754	0.0052	insectivore-frugivore	0.1314	0.0976	0.1652	0	NA	NA	NA	NA	NA	insectivore-folivore	18.1841	9.2431	27.125	0	insectivore-folivore	13.1032	6.8368	19.3696	0
Prosimian	200	smoothed	BCO	folivore-frugivore	7.3122	-2.0436	16.6681	0.1992	omnivore-frugivore	1.7773	-0.0137	3.5684	0.0528	omnivore-hardobjectfeeder	0.043	-0.023	0.1089	0.3734	NA	NA	NA	NA	NA	omnivore-hardobjectfeeder	5.9411	-13.8947	25.7768	0.9201	omnivore-hardobjectfeeder	5.3306	-8.5716	19.2328	0.8239
Prosimian	200	smoothed	BCO	omnivore-frugivore	8.927	-0.1421	17.996	0.0559	insectivore-frugivore	2.5231	0.6755	4.3708	0.0023	folivore-hardobjectfeeder	0.0663	-0.0001	0.1328	0.0505	NA	NA	NA	NA	NA	omnivore-frugivore	7.5707	-2.2887	17.4301	0.2144	omnivore-frugivore	6.318	-0.5921	13.2281	0.09
Prosimian	200	smoothed	BCO	insectivore-frugivore	14.3836	5.0278	23.7395	0.0004	folivore-frugivore	2.8935	1.0458	4.7412	0.0003	insectivore-hardobjectfeeder	0.1283	0.0619	0.1948	0	NA	NA	NA	NA	NA	folivore-omnivore	12.5731	3.9885	21.1577	0.0009	folivore-omnivore	8.0338	2.0171	14.0504	0.0031
Prosimian	200	smoothed	BCO	folivore-omnivore	1.6147	-6.2817	9.5112	0.9794	insectivore-omnivore	0.7458	-0.8137	2.3053	0.6743	folivore-omnivore	0.0234	-0.0051	0.0519	0.1611	NA	NA	NA	NA	NA	hardobjectfeeder-frugivore	1.6296	-18.9426	22.2018	0.9995	hardobjectfeeder-frugivore	0.9874	-13.4309	15.4058	0.9997
Prosimian	200	smoothed	BCO	insectivore-folivore	7.0714	-1.1528	15.2957	0.1269	folivore-omnivore	1.1162	-0.4433	2.6756	0.2793	insectivore-omnivore	0.0854	0.0568	0.1139	0	NA	NA	NA	NA	NA	folivore-hardobjectfeeder	6.632	-13.3606	26.6246	0.888	folivore-hardobjectfeeder	2.7032	-11.3089	16.7153	0.9834
Prosimian	200	smoothed	BCO	insectivore-omnivore	5.4567	-2.4398	13.3531	0.3138	insectivore-folivore	0.3704	-1.2538	1.9946	0.9693	insectivore-folivore	0.062	0.0323	0.0917	0	NA	NA	NA	NA	NA	folivore-frugivore	5.0024	-5.1688	15.1735	0.6506	folivore-frugivore	1.7158	-5.4129	8.8444	0.9627
Prosimian	500	smoothed	BCO	hardobjectfeeder-frugivore	9.2222	-24.2092	42.6536	0.9397	hardobjectfeeder-frugivore	9.0809	2.218	15.9438	0.0034	hardobjectfeeder-frugivore	0.0265	-0.0458	0.0988	0.8462	NA	NA	NA	NA	NA	insectivore-omnivore	5.5901	-3.9038	15.0841	0.4785	insectivore-omnivore	4.6131	-1.0912	10.3174	0.1714
Prosimian	500	smoothed	BCO	omnivore-hardobjectfeeder	28.3431	-3.8916	60.5777	0.1126	omnivore-hardobjectfeeder	12.3633	5.7461	18.9805	0	omnivore-hardobjectfeeder	0.086	0.0162	0.1557	0.0078	NA	NA	NA	NA	NA	insectivore-hardobjectfeeder	10.1381	-11.9723	32.2485	0.7079	insectivore-hardobjectfeeder	9.7039	-3.5808	22.9885	0.2598
Prosimian	500	smoothed	BCO	folivore-hardobjectfeeder	33.2391	0.7497	65.7286	0.0423	insectivore-hardobjectfeeder	14.3796	7.7101	21.0492	0	folivore-hardobjectfeeder	0.1135	0.0433	0.1838	0.0002	NA	NA	NA	NA	NA	insectivore-frugivore	13.2992	2.0506	24.5478	0.012	insectivore-frugivore	10.4349	3.6764	17.1934	0.0004
Prosimian	500	smoothed	BCO	insectivore-hardobjectfeeder	45.7522	13.2628	78.2417	0.0015	folivore-hardobjectfeeder	14.8611	8.1916	21.5306	0	insectivore-hardobjectfeeder	0.1755	0.1052	0.2457	0	NA	NA	NA	NA	NA	insectivore-folivore	19.9007	10.0126	29.7888	0	insectivore-folivore	12.4311	6.4901	18.3722	0
Prosimian	500	smoothed	BCO	omnivore-frugivore	19.1209	3.0986	35.1431	0.0109	omnivore-frugivore	3.2824	-0.0067	6.5715	0.0507	omnivore-frugivore	0.0595	0.0248	0.0941	0.0001	NA	NA	NA	NA	NA	omnivore-hardobjectfeeder	4.548	-17.389	26.4849	0.9783	omnivore-hardobjectfeeder	5.0907	-8.0897	18.2712	0.82
Prosimian	500	smoothed	BCO	folivore-frugivore	24.0169	7.488	40.5458	0.001	insectivore-frugivore	5.2987	1.9056	8.6919	0.0003	folivore-frugivore	0.087	0.0513	0.1228	0	NA	NA	NA	NA	NA	omnivore-frugivore	7.709	-3.1947	18.6128	0.2912	omnivore-frugivore	5.8218	-0.7295	12.3731	0.1062
Prosimian	500	smoothed	BCO	insectivore-frugivore	36.53	20.0011	53.0589	0	folivore-frugivore	5.7802	2.3871	9.1733	0.0001	insectivore-frugivore	0.1489	0.1132	0.1847	0	NA	NA	NA	NA	NA	folivore-omnivore	14.3106	4.8166	23.8045	0.0006	folivore-omnivore	7.818	2.1138	13.5223	0.0022
Prosimian	500	smoothed	BCO	folivore-omnivore	4.8961	-9.0546	18.8467	0.8659	insectivore-omnivore	2.0163	-0.8475	4.8802	0.2953	folivore-omnivore	0.0276	-0.0026	0.0577	0.0906	NA	NA	NA	NA	NA	hardobjectfeeder-frugivore	3.1611	-19.5903	25.9125	0.9952	hardobjectfeeder-frugivore	0.7311	-12.9387	14.4008	0.9999
Prosimian	500	smoothed	BCO	insectivore-omnivore	17.4091	3.4585	31.3598	0.0068	folivore-omnivore	2.4978	-0.366	5.3617	0.1177	insectivore-omnivore	0.0895	0.0593	0.1197	0	NA	NA	NA	NA	NA	folivore-hardobjectfeeder	9.7626	-12.3478	31.873	0.736	folivore-hardobjectfeeder	2.7273	-10.5573	16.0119	0.9791
Prosimian	500	smoothed	BCO	insectivore-folivore	12.5131	-2.0167	27.0428	0.1259	insectivore-folivore	0.4815	-2.5012	3.4642	0.9915	insectivore-folivore	0.0619	0.0305	0.0934	0	NA	NA	NA	NA	NA	folivore-frugivore	6.6015	-4.6471	17.8501	0.4819	folivore-frugivore	1.9962	-4.7623	8.7548	0.9238
Prosimian	1000	smoothed	BCO	hardobjectfeeder-frugivore	20.151	-33.1071	73.4092	0.8308	hardobjectfeeder-frugivore	3.2574	-2.7363	9.251	0.5587	hardobjectfeeder-frugivore	0.0216	-0.0509	0.0941	0.9215	NA	NA	NA	NA	NA	insectivore-omnivore	5.8315	-4.108	15.771	0.4822	insectivore-omnivore	4.5325	-1.039	10.1041	0.1668
Prosimian	1000	smoothed	BCO	omnivore-hardobjectfeeder	55.4865	4.1348	106.838	0.0274	omnivore-hardobjectfeeder	6.9297	1.1505	12.7088	0.0104	omnivore-hardobjectfeeder	0.0937	0.0237	0.1636	0.003	NA	NA	NA	NA	NA	insectivore-hardobjectfeeder	10.4423	-12.7058	33.5903	0.7203	insectivore-hardobjectfeeder	9.5915	-3.384	22.567	0.2487
Prosimian	1000	smoothed	BCO	folivore-hardobjectfeeder	57.3941	5.6365	109.152	0.0219	insectivore-hardobjectfeeder	7.9213	2.0965	13.7461	0.0024	folivore-hardobjectfeeder	0.1183	0.0479	0.1888	0.0001	NA	NA	NA	NA	NA	insectivore-frugivore	13.2966	1.5201	25.0732	0.0186	insectivore-frugivore	10.2008	3.5995	16.802	0.0004
Prosimian	1000	smoothed	BCO	insectivore-hardobjectfeeder	74.4741	22.7165	126.232	0.0011	folivore-hardobjectfeeder	8.8426	3.0178	14.6674	0.0005	insectivore-hardobjectfeeder	0.1891	0.1187	0.2596	0	NA	NA	NA	NA	NA	insectivore-folivore	20.779	10.4269	31.1312	0	insectivore-folivore	12.1437	6.3409	17.9466	0
Prosimian	1000	smoothed	BCO	omnivore-frugivore	35.3354	9.8111	60.8598	0.0019	omnivore-frugivore	3.6723	0.7998	6.5449	0.0052	omnivore-frugivore	0.072	0.0373	0.1068	0	NA	NA	NA	NA	NA	omnivore-hardobjectfeeder	4.6108	-18.3558	27.5773	0.9807	omnivore-hardobjectfeeder	5.059	-7.8148	17.9327	0.8105
Prosimian	1000	smoothed	BCO	folivore-frugivore	37.2431	10.9115	63.5746	0.0014	insectivore-frugivore	4.6639	1.7006	7.6273	0.0003	folivore-frugivore	0.0967	0.0609	0.1326	0	NA	NA	NA	NA	NA	omnivore-frugivore	7.4651	-3.9504	18.8807	0.3699	omnivore-frugivore	5.6682	-0.7307	12.0671	0.1081
Prosimian	1000	smoothed	BCO	insectivore-frugivore	54.3231	27.9915	80.6546	0	folivore-frugivore	5.5852	2.6219	8.5486	0	insectivore-frugivore	0.1675	0.1317	0.2034	0	NA	NA	NA	NA	NA	folivore-omnivore	14.9475	5.008	24.8871	0.0006	folivore-omnivore	7.6112	2.0397	13.1827	0.0023
Prosimian	1000	smoothed	BCO	folivore-omnivore	1.9077	-20.3165	24.1318	0.9993	insectivore-omnivore	0.9916	-1.5095	3.4927	0.8055	folivore-omnivore	0.0247	-0.0056	0.0549	0.165	NA	NA	NA	NA	NA	hardobjectfeeder-frugivore	2.8544	-20.9648	26.6736	0.9973	hardobjectfeeder-frugivore	0.6092	-12.7424	13.9609	0.9999
Prosimian	1000	smoothed	BCO	insectivore-omnivore	18.9877	-3.2365	41.2118	0.1312	folivore-omnivore	1.9129	-0.5882	4.414	0.2179	insectivore-omnivore	0.0955	0.0652	0.1257	0	NA	NA	NA	NA	NA	folivore-hardobjectfeeder	10.3368	-12.8113	33.4849	0.7278	folivore-hardobjectfeeder	2.5522	-10.4233	15.5277	0.9822
Prosimian	1000	smoothed	BCO	insectivore-folivore	17.08	-6.0667	40.2267	0.2503	insectivore-folivore	0.9213	-1.6836	3.5262	0.8626	insectivore-folivore	0.0708	0.0393	0.1023	0	NA	NA	NA	NA	NA	folivore-frugivore	7.4824	-4.2941	19.2589	0.3997	folivore-frugivore	1.943	-4.6583	8.5442	0.9247
Prosimian	2000	smoothed	BCO	hardobjectfeeder-frugivore	30.6268	-22.2972	83.5507	0.4962	omnivore-frugivore	3.4651	-0.7348	7.6649	0.1561	hardobjectfeeder-frugivore	0.0267	-0.0505	0.1039	0.8718	NA	NA	NA	NA	NA	insectivore-omnivore	5.9475	-4.3515	16.2464	0.4983	insectivore-omnivore	4.5221	-1.0074	10.0515	0.1627
Prosimian	2000	smoothed	BCO	omnivore-hardobjectfeeder	65.9785	14.949	117.008	0.0045	insectivore-frugivore	5.2023	0.8696	9.535	0.0103	omnivore-hardobjectfeeder	0.1023	0.0279	0.1767	0.0021	NA	NA	NA	NA	NA	insectivore-hardobjectfeeder	10.0592	-13.9259	34.0444	0.7712	insectivore-hardobjectfeeder	9.4193	-3.4582	22.2968	0.2585
Prosimian	2000	smoothed	BCO	folivore-hardobjectfeeder	80.0506	28.6178	131.483	0.0003	hardobjectfeeder-frugivore	5.8088	-2.9545	14.5721	0.356	folivore-hardobjectfeeder	0.1336	0.0586	0.2086	0	NA	NA	NA	NA	NA	insectivore-frugivore	13.575	1.3726	25.7774	0.0213	insectivore-frugivore	10.15	3.5986	16.7014	0.0004
Prosimian	2000	smoothed	BCO	insectivore-hardobjectfeeder	101.445	50.012	152.878	0	folivore-frugivore	8.3135	3.9808	12.6461	0	insectivore-hardobjectfeeder	0.2067	0.1317	0.2817	0	NA	NA	NA	NA	NA	insectivore-folivore	21.451	10.7245	32.1775	0	insectivore-folivore	12.0002	6.2412	17.7592	0
Prosimian	2000	smoothed	BCO	omnivore-frugivore	35.3517	9.9875	60.7159	0.0018	insectivore-omnivore	1.7373	-1.9196	5.3941	0.6797	omnivore-frugivore	0.0756	0.0386	0.1126	0	NA	NA	NA	NA	NA	omnivore-hardobjectfeeder	4.1118	-19.6853	27.9088	0.989	omnivore-hardobjectfeeder	4.8972	-7.8793	17.6738	0.8241
Prosimian	2000	smoothed	BCO	folivore-frugivore	49.4238	23.2575	75.5902	0	omnivore-hardobjectfeeder	2.3438	-6.1059	10.7934	0.9385	folivore-frugivore	0.1069	0.0687	0.145	0	NA	NA	NA	NA	NA	omnivore-frugivore	7.6275	-4.2008	19.4558	0.3844	omnivore-frugivore	5.628	-0.7226	11.9785	0.1078
Prosimian	2000	smoothed	BCO	insectivore-frugivore	70.8181	44.6518	96.9844	0	folivore-omnivore	4.8484	1.1915	8.5052	0.0034	insectivore-frugivore	0.18	0.1418	0.2182	0	NA	NA	NA	NA	NA	folivore-omnivore	15.5035	5.2045	25.8025	0.0006	folivore-omnivore	7.4781	1.9486	13.0076	0.0026
Prosimian	2000	smoothed	BCO	folivore-omnivore	14.0722	-8.0126	36.1569	0.3968	insectivore-hardobjectfeeder	0.6065	-7.9099	9.1229	0.9997	folivore-omnivore	0.0313	-0.0009	0.0635	0.0614	NA	NA	NA	NA	NA	hardobjectfeeder-frugivore	3.5158	-21.1648	28.1963	0.9947	hardobjectfeeder-frugivore	0.7307	-12.5201	13.9815	0.9999
Prosimian	2000	smoothed	BCO	insectivore-omnivore	35.4664	13.3817	57.5511	0.0002	insectivore-folivore	3.1111	-0.6975	6.9198	0.1636	insectivore-omnivore	0.1044	0.0722	0.1366	0	NA	NA	NA	NA	NA	folivore-hardobjectfeeder	11.3917	-12.5934	35.3769	0.6799	folivore-hardobjectfeeder	2.5809	-10.2967	15.4584	0.9809
Prosimian	2000	smoothed	BCO	insectivore-folivore	21.3942	-1.6072	44.3957	0.0811	folivore-hardobjectfeeder	2.5046	-6.0118	11.021	0.9249	insectivore-folivore	0.0731	0.0396	0.1067	0	NA	NA	NA	NA	NA	folivore-frugivore	7.876	-4.3264	20.0784	0.3834	folivore-frugivore	1.8501	-4.7012	8.4015	0.9346
Prosimian	5000	smoothed	BCO	hardobjectfeeder-frugivore	51.5432	-11.4322	114.519	0.1621	insectivore-omnivore	1.9916	-4.7082	8.6914	0.9221	hardobjectfeeder-frugivore	0.0325	-0.0486	0.1137	0.7987	NA	NA	NA	NA	NA	insectivore-omnivore	5.9159	-4.5791	16.4108	0.5227	insectivore-omnivore	4.5142	-0.9697	9.9981	0.1578
Prosimian	5000	smoothed	BCO	omnivore-hardobjectfeeder	90.3164	29.5953	151.037	0.0007	omnivore-frugivore	2.7321	-4.9626	10.4268	0.8609	omnivore-hardobjectfeeder	0.1094	0.0312	0.1876	0.0017	NA	NA	NA	NA	NA	insectivore-hardobjectfeeder	9.7	-14.7416	34.1416	0.8049	insectivore-hardobjectfeeder	9.3241	-3.4472	22.0955	0.2603
Prosimian	5000	smoothed	BCO	folivore-hardobjectfeeder	114.125	52.9243	175.327	0	omnivore-hardobjectfeeder	2.9453	-12.5354	18.4261	0.9842	folivore-hardobjectfeeder	0.1454	0.0666	0.2242	0	NA	NA	NA	NA	NA	insectivore-frugivore	13.6452	1.2106	26.0798	0.024	insectivore-frugivore	10.0895	3.5921	16.5869	0.0004
Prosimian	5000	smoothed	BCO	insectivore-hardobjectfeeder	137.645	76.4443	198.846	0	folivore-omnivore	9.5009	2.8011	16.2007	0.0014	insectivore-hardobjectfeeder	0.2188	0.1399	0.2976	0	NA	NA	NA	NA	NA	insectivore-folivore	21.8248	10.8942	32.7554	0	insectivore-folivore	11.8808	6.1693	17.5923	0
Prosimian	5000	smoothed	BCO	omnivore-frugivore	38.7731	8.5917	68.9546	0.0049	insectivore-frugivore	0.7405	-7.1976	8.6785	0.999	omnivore-frugivore	0.0769	0.038	0.1157	0	NA	NA	NA	NA	NA	omnivore-hardobjectfeeder	3.7841	-20.4658	28.034	0.9925	omnivore-hardobjectfeeder	4.8099	-7.8612	17.4811	0.8292
Prosimian	5000	smoothed	BCO	folivore-frugivore	62.5821	31.4463	93.718	0	insectivore-hardobjectfeeder	0.9537	-14.6494	16.5568	0.9998	folivore-frugivore	0.1129	0.0728	0.153	0	NA	NA	NA	NA	NA	omnivore-frugivore	7.7293	-4.3241	19.7827	0.3902	omnivore-frugivore	5.5753	-0.7229	11.8735	0.1085
Prosimian	5000	smoothed	BCO	insectivore-frugivore	86.1022	54.9663	117.238	0	insectivore-folivore	7.5093	0.5313	14.4872	0.0283	insectivore-frugivore	0.1862	0.1461	0.2263	0	NA	NA	NA	NA	NA	folivore-omnivore	15.9089	5.414	26.4039	0.0005	folivore-omnivore	7.3666	1.8827	12.8505	0.0029
Prosimian	5000	smoothed	BCO	folivore-omnivore	23.809	-2.4701	50.0881	0.095	hardobjectfeeder-frugivore	0.2132	-15.8423	16.2687	1	folivore-omnivore	0.036	0.0022	0.0699	0.0311	NA	NA	NA	NA	NA	hardobjectfeeder-frugivore	3.9452	-21.205	29.0954	0.9924	hardobjectfeeder-frugivore	0.7653	-12.3763	13.9069	0.9998
Prosimian	5000	smoothed	BCO	insectivore-omnivore	47.3291	21.05	73.6082	0	folivore-frugivore	6.7688	-1.1693	14.7068	0.1325	insectivore-omnivore	0.1094	0.0755	0.1432	0	NA	NA	NA	NA	NA	folivore-hardobjectfeeder	12.1248	-12.3168	36.5664	0.6431	folivore-hardobjectfeeder	2.5567	-10.2147	15.328	0.9809
Prosimian	5000	smoothed	BCO	insectivore-folivore	23.5201	-3.8499	50.89	0.1273	folivore-hardobjectfeeder	6.5556	-9.0476	22.1587	0.77	insectivore-folivore	0.0734	0.0381	0.1086	0	NA	NA	NA	NA	NA	folivore-frugivore	8.1796	-4.255	20.6142	0.3638	folivore-frugivore	1.7913	-4.706	8.2887	0.9398
Prosimian	10000	smoothed	BCO	hardobjectfeeder-frugivore	68.6021	-2.3868	139.591	0.0634	insectivore-omnivore	1.0195	-8.9418	10.9809	0.9985	hardobjectfeeder-frugivore	0.0347	-0.0476	0.117	0.7682	NA	NA	NA	NA	NA	insectivore-omnivore	5.903	-4.6168	16.4229	0.5272	insectivore-omnivore	4.5002	-0.9568	9.9573	0.1564
Prosimian	10000	smoothed	BCO	omnivore-hardobjectfeeder	111.274	42.8267	179.722	0.0002	omnivore-hardobjectfeeder	6.0195	-16.9973	29.0364	0.9499	omnivore-hardobjectfeeder	0.1118	0.0324	0.1912	0.0015	NA	NA	NA	NA	NA	insectivore-hardobjectfeeder	9.562	-14.9375	34.0616	0.8143	insectivore-hardobjectfeeder	9.285	-3.4239	21.994	0.2597
Prosimian	10000	smoothed	BCO	folivore-hardobjectfeeder	145.046	76.0576	214.035	0	omnivore-frugivore	7.7989	-3.6416	19.2395	0.3275	folivore-hardobjectfeeder	0.1491	0.0691	0.2291	0	NA	NA	NA	NA	NA	insectivore-frugivore	13.6277	1.1637	26.0918	0.0248	insectivore-frugivore	10.0654	3.5997	16.531	0.0003
Prosimian	10000	smoothed	BCO	insectivore-hardobjectfeeder	174.099	105.111	243.088	0	folivore-omnivore	9.6723	-0.289	19.6336	0.0614	insectivore-hardobjectfeeder	0.2231	0.143	0.3031	0	NA	NA	NA	NA	NA	insectivore-folivore	21.8638	10.9073	32.8203	0	insectivore-folivore	11.8191	6.1355	17.5027	0
Prosimian	10000	smoothed	BCO	omnivore-frugivore	42.6723	8.6504	76.6942	0.0064	insectivore-hardobjectfeeder	5	-18.1988	28.1988	0.975	omnivore-frugivore	0.0771	0.0377	0.1166	0	NA	NA	NA	NA	NA	omnivore-hardobjectfeeder	3.659	-20.6484	27.9664	0.9935	omnivore-hardobjectfeeder	4.7848	-7.8244	17.3941	0.8293
Prosimian	10000	smoothed	BCO	folivore-frugivore	76.4443	41.3465	111.542	0	insectivore-frugivore	6.7794	-5.0229	18.5817	0.5037	folivore-frugivore	0.1144	0.0737	0.1551	0	NA	NA	NA	NA	NA	omnivore-frugivore	7.7247	-4.3573	19.8067	0.3933	omnivore-frugivore	5.5651	-0.7023	11.8325	0.1066
Prosimian	10000	smoothed	BCO	insectivore-frugivore	105.497	70.3995	140.595	0	insectivore-folivore	8.6528	-1.7221	19.0276	0.1481	insectivore-frugivore	0.1884	0.1477	0.2291	0	NA	NA	NA	NA	NA	folivore-omnivore	15.9608	5.4409	26.4806	0.0005	folivore-omnivore	7.3189	1.8618	12.776	0.0029
Prosimian	10000	smoothed	BCO	folivore-omnivore	33.772	4.149	63.3951	0.017	hardobjectfeeder-frugivore	1.7794	-22.092	25.6508	0.9996	folivore-omnivore	0.0373	0.0029	0.0716	0.0263	NA	NA	NA	NA	NA	hardobjectfeeder-frugivore	4.0657	-21.1441	29.2755	0.9916	hardobjectfeeder-frugivore	0.7803	-12.2971	13.8577	0.9998
Prosimian	10000	smoothed	BCO	insectivore-omnivore	62.825	33.202	92.4481	0	folivore-hardobjectfeeder	3.6528	-19.546	26.8516	0.9923	insectivore-omnivore	0.1112	0.0769	0.1456	0	NA	NA	NA	NA	NA	folivore-hardobjectfeeder	12.3018	-12.1977	36.8013	0.6324	folivore-hardobjectfeeder	2.5341	-10.1749	15.243	0.9812
Prosimian	10000	smoothed	BCO	insectivore-folivore	29.053	-1.7997	59.9057	0.0751	folivore-frugivore	1.8734	-9.929	13.6757	0.992	insectivore-folivore	0.0739	0.0382	0.1097	0	NA	NA	NA	NA	NA	folivore-frugivore	8.2361	-4.228	20.7001	0.3592	folivore-frugivore	1.7538	-4.7119	8.2194	0.9431
Prosimian	20000	smoothed	BCO	hardobjectfeeder-frugivore	97.9596	1.2537	194.666	0.0455	insectivore-omnivore	0.5396	-16.2237	17.303	1	hardobjectfeeder-frugivore	0.036	-0.047	0.1191	0.7487	NA	NA	NA	NA	NA	insectivore-omnivore	5.9044	-4.6248	16.4336	0.5279	insectivore-omnivore	4.4926	-0.9565	9.9417	0.1566
Prosimian	20000	smoothed	BCO	omnivore-hardobjectfeeder	140.274	47.0296	233.518	0.0006	insectivore-hardobjectfeeder	5.287	-33.7529	44.327	0.9957	omnivore-hardobjectfeeder	0.1131	0.0331	0.1932	0.0015	NA	NA	NA	NA	NA	insectivore-hardobjectfeeder	9.5184	-15.0029	34.0396	0.8173	insectivore-hardobjectfeeder	9.2781	-3.4123	21.9685	0.259
Prosimian	20000	smoothed	BCO	folivore-hardobjectfeeder	193.966	99.9846	287.947	0	insectivore-folivore	18.7315	1.2723	36.1907	0.0291	folivore-hardobjectfeeder	0.1509	0.0702	0.2316	0	NA	NA	NA	NA	NA	insectivore-frugivore	13.6289	1.1538	26.104	0.0249	insectivore-frugivore	10.0587	3.6025	16.5149	0.0003
Prosimian	20000	smoothed	BCO	insectivore-hardobjectfeeder	221.631	127.65	315.613	0	insectivore-frugivore	19.9537	0.0922	39.8152	0.0484	insectivore-hardobjectfeeder	0.2247	0.144	0.3054	0	NA	NA	NA	NA	NA	insectivore-folivore	21.9011	10.9349	32.8674	0	insectivore-folivore	11.8	6.1247	17.4753	0
Prosimian	20000	smoothed	BCO	omnivore-frugivore	42.3141	-4.0329	88.6611	0.0908	omnivore-hardobjectfeeder	4.7474	-33.9864	43.4812	0.9971	omnivore-frugivore	0.0771	0.0373	0.1169	0	NA	NA	NA	NA	NA	omnivore-hardobjectfeeder	3.614	-20.715	27.9429	0.9938	omnivore-hardobjectfeeder	4.7855	-7.8054	17.3763	0.8285
Prosimian	20000	smoothed	BCO	folivore-frugivore	96.0062	48.1935	143.819	0	folivore-omnivore	18.1918	1.4285	34.9552	0.0264	folivore-frugivore	0.1149	0.0738	0.156	0	NA	NA	NA	NA	NA	omnivore-frugivore	7.7245	-4.3682	19.8172	0.3942	omnivore-frugivore	5.5661	-0.6922	11.8244	0.1056
Prosimian	20000	smoothed	BCO	insectivore-frugivore	123.672	75.8591	171.484	0	omnivore-frugivore	19.4141	0.1614	38.6667	0.0471	insectivore-frugivore	0.1887	0.1476	0.2297	0	NA	NA	NA	NA	NA	folivore-omnivore	15.9967	5.4676	26.5259	0.0005	folivore-omnivore	7.3074	1.8583	12.7565	0.0029
Prosimian	20000	smoothed	BCO	folivore-omnivore	53.6921	13.3376	94.0466	0.0032	folivore-hardobjectfeeder	13.4444	-25.5955	52.4844	0.8737	folivore-omnivore	0.0378	0.0031	0.0724	0.0254	NA	NA	NA	NA	NA	hardobjectfeeder-frugivore	4.1105	-21.1217	29.3427	0.9912	hardobjectfeeder-frugivore	0.7806	-12.2777	13.8389	0.9998
Prosimian	20000	smoothed	BCO	insectivore-omnivore	81.3577	41.0032	121.712	0	hardobjectfeeder-frugivore	14.6667	-25.5051	54.8385	0.8483	insectivore-omnivore	0.1116	0.0769	0.1462	0	NA	NA	NA	NA	NA	folivore-hardobjectfeeder	12.3827	-12.1385	36.904	0.6274	folivore-hardobjectfeeder	2.5219	-10.1685	15.2123	0.9815
Prosimian	20000	smoothed	BCO	insectivore-folivore	27.6656	-14.3641	69.6953	0.3632	folivore-frugivore	1.2222	-18.6392	21.0837	0.9998	insectivore-folivore	0.0738	0.0377	0.1099	0	NA	NA	NA	NA	NA	folivore-frugivore	8.2722	-4.2029	20.7474	0.3556	folivore-frugivore	1.7413	-4.7149	8.1975	0.9442
Prosimian	50000	smoothed	BCO	hardobjectfeeder-frugivore	147.778	-13.7684	309.324	0.0897	insectivore-omnivore	5.0938	-29.4901	39.6776	0.994	hardobjectfeeder-frugivore	0.0371	-0.0467	0.121	0.734	NA	NA	NA	NA	NA	insectivore-omnivore	5.9119	-4.6232	16.447	0.5272	insectivore-omnivore	4.4956	-0.9462	9.9375	0.1551
Prosimian	50000	smoothed	BCO	omnivore-hardobjectfeeder	179.715	23.9519	335.478	0.0152	folivore-omnivore	35.7512	1.1673	70.335	0.0391	omnivore-hardobjectfeeder	0.1136	0.0327	0.1945	0.0016	NA	NA	NA	NA	NA	insectivore-hardobjectfeeder	9.5099	-15.0252	34.0449	0.8181	insectivore-hardobjectfeeder	9.2763	-3.3971	21.9497	0.2579
Prosimian	50000	smoothed	BCO	folivore-hardobjectfeeder	269.599	112.605	426.593	0.0001	omnivore-hardobjectfeeder	43.4271	-36.4832	123.337	0.5588	folivore-hardobjectfeeder	0.1519	0.0704	0.2334	0	NA	NA	NA	NA	NA	insectivore-frugivore	13.6387	1.1565	26.1208	0.0249	insectivore-frugivore	10.0396	3.5921	16.4872	0.0003
Prosimian	50000	smoothed	BCO	insectivore-hardobjectfeeder	289.929	132.934	446.923	0	omnivore-frugivore	60.9687	21.2493	100.688	0.0004	insectivore-hardobjectfeeder	0.2254	0.1439	0.307	0	NA	NA	NA	NA	NA	insectivore-folivore	21.9421	10.9697	32.9145	0	insectivore-folivore	11.794	6.1262	17.4617	0
Prosimian	50000	smoothed	BCO	omnivore-frugivore	31.9374	-45.4847	109.359	0.7817	insectivore-folivore	30.6574	-5.3621	66.6769	0.1338	omnivore-frugivore	0.0764	0.0362	0.1166	0	NA	NA	NA	NA	NA	omnivore-hardobjectfeeder	3.5979	-20.7447	27.9405	0.9939	omnivore-hardobjectfeeder	4.7807	-7.7933	17.3547	0.8283
Prosimian	50000	smoothed	BCO	folivore-frugivore	121.821	41.951	201.692	0.0005	insectivore-hardobjectfeeder	38.3333	-42.2087	118.875	0.6782	folivore-frugivore	0.1148	0.0733	0.1562	0	NA	NA	NA	NA	NA	omnivore-frugivore	7.7268	-4.3727	19.8263	0.3945	omnivore-frugivore	5.544	-0.7059	11.7939	0.1072
Prosimian	50000	smoothed	BCO	insectivore-frugivore	142.151	62.2808	222.022	0	insectivore-frugivore	55.875	14.8995	96.8505	0.0024	insectivore-frugivore	0.1883	0.1468	0.2298	0	NA	NA	NA	NA	NA	folivore-omnivore	16.0302	5.4951	26.5652	0.0005	folivore-omnivore	7.2983	1.8565	12.7402	0.0029
Prosimian	50000	smoothed	BCO	folivore-omnivore	89.8841	22.4724	157.296	0.0031	folivore-hardobjectfeeder	7.6759	-72.8661	88.2179	0.9989	folivore-omnivore	0.0383	0.0033	0.0733	0.0245	NA	NA	NA	NA	NA	hardobjectfeeder-frugivore	4.1288	-21.1175	29.3752	0.9911	hardobjectfeeder-frugivore	0.7633	-12.2775	13.8041	0.9998
Prosimian	50000	smoothed	BCO	insectivore-omnivore	110.214	42.8022	177.626	0.0001	folivore-frugivore	25.2176	-15.7579	66.1931	0.4328	insectivore-omnivore	0.1119	0.0769	0.1469	0	NA	NA	NA	NA	NA	folivore-hardobjectfeeder	12.4322	-12.1028	36.9673	0.6243	folivore-hardobjectfeeder	2.5176	-10.1558	15.191	0.9815
Prosimian	50000	smoothed	BCO	insectivore-folivore	20.3299	-49.8802	90.5399	0.9287	hardobjectfeeder-frugivore	17.5417	-65.3354	100.419	0.9766	insectivore-folivore	0.0735	0.0371	0.11	0	NA	NA	NA	NA	NA	folivore-frugivore	8.3034	-4.1787	20.7855	0.3524	folivore-frugivore	1.7543	-4.6932	8.2019	0.9425
Prosimian	100000	smoothed	BCO	hardobjectfeeder-frugivore	181.39	-71.8	434.58	0.273	insectivore-omnivore	41.6235	-37.0325	120.279	0.5763	hardobjectfeeder-frugivore	0.0357	-0.0453	0.1167	0.7303	NA	NA	NA	NA	NA	insectivore-hardobjectfeeder	10.1557	-13.3578	33.6692	0.7448	insectivore-omnivore	7.304	-0.2618	14.8699	0.0635
Prosimian	100000	smoothed	BCO	omnivore-hardobjectfeeder	216.272	-44.4775	477.022	0.1496	insectivore-folivore	83.7826	17.265	150.3	0.0066	omnivore-hardobjectfeeder	0.1059	0.0225	0.1894	0.006	NA	NA	NA	NA	NA	insectivore-omnivore	10.8964	-3.1458	24.9386	0.2015	insectivore-hardobjectfeeder	9.5877	-3.0812	22.2566	0.223
Prosimian	100000	smoothed	BCO	insectivore-hardobjectfeeder	343.888	98.146	589.629	0.0019	insectivore-frugivore	119.091	47.8819	190.3	0.0001	folivore-hardobjectfeeder	0.1435	0.0639	0.2231	0	NA	NA	NA	NA	NA	insectivore-frugivore	13.8318	1.1191	26.5445	0.0263	insectivore-frugivore	10.0841	3.2346	16.9336	0.001
Prosimian	100000	smoothed	BCO	folivore-hardobjectfeeder	347.118	98.4095	595.827	0.002	insectivore-hardobjectfeeder	165.408	33.6988	297.116	0.0068	insectivore-hardobjectfeeder	0.2318	0.1532	0.3105	0	NA	NA	NA	NA	NA	insectivore-folivore	24.046	12.1708	35.9211	0	insectivore-folivore	13.3417	6.9435	19.74	0
Prosimian	100000	smoothed	BCO	omnivore-frugivore	34.882	-124.032	193.796	0.9721	folivore-omnivore	42.1591	-39.1315	123.45	0.5952	omnivore-frugivore	0.0702	0.0194	0.1211	0.0022	NA	NA	NA	NA	NA	omnivore-hardobjectfeeder	0.7407	-24.2088	25.6903	1	omnivore-hardobjectfeeder	2.2837	-11.159	15.7263	0.9892
Prosimian	100000	smoothed	BCO	insectivore-frugivore	162.498	29.6362	295.359	0.0089	omnivore-frugivore	77.4674	-7.7047	162.639	0.0918	folivore-frugivore	0.1078	0.0635	0.152	0	NA	NA	NA	NA	NA	hardobjectfeeder-frugivore	3.6761	-20.5502	27.9023	0.993	omnivore-frugivore	2.7801	-5.4125	10.9727	0.8754
Prosimian	100000	smoothed	BCO	folivore-frugivore	165.728	27.4561	304	0.011	omnivore-hardobjectfeeder	123.784	-15.9684	263.537	0.1067	insectivore-frugivore	0.1961	0.1536	0.2386	0	NA	NA	NA	NA	NA	folivore-hardobjectfeeder	13.8903	-9.9072	37.6877	0.4796	folivore-omnivore	6.0377	-1.7816	13.8569	0.2057
Prosimian	100000	smoothed	BCO	insectivore-omnivore	127.616	-19.1404	274.372	0.1179	folivore-frugivore	35.3083	-38.8004	109.417	0.6698	folivore-omnivore	0.0375	-0.011	0.0861	0.2045	NA	NA	NA	NA	NA	omnivore-frugivore	2.9353	-12.2702	18.1408	0.9826	hardobjectfeeder-frugivore	0.4964	-12.5565	13.5493	1
Prosimian	100000	smoothed	BCO	folivore-omnivore	130.846	-20.8256	282.517	0.1229	folivore-hardobjectfeeder	81.625	-51.6739	214.924	0.4306	insectivore-omnivore	0.1259	0.0789	0.1729	0	NA	NA	NA	NA	NA	folivore-omnivore	13.1495	-1.363	27.6621	0.0939	folivore-hardobjectfeeder	3.754	-9.0678	16.5759	0.9232
Prosimian	100000	smoothed	BCO	insectivore-folivore	3.2303	-120.878	127.339	1	hardobjectfeeder-frugivore	46.3167	-89.3842	182.018	0.8731	insectivore-folivore	0.0884	0.0486	0.1281	0	NA	NA	NA	NA	NA	folivore-frugivore	10.2142	-3.0162	23.4446	0.2058	folivore-frugivore	3.2576	-3.8708	10.3861	0.7033
Prosimian	100	unsmoothed	BCO	hardobjectfeeder-frugivore	8.9994	-8.5991	26.5979	0.616	insectivore-hardobjectfeeder	2.6528	0.5158	4.7897	0.0072	hardobjectfeeder-frugivore	0.0374	-0.0471	0.1218	0.7342	NA	NA	NA	NA	NA	insectivore-omnivore	5.9524	-4.2579	16.1626	0.4887	insectivore-omnivore	4.4641	-0.8721	9.8004	0.1459
Prosimian	100	unsmoothed	BCO	omnivore-hardobjectfeeder	23.2443	6.2758	40.2128	0.0022	folivore-hardobjectfeeder	3.3981	1.2612	5.5351	0.0002	omnivore-hardobjectfeeder	0.1162	0.0348	0.1976	0.0013	NA	NA	NA	NA	NA	insectivore-hardobjectfeeder	9.5169	-14.2617	33.2954	0.8	insectivore-hardobjectfeeder	9.2691	-3.1584	21.6967	0.2404
Prosimian	100	unsmoothed	BCO	folivore-hardobjectfeeder	24.8272	7.7246	41.9299	0.001	omnivore-hardobjectfeeder	3.5534	1.4332	5.6736	0.0001	folivore-hardobjectfeeder	0.1516	0.0696	0.2337	0	NA	NA	NA	NA	NA	insectivore-frugivore	13.242	1.1447	25.3393	0.0245	insectivore-frugivore	9.8811	3.5586	16.2035	0.0003
Prosimian	100	unsmoothed	BCO	insectivore-hardobjectfeeder	34.9436	17.841	52.0463	0	hardobjectfeeder-frugivore	3.8431	1.6443	6.042	0	insectivore-hardobjectfeeder	0.2236	0.1416	0.3057	0	NA	NA	NA	NA	NA	insectivore-folivore	21.112	10.4779	31.746	0	insectivore-folivore	11.4948	5.937	17.0526	0
Prosimian	100	unsmoothed	BCO	omnivore-frugivore	14.2449	5.8107	22.6791	0.0001	insectivore-folivore	0.7454	-0.2103	1.701	0.201	omnivore-frugivore	0.0788	0.0383	0.1192	0	NA	NA	NA	NA	NA	omnivore-hardobjectfeeder	3.5645	-20.0276	27.1565	0.9934	omnivore-hardobjectfeeder	4.805	-7.5251	17.1351	0.8152
Prosimian	100	unsmoothed	BCO	folivore-frugivore	15.8278	7.1269	24.5287	0	insectivore-omnivore	0.9006	-0.017	1.8182	0.057	folivore-frugivore	0.1143	0.0725	0.156	0	NA	NA	NA	NA	NA	omnivore-frugivore	7.2896	-4.4368	19.0161	0.4224	omnivore-frugivore	5.4169	-0.7118	11.5456	0.1094
Prosimian	100	unsmoothed	BCO	insectivore-frugivore	25.9442	17.2433	34.6452	0	insectivore-frugivore	1.1904	0.1032	2.2775	0.0245	insectivore-frugivore	0.1863	0.1445	0.228	0	NA	NA	NA	NA	NA	folivore-omnivore	15.1596	4.9493	25.3698	0.0007	folivore-omnivore	7.0307	1.6944	12.367	0.0036
Prosimian	100	unsmoothed	BCO	folivore-omnivore	1.5829	-5.7608	8.9266	0.975	folivore-omnivore	0.1552	-0.7623	1.0728	0.9899	folivore-omnivore	0.0355	0.0003	0.0707	0.0474	NA	NA	NA	NA	NA	hardobjectfeeder-frugivore	3.7252	-20.7428	28.1931	0.9932	hardobjectfeeder-frugivore	0.6119	-12.176	13.3998	0.9999
Prosimian	100	unsmoothed	BCO	insectivore-omnivore	11.6993	4.3556	19.043	0.0002	folivore-frugivore	0.445	-0.6422	1.5321	0.7866	insectivore-omnivore	0.1075	0.0723	0.1427	0	NA	NA	NA	NA	NA	folivore-hardobjectfeeder	11.5951	-12.1834	35.3736	0.6579	folivore-hardobjectfeeder	2.2257	-10.2019	14.6532	0.9874
Prosimian	100	unsmoothed	BCO	insectivore-folivore	10.1164	2.4679	17.7649	0.0035	omnivore-frugivore	0.2898	-0.7641	1.3436	0.9403	insectivore-folivore	0.072	0.0353	0.1087	0	NA	NA	NA	NA	NA	folivore-frugivore	7.87	-4.2273	19.9672	0.3753	folivore-frugivore	1.6138	-4.7087	7.9363	0.954
Prosimian	200	unsmoothed	BCO	hardobjectfeeder-frugivore	18.6971	-16.1928	53.5869	0.5723	hardobjectfeeder-frugivore	4.5662	1.4427	7.6897	0.0009	hardobjectfeeder-frugivore	0.0362	-0.0483	0.1208	0.7568	NA	NA	NA	NA	NA	insectivore-omnivore	5.8896	-4.4941	16.2732	0.5165	insectivore-omnivore	4.4794	-0.9115	9.8704	0.1508
Prosimian	200	unsmoothed	BCO	omnivore-hardobjectfeeder	41.2054	7.5645	74.8463	0.0083	omnivore-hardobjectfeeder	6.2305	3.2188	9.2422	0	omnivore-hardobjectfeeder	0.1144	0.0328	0.1959	0.0016	NA	NA	NA	NA	NA	insectivore-hardobjectfeeder	9.4849	-14.6975	33.6674	0.8116	insectivore-hardobjectfeeder	9.2687	-3.2861	21.8236	0.2499
Prosimian	200	unsmoothed	BCO	folivore-hardobjectfeeder	45.1031	11.1962	79.0099	0.0032	insectivore-hardobjectfeeder	6.5741	3.5386	9.6096	0	folivore-hardobjectfeeder	0.152	0.0698	0.2342	0	NA	NA	NA	NA	NA	insectivore-frugivore	13.4346	1.1319	25.7374	0.025	insectivore-frugivore	9.978	3.5908	16.3653	0.0003
Prosimian	200	unsmoothed	BCO	insectivore-hardobjectfeeder	58.5116	24.6048	92.4184	0.0001	folivore-hardobjectfeeder	7.2269	4.1914	10.2623	0	insectivore-hardobjectfeeder	0.2264	0.1442	0.3086	0	NA	NA	NA	NA	NA	insectivore-folivore	21.5541	10.7394	32.3688	0	insectivore-folivore	11.6559	6.0412	17.2706	0
Prosimian	200	unsmoothed	BCO	omnivore-frugivore	22.5083	5.7871	39.2295	0.0028	omnivore-frugivore	1.6643	0.1673	3.1613	0.0214	omnivore-frugivore	0.0781	0.0376	0.1187	0	NA	NA	NA	NA	NA	omnivore-hardobjectfeeder	3.5954	-20.3974	27.5881	0.9936	omnivore-hardobjectfeeder	4.7893	-7.6671	17.2457	0.8225
Prosimian	200	unsmoothed	BCO	folivore-frugivore	26.406	9.156	43.656	0.0004	insectivore-frugivore	2.0079	0.4636	3.5522	0.0043	folivore-frugivore	0.1157	0.0739	0.1576	0	NA	NA	NA	NA	NA	omnivore-frugivore	7.5451	-4.3805	19.4707	0.4041	omnivore-frugivore	5.4986	-0.6928	11.6901	0.1065
Prosimian	200	unsmoothed	BCO	insectivore-frugivore	39.8145	22.5645	57.0645	0	folivore-frugivore	2.6607	1.1164	4.205	0.0001	insectivore-frugivore	0.1902	0.1484	0.232	0	NA	NA	NA	NA	NA	folivore-omnivore	15.6646	5.2809	26.0482	0.0006	folivore-omnivore	7.1765	1.7855	12.5674	0.0032
Prosimian	200	unsmoothed	BCO	folivore-omnivore	3.8977	-10.6616	18.4569	0.9456	insectivore-omnivore	0.3436	-0.9598	1.647	0.9485	folivore-omnivore	0.0376	0.0023	0.0729	0.0308	NA	NA	NA	NA	NA	hardobjectfeeder-frugivore	3.9497	-20.9338	28.8332	0.992	hardobjectfeeder-frugivore	0.7093	-12.2096	13.6282	0.9999
Prosimian	200	unsmoothed	BCO	insectivore-omnivore	17.3062	2.747	31.8654	0.0114	folivore-omnivore	0.9964	-0.307	2.2998	0.2183	insectivore-omnivore	0.112	0.0767	0.1473	0	NA	NA	NA	NA	NA	folivore-hardobjectfeeder	12.0692	-12.1133	36.2516	0.6378	folivore-hardobjectfeeder	2.3871	-10.1677	14.942	0.9843
Prosimian	200	unsmoothed	BCO	insectivore-folivore	13.4085	-1.7551	28.5721	0.1091	insectivore-folivore	0.6528	-0.7047	2.0103	0.6697	insectivore-folivore	0.0744	0.0377	0.1112	0	NA	NA	NA	NA	NA	folivore-frugivore	8.1195	-4.1833	20.4222	0.3605	folivore-frugivore	1.6779	-4.7094	8.0651	0.9491
Prosimian	500	unsmoothed	BCO	hardobjectfeeder-frugivore	39.1894	-5.7429	84.1216	0.1177	hardobjectfeeder-frugivore	8.2647	1.1895	15.3399	0.0135	hardobjectfeeder-frugivore	0.0374	-0.0476	0.1224	0.7384	NA	NA	NA	NA	NA	insectivore-omnivore	5.9259	-4.6088	16.4607	0.5248	insectivore-omnivore	4.4984	-0.9309	9.9277	0.1529
Prosimian	500	unsmoothed	BCO	omnivore-hardobjectfeeder	66.6783	23.3545	110.002	0.0004	omnivore-hardobjectfeeder	10.7148	3.8929	17.5368	0.0003	omnivore-hardobjectfeeder	0.1155	0.0335	0.1974	0.0015	NA	NA	NA	NA	NA	insectivore-hardobjectfeeder	9.4698	-15.0645	34.004	0.8204	insectivore-hardobjectfeeder	9.2933	-3.3508	21.9375	0.254
Prosimian	500	unsmoothed	BCO	folivore-hardobjectfeeder	82.7299	39.0635	126.396	0	insectivore-hardobjectfeeder	13.7685	6.8927	20.6444	0	folivore-hardobjectfeeder	0.155	0.0724	0.2376	0	NA	NA	NA	NA	NA	insectivore-frugivore	13.6103	1.1286	26.0921	0.0254	insectivore-frugivore	10.0348	3.6022	16.4675	0.0003
Prosimian	500	unsmoothed	BCO	insectivore-hardobjectfeeder	96.2036	52.5373	139.87	0	folivore-hardobjectfeeder	15.3889	8.513	22.2648	0	insectivore-hardobjectfeeder	0.2281	0.1455	0.3107	0	NA	NA	NA	NA	NA	insectivore-folivore	21.9069	10.9349	32.879	0	insectivore-folivore	11.7339	6.0792	17.3885	0
Prosimian	500	unsmoothed	BCO	omnivore-frugivore	27.489	5.9549	49.0231	0.0053	omnivore-frugivore	2.4501	-0.9407	5.841	0.2701	omnivore-frugivore	0.0781	0.0373	0.1188	0	NA	NA	NA	NA	NA	omnivore-hardobjectfeeder	3.5439	-20.798	27.8857	0.9943	omnivore-hardobjectfeeder	4.7949	-7.7501	17.3399	0.8256
Prosimian	500	unsmoothed	BCO	folivore-frugivore	43.5405	21.3254	65.7556	0	insectivore-frugivore	5.5038	2.0057	9.0019	0.0003	folivore-frugivore	0.1176	0.0756	0.1596	0	NA	NA	NA	NA	NA	omnivore-frugivore	7.6844	-4.4147	19.7835	0.4001	omnivore-frugivore	5.5364	-0.6991	11.7719	0.1067
Prosimian	500	unsmoothed	BCO	insectivore-frugivore	57.0143	34.7992	79.2294	0	folivore-frugivore	7.1242	3.6261	10.6223	0	insectivore-frugivore	0.1907	0.1487	0.2327	0	NA	NA	NA	NA	NA	folivore-omnivore	15.981	5.4463	26.5157	0.0005	folivore-omnivore	7.2354	1.8062	12.6647	0.0032
Prosimian	500	unsmoothed	BCO	folivore-omnivore	16.0515	-2.6983	34.8014	0.1299	insectivore-omnivore	3.0537	0.1013	6.0061	0.0389	folivore-omnivore	0.0395	0.0041	0.075	0.0208	NA	NA	NA	NA	NA	hardobjectfeeder-frugivore	4.1406	-21.105	29.3861	0.991	hardobjectfeeder-frugivore	0.7415	-12.2692	13.7522	0.9999
Prosimian	500	unsmoothed	BCO	insectivore-omnivore	29.5253	10.7754	48.2751	0.0003	folivore-omnivore	4.674	1.7216	7.6265	0.0003	insectivore-omnivore	0.1127	0.0772	0.1481	0	NA	NA	NA	NA	NA	folivore-hardobjectfeeder	12.4371	-12.0971	36.9714	0.6239	folivore-hardobjectfeeder	2.4405	-10.2036	15.0847	0.9834
Prosimian	500	unsmoothed	BCO	insectivore-folivore	13.4738	-6.0544	33.002	0.3154	insectivore-folivore	1.6204	-1.4546	4.6954	0.5883	insectivore-folivore	0.0731	0.0362	0.11	0	NA	NA	NA	NA	NA	folivore-frugivore	8.2966	-4.1852	20.7783	0.3532	folivore-frugivore	1.699	-4.7336	8.1317	0.9481
Prosimian	1000	unsmoothed	BCO	hardobjectfeeder-frugivore	51.0406	-23.8586	125.94	0.3278	hardobjectfeeder-frugivore	5.9265	-5.3425	17.1955	0.5901	hardobjectfeeder-frugivore	0.038	-0.047	0.1229	0.7272	NA	NA	NA	NA	NA	insectivore-omnivore	5.9179	-4.6526	16.4884	0.5295	insectivore-omnivore	4.5019	-0.9363	9.9402	0.1536
Prosimian	1000	unsmoothed	BCO	omnivore-hardobjectfeeder	88.0873	15.8694	160.305	0.0087	omnivore-hardobjectfeeder	7.8047	-3.0609	18.6703	0.2758	omnivore-hardobjectfeeder	0.1148	0.0329	0.1968	0.0016	NA	NA	NA	NA	NA	insectivore-hardobjectfeeder	9.4854	-15.1321	34.1029	0.8213	insectivore-hardobjectfeeder	9.2943	-3.3708	21.9593	0.2555
Prosimian	1000	unsmoothed	BCO	folivore-hardobjectfeeder	106.771	33.9819	179.56	0.0009	insectivore-hardobjectfeeder	11.125	0.1735	22.0765	0.0446	folivore-hardobjectfeeder	0.1546	0.0721	0.2372	0	NA	NA	NA	NA	NA	insectivore-frugivore	13.6634	1.1394	26.1875	0.0252	insectivore-frugivore	10.0488	3.6055	16.4921	0.0003
Prosimian	1000	unsmoothed	BCO	insectivore-hardobjectfeeder	121.766	48.9768	194.554	0.0001	folivore-hardobjectfeeder	13.2963	2.3448	24.2478	0.0092	insectivore-hardobjectfeeder	0.2277	0.1451	0.3102	0	NA	NA	NA	NA	NA	insectivore-folivore	22.0114	11.0021	33.0206	0	insectivore-folivore	11.7714	6.1075	17.4354	0
Prosimian	1000	unsmoothed	BCO	omnivore-frugivore	37.0468	1.1508	72.9427	0.0396	omnivore-frugivore	1.8782	-3.5225	7.279	0.8697	omnivore-frugivore	0.0769	0.0361	0.1176	0	NA	NA	NA	NA	NA	omnivore-hardobjectfeeder	3.5675	-20.8569	27.9919	0.9942	omnivore-hardobjectfeeder	4.7924	-7.7734	17.3581	0.8267
Prosimian	1000	unsmoothed	BCO	folivore-frugivore	55.7302	18.6991	92.7613	0.0006	insectivore-frugivore	5.1985	-0.373	10.7701	0.0795	folivore-frugivore	0.1167	0.0747	0.1587	0	NA	NA	NA	NA	NA	omnivore-frugivore	7.7456	-4.3946	19.8857	0.3954	omnivore-frugivore	5.5469	-0.6989	11.7926	0.1065
Prosimian	1000	unsmoothed	BCO	insectivore-frugivore	70.7251	33.6939	107.756	0	folivore-frugivore	7.3698	1.7983	12.9414	0.0035	insectivore-frugivore	0.1897	0.1477	0.2317	0	NA	NA	NA	NA	NA	folivore-omnivore	16.0935	5.523	26.664	0.0005	folivore-omnivore	7.2695	1.8313	12.7077	0.003
Prosimian	1000	unsmoothed	BCO	folivore-omnivore	18.6834	-12.5713	49.9382	0.463	insectivore-omnivore	3.3203	-1.3821	8.0228	0.2925	folivore-omnivore	0.0398	0.0044	0.0753	0.0196	NA	NA	NA	NA	NA	hardobjectfeeder-frugivore	4.1781	-21.1531	29.5093	0.9908	hardobjectfeeder-frugivore	0.7545	-12.2777	13.7867	0.9998
Prosimian	1000	unsmoothed	BCO	insectivore-omnivore	33.6783	2.4236	64.933	0.028	folivore-omnivore	5.4916	0.7892	10.1941	0.0136	insectivore-omnivore	0.1128	0.0774	0.1483	0	NA	NA	NA	NA	NA	folivore-hardobjectfeeder	12.526	-12.0915	37.1435	0.6206	folivore-hardobjectfeeder	2.4771	-10.1879	15.1422	0.9825
Prosimian	1000	unsmoothed	BCO	insectivore-folivore	14.9949	-17.5573	47.5471	0.7043	insectivore-folivore	2.1713	-2.7264	7.069	0.7331	insectivore-folivore	0.073	0.0361	0.11	0	NA	NA	NA	NA	NA	folivore-frugivore	8.3479	-4.1762	20.872	0.3503	folivore-frugivore	1.7227	-4.7206	8.166	0.9459
Prosimian	2000	unsmoothed	BCO	hardobjectfeeder-frugivore	68.381	-16.8521	153.614	0.1777	insectivore-omnivore	1.159	-6.628	8.946	0.9938	hardobjectfeeder-frugivore	0.038	-0.0467	0.1226	0.7244	NA	NA	NA	NA	NA	insectivore-omnivore	5.9065	-4.6622	16.4751	0.5313	insectivore-omnivore	4.4991	-0.9404	9.9386	0.1542
Prosimian	2000	unsmoothed	BCO	omnivore-hardobjectfeeder	105.215	23.0324	187.397	0.0051	omnivore-hardobjectfeeder	1.9831	-16.0097	19.9758	0.9981	omnivore-hardobjectfeeder	0.1137	0.0321	0.1953	0.0018	NA	NA	NA	NA	NA	insectivore-hardobjectfeeder	9.5191	-15.094	34.1323	0.8193	insectivore-hardobjectfeeder	9.288	-3.3801	21.956	0.2563
Prosimian	2000	unsmoothed	BCO	folivore-hardobjectfeeder	139.77	56.9386	222.602	0.0001	omnivore-frugivore	2.8385	-6.1048	11.7818	0.9031	folivore-hardobjectfeeder	0.1536	0.0714	0.2359	0	NA	NA	NA	NA	NA	insectivore-frugivore	13.6856	1.1637	26.2074	0.0249	insectivore-frugivore	10.0495	3.6047	16.4943	0.0003
Prosimian	2000	unsmoothed	BCO	insectivore-hardobjectfeeder	158.424	75.5918	241.255	0	folivore-omnivore	7.372	-0.415	15.1589	0.0726	insectivore-hardobjectfeeder	0.2267	0.1444	0.309	0	NA	NA	NA	NA	NA	insectivore-folivore	22.0176	11.0103	33.0249	0	insectivore-folivore	11.7741	6.1088	17.4394	0
Prosimian	2000	unsmoothed	BCO	omnivore-frugivore	36.8335	-4.0151	77.6821	0.0977	insectivore-hardobjectfeeder	0.8241	-17.3109	18.9591	0.9999	omnivore-frugivore	0.0757	0.0352	0.1163	0	NA	NA	NA	NA	NA	omnivore-hardobjectfeeder	3.6127	-20.8074	28.0328	0.9939	omnivore-hardobjectfeeder	4.7888	-7.7798	17.3575	0.8272
Prosimian	2000	unsmoothed	BCO	folivore-frugivore	71.3893	29.2489	113.53	0.0001	insectivore-frugivore	1.6795	-7.5467	10.9056	0.9866	folivore-frugivore	0.1157	0.0738	0.1575	0	NA	NA	NA	NA	NA	omnivore-frugivore	7.7791	-4.3589	19.9171	0.3908	omnivore-frugivore	5.5504	-0.6969	11.7976	0.1063
Prosimian	2000	unsmoothed	BCO	insectivore-frugivore	90.0425	47.9021	132.183	0	insectivore-folivore	6.213	-1.8973	14.3232	0.2165	insectivore-frugivore	0.1887	0.1469	0.2306	0	NA	NA	NA	NA	NA	folivore-omnivore	16.1111	5.5425	26.6798	0.0005	folivore-omnivore	7.275	1.8355	12.7145	0.003
Prosimian	2000	unsmoothed	BCO	folivore-omnivore	34.5558	-1.0112	70.1229	0.0611	hardobjectfeeder-frugivore	0.8554	-17.8054	19.5162	0.9999	folivore-omnivore	0.0399	0.0046	0.0752	0.0185	NA	NA	NA	NA	NA	hardobjectfeeder-frugivore	4.1664	-21.1603	29.4931	0.9909	hardobjectfeeder-frugivore	0.7615	-12.2738	13.7968	0.9998
Prosimian	2000	unsmoothed	BCO	insectivore-omnivore	53.209	17.642	88.7761	0.0006	folivore-hardobjectfeeder	5.3889	-12.7461	23.5239	0.9222	insectivore-omnivore	0.113	0.0777	0.1483	0	NA	NA	NA	NA	NA	folivore-hardobjectfeeder	12.4984	-12.1147	37.1116	0.6224	folivore-hardobjectfeeder	2.4861	-10.1819	15.1542	0.9823
Prosimian	2000	unsmoothed	BCO	insectivore-folivore	18.6532	-18.3903	55.6967	0.6299	folivore-frugivore	4.5335	-4.6926	13.7596	0.6514	insectivore-folivore	0.0731	0.0363	0.1099	0	NA	NA	NA	NA	NA	folivore-frugivore	8.332	-4.1898	20.8539	0.3521	folivore-frugivore	1.7246	-4.7202	8.1694	0.9457
Prosimian	5000	unsmoothed	BCO	hardobjectfeeder-frugivore	100.888	-17.8237	219.6	0.1348	insectivore-omnivore	1.0979	-18.6359	20.8318	0.9999	hardobjectfeeder-frugivore	0.0382	-0.0461	0.1225	0.7175	NA	NA	NA	NA	NA	insectivore-omnivore	5.8967	-4.6735	16.467	0.5331	insectivore-omnivore	4.5002	-0.9408	9.9412	0.1542
Prosimian	5000	unsmoothed	BCO	omnivore-hardobjectfeeder	135.247	20.7847	249.71	0.0121	insectivore-folivore	15.6574	-4.8957	36.2105	0.2214	omnivore-hardobjectfeeder	0.1125	0.0312	0.1938	0.0019	NA	NA	NA	NA	NA	insectivore-hardobjectfeeder	9.5548	-15.0622	34.1717	0.8174	insectivore-hardobjectfeeder	9.2825	-3.3889	21.954	0.2571
Prosimian	5000	unsmoothed	BCO	folivore-hardobjectfeeder	189.509	74.1421	304.877	0.0001	insectivore-frugivore	28.2342	4.8532	51.6152	0.0097	folivore-hardobjectfeeder	0.1524	0.0705	0.2343	0	NA	NA	NA	NA	NA	insectivore-frugivore	13.7306	1.2068	26.2544	0.0242	insectivore-frugivore	10.0451	3.5986	16.4917	0.0003
Prosimian	5000	unsmoothed	BCO	insectivore-hardobjectfeeder	212.366	96.9991	327.734	0	insectivore-hardobjectfeeder	37.6852	-8.2729	83.6432	0.1607	insectivore-hardobjectfeeder	0.2257	0.1437	0.3076	0	NA	NA	NA	NA	NA	insectivore-folivore	22.038	11.0289	33.047	0	insectivore-folivore	11.785	6.1182	17.4519	0
Prosimian	5000	unsmoothed	BCO	omnivore-frugivore	34.3588	-22.5347	91.2524	0.4524	folivore-omnivore	14.5595	-5.1744	34.2933	0.2505	omnivore-frugivore	0.0743	0.0339	0.1147	0	NA	NA	NA	NA	NA	omnivore-hardobjectfeeder	3.6581	-20.7658	28.0819	0.9936	omnivore-hardobjectfeeder	4.7823	-7.7898	17.3544	0.8281
Prosimian	5000	unsmoothed	BCO	folivore-frugivore	88.621	29.9283	147.314	0.0006	omnivore-frugivore	27.1363	4.472	49.8005	0.0106	folivore-frugivore	0.1142	0.0725	0.1559	0	NA	NA	NA	NA	NA	omnivore-frugivore	7.8339	-4.306	19.9738	0.3837	omnivore-frugivore	5.5449	-0.704	11.7939	0.107
Prosimian	5000	unsmoothed	BCO	insectivore-frugivore	111.478	52.7853	170.171	0	omnivore-hardobjectfeeder	36.5872	-9.0104	82.1848	0.1776	insectivore-frugivore	0.1875	0.1458	0.2292	0	NA	NA	NA	NA	NA	folivore-omnivore	16.1412	5.571	26.7115	0.0005	folivore-omnivore	7.2848	1.8438	12.7258	0.003
Prosimian	5000	unsmoothed	BCO	folivore-omnivore	54.2622	4.7247	103.8	0.0244	folivore-frugivore	12.5768	-10.8042	35.9578	0.5687	folivore-omnivore	0.0399	0.0047	0.0751	0.0178	NA	NA	NA	NA	NA	hardobjectfeeder-frugivore	4.1758	-21.1548	29.5065	0.9908	hardobjectfeeder-frugivore	0.7626	-12.2762	13.8014	0.9998
Prosimian	5000	unsmoothed	BCO	insectivore-omnivore	77.1192	27.5817	126.657	0.0003	folivore-hardobjectfeeder	22.0278	-23.9303	67.9858	0.6724	insectivore-omnivore	0.1132	0.078	0.1484	0	NA	NA	NA	NA	NA	folivore-hardobjectfeeder	12.4832	-12.1338	37.1001	0.6236	folivore-hardobjectfeeder	2.5025	-10.1689	15.174	0.9819
Prosimian	5000	unsmoothed	BCO	insectivore-folivore	22.857	-28.7368	74.4508	0.7336	hardobjectfeeder-frugivore	9.451	-37.8395	56.7414	0.9811	insectivore-folivore	0.0733	0.0366	0.1099	0	NA	NA	NA	NA	NA	folivore-frugivore	8.3073	-4.2165	20.8311	0.3553	folivore-frugivore	1.7399	-4.7067	8.1865	0.9441
Prosimian	10000	unsmoothed	BCO	hardobjectfeeder-frugivore	134.971	-23.1744	293.116	0.1319	insectivore-omnivore	0.3924	-35.1869	35.9716	1	hardobjectfeeder-frugivore	0.0385	-0.046	0.1229	0.7127	NA	NA	NA	NA	NA	insectivore-omnivore	5.8909	-4.6773	16.4591	0.5339	insectivore-omnivore	4.5006	-0.9428	9.9441	0.1545
Prosimian	10000	unsmoothed	BCO	omnivore-hardobjectfeeder	150.577	-1.907	303.061	0.0547	insectivore-folivore	29.4306	-7.6256	66.4867	0.1859	omnivore-hardobjectfeeder	0.1122	0.0308	0.1936	0.0021	NA	NA	NA	NA	NA	insectivore-hardobjectfeeder	9.5528	-15.0594	34.1651	0.8174	insectivore-hardobjectfeeder	9.2782	-3.399	21.9554	0.258
Prosimian	10000	unsmoothed	BCO	folivore-hardobjectfeeder	232.374	78.6844	386.064	0.0005	insectivore-frugivore	70.4493	28.2945	112.604	0.0001	folivore-hardobjectfeeder	0.1522	0.0702	0.2343	0	NA	NA	NA	NA	NA	insectivore-frugivore	13.7511	1.2297	26.2725	0.0238	insectivore-frugivore	10.0472	3.5978	16.4967	0.0003
Prosimian	10000	unsmoothed	BCO	insectivore-hardobjectfeeder	255.564	101.874	409.253	0.0001	insectivore-hardobjectfeeder	75.5278	-7.3324	158.388	0.0917	insectivore-hardobjectfeeder	0.2255	0.1434	0.3075	0	NA	NA	NA	NA	NA	insectivore-folivore	22.0384	11.0315	33.0453	0	insectivore-folivore	11.7937	6.1243	17.4631	0
Prosimian	10000	unsmoothed	BCO	omnivore-frugivore	15.6062	-60.1861	91.3985	0.9789	folivore-omnivore	29.0382	-6.5411	64.6174	0.1643	omnivore-frugivore	0.0737	0.0332	0.1142	0	NA	NA	NA	NA	NA	omnivore-hardobjectfeeder	3.6619	-20.7573	28.0811	0.9936	omnivore-hardobjectfeeder	4.7776	-7.8002	17.3553	0.8288
Prosimian	10000	unsmoothed	BCO	folivore-frugivore	97.4031	19.214	175.592	0.0069	omnivore-frugivore	70.057	29.1944	110.92	0.0001	folivore-frugivore	0.1137	0.072	0.1555	0	NA	NA	NA	NA	NA	omnivore-frugivore	7.8602	-4.2773	19.9978	0.38	omnivore-frugivore	5.5466	-0.7051	11.7984	0.1071
Prosimian	10000	unsmoothed	BCO	insectivore-frugivore	120.593	42.4034	198.782	0.0004	omnivore-hardobjectfeeder	75.1354	-7.0748	157.346	0.0902	insectivore-frugivore	0.187	0.1453	0.2288	0	NA	NA	NA	NA	NA	folivore-omnivore	16.1475	5.5793	26.7157	0.0005	folivore-omnivore	7.293	1.8496	12.7365	0.0029
Prosimian	10000	unsmoothed	BCO	folivore-omnivore	81.7969	15.8042	147.79	0.0073	folivore-frugivore	41.0188	-1.1361	83.1736	0.0605	folivore-omnivore	0.04	0.0048	0.0753	0.0176	NA	NA	NA	NA	NA	hardobjectfeeder-frugivore	4.1983	-21.1275	29.5241	0.9906	hardobjectfeeder-frugivore	0.7691	-12.2756	13.8138	0.9998
Prosimian	10000	unsmoothed	BCO	insectivore-omnivore	104.986	38.9936	170.979	0.0002	folivore-hardobjectfeeder	46.0972	-36.7629	128.957	0.5358	insectivore-omnivore	0.1133	0.0781	0.1485	0	NA	NA	NA	NA	NA	folivore-hardobjectfeeder	12.4856	-12.1267	37.0978	0.6233	folivore-hardobjectfeeder	2.5155	-10.1617	15.1926	0.9816
Prosimian	10000	unsmoothed	BCO	insectivore-folivore	23.1894	-45.5427	91.9215	0.8817	hardobjectfeeder-frugivore	5.0784	-80.184	90.3408	0.9998	insectivore-folivore	0.0733	0.0366	0.11	0	NA	NA	NA	NA	NA	folivore-frugivore	8.2873	-4.2341	20.8087	0.3576	folivore-frugivore	1.7464	-4.703	8.1959	0.9434
Prosimian	20000	unsmoothed	BCO	omnivore-hardobjectfeeder	161.103	-81.8482	404.054	0.3556	insectivore-omnivore	9.33	-50.2423	68.9023	0.9924	hardobjectfeeder-frugivore	0.0385	-0.0458	0.1228	0.711	NA	NA	NA	NA	NA	insectivore-omnivore	5.8865	-4.6743	16.4473	0.5339	insectivore-omnivore	4.5039	-0.939	9.9469	0.1539
Prosimian	20000	unsmoothed	BCO	hardobjectfeeder-frugivore	200.194	-51.7765	452.165	0.1856	folivore-omnivore	63.6772	4.1049	123.25	0.03	omnivore-hardobjectfeeder	0.1119	0.0307	0.1932	0.0021	NA	NA	NA	NA	NA	insectivore-hardobjectfeeder	9.5511	-15.0438	34.1461	0.8171	insectivore-hardobjectfeeder	9.2787	-3.3974	21.9548	0.2579
Prosimian	20000	unsmoothed	BCO	folivore-hardobjectfeeder	308.205	63.3331	553.076	0.0062	omnivore-frugivore	133.793	65.3744	202.212	0	folivore-hardobjectfeeder	0.1524	0.0705	0.2343	0	NA	NA	NA	NA	NA	insectivore-frugivore	13.7448	1.2322	26.2574	0.0238	insectivore-frugivore	10.0435	3.5946	16.4924	0.0003
Prosimian	20000	unsmoothed	BCO	insectivore-hardobjectfeeder	324.317	79.4457	569.189	0.0034	omnivore-hardobjectfeeder	141.543	3.8937	279.192	0.0407	insectivore-hardobjectfeeder	0.2254	0.1435	0.3073	0	NA	NA	NA	NA	NA	insectivore-folivore	22.026	11.0268	33.0252	0	insectivore-folivore	11.7879	6.119	17.4568	0
Prosimian	20000	unsmoothed	BCO	omnivore-frugivore	39.0914	-81.6674	159.85	0.8966	insectivore-folivore	54.3472	-7.698	116.392	0.115	omnivore-frugivore	0.0735	0.0331	0.1138	0	NA	NA	NA	NA	NA	omnivore-hardobjectfeeder	3.6647	-20.7374	28.0667	0.9936	omnivore-hardobjectfeeder	4.7748	-7.8019	17.3514	0.8291
Prosimian	20000	unsmoothed	BCO	folivore-omnivore	147.102	41.9566	252.247	0.0017	insectivore-frugivore	124.463	53.8807	195.045	0	folivore-frugivore	0.1139	0.0722	0.1555	0	NA	NA	NA	NA	NA	omnivore-frugivore	7.8583	-4.2707	19.9873	0.3795	omnivore-frugivore	5.5396	-0.7117	11.7908	0.1078
Prosimian	20000	unsmoothed	BCO	insectivore-omnivore	163.214	58.0692	268.36	0.0004	insectivore-hardobjectfeeder	132.213	-6.5245	270.95	0.0695	insectivore-frugivore	0.1869	0.1452	0.2286	0	NA	NA	NA	NA	NA	folivore-omnivore	16.1395	5.5787	26.7003	0.0005	folivore-omnivore	7.284	1.841	12.727	0.003
Prosimian	20000	unsmoothed	BCO	folivore-frugivore	108.01	-16.5673	232.588	0.1215	folivore-frugivore	70.1157	-0.4665	140.698	0.0524	folivore-omnivore	0.0404	0.0052	0.0756	0.0158	NA	NA	NA	NA	NA	hardobjectfeeder-frugivore	4.1936	-21.1144	29.5016	0.9906	hardobjectfeeder-frugivore	0.7648	-12.2788	13.8083	0.9998
Prosimian	20000	unsmoothed	BCO	insectivore-frugivore	124.123	-0.4547	248.701	0.0513	folivore-hardobjectfeeder	77.8657	-60.8717	216.603	0.527	insectivore-omnivore	0.1134	0.0783	0.1486	0	NA	NA	NA	NA	NA	folivore-hardobjectfeeder	12.4748	-12.1201	37.0698	0.6234	folivore-hardobjectfeeder	2.5092	-10.1668	15.1853	0.9817
Prosimian	20000	unsmoothed	BCO	insectivore-folivore	16.1126	-93.3973	125.623	0.9941	hardobjectfeeder-frugivore	7.75	-135.01	150.51	0.9999	insectivore-folivore	0.073	0.0364	0.1097	0	NA	NA	NA	NA	NA	folivore-frugivore	8.2812	-4.2314	20.7938	0.3576	folivore-frugivore	1.7444	-4.7045	8.1933	0.9436
Prosimian	50000	unsmoothed	BCO	omnivore-hardobjectfeeder	170.706	-264.461	605.872	0.8115	insectivore-omnivore	57.6234	-54.2336	169.481	0.6093	hardobjectfeeder-frugivore	0.0383	-0.0459	0.1226	0.7133	NA	NA	NA	NA	NA	insectivore-omnivore	5.8816	-4.6697	16.4329	0.5338	insectivore-omnivore	4.5008	-0.9417	9.9433	0.1544
Prosimian	50000	unsmoothed	BCO	hardobjectfeeder-frugivore	317.204	-134.118	768.526	0.297	folivore-omnivore	144.776	32.9191	256.633	0.0045	omnivore-hardobjectfeeder	0.1119	0.0307	0.1931	0.0021	NA	NA	NA	NA	NA	insectivore-hardobjectfeeder	9.5459	-15.027	34.1188	0.8169	insectivore-hardobjectfeeder	9.2788	-3.3962	21.9538	0.2578
Prosimian	50000	unsmoothed	BCO	insectivore-hardobjectfeeder	443.059	4.4524	881.665	0.0465	omnivore-hardobjectfeeder	249.309	-9.151	507.768	0.0642	folivore-hardobjectfeeder	0.1523	0.0704	0.2341	0	NA	NA	NA	NA	NA	insectivore-frugivore	13.731	1.2296	26.2324	0.0238	insectivore-frugivore	10.0413	3.5929	16.4897	0.0003
Prosimian	50000	unsmoothed	BCO	folivore-hardobjectfeeder	469.234	30.6272	907.84	0.0297	omnivore-frugivore	257.97	129.503	386.438	0	insectivore-hardobjectfeeder	0.2252	0.1433	0.307	0	NA	NA	NA	NA	NA	insectivore-folivore	22.008	11.0187	32.9973	0	insectivore-folivore	11.789	6.1206	17.4575	0
Prosimian	50000	unsmoothed	BCO	omnivore-frugivore	146.499	-69.8009	362.798	0.334	insectivore-folivore	87.1528	-29.3476	203.653	0.2377	omnivore-frugivore	0.0736	0.0332	0.1139	0	NA	NA	NA	NA	NA	omnivore-hardobjectfeeder	3.6643	-20.7159	28.0445	0.9935	omnivore-hardobjectfeeder	4.778	-7.7976	17.3536	0.8287
Prosimian	50000	unsmoothed	BCO	insectivore-omnivore	272.353	84.0203	460.686	0.0011	insectivore-hardobjectfeeder	191.685	-68.8176	452.188	0.253	folivore-frugivore	0.1139	0.0723	0.1556	0	NA	NA	NA	NA	NA	omnivore-frugivore	7.8494	-4.2688	19.9675	0.3798	omnivore-frugivore	5.5405	-0.7102	11.7912	0.1077
Prosimian	50000	unsmoothed	BCO	folivore-omnivore	298.528	110.195	486.861	0.0003	insectivore-frugivore	200.347	67.8169	332.877	0.0005	insectivore-frugivore	0.1868	0.1452	0.2285	0	NA	NA	NA	NA	NA	folivore-omnivore	16.1264	5.5751	26.6777	0.0005	folivore-omnivore	7.2883	1.8458	12.7308	0.003
Prosimian	50000	unsmoothed	BCO	insectivore-frugivore	125.855	-97.2852	348.994	0.5221	folivore-hardobjectfeeder	104.532	-155.97	365.035	0.7985	folivore-omnivore	0.0404	0.0052	0.0755	0.0159	NA	NA	NA	NA	NA	hardobjectfeeder-frugivore	4.1851	-21.1002	29.4704	0.9907	hardobjectfeeder-frugivore	0.7625	-12.2799	13.805	0.9998
Prosimian	50000	unsmoothed	BCO	folivore-frugivore	152.029	-71.1103	375.169	0.328	folivore-frugivore	113.194	-19.3358	245.724	0.1314	insectivore-omnivore	0.1133	0.0782	0.1484	0	NA	NA	NA	NA	NA	folivore-hardobjectfeeder	12.4621	-12.1108	37.035	0.6235	folivore-hardobjectfeeder	2.5103	-10.1647	15.1853	0.9817
Prosimian	50000	unsmoothed	BCO	insectivore-folivore	26.1749	-169.976	222.326	0.9959	hardobjectfeeder-frugivore	8.6618	-259.393	276.717	1	insectivore-folivore	0.0729	0.0363	0.1095	0	NA	NA	NA	NA	NA	folivore-frugivore	8.277	-4.2244	20.7784	0.3572	folivore-frugivore	1.7477	-4.7006	8.1961	0.9432
Prosimian	100000	unsmoothed	BCO	hardobjectfeeder-frugivore	445.62	-147.939	1039.18	0.23	insectivore-omnivore	81.1764	-102.857	265.21	0.7298	hardobjectfeeder-frugivore	0.0368	-0.0447	0.1183	0.7131	NA	NA	NA	NA	NA	insectivore-hardobjectfeeder	10.1421	-13.4306	33.7148	0.7475	insectivore-omnivore	7.3054	-0.266	14.8768	0.0637
Prosimian	100000	unsmoothed	BCO	omnivore-hardobjectfeeder	448.949	-162.332	1060.23	0.2499	insectivore-hardobjectfeeder	131.203	-176.959	439.365	0.7547	omnivore-hardobjectfeeder	0.1065	0.0225	0.1904	0.0061	NA	NA	NA	NA	NA	insectivore-omnivore	10.8961	-3.1815	24.9736	0.2037	insectivore-hardobjectfeeder	9.5857	-3.0925	22.2639	0.2238
Prosimian	100000	unsmoothed	BCO	insectivore-hardobjectfeeder	605.443	29.3456	1181.54	0.0347	insectivore-folivore	237.587	81.9538	393.219	0.0006	folivore-hardobjectfeeder	0.1449	0.0648	0.2249	0	NA	NA	NA	NA	NA	insectivore-frugivore	13.8933	1.1486	26.638	0.0258	insectivore-frugivore	10.0928	3.2383	16.9474	0.001
Prosimian	100000	unsmoothed	BCO	folivore-hardobjectfeeder	815.52	232.467	1398.57	0.0019	insectivore-frugivore	272.27	105.66	438.879	0.0002	insectivore-hardobjectfeeder	0.2321	0.153	0.3112	0	NA	NA	NA	NA	NA	insectivore-folivore	24.1309	12.2259	36.036	0	insectivore-folivore	13.3475	6.9446	19.7505	0
Prosimian	100000	unsmoothed	BCO	omnivore-frugivore	3.3298	-369.215	375.875	1	omnivore-hardobjectfeeder	50.0265	-276.956	377.009	0.9928	omnivore-frugivore	0.0697	0.0185	0.1208	0.0027	NA	NA	NA	NA	NA	omnivore-hardobjectfeeder	0.7539	-24.2584	25.7663	1	omnivore-hardobjectfeeder	2.2803	-11.1722	15.7328	0.9893
Prosimian	100000	unsmoothed	BCO	insectivore-frugivore	159.823	-151.646	471.293	0.605	folivore-omnivore	156.41	-33.7872	346.608	0.1558	folivore-frugivore	0.1081	0.0636	0.1526	0	NA	NA	NA	NA	NA	hardobjectfeeder-frugivore	3.7512	-20.536	28.0384	0.9925	omnivore-frugivore	2.7874	-5.4112	10.9861	0.8746
Prosimian	100000	unsmoothed	BCO	folivore-frugivore	369.901	45.7468	694.054	0.0174	omnivore-frugivore	191.093	-8.1861	390.372	0.0664	insectivore-frugivore	0.1954	0.1526	0.2381	0	NA	NA	NA	NA	NA	folivore-hardobjectfeeder	13.9888	-9.8685	37.8461	0.475	folivore-omnivore	6.0421	-1.7829	13.8671	0.2057
Prosimian	100000	unsmoothed	BCO	insectivore-omnivore	156.494	-187.549	500.537	0.7068	folivore-hardobjectfeeder	106.384	-205.499	418.267	0.8733	folivore-omnivore	0.0384	-0.0104	0.0873	0.1897	NA	NA	NA	NA	NA	omnivore-frugivore	2.9973	-12.2465	18.241	0.9814	hardobjectfeeder-frugivore	0.5071	-12.5554	13.5696	1
Prosimian	100000	unsmoothed	BCO	folivore-omnivore	366.571	11.0038	722.138	0.0401	hardobjectfeeder-frugivore	141.067	-176.436	458.569	0.7245	insectivore-omnivore	0.1257	0.0784	0.1729	0	NA	NA	NA	NA	NA	folivore-omnivore	13.2349	-1.3142	27.7839	0.0917	folivore-hardobjectfeeder	3.7618	-9.0695	16.5931	0.9228
Prosimian	100000	unsmoothed	BCO	insectivore-folivore	210.077	-80.8726	501.027	0.2657	folivore-frugivore	34.6829	-138.711	208.077	0.9802	insectivore-folivore	0.0872	0.0473	0.1272	0	NA	NA	NA	NA	NA	folivore-frugivore	10.2376	-3.0261	23.5013	0.206	folivore-frugivore	3.2547	-3.879	10.3884	0.7045
Platyrrhine	100	smoothed	EEC	folivore-hardobjectfeeder	0.9012	-3.3412	5.1437	0.9449	omnivore-hardobjectfeeder	0.3219	-0.1133	0.757	0.221	hardobjectfeeder-frugivore	0.024	-0.0031	0.0512	0.1012	omnivore-frugivore	0.0014	-0.0182	0.021	0.9977	omnivore-hardobjectfeeder	18.1913	6.3788	30.0038	0.0006	omnivore-hardobjectfeeder	9.0716	3.7539	14.3894	0.0001
Platyrrhine	100	smoothed	EEC	omnivore-hardobjectfeeder	2.5369	-2.1613	7.2352	0.4955	hardobjectfeeder-frugivore	0.3562	0.081	0.6315	0.0056	omnivore-hardobjectfeeder	0.034	-0.0089	0.0769	0.1704	hardobjectfeeder-frugivore	0.0035	-0.0089	0.0159	0.882	omnivore-frugivore	24.5084	12.696	36.3209	0	omnivore-frugivore	11.0418	5.7241	16.3595	0
Platyrrhine	100	smoothed	EEC	hardobjectfeeder-frugivore	2.932	-0.0394	5.9034	0.0545	folivore-hardobjectfeeder	0.6411	0.2482	1.034	0.0003	folivore-hardobjectfeeder	0.0549	0.0161	0.0936	0.002	folivore-frugivore	0.0094	-0.0083	0.0271	0.5085	folivore-omnivore	77.3422	63.2889	91.3955	0	folivore-omnivore	32.5032	26.1768	38.8297	0
Platyrrhine	100	smoothed	EEC	folivore-omnivore	1.6357	-3.9538	7.2252	0.8701	omnivore-frugivore	0.0344	-0.4008	0.4695	0.9969	omnivore-frugivore	0.0099	-0.033	0.0528	0.9306	omnivore-hardobjectfeeder	0.0021	-0.0175	0.0217	0.9923	hardobjectfeeder-frugivore	6.3172	-1.1537	13.788	0.1277	hardobjectfeeder-frugivore	1.9702	-1.3931	5.3334	0.4232
Platyrrhine	100	smoothed	EEC	folivore-frugivore	2.0307	-2.2117	6.2732	0.5962	folivore-omnivore	0.3192	-0.1985	0.8369	0.377	folivore-frugivore	0.0308	-0.0079	0.0695	0.1671	folivore-omnivore	0.008	-0.0153	0.0313	0.8054	folivore-hardobjectfeeder	59.1509	48.4844	69.8174	0	folivore-hardobjectfeeder	23.4316	18.6298	28.2334	0
Platyrrhine	100	smoothed	EEC	omnivore-frugivore	0.395	-4.3032	5.0933	0.9962	folivore-frugivore	0.2849	-0.1081	0.6778	0.2371	folivore-omnivore	0.0209	-0.0301	0.0719	0.7083	folivore-hardobjectfeeder	0.0059	-0.0118	0.0236	0.8182	folivore-frugivore	52.8338	42.1673	63.5003	0	folivore-frugivore	21.4614	16.6596	26.2633	0
Platyrrhine	200	smoothed	EEC	folivore-omnivore	1.6269	-2.8185	6.0722	0.7744	omnivore-hardobjectfeeder	0.3125	-0.4398	1.0648	0.6992	hardobjectfeeder-frugivore	0.0109	-0.0032	0.025	0.1901	folivore-hardobjectfeeder	0.0008	-0.0093	0.0109	0.9968	omnivore-hardobjectfeeder	22.0325	7.6715	36.3934	0.0007	omnivore-hardobjectfeeder	10.5986	4.2067	16.9906	0.0002
Platyrrhine	200	smoothed	EEC	folivore-hardobjectfeeder	2.3232	-1.0508	5.6973	0.2798	hardobjectfeeder-frugivore	0.4969	0.0211	0.9727	0.0371	omnivore-hardobjectfeeder	0.0133	-0.009	0.0357	0.4072	hardobjectfeeder-frugivore	0.0062	-0.0009	0.0133	0.1098	omnivore-frugivore	29.8052	15.4443	44.1661	0	omnivore-frugivore	13.6028	7.2109	19.9947	0
Platyrrhine	200	smoothed	EEC	folivore-frugivore	4.5716	1.1975	7.9456	0.0034	folivore-hardobjectfeeder	1.3942	0.7149	2.0736	0	folivore-hardobjectfeeder	0.0582	0.0381	0.0784	0	omnivore-hardobjectfeeder	0.0097	-0.0015	0.0209	0.1119	folivore-omnivore	86.5285	69.4433	103.614	0	folivore-omnivore	35.5949	27.9905	43.1994	0
Platyrrhine	200	smoothed	EEC	omnivore-hardobjectfeeder	0.6964	-3.0402	4.4329	0.9618	omnivore-frugivore	0.1844	-0.568	0.9367	0.9186	omnivore-frugivore	0.0024	-0.0199	0.0248	0.9919	folivore-frugivore	0.0054	-0.0047	0.0155	0.51	hardobjectfeeder-frugivore	7.7727	-1.3099	16.8554	0.1206	hardobjectfeeder-frugivore	3.0042	-1.0384	7.0468	0.2174
Platyrrhine	200	smoothed	EEC	omnivore-frugivore	2.9447	-0.7918	6.6812	0.1737	folivore-omnivore	1.0817	0.1867	1.9768	0.0111	folivore-frugivore	0.0473	0.0272	0.0675	0	folivore-omnivore	0.0089	-0.0044	0.0222	0.3035	folivore-hardobjectfeeder	64.496	51.5283	77.4637	0	folivore-hardobjectfeeder	24.9963	19.2245	30.7681	0
Platyrrhine	200	smoothed	EEC	hardobjectfeeder-frugivore	2.2483	-0.1149	4.6115	0.0683	folivore-frugivore	0.8974	0.218	1.5767	0.0045	folivore-omnivore	0.0449	0.0183	0.0715	0.0002	omnivore-frugivore	0.0036	-0.0076	0.0148	0.8404	folivore-frugivore	56.7233	43.7555	69.691	0	folivore-frugivore	21.9921	16.2203	27.7639	0
Platyrrhine	500	smoothed	EEC	hardobjectfeeder-frugivore	5.4249	2.6793	8.1704	0	folivore-hardobjectfeeder	1.245	-0.7018	3.1917	0.3444	hardobjectfeeder-frugivore	0.0176	0.0053	0.03	0.0018	folivore-omnivore	0.0017	-0.0148	0.0182	0.993	omnivore-hardobjectfeeder	22.0852	7.3923	36.7782	0.0009	omnivore-hardobjectfeeder	10.3452	4.1076	16.5828	0.0002
Platyrrhine	500	smoothed	EEC	omnivore-hardobjectfeeder	5.9651	1.624	10.3062	0.0029	omnivore-hardobjectfeeder	1.7344	-0.4216	3.8903	0.1595	omnivore-hardobjectfeeder	0.0236	0.0041	0.0431	0.0112	folivore-frugivore	0.0104	-0.0021	0.023	0.1367	omnivore-frugivore	30.4735	15.7806	45.1665	0	omnivore-frugivore	13.2112	6.9736	19.4488	0
Platyrrhine	500	smoothed	EEC	folivore-hardobjectfeeder	7.5431	3.6232	11.463	0	hardobjectfeeder-frugivore	3.9125	2.549	5.276	0	folivore-hardobjectfeeder	0.0668	0.0492	0.0844	0	folivore-hardobjectfeeder	0.0166	0.0041	0.0291	0.0043	folivore-omnivore	91.8752	74.395	109.355	0	folivore-omnivore	35.7671	28.3462	43.1879	0
Platyrrhine	500	smoothed	EEC	omnivore-frugivore	0.5402	-3.8008	4.8813	0.988	folivore-omnivore	0.4894	-2.0755	3.0543	0.9592	omnivore-frugivore	0.006	-0.0136	0.0255	0.8549	omnivore-frugivore	0.0087	-0.0051	0.0226	0.3593	hardobjectfeeder-frugivore	8.3883	-0.9044	17.6809	0.092	hardobjectfeeder-frugivore	2.8659	-1.0791	6.811	0.2354
Platyrrhine	500	smoothed	EEC	folivore-frugivore	2.1182	-1.8017	6.0381	0.4949	folivore-frugivore	2.6675	0.7208	4.6143	0.003	folivore-frugivore	0.0492	0.0316	0.0668	0	omnivore-hardobjectfeeder	0.0149	0.001	0.0288	0.0303	folivore-hardobjectfeeder	69.7899	56.5224	83.0575	0	folivore-hardobjectfeeder	25.4218	19.7893	31.0543	0
Platyrrhine	500	smoothed	EEC	folivore-omnivore	1.578	-3.5866	6.7425	0.855	omnivore-frugivore	2.1781	0.0222	4.3341	0.0467	folivore-omnivore	0.0432	0.02	0.0665	0	hardobjectfeeder-frugivore	0.0062	-0.0026	0.0149	0.2619	folivore-frugivore	61.4017	48.1342	74.6692	0	folivore-frugivore	22.5559	16.9234	28.1884	0
Platyrrhine	1000	smoothed	EEC	hardobjectfeeder-frugivore	11.9208	8.7745	15.0671	0	omnivore-hardobjectfeeder	2.6656	0.6939	4.6374	0.0035	hardobjectfeeder-frugivore	0.0226	0.0093	0.0359	0.0001	folivore-omnivore	0.006	-0.0064	0.0183	0.5887	omnivore-hardobjectfeeder	21.7222	6.5962	36.8483	0.0017	omnivore-hardobjectfeeder	9.7743	3.8118	15.7368	0.0002
Platyrrhine	1000	smoothed	EEC	folivore-hardobjectfeeder	24.4315	19.9394	28.9237	0	hardobjectfeeder-frugivore	4.5969	3.3498	5.8439	0	omnivore-hardobjectfeeder	0.0375	0.0165	0.0585	0.0001	omnivore-frugivore	0.0139	0.0035	0.0242	0.0039	omnivore-frugivore	31.0985	15.9724	46.2246	0	omnivore-frugivore	12.6643	6.7018	18.6267	0
Platyrrhine	1000	smoothed	EEC	omnivore-hardobjectfeeder	25.273	20.2983	30.2478	0	folivore-hardobjectfeeder	5.2425	3.4621	7.023	0	folivore-hardobjectfeeder	0.0811	0.0621	0.1	0	omnivore-hardobjectfeeder	0.0312	0.0208	0.0416	0	folivore-omnivore	97.6799	79.6844	115.675	0	folivore-omnivore	34.7341	27.6405	41.8276	0
Platyrrhine	1000	smoothed	EEC	folivore-frugivore	12.5107	8.0186	17.0029	0	omnivore-frugivore	1.9312	-0.0405	3.903	0.0572	omnivore-frugivore	0.0149	-0.0061	0.0359	0.2529	folivore-frugivore	0.0079	-0.0015	0.0173	0.1294	hardobjectfeeder-frugivore	9.3763	-0.1903	18.9428	0.0569	hardobjectfeeder-frugivore	2.89	-0.881	6.661	0.194
Platyrrhine	1000	smoothed	EEC	omnivore-frugivore	13.3522	8.3775	18.327	0	folivore-omnivore	2.5769	0.2311	4.9227	0.0254	folivore-frugivore	0.0585	0.0395	0.0774	0	folivore-hardobjectfeeder	0.0252	0.0159	0.0346	0	folivore-hardobjectfeeder	75.9577	62.299	89.6163	0	folivore-hardobjectfeeder	24.9598	19.5757	30.3438	0
Platyrrhine	1000	smoothed	EEC	folivore-omnivore	0.8415	-5.077	6.76	0.9824	folivore-frugivore	0.6457	-1.1348	2.4261	0.7792	folivore-omnivore	0.0436	0.0186	0.0685	0.0001	hardobjectfeeder-frugivore	0.0173	0.0108	0.0239	0	folivore-frugivore	66.5814	52.9228	80.24	0	folivore-frugivore	22.0698	16.6857	27.4538	0
Platyrrhine	2000	smoothed	EEC	hardobjectfeeder-frugivore	18.7347	14.6601	22.8092	0	omnivore-hardobjectfeeder	2.9875	0.4248	5.5502	0.0155	hardobjectfeeder-frugivore	0.0284	0.0144	0.0423	0	folivore-omnivore	0.0057	-0.0054	0.0169	0.5346	omnivore-hardobjectfeeder	21.4613	5.988	36.9345	0.0026	omnivore-hardobjectfeeder	9.4272	3.6235	15.2309	0.0003
Platyrrhine	2000	smoothed	EEC	folivore-hardobjectfeeder	39.4546	33.6371	45.2721	0	hardobjectfeeder-frugivore	3.9719	2.3511	5.5927	0	omnivore-hardobjectfeeder	0.0465	0.0245	0.0685	0	omnivore-frugivore	0.0158	0.0065	0.0252	0.0001	omnivore-frugivore	31.4675	15.9942	46.9407	0	omnivore-frugivore	12.2453	6.4416	18.049	0
Platyrrhine	2000	smoothed	EEC	omnivore-hardobjectfeeder	42.4735	36.031	48.9159	0	folivore-hardobjectfeeder	5.65	3.3359	7.9641	0	folivore-hardobjectfeeder	0.1005	0.0806	0.1204	0	omnivore-hardobjectfeeder	0.0399	0.0305	0.0492	0	folivore-omnivore	101.655	83.2465	120.064	0	folivore-omnivore	33.3333	26.4286	40.238	0
Platyrrhine	2000	smoothed	EEC	folivore-frugivore	20.7199	14.9025	26.5374	0	omnivore-frugivore	0.9844	-1.5783	3.5471	0.7476	omnivore-frugivore	0.0182	-0.0038	0.0402	0.1422	folivore-frugivore	0.0101	0.0017	0.0185	0.0123	hardobjectfeeder-frugivore	10.0062	0.2201	19.7923	0.0431	hardobjectfeeder-frugivore	2.8181	-0.8525	6.4887	0.1927
Platyrrhine	2000	smoothed	EEC	omnivore-frugivore	23.7388	17.2963	30.1812	0	folivore-omnivore	2.6625	-0.3864	5.7114	0.1092	folivore-frugivore	0.0721	0.0523	0.092	0	folivore-hardobjectfeeder	0.0341	0.0257	0.0426	0	folivore-hardobjectfeeder	80.1937	66.2216	94.1659	0	folivore-hardobjectfeeder	23.9061	18.6654	29.1467	0
Platyrrhine	2000	smoothed	EEC	folivore-omnivore	3.0188	-4.6458	10.6834	0.7327	folivore-frugivore	1.6781	-0.636	3.9922	0.2368	folivore-omnivore	0.054	0.0278	0.0801	0	hardobjectfeeder-frugivore	0.024	0.0181	0.0299	0	folivore-frugivore	70.1875	56.2154	84.1597	0	folivore-frugivore	21.088	15.8473	26.3287	0
Platyrrhine	5000	smoothed	EEC	hardobjectfeeder-frugivore	29.5975	20.4284	38.7666	0	omnivore-hardobjectfeeder	2.5875	-2.3924	7.5674	0.5287	hardobjectfeeder-frugivore	0.0318	0.0178	0.0458	0	folivore-omnivore	0.0063	-0.0049	0.0175	0.4642	omnivore-hardobjectfeeder	21.3166	5.6512	36.982	0.0032	omnivore-hardobjectfeeder	9.179	3.5097	14.8483	0.0003
Platyrrhine	5000	smoothed	EEC	folivore-hardobjectfeeder	46.8285	33.7373	59.9197	0	folivore-omnivore	4.5019	-1.4226	10.4265	0.2003	omnivore-hardobjectfeeder	0.0499	0.0277	0.072	0	omnivore-frugivore	0.0175	0.0081	0.0269	0	omnivore-frugivore	31.69	16.0246	47.3554	0	omnivore-frugivore	11.926	6.2567	17.5953	0
Platyrrhine	5000	smoothed	EEC	omnivore-hardobjectfeeder	55.2644	40.7667	69.7621	0	omnivore-frugivore	4.6031	-0.3768	9.583	0.0807	folivore-hardobjectfeeder	0.1097	0.0897	0.1297	0	omnivore-hardobjectfeeder	0.0441	0.0347	0.0535	0	folivore-omnivore	103.762	85.125	122.399	0	folivore-omnivore	32.4806	25.7359	39.2254	0
Platyrrhine	5000	smoothed	EEC	folivore-frugivore	17.231	4.1398	30.3222	0.0047	folivore-hardobjectfeeder	1.9144	-2.5823	6.4112	0.6827	omnivore-frugivore	0.0181	-0.0041	0.0402	0.1503	folivore-frugivore	0.0112	0.0027	0.0197	0.0046	hardobjectfeeder-frugivore	10.3734	0.4657	20.2811	0.0365	hardobjectfeeder-frugivore	2.747	-0.8385	6.3326	0.1942
Platyrrhine	5000	smoothed	EEC	omnivore-frugivore	25.6669	11.1692	40.1646	0.0001	hardobjectfeeder-frugivore	2.0156	-1.1339	5.1652	0.3437	folivore-frugivore	0.0779	0.0579	0.0979	0	folivore-hardobjectfeeder	0.0378	0.0293	0.0463	0	folivore-hardobjectfeeder	82.4455	68.2998	96.5911	0	folivore-hardobjectfeeder	23.3016	18.1823	28.4209	0
Platyrrhine	5000	smoothed	EEC	folivore-omnivore	8.4359	-8.812	25.6837	0.579	folivore-frugivore	0.1012	-4.3956	4.598	0.9999	folivore-omnivore	0.0598	0.0335	0.0862	0	hardobjectfeeder-frugivore	0.0266	0.0206	0.0326	0	folivore-frugivore	72.0721	57.9264	86.2177	0	folivore-frugivore	20.5546	15.4353	25.6739	0
Platyrrhine	10000	smoothed	EEC	hardobjectfeeder-frugivore	36.5585	20.7859	52.331	0	folivore-omnivore	1.676	-9.9927	13.3446	0.9819	hardobjectfeeder-frugivore	0.0323	0.0184	0.0463	0	folivore-omnivore	0.0072	-0.0042	0.0186	0.3576	omnivore-hardobjectfeeder	21.2988	5.6142	36.9833	0.0033	omnivore-hardobjectfeeder	9.1029	3.4892	14.7166	0.0003
Platyrrhine	10000	smoothed	EEC	folivore-hardobjectfeeder	45.6071	23.0879	68.1264	0	omnivore-frugivore	7.6	-2.2081	17.4081	0.1859	omnivore-hardobjectfeeder	0.0505	0.0284	0.0725	0	omnivore-frugivore	0.0174	0.0078	0.027	0	omnivore-frugivore	31.7155	16.0309	47.4001	0	omnivore-frugivore	11.8114	6.1977	17.4251	0
Platyrrhine	10000	smoothed	EEC	omnivore-hardobjectfeeder	64.567	39.6283	89.5056	0	omnivore-hardobjectfeeder	8.6031	-1.205	18.4112	0.1068	folivore-hardobjectfeeder	0.1097	0.0898	0.1296	0	omnivore-hardobjectfeeder	0.0435	0.0339	0.0531	0	folivore-omnivore	103.801	85.1412	122.461	0	folivore-omnivore	32.2108	25.5322	38.8894	0
Platyrrhine	10000	smoothed	EEC	folivore-frugivore	9.0486	-13.4706	31.5679	0.7205	folivore-frugivore	5.924	-2.9325	14.7806	0.3048	omnivore-frugivore	0.0181	-0.0039	0.0402	0.1457	folivore-frugivore	0.0102	0.0016	0.0189	0.0138	hardobjectfeeder-frugivore	10.4167	0.4969	20.3365	0.0357	hardobjectfeeder-frugivore	2.7085	-0.8419	6.2589	0.1974
Platyrrhine	10000	smoothed	EEC	omnivore-frugivore	28.0085	3.0698	52.9471	0.0213	folivore-hardobjectfeeder	6.9272	-1.9294	15.7837	0.1791	folivore-frugivore	0.0774	0.0574	0.0973	0	folivore-hardobjectfeeder	0.0363	0.0277	0.045	0	folivore-hardobjectfeeder	82.5023	68.3394	96.6653	0	folivore-hardobjectfeeder	23.1079	18.0388	28.177	0
Platyrrhine	10000	smoothed	EEC	folivore-omnivore	18.9598	-10.7096	48.6293	0.345	hardobjectfeeder-frugivore	1.0031	-5.2	7.2063	0.9745	folivore-omnivore	0.0592	0.033	0.0855	0	hardobjectfeeder-frugivore	0.0261	0.02	0.0322	0	folivore-frugivore	72.0856	57.9227	86.2486	0	folivore-frugivore	20.3994	15.3303	25.4685	0
Platyrrhine	20000	smoothed	EEC	folivore-hardobjectfeeder	37.2965	2.0619	72.5311	0.0337	folivore-omnivore	1.9452	-20.8108	24.7012	0.996	hardobjectfeeder-frugivore	0.0324	0.0184	0.0463	0	folivore-omnivore	0.009	-0.0019	0.02	0.1425	omnivore-hardobjectfeeder	21.3249	5.614	37.0358	0.0033	omnivore-hardobjectfeeder	9.0773	3.4903	14.6643	0.0003
Platyrrhine	20000	smoothed	EEC	hardobjectfeeder-frugivore	42.0037	17.3252	66.6821	0.0001	omnivore-frugivore	15.9125	-3.215	35.04	0.1377	omnivore-hardobjectfeeder	0.0506	0.0285	0.0727	0	omnivore-frugivore	0.0176	0.0085	0.0268	0	omnivore-frugivore	31.7491	16.0383	47.46	0	omnivore-frugivore	11.765	6.178	17.3519	0
Platyrrhine	20000	smoothed	EEC	omnivore-hardobjectfeeder	64.0308	25.0107	103.051	0.0002	omnivore-hardobjectfeeder	23.6031	4.4756	42.7306	0.0091	folivore-hardobjectfeeder	0.1089	0.089	0.1289	0	omnivore-hardobjectfeeder	0.0436	0.0344	0.0528	0	folivore-omnivore	103.715	85.0235	122.406	0	folivore-omnivore	32.0966	25.4498	38.7434	0
Platyrrhine	20000	smoothed	EEC	folivore-frugivore	4.7072	-30.5274	39.9418	0.9853	folivore-frugivore	13.9673	-3.3046	31.2392	0.156	omnivore-frugivore	0.0182	-0.0038	0.0403	0.1424	folivore-frugivore	0.0086	0.0003	0.0169	0.0386	hardobjectfeeder-frugivore	10.4242	0.4878	20.3607	0.0359	hardobjectfeeder-frugivore	2.6877	-0.8458	6.2212	0.1996
Platyrrhine	20000	smoothed	EEC	folivore-omnivore	26.7343	-19.6879	73.1564	0.4384	folivore-hardobjectfeeder	21.6579	4.3861	38.9298	0.0078	folivore-frugivore	0.0766	0.0566	0.0965	0	folivore-hardobjectfeeder	0.0346	0.0263	0.0429	0	folivore-hardobjectfeeder	82.3898	68.2031	96.5765	0	folivore-hardobjectfeeder	23.0193	17.9743	28.0643	0
Platyrrhine	20000	smoothed	EEC	omnivore-frugivore	22.0271	-16.993	61.0472	0.4563	hardobjectfeeder-frugivore	7.6906	-4.4067	19.7879	0.3496	folivore-omnivore	0.0583	0.0321	0.0846	0	hardobjectfeeder-frugivore	0.026	0.0202	0.0318	0	folivore-frugivore	71.9656	57.7789	86.1523	0	folivore-frugivore	20.3316	15.2867	25.3766	0
Platyrrhine	50000	smoothed	EEC	folivore-hardobjectfeeder	37.1574	-33.2977	107.612	0.5159	folivore-omnivore	6.9731	-52.4251	66.3712	0.9899	hardobjectfeeder-frugivore	0.0317	0.0176	0.0457	0	folivore-omnivore	0.0099	-0.0014	0.0212	0.1088	omnivore-hardobjectfeeder	21.4279	5.6891	37.1667	0.0032	omnivore-hardobjectfeeder	9.0689	3.4931	14.6447	0.0003
Platyrrhine	50000	smoothed	EEC	folivore-omnivore	57.2089	-35.6168	150.035	0.3775	omnivore-frugivore	46.1281	-3.7989	96.0552	0.0809	omnivore-hardobjectfeeder	0.0494	0.0272	0.0716	0	omnivore-frugivore	0.0168	0.0073	0.0263	0.0001	omnivore-frugivore	31.8251	16.0863	47.5639	0	omnivore-frugivore	11.7524	6.1766	17.3283	0
Platyrrhine	50000	smoothed	EEC	folivore-frugivore	62.7159	-7.7392	133.171	0.099	omnivore-hardobjectfeeder	82.85	32.923	132.777	0.0002	folivore-hardobjectfeeder	0.1074	0.0874	0.1275	0	omnivore-hardobjectfeeder	0.0399	0.0304	0.0493	0	folivore-omnivore	103.682	84.9578	122.407	0	folivore-omnivore	32.0534	25.4199	38.687	0
Platyrrhine	50000	smoothed	EEC	omnivore-hardobjectfeeder	20.0515	-57.973	98.076	0.9076	folivore-frugivore	39.155	-5.9284	84.2385	0.1122	omnivore-frugivore	0.0177	-0.0045	0.0399	0.1646	folivore-frugivore	0.007	-0.0016	0.0155	0.1535	hardobjectfeeder-frugivore	10.3972	0.4431	20.3513	0.0371	hardobjectfeeder-frugivore	2.6836	-0.8429	6.21	0.1992
Platyrrhine	50000	smoothed	EEC	hardobjectfeeder-frugivore	25.5585	-23.7885	74.9055	0.5314	folivore-hardobjectfeeder	75.8769	30.7935	120.96	0.0002	folivore-frugivore	0.0758	0.0557	0.0958	0	folivore-hardobjectfeeder	0.03	0.0214	0.0386	0	folivore-hardobjectfeeder	82.2544	68.0425	96.4663	0	folivore-hardobjectfeeder	22.9846	17.9497	28.0195	0
Platyrrhine	50000	smoothed	EEC	omnivore-frugivore	5.507	-72.5174	83.5315	0.9978	hardobjectfeeder-frugivore	36.7219	5.1452	68.2985	0.0158	folivore-omnivore	0.058	0.0316	0.0844	0	hardobjectfeeder-frugivore	0.023	0.017	0.029	0	folivore-frugivore	71.8572	57.6453	86.0691	0	folivore-frugivore	20.301	15.2661	25.3359	0
Platyrrhine	100000	smoothed	EEC	folivore-omnivore	113.748	-39.4322	266.928	0.218	folivore-omnivore	2.4683	-99.7691	104.706	0.9999	hardobjectfeeder-frugivore	0.0312	0.0171	0.0453	0	folivore-omnivore	0.0113	-0.002	0.0246	0.1224	omnivore-hardobjectfeeder	21.5369	5.7756	37.2983	0.003	omnivore-hardobjectfeeder	9.0741	3.4994	14.6489	0.0003
Platyrrhine	100000	smoothed	EEC	folivore-frugivore	128.291	12.0273	244.556	0.0245	folivore-frugivore	55.9933	-21.6053	133.592	0.2408	omnivore-hardobjectfeeder	0.0483	0.026	0.0706	0	omnivore-frugivore	0.0127	0.0015	0.0239	0.019	omnivore-frugivore	31.9157	16.1543	47.6771	0	omnivore-frugivore	11.757	6.1822	17.3318	0
Platyrrhine	100000	smoothed	EEC	folivore-hardobjectfeeder	156.954	40.6895	273.218	0.0035	folivore-hardobjectfeeder	174.181	96.5822	251.779	0	folivore-hardobjectfeeder	0.1062	0.086	0.1263	0	omnivore-hardobjectfeeder	0.0347	0.0235	0.0459	0	folivore-omnivore	103.742	84.9908	122.493	0	folivore-omnivore	32.0578	25.4256	38.6901	0
Platyrrhine	100000	smoothed	EEC	omnivore-frugivore	14.5438	-114.211	143.299	0.991	omnivore-frugivore	53.525	-32.4105	139.46	0.368	omnivore-frugivore	0.0171	-0.0052	0.0395	0.1921	folivore-frugivore	0.0014	-0.0087	0.0115	0.9844	hardobjectfeeder-frugivore	10.3787	0.4103	20.3471	0.0379	hardobjectfeeder-frugivore	2.6829	-0.8429	6.2086	0.1993
Platyrrhine	100000	smoothed	EEC	omnivore-hardobjectfeeder	43.206	-85.5492	171.961	0.8168	omnivore-hardobjectfeeder	171.713	85.777	257.648	0	folivore-frugivore	0.075	0.0548	0.0951	0	folivore-hardobjectfeeder	0.0234	0.0133	0.0334	0	folivore-hardobjectfeeder	82.2052	67.9728	96.4375	0	folivore-hardobjectfeeder	22.9837	17.9498	28.0176	0
Platyrrhine	100000	smoothed	EEC	hardobjectfeeder-frugivore	28.6622	-52.7697	110.094	0.7943	hardobjectfeeder-frugivore	118.188	63.8371	172.538	0	folivore-omnivore	0.0578	0.0313	0.0844	0	hardobjectfeeder-frugivore	0.022	0.0149	0.0291	0	folivore-frugivore	71.8264	57.5941	86.0588	0	folivore-frugivore	20.3008	15.2669	25.3348	0
Platyrrhine	100	unsmoothed	EEC	hardobjectfeeder-frugivore	5.8876	4.2183	7.5569	0	omnivore-hardobjectfeeder	0.675	-0.264	1.614	0.2439	hardobjectfeeder-frugivore	0.0325	0.0169	0.0482	0	folivore-omnivore	0.0443	-0.0083	0.0969	0.1301	omnivore-hardobjectfeeder	18.7322	5.3975	32.0669	0.0022	omnivore-hardobjectfeeder	8.8516	3.4625	14.2407	0.0002
Platyrrhine	100	unsmoothed	EEC	omnivore-hardobjectfeeder	9.9609	7.3215	12.6002	0	hardobjectfeeder-frugivore	1.2031	0.6092	1.797	0	omnivore-hardobjectfeeder	0.048	0.0233	0.0727	0	omnivore-frugivore	0.0542	0.01	0.0985	0.0097	omnivore-frugivore	27.496	14.1613	40.8307	0	omnivore-frugivore	11.385	5.9959	16.7741	0
Platyrrhine	100	unsmoothed	EEC	folivore-hardobjectfeeder	10.1652	7.7819	12.5485	0	folivore-hardobjectfeeder	1.6933	0.8453	2.5412	0	folivore-hardobjectfeeder	0.093	0.0707	0.1154	0	omnivore-hardobjectfeeder	0.0672	0.023	0.1115	0.0008	folivore-omnivore	87.8786	72.0143	103.743	0	folivore-omnivore	31.4119	25.0005	37.8233	0
Platyrrhine	100	unsmoothed	EEC	omnivore-frugivore	4.0733	1.4339	6.7127	0.0006	omnivore-frugivore	0.5281	-0.4109	1.4671	0.4596	omnivore-frugivore	0.0154	-0.0093	0.0401	0.3661	folivore-frugivore	0.0099	-0.03	0.0499	0.9158	hardobjectfeeder-frugivore	8.7638	0.3302	17.1974	0.0385	hardobjectfeeder-frugivore	2.5334	-0.875	5.9418	0.2173
Platyrrhine	100	unsmoothed	EEC	folivore-frugivore	4.2776	1.8943	6.6609	0.0001	folivore-omnivore	1.0183	-0.0989	2.1354	0.0873	folivore-frugivore	0.0605	0.0382	0.0828	0	folivore-hardobjectfeeder	0.0229	-0.017	0.0628	0.4426	folivore-hardobjectfeeder	69.1464	57.1053	81.1875	0	folivore-hardobjectfeeder	22.5603	17.6941	27.4266	0
Platyrrhine	100	unsmoothed	EEC	folivore-omnivore	0.2043	-2.9358	3.3443	0.9982	folivore-frugivore	0.4901	-0.3578	1.3381	0.4351	folivore-omnivore	0.0451	0.0157	0.0745	0.0007	hardobjectfeeder-frugivore	0.013	-0.015	0.041	0.6203	folivore-frugivore	60.3826	48.3415	72.4236	0	folivore-frugivore	20.0269	15.1607	24.8932	0
Platyrrhine	200	unsmoothed	EEC	hardobjectfeeder-frugivore	10.2834	7.9858	12.5809	0	hardobjectfeeder-frugivore	1.6469	0.8449	2.4488	0	hardobjectfeeder-frugivore	0.0311	0.017	0.0451	0	folivore-omnivore	0.0069	-0.0045	0.0184	0.3885	omnivore-hardobjectfeeder	19.7802	5.586	33.9745	0.0024	omnivore-hardobjectfeeder	8.9473	3.4579	14.4367	0.0003
Platyrrhine	200	unsmoothed	EEC	omnivore-hardobjectfeeder	20.2426	16.6099	23.8754	0	omnivore-hardobjectfeeder	2.55	1.282	3.818	0	omnivore-hardobjectfeeder	0.0506	0.0284	0.0729	0	omnivore-frugivore	0.0161	0.0065	0.0257	0.0002	omnivore-frugivore	29.1172	14.923	43.3115	0	omnivore-frugivore	11.5846	6.0952	17.074	0
Platyrrhine	200	unsmoothed	EEC	folivore-hardobjectfeeder	20.8305	17.5502	24.1108	0	folivore-hardobjectfeeder	4.3856	3.2406	5.5305	0	folivore-hardobjectfeeder	0.0984	0.0784	0.1185	0	omnivore-hardobjectfeeder	0.0356	0.026	0.0452	0	folivore-omnivore	94.0523	77.1654	110.939	0	folivore-omnivore	31.6638	25.133	38.1945	0
Platyrrhine	200	unsmoothed	EEC	omnivore-frugivore	9.9593	6.3265	13.592	0	omnivore-frugivore	0.9031	-0.3648	2.1711	0.2515	omnivore-frugivore	0.0196	-0.0027	0.0418	0.1056	folivore-frugivore	0.0092	0.0005	0.0179	0.033	hardobjectfeeder-frugivore	9.337	0.3597	18.3143	0.0382	hardobjectfeeder-frugivore	2.6373	-0.8345	6.1091	0.2006
Platyrrhine	200	unsmoothed	EEC	folivore-frugivore	10.5471	7.2668	13.8274	0	folivore-frugivore	2.7387	1.5937	3.8837	0	folivore-frugivore	0.0674	0.0473	0.0875	0	folivore-hardobjectfeeder	0.0287	0.02	0.0373	0	folivore-hardobjectfeeder	74.2721	61.4548	87.0894	0	folivore-hardobjectfeeder	22.7165	17.7596	27.6733	0
Platyrrhine	200	unsmoothed	EEC	folivore-omnivore	0.5879	-3.734	4.9097	0.9845	folivore-omnivore	1.8356	0.3271	3.3441	0.0104	folivore-omnivore	0.0478	0.0214	0.0743	0	hardobjectfeeder-frugivore	0.0195	0.0134	0.0255	0	folivore-frugivore	64.9351	52.1178	77.7524	0	folivore-frugivore	20.0792	15.1223	25.036	0
Platyrrhine	500	unsmoothed	EEC	hardobjectfeeder-frugivore	17.3752	13.602	21.1483	0	hardobjectfeeder-frugivore	1.8094	0.4478	3.171	0.0042	hardobjectfeeder-frugivore	0.031	0.017	0.045	0	folivore-omnivore	0.0082	-0.0031	0.0196	0.2346	omnivore-hardobjectfeeder	20.6826	5.7258	35.6395	0.0026	omnivore-hardobjectfeeder	9.0024	3.4701	14.5347	0.0003
Platyrrhine	500	unsmoothed	EEC	folivore-hardobjectfeeder	31.2684	25.8813	36.6555	0	folivore-hardobjectfeeder	2.5248	0.5807	4.4688	0.0054	omnivore-hardobjectfeeder	0.0488	0.0266	0.0709	0	omnivore-frugivore	0.0167	0.0072	0.0263	0.0001	omnivore-frugivore	30.5237	15.5669	45.4806	0	omnivore-frugivore	11.6674	6.1352	17.1997	0
Platyrrhine	500	unsmoothed	EEC	omnivore-hardobjectfeeder	35.4824	29.5164	41.4483	0	omnivore-hardobjectfeeder	3.9344	1.7815	6.0873	0	folivore-hardobjectfeeder	0.1003	0.0803	0.1203	0	omnivore-hardobjectfeeder	0.0407	0.0311	0.0502	0	folivore-omnivore	98.3035	80.5094	116.098	0	folivore-omnivore	31.813	25.2312	38.3947	0
Platyrrhine	500	unsmoothed	EEC	folivore-frugivore	13.8933	8.5061	19.2804	0	folivore-frugivore	0.7154	-1.2286	2.6594	0.7715	omnivore-frugivore	0.0178	-0.0044	0.0399	0.1615	folivore-frugivore	0.0085	-0.0001	0.0171	0.0533	hardobjectfeeder-frugivore	9.8411	0.3816	19.3006	0.0382	hardobjectfeeder-frugivore	2.6651	-0.8339	6.164	0.1986
Platyrrhine	500	unsmoothed	EEC	omnivore-frugivore	18.1072	12.1413	24.0731	0	omnivore-frugivore	2.125	-0.0279	4.2779	0.0544	folivore-frugivore	0.0693	0.0493	0.0893	0	folivore-hardobjectfeeder	0.0324	0.0238	0.041	0	folivore-hardobjectfeeder	77.6209	64.115	91.1267	0	folivore-hardobjectfeeder	22.8106	17.815	27.8062	0
Platyrrhine	500	unsmoothed	EEC	folivore-omnivore	4.2139	-2.8837	11.3116	0.4111	folivore-omnivore	1.4096	-1.1517	3.9709	0.4788	folivore-omnivore	0.0515	0.0252	0.0779	0	hardobjectfeeder-frugivore	0.0239	0.0179	0.0299	0	folivore-frugivore	67.7798	54.2739	81.2856	0	folivore-frugivore	20.1455	15.1499	25.1411	0
Platyrrhine	1000	unsmoothed	EEC	hardobjectfeeder-frugivore	21.3575	14.8403	27.8747	0	folivore-omnivore	2.324	-3.0754	7.7234	0.6752	hardobjectfeeder-frugivore	0.0306	0.0167	0.0445	0	folivore-omnivore	0.0089	-0.0016	0.0193	0.1254	omnivore-hardobjectfeeder	21.0473	5.8136	36.281	0.0027	omnivore-hardobjectfeeder	9.0281	3.4851	14.5712	0.0003
Platyrrhine	1000	unsmoothed	EEC	folivore-hardobjectfeeder	35.9343	26.6295	45.2392	0	folivore-frugivore	2.4584	-1.6398	6.5566	0.4018	omnivore-hardobjectfeeder	0.0489	0.0269	0.0709	0	omnivore-frugivore	0.0159	0.0071	0.0247	0	omnivore-frugivore	31.0349	15.8012	46.2687	0	omnivore-frugivore	11.6942	6.1512	17.2372	0
Platyrrhine	1000	unsmoothed	EEC	omnivore-hardobjectfeeder	45.689	35.3844	55.9935	0	folivore-hardobjectfeeder	3.349	-0.7491	7.4472	0.1491	folivore-hardobjectfeeder	0.1024	0.0826	0.1223	0	omnivore-hardobjectfeeder	0.0396	0.0308	0.0484	0	folivore-omnivore	100.616	82.4926	118.74	0	folivore-omnivore	31.9177	25.3231	38.5122	0
Platyrrhine	1000	unsmoothed	EEC	folivore-frugivore	14.5768	5.2719	23.8817	0.0005	omnivore-frugivore	0.1344	-4.4041	4.6728	0.9998	omnivore-frugivore	0.0183	-0.0037	0.0403	0.1383	folivore-frugivore	0.007	-0.0009	0.015	0.0991	hardobjectfeeder-frugivore	9.9876	0.353	19.6223	0.0391	hardobjectfeeder-frugivore	2.666	-0.8397	6.1717	0.1997
Platyrrhine	1000	unsmoothed	EEC	omnivore-frugivore	24.3314	14.0269	34.636	0	omnivore-hardobjectfeeder	1.025	-3.5135	5.5635	0.9348	folivore-frugivore	0.0718	0.0519	0.0917	0	folivore-hardobjectfeeder	0.0307	0.0228	0.0386	0	folivore-hardobjectfeeder	79.5689	65.813	93.3247	0	folivore-hardobjectfeeder	22.8895	17.8842	27.8948	0
Platyrrhine	1000	unsmoothed	EEC	folivore-omnivore	9.7546	-2.5047	22.0139	0.167	hardobjectfeeder-frugivore	0.8906	-1.9797	3.761	0.8492	folivore-omnivore	0.0535	0.0273	0.0797	0	hardobjectfeeder-frugivore	0.0237	0.0181	0.0292	0	folivore-frugivore	69.5812	55.8254	83.3371	0	folivore-frugivore	20.2235	15.2182	25.2288	0
Platyrrhine	2000	unsmoothed	EEC	hardobjectfeeder-frugivore	25.7182	14.0796	37.3568	0	folivore-omnivore	4.7625	-6.55	16.075	0.6903	hardobjectfeeder-frugivore	0.0303	0.0163	0.0443	0	folivore-omnivore	0.0082	-0.0021	0.0186	0.1678	omnivore-hardobjectfeeder	21.3234	5.8683	36.7785	0.0027	omnivore-hardobjectfeeder	9.0424	3.4881	14.5968	0.0003
Platyrrhine	2000	unsmoothed	EEC	folivore-hardobjectfeeder	35.3898	18.7729	52.0067	0	folivore-frugivore	9.9781	1.3919	18.5644	0.0159	omnivore-hardobjectfeeder	0.0479	0.0258	0.07	0	omnivore-frugivore	0.0147	0.006	0.0234	0.0001	omnivore-frugivore	31.4482	15.993	46.9033	0	omnivore-frugivore	11.7182	6.1639	17.2725	0
Platyrrhine	2000	unsmoothed	EEC	omnivore-hardobjectfeeder	52.413	34.0108	70.8151	0	folivore-hardobjectfeeder	17.1188	8.5325	25.705	0	folivore-hardobjectfeeder	0.1025	0.0826	0.1225	0	omnivore-hardobjectfeeder	0.0393	0.0306	0.048	0	folivore-omnivore	101.891	83.5041	120.278	0	folivore-omnivore	31.9716	25.3636	38.5796	0
Platyrrhine	2000	unsmoothed	EEC	folivore-frugivore	9.6716	-6.9453	26.2885	0.4289	omnivore-frugivore	5.2156	-4.2931	14.7244	0.4818	omnivore-frugivore	0.0176	-0.0044	0.0397	0.1643	folivore-frugivore	0.0065	-0.0013	0.0144	0.1389	hardobjectfeeder-frugivore	10.1248	0.3501	19.8995	0.0394	hardobjectfeeder-frugivore	2.6758	-0.8371	6.1886	0.1985
Platyrrhine	2000	unsmoothed	EEC	omnivore-frugivore	26.6948	8.2926	45.0969	0.0015	omnivore-hardobjectfeeder	12.3563	2.8475	21.865	0.0054	folivore-frugivore	0.0723	0.0523	0.0922	0	folivore-hardobjectfeeder	0.0311	0.0232	0.039	0	folivore-hardobjectfeeder	80.5677	66.6119	94.5234	0	folivore-hardobjectfeeder	22.9292	17.9137	27.9447	0
Platyrrhine	2000	unsmoothed	EEC	folivore-omnivore	17.0232	-4.8698	38.9163	0.1834	hardobjectfeeder-frugivore	7.1406	1.1268	13.1545	0.0131	folivore-omnivore	0.0546	0.0283	0.0809	0	hardobjectfeeder-frugivore	0.0246	0.0191	0.0301	0	folivore-frugivore	70.4429	56.4871	84.3987	0	folivore-frugivore	20.2534	15.2379	25.2689	0
Platyrrhine	5000	unsmoothed	EEC	folivore-hardobjectfeeder	9.2283	-26.5142	44.9708	0.9064	folivore-omnivore	12.2163	-17.6706	42.1033	0.7096	hardobjectfeeder-frugivore	0.0304	0.0163	0.0444	0	folivore-omnivore	0.0093	-0.0018	0.0203	0.1324	omnivore-hardobjectfeeder	21.656	5.9866	37.3254	0.0027	omnivore-hardobjectfeeder	9.0638	3.4992	14.6284	0.0003
Platyrrhine	5000	unsmoothed	EEC	hardobjectfeeder-frugivore	24.2934	-0.7408	49.3276	0.0606	folivore-frugivore	43.3632	20.6789	66.0476	0	omnivore-hardobjectfeeder	0.0464	0.0242	0.0686	0	omnivore-frugivore	0.0132	0.0039	0.0225	0.0019	omnivore-frugivore	31.937	16.2676	47.6064	0	omnivore-frugivore	11.7488	6.1842	17.3134	0
Platyrrhine	5000	unsmoothed	EEC	omnivore-hardobjectfeeder	37.8243	-1.7582	77.4069	0.0665	folivore-hardobjectfeeder	66.6163	43.932	89.3007	0	folivore-hardobjectfeeder	0.1018	0.0817	0.1218	0	omnivore-hardobjectfeeder	0.037	0.0278	0.0463	0	folivore-omnivore	103.084	84.442	121.726	0	folivore-omnivore	32.0392	25.419	38.6594	0
Platyrrhine	5000	unsmoothed	EEC	folivore-frugivore	15.065	-20.6775	50.8075	0.6895	omnivore-frugivore	31.1469	6.0254	56.2683	0.0087	omnivore-frugivore	0.016	-0.0062	0.0383	0.2403	folivore-frugivore	0.0039	-0.0044	0.0123	0.6102	hardobjectfeeder-frugivore	10.281	0.3708	20.1912	0.0389	hardobjectfeeder-frugivore	2.685	-0.8344	6.2044	0.1973
Platyrrhine	5000	unsmoothed	EEC	folivore-omnivore	28.596	-18.4953	75.6873	0.3908	omnivore-hardobjectfeeder	54.4	29.2785	79.5215	0	folivore-frugivore	0.0714	0.0513	0.0915	0	folivore-hardobjectfeeder	0.0278	0.0194	0.0361	0	folivore-hardobjectfeeder	81.4279	67.2786	95.5772	0	folivore-hardobjectfeeder	22.9754	17.9507	28.0002	0
Platyrrhine	5000	unsmoothed	EEC	omnivore-frugivore	13.531	-26.0516	53.1135	0.8083	hardobjectfeeder-frugivore	23.2531	7.3649	39.1413	0.0013	folivore-omnivore	0.0554	0.0289	0.0818	0	hardobjectfeeder-frugivore	0.0238	0.018	0.0297	0	folivore-frugivore	71.1469	56.9976	85.2962	0	folivore-frugivore	20.2904	15.2657	25.3152	0
Platyrrhine	10000	unsmoothed	EEC	folivore-omnivore	51.5395	-40.5901	143.669	0.4643	folivore-omnivore	36.6442	-23.7881	97.0765	0.3921	hardobjectfeeder-frugivore	0.0306	0.0165	0.0448	0	omnivore-frugivore	0.0102	0.0007	0.0197	0.0299	omnivore-hardobjectfeeder	21.9929	6.1548	37.8309	0.0025	omnivore-hardobjectfeeder	9.0822	3.509	14.6553	0.0003
Platyrrhine	10000	unsmoothed	EEC	folivore-hardobjectfeeder	75.5837	5.657	145.51	0.0288	folivore-frugivore	127.894	82.0259	173.763	0	omnivore-hardobjectfeeder	0.0444	0.022	0.0668	0	folivore-omnivore	0.0107	-0.0006	0.022	0.0695	omnivore-frugivore	32.4191	16.5811	48.2572	0	omnivore-frugivore	11.7737	6.2006	17.3468	0
Platyrrhine	10000	unsmoothed	EEC	folivore-frugivore	97.5659	27.6392	167.493	0.0024	folivore-hardobjectfeeder	171.11	125.242	216.978	0	folivore-hardobjectfeeder	0.0992	0.079	0.1194	0	omnivore-hardobjectfeeder	0.0338	0.0243	0.0433	0	folivore-omnivore	103.792	84.9494	122.634	0	folivore-omnivore	32.0873	25.457	38.7176	0
Platyrrhine	10000	unsmoothed	EEC	omnivore-hardobjectfeeder	24.0442	-53.3952	101.484	0.849	omnivore-frugivore	91.25	40.4537	142.046	0.0001	omnivore-frugivore	0.0138	-0.0086	0.0362	0.378	folivore-frugivore	0.0005	-0.0081	0.0091	0.9987	hardobjectfeeder-frugivore	10.4263	0.4094	20.4431	0.038	hardobjectfeeder-frugivore	2.6915	-0.8332	6.2163	0.1967
Platyrrhine	10000	unsmoothed	EEC	omnivore-frugivore	46.0265	-31.4129	123.466	0.4101	omnivore-hardobjectfeeder	134.466	83.6693	185.262	0	folivore-frugivore	0.0686	0.0484	0.0888	0	hardobjectfeeder-frugivore	0.0236	0.0176	0.0296	0	folivore-hardobjectfeeder	81.799	67.4975	96.1006	0	folivore-hardobjectfeeder	23.0051	17.9727	28.0376	0
Platyrrhine	10000	unsmoothed	EEC	hardobjectfeeder-frugivore	21.9823	-26.9947	70.9592	0.6453	hardobjectfeeder-frugivore	43.2156	11.0892	75.342	0.0037	folivore-omnivore	0.0548	0.0282	0.0814	0	folivore-hardobjectfeeder	0.0231	0.0146	0.0317	0	folivore-frugivore	71.3728	57.0713	85.6743	0	folivore-frugivore	20.3136	15.2811	25.3461	0
Platyrrhine	20000	unsmoothed	EEC	folivore-omnivore	176.774	-49.6508	403.198	0.1804	folivore-omnivore	121.555	-21.2386	264.348	0.1237	hardobjectfeeder-frugivore	0.0305	0.0162	0.0448	0	omnivore-frugivore	0.006	-0.0043	0.0163	0.4291	omnivore-hardobjectfeeder	22.5885	6.6054	38.5717	0.002	omnivore-hardobjectfeeder	9.1006	3.5187	14.6825	0.0003
Platyrrhine	20000	unsmoothed	EEC	folivore-frugivore	417.689	245.832	589.546	0	folivore-frugivore	387.867	279.487	496.248	0	omnivore-hardobjectfeeder	0.0402	0.0176	0.0629	0.0001	folivore-omnivore	0.0138	0.0015	0.0261	0.0211	omnivore-frugivore	33.1043	17.1211	49.0874	0	omnivore-frugivore	11.7945	6.2127	17.3764	0
Platyrrhine	20000	unsmoothed	EEC	folivore-hardobjectfeeder	440.315	268.458	612.172	0	folivore-hardobjectfeeder	440.802	332.421	549.182	0	folivore-hardobjectfeeder	0.0933	0.0728	0.1138	0	omnivore-hardobjectfeeder	0.028	0.0177	0.0383	0	folivore-omnivore	104.615	85.6002	123.63	0	folivore-omnivore	32.1275	25.4867	38.7682	0
Platyrrhine	20000	unsmoothed	EEC	omnivore-frugivore	240.915	50.5946	431.236	0.0071	omnivore-frugivore	266.312	146.288	386.337	0	omnivore-frugivore	0.0098	-0.0129	0.0324	0.6753	folivore-frugivore	0.0078	-0.0015	0.0171	0.134	hardobjectfeeder-frugivore	10.5157	0.4071	20.6244	0.0382	hardobjectfeeder-frugivore	2.6939	-0.8364	6.2242	0.1972
Platyrrhine	20000	unsmoothed	EEC	omnivore-hardobjectfeeder	263.541	73.2202	453.862	0.0026	omnivore-hardobjectfeeder	319.247	199.222	439.272	0	folivore-frugivore	0.0628	0.0424	0.0833	0	hardobjectfeeder-frugivore	0.022	0.0155	0.0285	0	folivore-hardobjectfeeder	82.0268	67.5943	96.4594	0	folivore-hardobjectfeeder	23.0269	17.9865	28.0672	0
Platyrrhine	20000	unsmoothed	EEC	hardobjectfeeder-frugivore	22.6256	-97.7438	142.995	0.9609	hardobjectfeeder-frugivore	52.9344	-22.976	128.845	0.2691	folivore-omnivore	0.0531	0.0261	0.08	0	folivore-hardobjectfeeder	0.0142	0.0049	0.0235	0.0007	folivore-frugivore	71.5111	57.0785	85.9437	0	folivore-frugivore	20.3329	15.2926	25.3733	0
Platyrrhine	50000	unsmoothed	EEC	folivore-omnivore	979.694	516.678	1442.71	0	folivore-omnivore	759.306	425.463	1093.15	0	hardobjectfeeder-frugivore	0.0264	0.0123	0.0406	0	omnivore-frugivore	0.006	-0.0046	0.0166	0.4475	omnivore-hardobjectfeeder	23.729	7.3638	40.0941	0.0015	omnivore-hardobjectfeeder	9.1165	3.5235	14.7095	0.0003
Platyrrhine	50000	unsmoothed	EEC	folivore-frugivore	1563.94	1212.51	1915.38	0	folivore-frugivore	1188.72	935.337	1442.11	0	omnivore-hardobjectfeeder	0.0362	0.0138	0.0586	0.0003	omnivore-hardobjectfeeder	0.0211	0.0105	0.0317	0	omnivore-frugivore	34.1533	17.7881	50.5184	0	omnivore-frugivore	11.8143	6.2213	17.4073	0
Platyrrhine	50000	unsmoothed	EEC	folivore-hardobjectfeeder	1717.85	1366.42	2069.28	0	folivore-hardobjectfeeder	1610.93	1357.54	1864.32	0	folivore-hardobjectfeeder	0.0814	0.0612	0.1016	0	folivore-omnivore	0.0226	0.01	0.0352	0.0001	folivore-omnivore	106.277	86.8078	125.747	0	folivore-omnivore	32.1735	25.5195	38.8275	0
Platyrrhine	50000	unsmoothed	EEC	omnivore-frugivore	584.251	195.063	973.438	0.0009	omnivore-frugivore	429.419	148.808	710.029	0.0007	omnivore-frugivore	0.0098	-0.0126	0.0322	0.6636	hardobjectfeeder-frugivore	0.015	0.0083	0.0217	0	hardobjectfeeder-frugivore	10.4243	0.0741	20.7745	0.0477	hardobjectfeeder-frugivore	2.6978	-0.8395	6.2351	0.1976
Platyrrhine	50000	unsmoothed	EEC	omnivore-hardobjectfeeder	738.154	348.966	1127.34	0	omnivore-hardobjectfeeder	851.622	571.011	1132.23	0	folivore-frugivore	0.055	0.0347	0.0752	0	folivore-frugivore	0.0165	0.007	0.0261	0.0001	folivore-hardobjectfeeder	82.5484	67.7709	97.3258	0	folivore-hardobjectfeeder	23.057	18.0066	28.1074	0
Platyrrhine	50000	unsmoothed	EEC	hardobjectfeeder-frugivore	153.903	-92.2408	400.047	0.3645	hardobjectfeeder-frugivore	422.203	244.729	599.677	0	folivore-omnivore	0.0452	0.0185	0.0718	0.0001	folivore-hardobjectfeeder	0.0015	-0.0081	0.0111	0.977	folivore-frugivore	72.1241	57.3466	86.9015	0	folivore-frugivore	20.3592	15.3088	25.4096	0
Platyrrhine	100000	unsmoothed	EEC	folivore-omnivore	1398.63	398.531	2398.74	0.0023	folivore-frugivore	896.87	463.286	1330.45	0	hardobjectfeeder-frugivore	0.0286	0.0146	0.0426	0	omnivore-frugivore	0.01	0.0005	0.0195	0.0351	omnivore-hardobjectfeeder	23.8409	6.7282	40.9535	0.0024	omnivore-hardobjectfeeder	9.1298	3.53	14.7297	0.0003
Platyrrhine	100000	unsmoothed	EEC	folivore-frugivore	2831.7	2072.61	3590.78	0	folivore-hardobjectfeeder	1044.76	611.179	1478.35	0	omnivore-hardobjectfeeder	0.0439	0.0218	0.0661	0	folivore-omnivore	0.0242	0.0129	0.0355	0	omnivore-frugivore	34.9305	17.8179	52.0432	0	omnivore-frugivore	11.8267	6.2269	17.4265	0
Platyrrhine	100000	unsmoothed	EEC	folivore-hardobjectfeeder	3162.99	2403.91	3922.07	0	folivore-omnivore	1360.76	789.503	1932.01	0	folivore-hardobjectfeeder	0.0884	0.0684	0.1084	0	omnivore-hardobjectfeeder	0.0249	0.0154	0.0343	0	folivore-omnivore	109.308	88.9488	129.667	0	folivore-omnivore	32.2026	25.5405	38.8647	0
Platyrrhine	100000	unsmoothed	EEC	omnivore-frugivore	1433.06	592.427	2273.7	0.0001	hardobjectfeeder-frugivore	147.894	-155.791	451.578	0.5824	omnivore-frugivore	0.0154	-0.0068	0.0375	0.2731	folivore-frugivore	0.0142	0.0056	0.0228	0.0002	hardobjectfeeder-frugivore	11.0897	0.2667	21.9127	0.0424	hardobjectfeeder-frugivore	2.6969	-0.8448	6.2385	0.1988
Platyrrhine	100000	unsmoothed	EEC	omnivore-hardobjectfeeder	1764.36	923.723	2604.99	0	omnivore-frugivore	463.887	-16.2797	944.055	0.0623	folivore-frugivore	0.0599	0.0399	0.0799	0	hardobjectfeeder-frugivore	0.0149	0.0089	0.0209	0	folivore-hardobjectfeeder	85.4668	70.0144	100.919	0	folivore-hardobjectfeeder	23.0727	18.0162	28.1293	0
Platyrrhine	100000	unsmoothed	EEC	hardobjectfeeder-frugivore	331.295	-200.369	862.96	0.3676	omnivore-hardobjectfeeder	315.994	-164.173	796.161	0.319	folivore-omnivore	0.0445	0.0181	0.0708	0.0002	folivore-hardobjectfeeder	0.0007	-0.0079	0.0092	0.997	folivore-frugivore	74.3772	58.9247	89.8296	0	folivore-frugivore	20.3759	15.3193	25.4325	0
Platyrrhine	100	smoothed	BCO	omnivore-hardobjectfeeder	0.0746	-6.8825	7.0318	1	omnivore-hardobjectfeeder	0.1219	-0.4212	0.6649	0.936	hardobjectfeeder-frugivore	0.0231	-0.008	0.0542	0.2167	NA	NA	NA	NA	NA	omnivore-hardobjectfeeder	11.0052	3.7461	18.2644	0.0008	omnivore-hardobjectfeeder	10.1776	4.0324	16.3228	0.0002
Platyrrhine	100	smoothed	BCO	folivore-hardobjectfeeder	0.6042	-5.678	6.8865	0.9944	hardobjectfeeder-frugivore	0.2625	-0.081	0.606	0.196	omnivore-hardobjectfeeder	0.0844	0.0353	0.1335	0.0001	NA	NA	NA	NA	NA	omnivore-frugivore	14.7933	7.5342	22.0525	0	omnivore-frugivore	12.9263	6.7812	19.0715	0
Platyrrhine	100	smoothed	BCO	hardobjectfeeder-frugivore	1.2025	-3.1976	5.6026	0.8913	folivore-hardobjectfeeder	1.5123	1.0219	2.0026	0	folivore-hardobjectfeeder	0.0988	0.0544	0.1431	0	NA	NA	NA	NA	NA	folivore-omnivore	49.6739	41.0377	58.3101	0	folivore-omnivore	33.1291	25.8181	40.44	0
Platyrrhine	100	smoothed	BCO	folivore-omnivore	0.5296	-7.7474	8.8066	0.9983	omnivore-frugivore	0.1406	-0.4024	0.6837	0.9057	omnivore-frugivore	0.0613	0.0122	0.1104	0.0082	NA	NA	NA	NA	NA	hardobjectfeeder-frugivore	3.7881	-0.803	8.3792	0.1429	hardobjectfeeder-frugivore	2.7487	-1.1378	6.6353	0.2573
Platyrrhine	100	smoothed	BCO	omnivore-frugivore	1.1279	-5.8293	8.085	0.9743	folivore-omnivore	1.3904	0.7443	2.0365	0	folivore-frugivore	0.0757	0.0313	0.12	0.0001	NA	NA	NA	NA	NA	folivore-hardobjectfeeder	38.6686	32.1137	45.2235	0	folivore-hardobjectfeeder	22.9515	17.4024	28.5005	0
Platyrrhine	100	smoothed	BCO	folivore-frugivore	0.5983	-5.684	6.8805	0.9946	folivore-frugivore	1.2498	0.7594	1.7401	0	folivore-omnivore	0.0144	-0.044	0.0728	0.9172	NA	NA	NA	NA	NA	folivore-frugivore	34.8806	28.3257	41.4355	0	folivore-frugivore	20.2027	14.6537	25.7517	0
Platyrrhine	200	smoothed	BCO	omnivore-hardobjectfeeder	4.3747	0.3683	8.3811	0.0266	omnivore-hardobjectfeeder	1.2156	-0.4532	2.8844	0.2332	hardobjectfeeder-frugivore	0.036	0.0101	0.0619	0.0025	NA	NA	NA	NA	NA	omnivore-hardobjectfeeder	11.3893	3.2116	19.5669	0.0024	omnivore-hardobjectfeeder	10.4478	4.2241	16.6714	0.0002
Platyrrhine	200	smoothed	BCO	hardobjectfeeder-frugivore	5.3349	2.801	7.8688	0	folivore-hardobjectfeeder	2.0137	0.5068	3.5206	0.0039	omnivore-hardobjectfeeder	0.0781	0.0371	0.119	0	NA	NA	NA	NA	NA	omnivore-frugivore	16.5268	8.3491	24.7045	0	omnivore-frugivore	13.4113	7.1876	19.6349	0
Platyrrhine	200	smoothed	BCO	folivore-hardobjectfeeder	8.4324	4.8147	12.0501	0	hardobjectfeeder-frugivore	2.375	1.3196	3.4304	0	folivore-hardobjectfeeder	0.1171	0.0801	0.154	0	NA	NA	NA	NA	NA	folivore-omnivore	54.4415	44.7125	64.1705	0	folivore-omnivore	34.6827	27.2784	42.0869	0
Platyrrhine	200	smoothed	BCO	omnivore-frugivore	0.9602	-3.0462	4.9666	0.9234	folivore-omnivore	0.7981	-1.1873	2.7834	0.7202	omnivore-frugivore	0.0421	0.0011	0.083	0.0416	NA	NA	NA	NA	NA	hardobjectfeeder-frugivore	5.1375	-0.0345	10.3096	0.0522	hardobjectfeeder-frugivore	2.9635	-0.9727	6.8997	0.2074
Platyrrhine	200	smoothed	BCO	folivore-omnivore	4.0577	-0.7088	8.8241	0.1237	omnivore-frugivore	1.1594	-0.5094	2.8282	0.2722	folivore-frugivore	0.081	0.0441	0.118	0	NA	NA	NA	NA	NA	folivore-hardobjectfeeder	43.0522	35.6679	50.4366	0	folivore-hardobjectfeeder	24.2349	18.615	29.8548	0
Platyrrhine	200	smoothed	BCO	folivore-frugivore	3.0975	-0.5202	6.7152	0.1204	folivore-frugivore	0.3613	-1.1456	1.8682	0.9233	folivore-omnivore	0.039	-0.0098	0.0877	0.1635	NA	NA	NA	NA	NA	folivore-frugivore	37.9147	30.5303	45.299	0	folivore-frugivore	21.2714	15.6515	26.8913	0
Platyrrhine	500	smoothed	BCO	hardobjectfeeder-frugivore	13.5646	10.0166	17.1126	0	omnivore-hardobjectfeeder	1.9875	-0.6638	4.6388	0.2107	hardobjectfeeder-frugivore	0.0525	0.0284	0.0766	0	NA	NA	NA	NA	NA	omnivore-hardobjectfeeder	11.4094	2.448	20.3707	0.0067	omnivore-hardobjectfeeder	9.5603	3.711	15.4095	0.0003
Platyrrhine	500	smoothed	BCO	omnivore-hardobjectfeeder	20.2443	14.6344	25.8542	0	hardobjectfeeder-frugivore	3.8031	2.1263	5.48	0	omnivore-hardobjectfeeder	0.0998	0.0616	0.1379	0	NA	NA	NA	NA	NA	omnivore-frugivore	18.1215	9.1602	27.0828	0	omnivore-frugivore	12.5098	6.6605	18.359	0
Platyrrhine	500	smoothed	BCO	folivore-hardobjectfeeder	24.6129	19.5472	29.6785	0	folivore-hardobjectfeeder	5.2894	2.8953	7.6835	0	folivore-hardobjectfeeder	0.1319	0.0974	0.1663	0	NA	NA	NA	NA	NA	folivore-omnivore	61.2879	50.6266	71.9492	0	folivore-omnivore	33.4785	26.5197	40.4374	0
Platyrrhine	500	smoothed	BCO	omnivore-frugivore	6.6797	1.0698	12.2896	0.0128	omnivore-frugivore	1.8156	-0.8357	4.4669	0.2845	omnivore-frugivore	0.0473	0.0091	0.0854	0.0087	NA	NA	NA	NA	NA	hardobjectfeeder-frugivore	6.7121	1.0445	12.3798	0.0134	hardobjectfeeder-frugivore	2.9495	-0.7499	6.6489	0.1657
Platyrrhine	500	smoothed	BCO	folivore-frugivore	11.0483	5.9826	16.1139	0	folivore-omnivore	3.3019	0.1477	6.4562	0.0365	folivore-frugivore	0.0794	0.0449	0.1138	0	NA	NA	NA	NA	NA	folivore-hardobjectfeeder	49.8785	41.7866	57.9705	0	folivore-hardobjectfeeder	23.9183	18.6365	29.2	0
Platyrrhine	500	smoothed	BCO	folivore-omnivore	4.3686	-2.3055	11.0427	0.3237	folivore-frugivore	1.4863	-0.9078	3.8804	0.3709	folivore-omnivore	0.0321	-0.0133	0.0775	0.257	NA	NA	NA	NA	NA	folivore-frugivore	43.1664	35.0744	51.2584	0	folivore-frugivore	20.9688	15.687	26.2505	0
Platyrrhine	1000	smoothed	BCO	hardobjectfeeder-frugivore	18.4704	13.7852	23.1556	0	omnivore-hardobjectfeeder	3.9156	0.8355	6.9958	0.0068	hardobjectfeeder-frugivore	0.059	0.0353	0.0828	0	NA	NA	NA	NA	NA	omnivore-hardobjectfeeder	11.2769	1.8189	20.7349	0.0126	omnivore-hardobjectfeeder	9.1323	3.4825	14.7821	0.0003
Platyrrhine	1000	smoothed	BCO	omnivore-hardobjectfeeder	38.9921	31.5841	46.4	0	hardobjectfeeder-frugivore	4.5625	2.6144	6.5106	0	omnivore-hardobjectfeeder	0.1182	0.0806	0.1558	0	NA	NA	NA	NA	NA	omnivore-frugivore	18.7279	9.2699	28.1858	0	omnivore-frugivore	12.0409	6.3911	17.6907	0
Platyrrhine	1000	smoothed	BCO	folivore-hardobjectfeeder	40.6826	33.9933	47.3719	0	folivore-hardobjectfeeder	7.1849	4.4035	9.9662	0	folivore-hardobjectfeeder	0.1514	0.1174	0.1853	0	NA	NA	NA	NA	NA	folivore-omnivore	66.1921	54.94	77.4443	0	folivore-omnivore	32.2598	25.5382	38.9814	0
Platyrrhine	1000	smoothed	BCO	omnivore-frugivore	20.5217	13.1137	27.9296	0	omnivore-frugivore	0.6469	-2.4333	3.727	0.9467	omnivore-frugivore	0.0592	0.0216	0.0968	0.0005	NA	NA	NA	NA	NA	hardobjectfeeder-frugivore	7.4509	1.4692	13.4327	0.0083	hardobjectfeeder-frugivore	2.9085	-0.6647	6.4818	0.1517
Platyrrhine	1000	smoothed	BCO	folivore-frugivore	22.2122	15.5229	28.9015	0	folivore-omnivore	3.2692	-0.3952	6.9337	0.0979	folivore-frugivore	0.0923	0.0584	0.1263	0	NA	NA	NA	NA	NA	folivore-hardobjectfeeder	54.9152	46.3748	63.4556	0	folivore-hardobjectfeeder	23.1275	18.0258	28.2292	0
Platyrrhine	1000	smoothed	BCO	folivore-omnivore	1.6905	-7.1227	10.5037	0.9586	folivore-frugivore	2.6224	-0.159	5.4037	0.0721	folivore-omnivore	0.0332	-0.0115	0.0779	0.2189	NA	NA	NA	NA	NA	folivore-frugivore	47.4643	38.9239	56.0047	0	folivore-frugivore	20.219	15.1172	25.3207	0
Platyrrhine	2000	smoothed	BCO	hardobjectfeeder-frugivore	22.9531	16.7813	29.1248	0	omnivore-hardobjectfeeder	1.6844	-2.8981	6.2669	0.7721	hardobjectfeeder-frugivore	0.0628	0.0385	0.087	0	NA	NA	NA	NA	NA	omnivore-hardobjectfeeder	11.2926	1.6412	20.944	0.015	omnivore-hardobjectfeeder	8.9514	3.4138	14.489	0.0003
Platyrrhine	2000	smoothed	BCO	omnivore-hardobjectfeeder	46.458	36.6995	56.2165	0	folivore-hardobjectfeeder	3.7834	-0.3545	7.9214	0.0858	omnivore-hardobjectfeeder	0.1227	0.0844	0.161	0	NA	NA	NA	NA	NA	omnivore-frugivore	19.0078	9.3564	28.6592	0	omnivore-frugivore	11.7668	6.2292	17.3043	0
Platyrrhine	2000	smoothed	BCO	folivore-hardobjectfeeder	46.9448	38.133	55.7566	0	hardobjectfeeder-frugivore	4.3937	1.4955	7.292	0.0008	folivore-hardobjectfeeder	0.1645	0.1299	0.1992	0	NA	NA	NA	NA	NA	folivore-omnivore	68.3258	56.8435	79.808	0	folivore-omnivore	31.2613	24.6732	37.8493	0
Platyrrhine	2000	smoothed	BCO	omnivore-frugivore	23.5049	13.7465	33.2634	0	folivore-omnivore	2.099	-3.3528	7.5509	0.7462	omnivore-frugivore	0.0599	0.0216	0.0982	0.0005	NA	NA	NA	NA	NA	hardobjectfeeder-frugivore	7.7152	1.6111	13.8193	0.0072	hardobjectfeeder-frugivore	2.8154	-0.6869	6.3176	0.16
Platyrrhine	2000	smoothed	BCO	folivore-frugivore	23.9918	15.18	32.8035	0	omnivore-frugivore	2.7094	-1.8731	7.2919	0.4148	folivore-frugivore	0.1018	0.0671	0.1364	0	NA	NA	NA	NA	NA	folivore-hardobjectfeeder	57.0332	48.3181	65.7482	0	folivore-hardobjectfeeder	22.3099	17.3095	27.3102	0
Platyrrhine	2000	smoothed	BCO	folivore-omnivore	0.4868	-11.1228	12.0964	0.9995	folivore-frugivore	0.6103	-3.5276	4.7483	0.9804	folivore-omnivore	0.0419	-0.0037	0.0875	0.084	NA	NA	NA	NA	NA	folivore-frugivore	49.318	40.6029	58.033	0	folivore-frugivore	19.4945	14.4941	24.4949	0
Platyrrhine	5000	smoothed	BCO	hardobjectfeeder-frugivore	27.7725	15.4067	40.1383	0	folivore-omnivore	2.2462	-9.2637	13.756	0.9565	hardobjectfeeder-frugivore	0.0639	0.0398	0.088	0	NA	NA	NA	NA	NA	omnivore-hardobjectfeeder	11.3852	1.7232	21.0472	0.0141	omnivore-hardobjectfeeder	8.8652	3.409	14.3215	0.0003
Platyrrhine	5000	smoothed	BCO	folivore-hardobjectfeeder	35.0296	17.3743	52.6848	0	omnivore-frugivore	8.3031	-1.3715	17.9777	0.119	omnivore-hardobjectfeeder	0.1226	0.0845	0.1607	0	NA	NA	NA	NA	NA	omnivore-frugivore	19.139	9.477	28.801	0	omnivore-frugivore	11.6111	6.1549	17.0674	0
Platyrrhine	5000	smoothed	BCO	omnivore-hardobjectfeeder	47.3628	27.8107	66.9149	0	omnivore-hardobjectfeeder	10.5344	0.8598	20.209	0.0272	folivore-hardobjectfeeder	0.1642	0.1298	0.1986	0	NA	NA	NA	NA	NA	folivore-omnivore	68.4793	56.9844	79.9742	0	folivore-omnivore	30.7543	24.263	37.2456	0
Platyrrhine	5000	smoothed	BCO	folivore-frugivore	7.257	-10.3982	24.9123	0.706	folivore-frugivore	6.057	-2.6791	14.793	0.2739	omnivore-frugivore	0.0587	0.0206	0.0967	0.0006	NA	NA	NA	NA	NA	hardobjectfeeder-frugivore	7.7538	1.643	13.8645	0.0069	hardobjectfeeder-frugivore	2.7459	-0.7049	6.1967	0.167
Platyrrhine	5000	smoothed	BCO	omnivore-frugivore	19.5903	0.0382	39.1424	0.0494	folivore-hardobjectfeeder	8.2882	-0.4478	17.0243	0.0695	folivore-frugivore	0.1003	0.0659	0.1347	0	NA	NA	NA	NA	NA	folivore-hardobjectfeeder	57.0941	48.3694	65.8187	0	folivore-hardobjectfeeder	21.8891	16.9622	26.816	0
Platyrrhine	5000	smoothed	BCO	folivore-omnivore	12.3332	-10.9279	35.5943	0.5114	hardobjectfeeder-frugivore	2.2313	-3.8875	8.35	0.7763	folivore-omnivore	0.0416	-0.0037	0.0869	0.0835	NA	NA	NA	NA	NA	folivore-frugivore	49.3403	40.6157	58.0649	0	folivore-frugivore	19.1432	14.2163	24.0701	0
Platyrrhine	10000	smoothed	BCO	folivore-hardobjectfeeder	2.8739	-32.816	38.5639	0.9967	folivore-omnivore	3.8192	-20.3164	27.9549	0.976	hardobjectfeeder-frugivore	0.0633	0.0393	0.0872	0	NA	NA	NA	NA	NA	omnivore-hardobjectfeeder	11.4288	1.7628	21.0947	0.0136	omnivore-hardobjectfeeder	8.8499	3.4254	14.2744	0.0003
Platyrrhine	10000	smoothed	BCO	folivore-frugivore	17.9477	-17.7422	53.6377	0.5562	folivore-frugivore	13.9536	-4.3654	32.2726	0.1985	omnivore-hardobjectfeeder	0.1228	0.0849	0.1607	0	NA	NA	NA	NA	NA	omnivore-frugivore	19.1548	9.4889	28.8208	0	omnivore-frugivore	11.5678	6.1433	16.9923	0
Platyrrhine	10000	smoothed	BCO	folivore-omnivore	39.1716	-7.8505	86.1937	0.1368	folivore-hardobjectfeeder	32.9786	14.6596	51.2976	0	folivore-hardobjectfeeder	0.1618	0.1276	0.196	0	NA	NA	NA	NA	NA	folivore-omnivore	68.1711	56.6716	79.6707	0	folivore-omnivore	30.6109	24.1574	37.0644	0
Platyrrhine	10000	smoothed	BCO	hardobjectfeeder-frugivore	15.0738	-9.9236	40.0712	0.3971	omnivore-frugivore	10.1344	-10.1528	30.4215	0.5617	omnivore-frugivore	0.0595	0.0217	0.0974	0.0005	NA	NA	NA	NA	NA	hardobjectfeeder-frugivore	7.726	1.6128	13.8393	0.0072	hardobjectfeeder-frugivore	2.7179	-0.7128	6.1486	0.1701
Platyrrhine	10000	smoothed	BCO	omnivore-hardobjectfeeder	36.2977	-3.2266	75.822	0.0837	omnivore-hardobjectfeeder	29.1594	8.8722	49.4465	0.0016	folivore-frugivore	0.0985	0.0643	0.1327	0	NA	NA	NA	NA	NA	folivore-hardobjectfeeder	56.7424	48.0141	65.4706	0	folivore-hardobjectfeeder	21.761	16.8628	26.6592	0
Platyrrhine	10000	smoothed	BCO	omnivore-frugivore	21.2239	-18.3004	60.7482	0.5003	hardobjectfeeder-frugivore	19.025	6.1943	31.8557	0.0011	folivore-omnivore	0.039	-0.0061	0.084	0.1144	NA	NA	NA	NA	NA	folivore-frugivore	49.0163	40.2881	57.7445	0	folivore-frugivore	19.0431	14.1449	23.9413	0
Platyrrhine	20000	smoothed	BCO	folivore-frugivore	20.2698	-40.6889	81.2286	0.8209	folivore-omnivore	4.6625	-42.8793	52.2043	0.9941	hardobjectfeeder-frugivore	0.0622	0.0383	0.0862	0	NA	NA	NA	NA	NA	omnivore-hardobjectfeeder	11.4784	1.8016	21.1552	0.0132	omnivore-hardobjectfeeder	8.8544	3.4416	14.2673	0.0003
Platyrrhine	20000	smoothed	BCO	folivore-hardobjectfeeder	27.9655	-32.9933	88.9243	0.629	folivore-frugivore	12.9906	-23.0938	49.075	0.783	omnivore-hardobjectfeeder	0.1217	0.0839	0.1595	0	NA	NA	NA	NA	NA	omnivore-frugivore	19.1539	9.4771	28.8307	0	omnivore-frugivore	11.5541	6.1413	16.9669	0
Platyrrhine	20000	smoothed	BCO	folivore-omnivore	59.3426	-20.9716	139.657	0.2219	folivore-hardobjectfeeder	62.2344	26.15	98.3188	0.0001	folivore-hardobjectfeeder	0.1608	0.1266	0.195	0	NA	NA	NA	NA	NA	folivore-omnivore	68.0274	56.5149	79.5399	0	folivore-omnivore	30.5474	24.1078	36.9871	0
Platyrrhine	20000	smoothed	BCO	hardobjectfeeder-frugivore	7.6957	-35.0001	50.3915	0.9653	omnivore-frugivore	8.3281	-31.6331	48.2893	0.9478	omnivore-frugivore	0.0595	0.0216	0.0973	0.0005	NA	NA	NA	NA	NA	hardobjectfeeder-frugivore	7.6755	1.5554	13.7957	0.0078	hardobjectfeeder-frugivore	2.6997	-0.7237	6.123	0.1733
Platyrrhine	20000	smoothed	BCO	omnivore-frugivore	39.0728	-28.4352	106.581	0.434	omnivore-hardobjectfeeder	57.5719	17.6107	97.5331	0.0016	folivore-frugivore	0.0986	0.0644	0.1328	0	NA	NA	NA	NA	NA	folivore-hardobjectfeeder	56.549	47.811	65.287	0	folivore-hardobjectfeeder	21.693	16.8053	26.5807	0
Platyrrhine	20000	smoothed	BCO	omnivore-hardobjectfeeder	31.3771	-36.1309	98.8851	0.6191	hardobjectfeeder-frugivore	49.2438	23.9701	74.5174	0	folivore-omnivore	0.0391	-0.0059	0.0841	0.1121	NA	NA	NA	NA	NA	folivore-frugivore	48.8735	40.1355	57.6115	0	folivore-frugivore	18.9933	14.1056	23.881	0
Platyrrhine	50000	smoothed	BCO	folivore-frugivore	17.4993	-82.8651	117.864	0.9684	folivore-omnivore	21.7798	-64.6971	108.257	0.9124	hardobjectfeeder-frugivore	0.061	0.037	0.0849	0	NA	NA	NA	NA	NA	omnivore-hardobjectfeeder	11.5463	1.8854	21.2072	0.0124	omnivore-hardobjectfeeder	8.859	3.4466	14.2715	0.0003
Platyrrhine	50000	smoothed	BCO	folivore-omnivore	29.9832	-102.249	162.215	0.9341	omnivore-frugivore	34.5281	-38.1599	107.216	0.6022	omnivore-hardobjectfeeder	0.1195	0.0816	0.1575	0	NA	NA	NA	NA	NA	omnivore-frugivore	19.15	9.489	28.8109	0	omnivore-frugivore	11.5559	6.1435	16.9684	0
Platyrrhine	50000	smoothed	BCO	folivore-hardobjectfeeder	46.6107	-53.7537	146.975	0.6197	omnivore-hardobjectfeeder	126.128	53.4401	198.816	0.0001	folivore-hardobjectfeeder	0.1589	0.1246	0.1931	0	NA	NA	NA	NA	NA	folivore-omnivore	67.8559	56.3623	79.3494	0	folivore-omnivore	30.5428	24.1036	36.982	0
Platyrrhine	50000	smoothed	BCO	omnivore-frugivore	12.4839	-98.6632	123.631	0.9911	folivore-frugivore	12.7483	-52.888	78.3846	0.9571	omnivore-frugivore	0.0586	0.0207	0.0965	0.0006	NA	NA	NA	NA	NA	hardobjectfeeder-frugivore	7.6037	1.4936	13.7138	0.0084	hardobjectfeeder-frugivore	2.6969	-0.7263	6.12	0.174
Platyrrhine	50000	smoothed	BCO	hardobjectfeeder-frugivore	29.1114	-41.1842	99.407	0.7012	folivore-hardobjectfeeder	104.348	38.712	169.985	0.0004	folivore-frugivore	0.0979	0.0637	0.1322	0	NA	NA	NA	NA	NA	folivore-hardobjectfeeder	56.3096	47.5859	65.0333	0	folivore-hardobjectfeeder	21.6838	16.7964	26.5711	0
Platyrrhine	50000	smoothed	BCO	omnivore-hardobjectfeeder	16.6275	-94.5197	127.775	0.9796	hardobjectfeeder-frugivore	91.6	45.6281	137.572	0	folivore-omnivore	0.0393	-0.0058	0.0844	0.1102	NA	NA	NA	NA	NA	folivore-frugivore	48.7059	39.9822	57.4296	0	folivore-frugivore	18.9869	14.0995	23.8743	0
Platyrrhine	100000	smoothed	BCO	folivore-omnivore	48.4008	-129.556	226.358	0.8926	folivore-omnivore	35.0894	-92.779	162.958	0.8901	hardobjectfeeder-frugivore	0.0602	0.0362	0.0842	0	NA	NA	NA	NA	NA	omnivore-hardobjectfeeder	11.6173	1.9598	21.2747	0.0116	omnivore-hardobjectfeeder	8.8637	3.4496	14.2778	0.0003
Platyrrhine	100000	smoothed	BCO	folivore-frugivore	83.4956	-51.5747	218.566	0.3747	omnivore-frugivore	69.2187	-38.2608	176.698	0.3381	omnivore-hardobjectfeeder	0.1181	0.0802	0.156	0	NA	NA	NA	NA	NA	omnivore-frugivore	19.1874	9.53	28.8449	0	omnivore-frugivore	11.5611	6.147	16.9752	0
Platyrrhine	100000	smoothed	BCO	folivore-hardobjectfeeder	137.07	1.9992	272.14	0.0453	omnivore-hardobjectfeeder	229.925	122.445	337.405	0	folivore-hardobjectfeeder	0.1571	0.1229	0.1913	0	NA	NA	NA	NA	NA	folivore-omnivore	67.8134	56.3239	79.3028	0	folivore-omnivore	30.545	24.1038	36.9862	0
Platyrrhine	100000	smoothed	BCO	omnivore-frugivore	35.0947	-114.487	184.677	0.9277	folivore-frugivore	34.1293	-62.9233	131.182	0.7948	omnivore-frugivore	0.0579	0.02	0.0958	0.0007	NA	NA	NA	NA	NA	hardobjectfeeder-frugivore	7.5701	1.4622	13.6781	0.0087	hardobjectfeeder-frugivore	2.6974	-0.7268	6.1216	0.174
Platyrrhine	100000	smoothed	BCO	omnivore-hardobjectfeeder	88.6687	-60.913	238.25	0.4125	folivore-hardobjectfeeder	194.836	97.783	291.888	0	folivore-frugivore	0.0969	0.0627	0.1311	0	NA	NA	NA	NA	NA	folivore-hardobjectfeeder	56.1961	47.4756	64.9166	0	folivore-hardobjectfeeder	21.6813	16.7924	26.5702	0
Platyrrhine	100000	smoothed	BCO	hardobjectfeeder-frugivore	53.5739	-41.0299	148.178	0.4535	hardobjectfeeder-frugivore	160.706	92.7302	228.682	0	folivore-omnivore	0.039	-0.0061	0.0841	0.1148	NA	NA	NA	NA	NA	folivore-frugivore	48.6259	39.9054	57.3465	0	folivore-frugivore	18.9839	14.095	23.8728	0
Platyrrhine	100	unsmoothed	BCO	hardobjectfeeder-frugivore	10.7525	8.1517	13.3532	0	omnivore-hardobjectfeeder	1.1406	-0.114	2.3952	0.0885	hardobjectfeeder-frugivore	0.0606	0.0364	0.0848	0	NA	NA	NA	NA	NA	omnivore-hardobjectfeeder	10.7599	2.1228	19.3971	0.0083	omnivore-hardobjectfeeder	8.6781	3.4401	13.9161	0.0002
Platyrrhine	100	unsmoothed	BCO	omnivore-hardobjectfeeder	19.4415	15.3294	23.5535	0	folivore-hardobjectfeeder	1.3262	0.1933	2.4591	0.0149	omnivore-hardobjectfeeder	0.1236	0.0854	0.1619	0	NA	NA	NA	NA	NA	omnivore-frugivore	17.4941	8.857	26.1313	0	omnivore-frugivore	11.2462	6.0082	16.4842	0
Platyrrhine	100	unsmoothed	BCO	folivore-hardobjectfeeder	19.8295	16.1163	23.5426	0	hardobjectfeeder-frugivore	1.5125	0.719	2.306	0	folivore-hardobjectfeeder	0.1578	0.1232	0.1923	0	NA	NA	NA	NA	NA	folivore-omnivore	62.1126	51.8369	72.3882	0	folivore-omnivore	29.4023	23.1706	35.6339	0
Platyrrhine	100	unsmoothed	BCO	omnivore-frugivore	8.689	4.577	12.8011	0	folivore-omnivore	0.1856	-1.307	1.6782	0.9881	omnivore-frugivore	0.063	0.0248	0.1013	0.0002	NA	NA	NA	NA	NA	hardobjectfeeder-frugivore	6.7342	1.2715	12.1968	0.0092	hardobjectfeeder-frugivore	2.5681	-0.7447	5.8809	0.1856
Platyrrhine	100	unsmoothed	BCO	folivore-frugivore	9.077	5.3639	12.7902	0	omnivore-frugivore	0.3719	-0.8827	1.6265	0.8658	folivore-frugivore	0.0972	0.0626	0.1317	0	NA	NA	NA	NA	NA	folivore-hardobjectfeeder	51.3526	43.5534	59.1519	0	folivore-hardobjectfeeder	20.7242	15.9943	25.4541	0
Platyrrhine	100	unsmoothed	BCO	folivore-omnivore	0.388	-4.5041	5.2801	0.9968	folivore-frugivore	0.1863	-0.9466	1.3192	0.9732	folivore-omnivore	0.0342	-0.0114	0.0797	0.2099	NA	NA	NA	NA	NA	folivore-frugivore	44.6184	36.8192	52.4177	0	folivore-frugivore	18.1561	13.4262	22.886	0
Platyrrhine	200	unsmoothed	BCO	hardobjectfeeder-frugivore	16.5196	12.7069	20.3323	0	omnivore-hardobjectfeeder	1.6187	-0.3998	3.6373	0.1617	hardobjectfeeder-frugivore	0.063	0.0389	0.0872	0	NA	NA	NA	NA	NA	omnivore-hardobjectfeeder	11.1199	1.9094	20.3303	0.0113	omnivore-hardobjectfeeder	8.797	3.4556	14.1383	0.0002
Platyrrhine	200	unsmoothed	BCO	folivore-hardobjectfeeder	27.3744	21.9309	32.8179	0	hardobjectfeeder-frugivore	1.7281	0.4515	3.0048	0.0034	omnivore-hardobjectfeeder	0.1241	0.0859	0.1623	0	NA	NA	NA	NA	NA	omnivore-frugivore	18.425	9.2145	27.6354	0	omnivore-frugivore	11.4337	6.0923	16.775	0
Platyrrhine	200	unsmoothed	BCO	omnivore-hardobjectfeeder	29.5373	23.509	35.5656	0	folivore-hardobjectfeeder	2.2899	0.4672	4.1127	0.0076	folivore-hardobjectfeeder	0.1577	0.1232	0.1922	0	NA	NA	NA	NA	NA	folivore-omnivore	64.9065	53.9488	75.8642	0	folivore-omnivore	30.0266	23.6721	36.3812	0
Platyrrhine	200	unsmoothed	BCO	folivore-frugivore	10.8548	5.4113	16.2983	0	omnivore-frugivore	0.1094	-1.9092	2.128	0.999	omnivore-frugivore	0.0611	0.0229	0.0993	0.0004	NA	NA	NA	NA	NA	hardobjectfeeder-frugivore	7.3051	1.4799	13.1303	0.0078	hardobjectfeeder-frugivore	2.6367	-0.7415	6.0149	0.1806
Platyrrhine	200	unsmoothed	BCO	omnivore-frugivore	13.0177	6.9894	19.046	0	folivore-omnivore	0.6712	-1.7303	3.0727	0.8847	folivore-frugivore	0.0947	0.0602	0.1292	0	NA	NA	NA	NA	NA	folivore-hardobjectfeeder	53.7866	45.4697	62.1035	0	folivore-hardobjectfeeder	21.2297	16.4065	26.0528	0
Platyrrhine	200	unsmoothed	BCO	folivore-omnivore	2.1629	-5.009	9.3348	0.8597	folivore-frugivore	0.5618	-1.261	2.3845	0.8518	folivore-omnivore	0.0336	-0.0118	0.0791	0.2209	NA	NA	NA	NA	NA	folivore-frugivore	46.4816	38.1647	54.7985	0	folivore-frugivore	18.593	13.7698	23.4161	0
Platyrrhine	500	unsmoothed	BCO	hardobjectfeeder-frugivore	18.8674	12.433	25.3018	0	folivore-omnivore	0.1577	-4.8037	5.1191	0.9998	hardobjectfeeder-frugivore	0.0603	0.0363	0.0844	0	NA	NA	NA	NA	NA	omnivore-hardobjectfeeder	11.4686	2.0149	20.9223	0.0108	omnivore-hardobjectfeeder	8.8481	3.4664	14.2298	0.0002
Platyrrhine	500	unsmoothed	BCO	folivore-hardobjectfeeder	30.397	21.2102	39.5837	0	folivore-frugivore	2.0546	-1.7112	5.8203	0.4864	omnivore-hardobjectfeeder	0.1201	0.0821	0.1582	0	NA	NA	NA	NA	NA	omnivore-frugivore	18.8765	9.4228	28.3302	0	omnivore-frugivore	11.5103	6.1286	16.8921	0
Platyrrhine	500	unsmoothed	BCO	omnivore-hardobjectfeeder	36.1615	25.9878	46.3352	0	folivore-hardobjectfeeder	3.3546	-0.4112	7.1203	0.0986	folivore-hardobjectfeeder	0.1569	0.1226	0.1912	0	NA	NA	NA	NA	NA	folivore-omnivore	66.7526	55.5056	77.9997	0	folivore-omnivore	30.3408	23.9382	36.7435	0
Platyrrhine	500	unsmoothed	BCO	folivore-frugivore	11.5295	2.3428	20.7162	0.0077	omnivore-frugivore	1.8969	-2.2734	6.0672	0.6354	omnivore-frugivore	0.0598	0.0218	0.0978	0.0005	NA	NA	NA	NA	NA	hardobjectfeeder-frugivore	7.4079	1.4289	13.387	0.0088	hardobjectfeeder-frugivore	2.6622	-0.7415	6.0659	0.1791
Platyrrhine	500	unsmoothed	BCO	omnivore-frugivore	17.294	7.1204	27.4677	0.0001	omnivore-hardobjectfeeder	3.1969	-0.9734	7.3672	0.1938	folivore-frugivore	0.0966	0.0622	0.1309	0	NA	NA	NA	NA	NA	folivore-hardobjectfeeder	55.284	46.7475	63.8206	0	folivore-hardobjectfeeder	21.4927	16.6331	26.3524	0
Platyrrhine	500	unsmoothed	BCO	folivore-omnivore	5.7645	-6.3391	17.8682	0.6002	hardobjectfeeder-frugivore	1.3	-1.3375	3.9375	0.5727	folivore-omnivore	0.0368	-0.0084	0.082	0.1523	NA	NA	NA	NA	NA	folivore-frugivore	47.8761	39.3395	56.4127	0	folivore-frugivore	18.8305	13.9709	23.6901	0
Platyrrhine	1000	unsmoothed	BCO	hardobjectfeeder-frugivore	19.044	7.2435	30.8445	0.0003	folivore-omnivore	3.3654	-7.9007	14.6315	0.8631	hardobjectfeeder-frugivore	0.0592	0.0352	0.0832	0	NA	NA	NA	NA	NA	omnivore-hardobjectfeeder	11.6066	2.039	21.1742	0.0108	omnivore-hardobjectfeeder	8.8557	3.4577	14.2538	0.0002
Platyrrhine	1000	unsmoothed	BCO	folivore-hardobjectfeeder	28.6992	11.8511	45.5474	0.0001	folivore-frugivore	8.7966	0.2456	17.3477	0.0413	omnivore-hardobjectfeeder	0.1181	0.0801	0.156	0	NA	NA	NA	NA	NA	omnivore-frugivore	19.0665	9.4989	28.6341	0	omnivore-frugivore	11.5405	6.1425	16.9385	0
Platyrrhine	1000	unsmoothed	BCO	omnivore-hardobjectfeeder	38.1369	19.4787	56.7952	0	folivore-hardobjectfeeder	17.6466	9.0956	26.1977	0	folivore-hardobjectfeeder	0.1557	0.1214	0.1899	0	NA	NA	NA	NA	NA	folivore-omnivore	67.3899	56.0074	78.7725	0	folivore-omnivore	30.4597	24.0376	36.8817	0
Platyrrhine	1000	unsmoothed	BCO	folivore-frugivore	9.6552	-7.1929	26.5034	0.4428	omnivore-frugivore	5.4312	-4.0385	14.901	0.4421	omnivore-frugivore	0.0588	0.0209	0.0967	0.0006	NA	NA	NA	NA	NA	hardobjectfeeder-frugivore	7.4599	1.4089	13.511	0.0092	hardobjectfeeder-frugivore	2.6847	-0.7293	6.0988	0.1753
Platyrrhine	1000	unsmoothed	BCO	omnivore-frugivore	19.0929	0.4347	37.7512	0.0428	omnivore-hardobjectfeeder	14.2812	4.8115	23.751	0.0009	folivore-frugivore	0.0964	0.0622	0.1307	0	NA	NA	NA	NA	NA	folivore-hardobjectfeeder	55.7834	47.1439	64.4228	0	folivore-hardobjectfeeder	21.6039	16.7296	26.4783	0
Platyrrhine	1000	unsmoothed	BCO	folivore-omnivore	9.4377	-12.76	31.6354	0.6836	hardobjectfeeder-frugivore	8.85	2.8608	14.8392	0.0011	folivore-omnivore	0.0376	-0.0075	0.0828	0.1364	NA	NA	NA	NA	NA	folivore-frugivore	48.3234	39.684	56.9628	0	folivore-frugivore	18.9192	14.0448	23.7935	0
Platyrrhine	2000	unsmoothed	BCO	hardobjectfeeder-frugivore	12.2999	-8.6649	33.2647	0.4218	folivore-omnivore	7.051	-14.3127	28.4146	0.8241	hardobjectfeeder-frugivore	0.0595	0.0356	0.0835	0	NA	NA	NA	NA	NA	omnivore-hardobjectfeeder	11.6874	2.0123	21.3625	0.0112	omnivore-hardobjectfeeder	8.8648	3.455	14.2746	0.0002
Platyrrhine	2000	unsmoothed	BCO	folivore-hardobjectfeeder	15.943	-13.9894	45.8754	0.5074	folivore-frugivore	23.4353	7.2202	39.6505	0.0015	omnivore-hardobjectfeeder	0.1174	0.0795	0.1553	0	NA	NA	NA	NA	NA	omnivore-frugivore	19.2377	9.5626	28.9129	0	omnivore-frugivore	11.557	6.1473	16.9668	0
Platyrrhine	2000	unsmoothed	BCO	omnivore-hardobjectfeeder	33.2019	0.0537	66.3501	0.0495	folivore-hardobjectfeeder	44.8791	28.664	61.0942	0	folivore-hardobjectfeeder	0.1553	0.1211	0.1895	0	NA	NA	NA	NA	NA	folivore-omnivore	67.7802	56.2697	79.2907	0	folivore-omnivore	30.5181	24.0822	36.9541	0
Platyrrhine	2000	unsmoothed	BCO	folivore-frugivore	3.6431	-26.2893	33.5755	0.9888	omnivore-frugivore	16.3844	-1.5728	34.3416	0.0868	omnivore-frugivore	0.0579	0.0199	0.0958	0.0007	NA	NA	NA	NA	NA	hardobjectfeeder-frugivore	7.5503	1.4312	13.6694	0.0091	hardobjectfeeder-frugivore	2.6922	-0.7292	6.1137	0.1748
Platyrrhine	2000	unsmoothed	BCO	omnivore-frugivore	20.902	-12.2462	54.0502	0.3569	omnivore-hardobjectfeeder	37.8281	19.8709	55.7853	0	folivore-frugivore	0.0958	0.0615	0.13	0	NA	NA	NA	NA	NA	folivore-hardobjectfeeder	56.0928	47.3562	64.8293	0	folivore-hardobjectfeeder	21.6533	16.7684	26.5383	0
Platyrrhine	2000	unsmoothed	BCO	folivore-omnivore	17.2589	-22.1775	56.6953	0.6635	hardobjectfeeder-frugivore	21.4437	10.0866	32.8009	0	folivore-omnivore	0.0379	-0.0072	0.083	0.1311	NA	NA	NA	NA	NA	folivore-frugivore	48.5424	39.8059	57.279	0	folivore-frugivore	18.9611	14.0762	23.846	0
Platyrrhine	5000	unsmoothed	BCO	folivore-frugivore	21.3811	-41.5818	84.344	0.8114	folivore-omnivore	11.3904	-31.7041	54.4849	0.9004	hardobjectfeeder-frugivore	0.0606	0.0367	0.0846	0	NA	NA	NA	NA	NA	omnivore-hardobjectfeeder	11.6892	1.8622	21.5161	0.0129	omnivore-hardobjectfeeder	8.8665	3.4448	14.2883	0.0003
Platyrrhine	5000	unsmoothed	BCO	folivore-omnivore	31.7794	-51.1753	114.734	0.7491	folivore-frugivore	49.1466	16.4377	81.8555	0.0009	omnivore-hardobjectfeeder	0.1184	0.0806	0.1562	0	NA	NA	NA	NA	NA	omnivore-frugivore	19.4101	9.5832	29.237	0	omnivore-frugivore	11.5737	6.152	16.9955	0
Platyrrhine	5000	unsmoothed	BCO	folivore-hardobjectfeeder	38.3489	-24.614	101.312	0.3881	folivore-hardobjectfeeder	94.3404	61.6315	127.049	0	folivore-hardobjectfeeder	0.157	0.1228	0.1911	0	NA	NA	NA	NA	NA	folivore-omnivore	68.2291	56.538	79.9202	0	folivore-omnivore	30.5649	24.1147	37.0151	0
Platyrrhine	5000	unsmoothed	BCO	omnivore-frugivore	10.3983	-59.3291	80.1257	0.9798	omnivore-frugivore	37.7562	1.5332	73.9793	0.0376	omnivore-frugivore	0.0578	0.02	0.0956	0.0007	NA	NA	NA	NA	NA	hardobjectfeeder-frugivore	7.7209	1.5059	13.936	0.0085	hardobjectfeeder-frugivore	2.7072	-0.7218	6.1362	0.1725
Platyrrhine	5000	unsmoothed	BCO	hardobjectfeeder-frugivore	16.9678	-27.1317	61.0673	0.7466	omnivore-hardobjectfeeder	82.95	46.727	119.173	0	folivore-frugivore	0.0963	0.0622	0.1304	0	NA	NA	NA	NA	NA	folivore-hardobjectfeeder	56.54	47.6664	65.4135	0	folivore-hardobjectfeeder	21.6984	16.8026	26.5941	0
Platyrrhine	5000	unsmoothed	BCO	omnivore-hardobjectfeeder	6.5695	-63.158	76.2969	0.9947	hardobjectfeeder-frugivore	45.1938	22.2843	68.1032	0	folivore-omnivore	0.0385	-0.0064	0.0835	0.1199	NA	NA	NA	NA	NA	folivore-frugivore	48.819	39.9454	57.6926	0	folivore-frugivore	18.9912	14.0954	23.8869	0
Platyrrhine	10000	unsmoothed	BCO	folivore-frugivore	60.0896	-35.8888	156.068	0.3633	folivore-omnivore	26.6183	-57.1365	110.373	0.8399	hardobjectfeeder-frugivore	0.0614	0.0375	0.0853	0	NA	NA	NA	NA	NA	omnivore-hardobjectfeeder	11.6563	1.7857	21.527	0.0138	omnivore-hardobjectfeeder	8.8651	3.4401	14.2902	0.0003
Platyrrhine	10000	unsmoothed	BCO	folivore-omnivore	69.3363	-57.1168	195.789	0.4821	omnivore-frugivore	58.6656	-11.7344	129.066	0.1366	omnivore-hardobjectfeeder	0.119	0.0812	0.1568	0	NA	NA	NA	NA	NA	omnivore-frugivore	19.4384	9.5678	29.309	0	omnivore-frugivore	11.5751	6.1501	17.0002	0
Platyrrhine	10000	unsmoothed	BCO	folivore-hardobjectfeeder	110.143	14.1643	206.121	0.0177	omnivore-hardobjectfeeder	115.381	44.9813	185.781	0.0002	folivore-hardobjectfeeder	0.1593	0.1252	0.1935	0	NA	NA	NA	NA	NA	folivore-omnivore	68.5396	56.7966	80.2827	0	folivore-omnivore	30.5814	24.1273	37.0356	0
Platyrrhine	10000	unsmoothed	BCO	omnivore-frugivore	9.2467	-97.0433	115.537	0.9958	folivore-frugivore	32.0474	-31.5229	95.6176	0.5541	omnivore-frugivore	0.0576	0.0198	0.0955	0.0007	NA	NA	NA	NA	NA	hardobjectfeeder-frugivore	7.7821	1.5393	14.0248	0.0083	hardobjectfeeder-frugivore	2.71	-0.7211	6.1411	0.1722
Platyrrhine	10000	unsmoothed	BCO	hardobjectfeeder-frugivore	50.0531	-17.1706	117.277	0.2159	folivore-hardobjectfeeder	88.763	25.1928	152.333	0.0024	folivore-frugivore	0.098	0.0638	0.1321	0	NA	NA	NA	NA	NA	folivore-hardobjectfeeder	56.8833	47.9703	65.7964	0	folivore-hardobjectfeeder	21.7163	16.8176	26.6151	0
Platyrrhine	10000	unsmoothed	BCO	omnivore-hardobjectfeeder	40.8064	-65.4836	147.096	0.7479	hardobjectfeeder-frugivore	56.7156	12.1908	101.24	0.0066	folivore-omnivore	0.0403	-0.0047	0.0853	0.0957	NA	NA	NA	NA	NA	folivore-frugivore	49.1012	40.1882	58.0143	0	folivore-frugivore	19.0063	14.1075	23.905	0
Platyrrhine	20000	unsmoothed	BCO	folivore-omnivore	37.7675	-185.125	260.66	0.9709	omnivore-frugivore	88.0781	-38.3182	214.474	0.2697	hardobjectfeeder-frugivore	0.0614	0.0375	0.0853	0	NA	NA	NA	NA	NA	omnivore-hardobjectfeeder	11.6422	1.7807	21.5037	0.0138	omnivore-hardobjectfeeder	8.8643	3.4396	14.2889	0.0003
Platyrrhine	20000	unsmoothed	BCO	folivore-hardobjectfeeder	50.7891	-118.387	219.965	0.8613	folivore-omnivore	131.666	-18.7073	282.04	0.1078	omnivore-hardobjectfeeder	0.119	0.0812	0.1569	0	NA	NA	NA	NA	NA	omnivore-frugivore	19.4124	9.5508	29.2739	0	omnivore-frugivore	11.5735	6.1489	16.9981	0
Platyrrhine	20000	unsmoothed	BCO	folivore-frugivore	65.0336	-104.143	234.21	0.7471	omnivore-hardobjectfeeder	143.747	17.3506	270.143	0.0191	folivore-hardobjectfeeder	0.16	0.1258	0.1941	0	NA	NA	NA	NA	NA	folivore-omnivore	68.5815	56.8492	80.3137	0	folivore-omnivore	30.5832	24.1295	37.0369	0
Platyrrhine	20000	unsmoothed	BCO	omnivore-hardobjectfeeder	13.0216	-174.331	200.374	0.9979	folivore-frugivore	43.5882	-70.5459	157.722	0.7509	omnivore-frugivore	0.0576	0.0198	0.0955	0.0007	NA	NA	NA	NA	NA	hardobjectfeeder-frugivore	7.7701	1.5332	14.0071	0.0083	hardobjectfeeder-frugivore	2.7092	-0.7216	6.1401	0.1723
Platyrrhine	20000	unsmoothed	BCO	omnivore-frugivore	27.2661	-160.086	214.618	0.9812	hardobjectfeeder-frugivore	55.6687	-24.2713	135.609	0.2702	folivore-frugivore	0.0986	0.0644	0.1327	0	NA	NA	NA	NA	NA	folivore-hardobjectfeeder	56.9392	48.0344	65.844	0	folivore-hardobjectfeeder	21.7189	16.8206	26.6173	0
Platyrrhine	20000	unsmoothed	BCO	hardobjectfeeder-frugivore	14.2445	-104.247	132.736	0.9892	folivore-hardobjectfeeder	12.0805	-102.054	126.215	0.9926	folivore-omnivore	0.0409	-0.0041	0.086	0.0882	NA	NA	NA	NA	NA	folivore-frugivore	49.1691	40.2643	58.0739	0	folivore-frugivore	19.0097	14.1114	23.9081	0
Platyrrhine	50000	unsmoothed	BCO	omnivore-hardobjectfeeder	55.5712	-272.642	383.784	0.9709	omnivore-frugivore	125.281	-74.3718	324.934	0.3613	hardobjectfeeder-frugivore	0.0613	0.0374	0.0853	0	NA	NA	NA	NA	NA	omnivore-hardobjectfeeder	11.6305	1.7836	21.4774	0.0138	omnivore-hardobjectfeeder	8.8642	3.4399	14.2885	0.0003
Platyrrhine	50000	unsmoothed	BCO	hardobjectfeeder-frugivore	138.976	-68.6042	346.556	0.304	omnivore-hardobjectfeeder	174.103	-25.55	373.756	0.11	omnivore-hardobjectfeeder	0.1191	0.0812	0.1569	0	NA	NA	NA	NA	NA	omnivore-frugivore	19.3861	9.5392	29.233	0	omnivore-frugivore	11.5734	6.1491	16.9977	0
Platyrrhine	50000	unsmoothed	BCO	folivore-hardobjectfeeder	231.478	-64.8938	527.85	0.1801	folivore-omnivore	281.488	43.9604	519.015	0.0134	folivore-hardobjectfeeder	0.16	0.1258	0.1942	0	NA	NA	NA	NA	NA	folivore-omnivore	68.5217	56.8068	80.2365	0	folivore-omnivore	30.5826	24.1293	37.0359	0
Platyrrhine	50000	unsmoothed	BCO	omnivore-frugivore	83.4047	-244.808	411.618	0.9103	hardobjectfeeder-frugivore	48.8219	-77.4498	175.094	0.7437	omnivore-frugivore	0.0577	0.0199	0.0956	0.0007	NA	NA	NA	NA	NA	hardobjectfeeder-frugivore	7.7555	1.5278	13.9833	0.0083	hardobjectfeeder-frugivore	2.7093	-0.7214	6.1399	0.1723
Platyrrhine	50000	unsmoothed	BCO	folivore-omnivore	175.907	-214.568	566.382	0.6426	folivore-frugivore	156.206	-24.0778	336.49	0.1136	folivore-frugivore	0.0987	0.0645	0.1328	0	NA	NA	NA	NA	NA	folivore-hardobjectfeeder	56.8911	47.9995	65.7828	0	folivore-hardobjectfeeder	21.7184	16.8203	26.6165	0
Platyrrhine	50000	unsmoothed	BCO	folivore-frugivore	92.5021	-203.87	388.874	0.847	folivore-hardobjectfeeder	107.384	-72.8997	287.668	0.4082	folivore-omnivore	0.0409	-0.0041	0.086	0.0885	NA	NA	NA	NA	NA	folivore-frugivore	49.1356	40.244	58.0272	0	folivore-frugivore	19.0091	14.1111	23.9072	0
Platyrrhine	100000	unsmoothed	BCO	omnivore-hardobjectfeeder	176.045	-276.073	628.163	0.7396	omnivore-frugivore	152.05	-110.854	414.954	0.4346	hardobjectfeeder-frugivore	0.0613	0.0374	0.0852	0	NA	NA	NA	NA	NA	omnivore-hardobjectfeeder	11.6266	1.7918	21.4614	0.0137	omnivore-hardobjectfeeder	8.864	3.44	14.2879	0.0003
Platyrrhine	100000	unsmoothed	BCO	hardobjectfeeder-frugivore	264.702	-21.2429	550.646	0.0801	omnivore-hardobjectfeeder	198.306	-64.5979	461.21	0.2059	omnivore-hardobjectfeeder	0.119	0.0812	0.1568	0	NA	NA	NA	NA	NA	omnivore-frugivore	19.37	9.5352	29.2049	0	omnivore-frugivore	11.5726	6.1487	16.9966	0
Platyrrhine	100000	unsmoothed	BCO	folivore-hardobjectfeeder	651.568	243.312	1059.82	0.0004	folivore-omnivore	432.335	119.558	745.112	0.0027	folivore-hardobjectfeeder	0.1599	0.1257	0.1941	0	NA	NA	NA	NA	NA	folivore-omnivore	68.4678	56.7673	80.1682	0	folivore-omnivore	30.5811	24.1282	37.0339	0
Platyrrhine	100000	unsmoothed	BCO	omnivore-frugivore	88.6562	-363.462	540.774	0.956	hardobjectfeeder-frugivore	46.2563	-120.019	212.531	0.8861	omnivore-frugivore	0.0577	0.0199	0.0956	0.0007	NA	NA	NA	NA	NA	hardobjectfeeder-frugivore	7.7434	1.5234	13.9635	0.0084	hardobjectfeeder-frugivore	2.7087	-0.7217	6.139	0.1724
Platyrrhine	100000	unsmoothed	BCO	folivore-omnivore	475.523	-62.3614	1013.41	0.1026	folivore-frugivore	280.285	42.8857	517.683	0.0138	folivore-frugivore	0.0986	0.0644	0.1328	0	NA	NA	NA	NA	NA	folivore-hardobjectfeeder	56.8412	47.9605	65.7219	0	folivore-hardobjectfeeder	21.7171	16.8194	26.6148	0
Platyrrhine	100000	unsmoothed	BCO	folivore-frugivore	386.867	-21.3895	795.123	0.0699	folivore-hardobjectfeeder	234.028	-3.3706	471.427	0.0549	folivore-omnivore	0.0409	-0.0041	0.0859	0.089	NA	NA	NA	NA	NA	folivore-frugivore	49.0977	40.217	57.9784	0	folivore-frugivore	19.0084	14.1107	23.9062	0

## Sheet: Resolution
Clade	Resolution	Smoothing	Cropping method	Comparison_DNE	DNE_Difference	DNE_Lower	DNE_Upper	DNE_Pr(>F)	Comparison_OPCR	OPCR_Difference	OPCR_Lower	OPCR_Upper	OPCR_Pr(>F)	Comparison_RFI	RFI_Difference	RFI_Lower	RFI_Upper	RFI_Pr(>F)	Comparison_PCV	PCV_Difference	PCV_Lower	PCV_Upper	PCV_Pr(>F)	Comparison_SA	SA_Difference	SA_Lower	SA_Upper	SA_Pr(>F)	Comparison_Size	Size_Difference	Size_Lower	Size_Upper	Size_Pr(>F)
Prosimian	1	smoothed	EEC	insectivore-folivore	33.0675	-141.925	208.06	0.9846	insectivore-omnivore	1.6039	-0.6704	3.8782	0.2937	insectivore-frugivore	0.1959	-0.2552	0.6469	0.7439	insectivore-omnivore	0.0175	-0.0605	0.0955	0.971	insectivore-hardobjectfeeder	1.1248	-29.0519	31.3015	1	insectivore-hardobjectfeeder	0.684	-12.254	13.6221	0.9999
Prosimian	1	smoothed	EEC	insectivore-omnivore	65.6352	-102.383	233.653	0.8138	insectivore-hardobjectfeeder	2.8981	-2.3985	8.1948	0.5521	insectivore-omnivore	0.2834	-0.1217	0.6886	0.2983	insectivore-frugivore	0.0402	-0.0523	0.1326	0.7471	omnivore-hardobjectfeeder	5.1209	-24.8191	35.0609	0.9894	omnivore-hardobjectfeeder	1.8833	-10.9533	14.7199	0.9941
Prosimian	1	smoothed	EEC	insectivore-frugivore	66.7488	-132.322	265.82	0.8841	insectivore-folivore	4.5694	2.2007	6.9382	0	insectivore-folivore	0.3625	-0.0427	0.7676	0.1015	insectivore-folivore	0.0446	-0.0366	0.1259	0.5481	hardobjectfeeder-frugivore	12.1152	-18.9363	43.1668	0.8145	hardobjectfeeder-frugivore	5.1923	-8.1208	18.5055	0.8147
Prosimian	1	smoothed	EEC	insectivore-hardobjectfeeder	230.545	-160.751	621.841	0.4778	insectivore-frugivore	4.8222	2.1275	7.5168	0	insectivore-hardobjectfeeder	0.5003	-0.2719	1.2725	0.3755	insectivore-hardobjectfeeder	0.0512	-0.1305	0.2329	0.935	folivore-hardobjectfeeder	26.9753	-3.2014	57.152	0.1027	folivore-hardobjectfeeder	11.754	-1.1841	24.692	0.0935
Prosimian	1	smoothed	EEC	folivore-omnivore	32.5677	-135.451	200.586	0.9831	omnivore-hardobjectfeeder	1.2943	-3.9608	6.5494	0.9595	omnivore-frugivore	0.0876	-0.3088	0.484	0.9719	omnivore-frugivore	0.0227	-0.0669	0.1123	0.9555	insectivore-omnivore	3.9961	-8.9614	16.9537	0.9119	insectivore-omnivore	1.1993	-4.3562	6.7547	0.9748
Prosimian	1	smoothed	EEC	folivore-frugivore	33.6813	-165.389	232.752	0.9899	folivore-omnivore	2.9656	0.6913	5.2399	0.0041	folivore-frugivore	0.1666	-0.2298	0.563	0.7661	folivore-omnivore	0.0271	-0.0509	0.1052	0.8698	insectivore-frugivore	10.9905	-4.3618	26.3428	0.2791	insectivore-frugivore	4.5083	-2.0739	11.0905	0.3227
Prosimian	1	smoothed	EEC	folivore-hardobjectfeeder	197.478	-193.818	588.774	0.6279	omnivore-frugivore	3.2183	0.6063	5.8303	0.0078	hardobjectfeeder-frugivore	0.3045	-0.4632	1.0721	0.8019	omnivore-hardobjectfeeder	0.0337	-0.1466	0.214	0.9853	insectivore-folivore	25.8505	12.3551	39.3459	0	insectivore-folivore	11.0699	5.2839	16.856	0
Prosimian	1	smoothed	EEC	omnivore-frugivore	1.1137	-191.855	194.082	1	folivore-hardobjectfeeder	1.6713	-3.6253	6.9679	0.9049	folivore-omnivore	0.079	-0.2643	0.4223	0.9674	folivore-frugivore	0.0045	-0.088	0.0969	0.9999	omnivore-frugivore	6.9943	-7.8873	21.876	0.6884	omnivore-frugivore	3.309	-3.0714	9.6894	0.6031
Prosimian	1	smoothed	EEC	omnivore-hardobjectfeeder	164.91	-223.317	553.137	0.7628	hardobjectfeeder-frugivore	1.924	-3.5262	7.3742	0.8634	omnivore-hardobjectfeeder	0.2169	-0.5247	0.9585	0.9247	hardobjectfeeder-frugivore	0.011	-0.1759	0.198	0.9998	folivore-omnivore	21.8544	8.8969	34.8119	0.0001	folivore-omnivore	9.8707	4.3152	15.4261	0
Prosimian	1	smoothed	EEC	hardobjectfeeder-frugivore	163.796	-238.844	566.437	0.7903	folivore-frugivore	0.2527	-2.4419	2.9474	0.999	folivore-hardobjectfeeder	0.1379	-0.6038	0.8795	0.9852	folivore-hardobjectfeeder	0.0066	-0.1751	0.1883	1	folivore-frugivore	14.8601	-0.4922	30.2124	0.0627	folivore-frugivore	6.5616	-0.0206	13.1439	0.0511
Prosimian	2	smoothed	EEC	hardobjectfeeder-frugivore	5.9205	-169.678	181.519	1	insectivore-omnivore	1.2307	-0.8776	3.3389	0.4873	folivore-frugivore	0.0352	-0.1504	0.2208	0.9844	insectivore-hardobjectfeeder	0.0046	-0.0692	0.0783	0.9998	insectivore-hardobjectfeeder	8.2694	-31.8437	48.3824	0.9788	insectivore-hardobjectfeeder	2.5921	-15.114	20.2983	0.9942
Prosimian	2	smoothed	EEC	omnivore-hardobjectfeeder	9.1696	-160.143	178.482	0.9999	insectivore-frugivore	2.8764	0.3785	5.3742	0.0155	insectivore-frugivore	0.0689	-0.1212	0.2589	0.8514	omnivore-hardobjectfeeder	0.0188	-0.0543	0.092	0.9525	insectivore-omnivore	12.5461	-4.678	29.7702	0.2625	insectivore-omnivore	4.5246	-3.0782	12.1275	0.4675
Prosimian	2	smoothed	EEC	folivore-hardobjectfeeder	9.3207	-161.33	179.971	0.9999	insectivore-hardobjectfeeder	3.7269	-1.183	8.6367	0.2246	omnivore-frugivore	0.0799	-0.101	0.2608	0.7348	hardobjectfeeder-frugivore	0.0397	-0.0361	0.1156	0.594	insectivore-frugivore	24.4113	4.0039	44.8187	0.0107	insectivore-frugivore	11.5809	2.5729	20.5888	0.0049
Prosimian	2	smoothed	EEC	insectivore-hardobjectfeeder	79.5293	-91.1214	250.18	0.6952	insectivore-folivore	4.5167	2.3209	6.7124	0	hardobjectfeeder-frugivore	0.1387	-0.2366	0.5141	0.8421	folivore-hardobjectfeeder	0.0402	-0.0335	0.114	0.5556	insectivore-folivore	37.8683	19.9292	55.8074	0	insectivore-folivore	16.1767	8.2583	24.0952	0
Prosimian	2	smoothed	EEC	omnivore-frugivore	3.2491	-80.9075	87.4058	1	omnivore-frugivore	1.6457	-0.7756	4.067	0.3305	insectivore-folivore	0.0337	-0.1345	0.2018	0.9809	insectivore-omnivore	0.0143	-0.0174	0.0459	0.7212	omnivore-hardobjectfeeder	4.2767	-35.5217	44.0752	0.9982	omnivore-hardobjectfeeder	1.9325	-15.6348	19.4998	0.9981
Prosimian	2	smoothed	EEC	folivore-frugivore	3.4002	-83.4179	90.2182	1	omnivore-hardobjectfeeder	2.4962	-2.3752	7.3675	0.6142	folivore-omnivore	0.0448	-0.113	0.2026	0.9333	insectivore-frugivore	0.0352	-0.0024	0.0727	0.0774	hardobjectfeeder-frugivore	16.1419	-25.1341	57.4179	0.8132	hardobjectfeeder-frugivore	8.9887	-9.2308	27.2082	0.6479
Prosimian	2	smoothed	EEC	insectivore-frugivore	73.6088	-13.2092	160.427	0.1365	folivore-omnivore	3.286	1.1777	5.3942	0.0003	folivore-hardobjectfeeder	0.1036	-0.2612	0.4684	0.9332	insectivore-folivore	0.0356	0.0026	0.0686	0.0274	folivore-hardobjectfeeder	29.5989	-10.5141	69.712	0.2503	folivore-hardobjectfeeder	13.5846	-4.1216	31.2907	0.2151
Prosimian	2	smoothed	EEC	folivore-omnivore	0.151	-73.1245	73.4266	1	hardobjectfeeder-frugivore	0.8505	-4.2017	5.9027	0.9901	insectivore-omnivore	0.0111	-0.1519	0.1741	0.9997	omnivore-frugivore	0.0209	-0.0155	0.0573	0.5036	omnivore-frugivore	11.8652	-7.9166	31.647	0.4595	omnivore-frugivore	7.0562	-1.6756	15.7881	0.172
Prosimian	2	smoothed	EEC	insectivore-omnivore	70.3597	-2.9159	143.635	0.0662	folivore-frugivore	1.6403	-0.8576	4.1382	0.3656	insectivore-hardobjectfeeder	0.0699	-0.2972	0.4369	0.9841	folivore-omnivore	0.0214	-0.0103	0.053	0.3382	folivore-omnivore	25.3222	8.0981	42.5463	0.0008	folivore-omnivore	11.6521	4.0492	19.2549	0.0004
Prosimian	2	smoothed	EEC	insectivore-folivore	70.2087	-6.1086	146.526	0.0867	folivore-hardobjectfeeder	0.7898	-4.1201	5.6997	0.9916	omnivore-hardobjectfeeder	0.0588	-0.3036	0.4212	0.9913	folivore-frugivore	0.0005	-0.0371	0.038	1	folivore-frugivore	13.457	-6.9504	33.8644	0.3613	folivore-frugivore	4.5958	-4.4121	13.6038	0.6181
Prosimian	5	smoothed	EEC	omnivore-frugivore	3.969	-8.3342	16.2722	0.8977	omnivore-hardobjectfeeder	0.3672	-7.2294	7.9637	0.9999	hardobjectfeeder-frugivore	0.0428	-0.0959	0.1815	0.9114	insectivore-omnivore	0.0391	0.0127	0.0656	0.0008	insectivore-omnivore	14.9709	-0.312	30.2538	0.0578	insectivore-omnivore	7.1793	0.215	14.1435	0.0399
Prosimian	5	smoothed	EEC	hardobjectfeeder-frugivore	5.4982	-20.1732	31.1696	0.9756	insectivore-hardobjectfeeder	1.287	-6.3696	8.9437	0.9901	omnivore-hardobjectfeeder	0.0511	-0.0828	0.185	0.8266	insectivore-hardobjectfeeder	0.0419	-0.0196	0.1035	0.3282	insectivore-frugivore	24.3766	6.2692	42.484	0.0028	insectivore-frugivore	12.7689	4.5176	21.0203	0.0004
Prosimian	5	smoothed	EEC	folivore-frugivore	9.9186	-2.7737	22.6109	0.1993	hardobjectfeeder-frugivore	2.125	-5.7536	10.0036	0.9442	folivore-hardobjectfeeder	0.0912	-0.0436	0.2259	0.3352	insectivore-frugivore	0.0438	0.0125	0.0751	0.0017	insectivore-hardobjectfeeder	26.6179	-8.9742	62.2101	0.238	insectivore-hardobjectfeeder	14.8882	-1.3308	31.1072	0.0879
Prosimian	5	smoothed	EEC	insectivore-frugivore	9.9452	-2.7471	22.6375	0.1971	folivore-hardobjectfeeder	6.6991	-0.9575	14.3557	0.1157	insectivore-hardobjectfeeder	0.1607	0.026	0.2955	0.011	insectivore-folivore	0.0502	0.0227	0.0778	0	insectivore-folivore	36.7227	20.8054	52.64	0	insectivore-folivore	16.3446	9.0912	23.5979	0
Prosimian	5	smoothed	EEC	omnivore-hardobjectfeeder	1.5292	-23.2233	26.2816	0.9998	insectivore-omnivore	0.9198	-2.3678	4.2075	0.9366	omnivore-frugivore	0.0082	-0.0586	0.0751	0.997	omnivore-hardobjectfeeder	0.0028	-0.0583	0.0639	0.9999	omnivore-frugivore	9.4056	-8.1467	26.958	0.5723	omnivore-frugivore	5.5897	-2.4088	13.5881	0.3026
Prosimian	5	smoothed	EEC	folivore-omnivore	5.9495	-4.7629	16.662	0.5375	omnivore-frugivore	1.7578	-2.0181	5.5337	0.696	folivore-frugivore	0.0483	-0.0202	0.1169	0.2939	omnivore-frugivore	0.0047	-0.0257	0.035	0.9929	omnivore-hardobjectfeeder	11.647	-23.666	46.96	0.8901	omnivore-hardobjectfeeder	7.709	-8.3828	23.8008	0.6728
Prosimian	5	smoothed	EEC	insectivore-omnivore	5.9762	-4.7363	16.6887	0.533	folivore-omnivore	6.3319	3.0442	9.6196	0	insectivore-frugivore	0.1179	0.0494	0.1865	0.0001	folivore-omnivore	0.0111	-0.0153	0.0375	0.7694	folivore-omnivore	21.7518	6.4689	37.0347	0.0013	folivore-omnivore	9.1653	2.2011	16.1296	0.0037
Prosimian	5	smoothed	EEC	folivore-hardobjectfeeder	4.4204	-20.5278	29.3685	0.9879	insectivore-frugivore	0.838	-3.0573	4.7332	0.9752	folivore-omnivore	0.0401	-0.0182	0.0984	0.3184	hardobjectfeeder-frugivore	0.0019	-0.0615	0.0652	1	hardobjectfeeder-frugivore	2.2414	-34.3827	38.8654	0.9998	hardobjectfeeder-frugivore	2.1193	-14.5699	18.8085	0.9966
Prosimian	5	smoothed	EEC	insectivore-hardobjectfeeder	4.447	-20.5011	29.3952	0.9877	insectivore-folivore	5.412	1.9879	8.8362	0.0003	insectivore-omnivore	0.1097	0.0514	0.168	0	folivore-hardobjectfeeder	0.0083	-0.0532	0.0699	0.9957	folivore-frugivore	12.3462	-5.7612	30.4536	0.3273	folivore-frugivore	3.5757	-4.6757	11.827	0.7493
Prosimian	5	smoothed	EEC	insectivore-folivore	0.0267	-11.1305	11.1838	1	folivore-frugivore	4.5741	0.6788	8.4694	0.0128	insectivore-folivore	0.0696	0.0093	0.1299	0.0151	folivore-frugivore	0.0064	-0.0249	0.0378	0.979	folivore-hardobjectfeeder	10.1048	-25.4873	45.697	0.9334	folivore-hardobjectfeeder	1.4564	-14.7626	17.6754	0.9991
Prosimian	10	smoothed	EEC	omnivore-hardobjectfeeder	6.1684	-34.0808	46.4176	0.993	omnivore-hardobjectfeeder	3.0638	-8.7986	14.9262	0.9521	hardobjectfeeder-frugivore	0.052	-0.048	0.152	0.6003	insectivore-frugivore	0.002	-0.0308	0.0349	0.9998	insectivore-omnivore	11.7513	-3.2674	26.77	0.1983	insectivore-omnivore	5.6879	-0.4782	11.854	0.0853
Prosimian	10	smoothed	EEC	hardobjectfeeder-frugivore	11.5543	-30.1892	53.2978	0.939	insectivore-hardobjectfeeder	3.7593	-8.1969	15.7155	0.906	omnivore-hardobjectfeeder	0.1046	0.0082	0.201	0.0264	insectivore-folivore	0.0043	-0.0245	0.0332	0.9935	insectivore-hardobjectfeeder	19.689	-15.2879	54.6658	0.5241	insectivore-frugivore	11.4254	4.1197	18.7311	0.0003
Prosimian	10	smoothed	EEC	insectivore-hardobjectfeeder	18.6315	-21.9359	59.1989	0.7066	hardobjectfeeder-frugivore	5.4142	-6.8886	17.717	0.7384	folivore-hardobjectfeeder	0.1198	0.0227	0.217	0.0077	insectivore-omnivore	0.0075	-0.0202	0.0353	0.9421	insectivore-frugivore	22.3959	4.6015	40.1903	0.0062	insectivore-hardobjectfeeder	12.3423	-2.0179	26.7024	0.1272
Prosimian	10	smoothed	EEC	folivore-hardobjectfeeder	27.2488	-13.3186	67.8161	0.3425	folivore-hardobjectfeeder	13.3611	1.4049	25.3173	0.0205	insectivore-hardobjectfeeder	0.1387	0.0415	0.2358	0.0013	insectivore-hardobjectfeeder	0.0223	-0.0422	0.0868	0.8725	insectivore-folivore	34.162	18.5199	49.8041	0	insectivore-folivore	14.1589	7.7368	20.5809	0
Prosimian	10	smoothed	EEC	omnivore-frugivore	5.3859	-14.62	25.3918	0.9446	insectivore-omnivore	0.6955	-4.4384	5.8293	0.9957	omnivore-frugivore	0.0526	0.0047	0.1005	0.024	folivore-frugivore	0.0023	-0.0305	0.0351	0.9997	omnivore-hardobjectfeeder	7.9376	-26.7649	42.6402	0.9689	omnivore-frugivore	5.7375	-1.3443	12.8192	0.17
Prosimian	10	smoothed	EEC	insectivore-omnivore	12.4631	-4.9561	29.8823	0.2796	omnivore-frugivore	2.3504	-3.5458	8.2466	0.8024	folivore-frugivore	0.0678	0.0184	0.1172	0.0022	omnivore-frugivore	0.0055	-0.0263	0.0373	0.9889	omnivore-frugivore	10.6446	-6.6043	27.8935	0.43	omnivore-hardobjectfeeder	6.6543	-7.5932	20.9019	0.6935
Prosimian	10	smoothed	EEC	folivore-omnivore	21.0804	3.6612	38.4996	0.0095	folivore-omnivore	10.2973	5.1634	15.4312	0	insectivore-frugivore	0.0867	0.0372	0.1361	0	hardobjectfeeder-frugivore	0.0203	-0.0461	0.0866	0.915	folivore-omnivore	22.4107	7.392	37.4294	0.0007	folivore-omnivore	8.471	2.3049	14.6371	0.0021
Prosimian	10	smoothed	EEC	insectivore-frugivore	7.0772	-13.5613	27.7157	0.8754	insectivore-frugivore	1.655	-4.4277	7.7376	0.9425	folivore-omnivore	0.0152	-0.0265	0.057	0.848	folivore-omnivore	0.0032	-0.0245	0.0309	0.9976	hardobjectfeeder-frugivore	2.707	-33.2839	38.6979	0.9996	hardobjectfeeder-frugivore	0.9169	-13.8596	15.6934	0.9998
Prosimian	10	smoothed	EEC	folivore-frugivore	15.6945	-4.944	36.333	0.223	insectivore-folivore	9.6019	4.2549	14.9488	0	insectivore-omnivore	0.0341	-0.0076	0.0758	0.1635	folivore-hardobjectfeeder	0.0179	-0.0466	0.0825	0.9379	folivore-hardobjectfeeder	14.473	-20.5038	49.4499	0.7798	folivore-frugivore	2.7335	-4.5722	10.0392	0.8365
Prosimian	10	smoothed	EEC	insectivore-folivore	8.6173	-9.525	26.7596	0.6799	folivore-frugivore	7.9469	1.8642	14.0296	0.004	insectivore-folivore	0.0188	-0.0246	0.0623	0.7488	omnivore-hardobjectfeeder	0.0147	-0.0493	0.0787	0.9682	folivore-frugivore	11.7661	-6.0283	29.5605	0.3585	folivore-hardobjectfeeder	1.8166	-12.5435	16.1768	0.9967
Prosimian	20	smoothed	EEC	omnivore-hardobjectfeeder	13.0278	-46.3897	72.4452	0.9734	omnivore-hardobjectfeeder	5.2383	-10.0398	20.5164	0.8755	hardobjectfeeder-frugivore	0.0475	-0.0466	0.1417	0.6278	folivore-frugivore	0.0074	-0.0272	0.0421	0.9754	insectivore-omnivore	11.4336	-3.6549	26.5221	0.2261	insectivore-omnivore	5.034	-0.8583	10.9262	0.1312
Prosimian	20	smoothed	EEC	hardobjectfeeder-frugivore	17.3038	-44.3196	78.9271	0.9359	insectivore-hardobjectfeeder	5.5	-9.8989	20.8989	0.8583	omnivore-hardobjectfeeder	0.0954	0.0046	0.1861	0.0345	folivore-hardobjectfeeder	0.0131	-0.0551	0.0813	0.9838	insectivore-hardobjectfeeder	16.7052	-18.4343	51.8447	0.6792	insectivore-hardobjectfeeder	10.5299	-3.1925	24.2523	0.215
Prosimian	20	smoothed	EEC	insectivore-hardobjectfeeder	22.5804	-37.3067	82.4676	0.8326	hardobjectfeeder-frugivore	6.6176	-9.2277	22.463	0.7739	insectivore-hardobjectfeeder	0.1154	0.0239	0.2068	0.0061	folivore-omnivore	0.0166	-0.0127	0.0459	0.5172	insectivore-frugivore	22.2325	4.3553	40.1096	0.0071	insectivore-frugivore	11.0676	4.0863	18.0488	0.0003
Prosimian	20	smoothed	EEC	folivore-hardobjectfeeder	48.0487	-11.8384	107.936	0.1777	folivore-hardobjectfeeder	17.9815	2.5826	33.3804	0.0136	folivore-hardobjectfeeder	0.1378	0.0463	0.2293	0.0006	insectivore-folivore	0.0416	0.0111	0.0721	0.0023	insectivore-folivore	34.0639	18.3491	49.7788	0	insectivore-folivore	13.0518	6.915	19.1887	0
Prosimian	20	smoothed	EEC	omnivore-frugivore	4.276	-25.2575	33.8094	0.9944	insectivore-omnivore	0.2617	-6.3504	6.8738	1	omnivore-frugivore	0.0478	0.0027	0.093	0.032	hardobjectfeeder-frugivore	0.0056	-0.0645	0.0758	0.9994	omnivore-hardobjectfeeder	5.2716	-29.5923	40.1355	0.9934	omnivore-hardobjectfeeder	5.4959	-8.1188	19.1107	0.795
Prosimian	20	smoothed	EEC	insectivore-omnivore	9.5527	-16.1622	35.2676	0.84	omnivore-frugivore	1.3794	-6.2146	8.9734	0.9867	insectivore-frugivore	0.0678	0.0213	0.1144	0.0009	omnivore-frugivore	0.0092	-0.0245	0.0428	0.9424	omnivore-frugivore	10.7989	-6.5302	28.128	0.4199	omnivore-frugivore	6.0336	-0.7336	12.8008	0.1042
Prosimian	20	smoothed	EEC	folivore-omnivore	35.021	9.3061	60.7358	0.0024	folivore-omnivore	12.7432	6.1311	19.3553	0	folivore-frugivore	0.0902	0.0437	0.1368	0	insectivore-frugivore	0.0342	-0.0005	0.0689	0.0558	folivore-omnivore	22.6303	7.5418	37.7189	0.0006	folivore-omnivore	8.0178	2.1256	13.9101	0.0024
Prosimian	20	smoothed	EEC	insectivore-frugivore	5.2767	-25.1907	35.7441	0.9889	insectivore-frugivore	1.1176	-6.7165	8.9518	0.9947	insectivore-omnivore	0.02	-0.0193	0.0593	0.6204	omnivore-hardobjectfeeder	0.0035	-0.0641	0.0712	0.9999	hardobjectfeeder-frugivore	5.5273	-30.631	41.6855	0.9931	hardobjectfeeder-frugivore	0.5376	-13.5826	14.6579	1
Prosimian	20	smoothed	EEC	folivore-frugivore	30.745	0.2776	61.2124	0.0468	insectivore-folivore	12.4815	5.5949	19.3681	0	folivore-omnivore	0.0424	0.0031	0.0817	0.0276	insectivore-hardobjectfeeder	0.0285	-0.0396	0.0967	0.7725	folivore-hardobjectfeeder	17.3587	-17.7808	52.4983	0.6468	folivore-hardobjectfeeder	2.5219	-11.2005	16.2443	0.9862
Prosimian	20	smoothed	EEC	insectivore-folivore	25.4683	-1.3141	52.2506	0.0705	folivore-frugivore	11.3638	3.5297	19.198	0.001	insectivore-folivore	0.0224	-0.0185	0.0633	0.5509	insectivore-omnivore	0.025	-0.0043	0.0543	0.1314	folivore-frugivore	11.8315	-6.0457	29.7086	0.3576	folivore-frugivore	1.9843	-4.997	8.9655	0.9331
Prosimian	50	smoothed	EEC	hardobjectfeeder-frugivore	36.0286	-43.468	115.525	0.7168	insectivore-omnivore	0.0424	-9.1111	9.1959	1	hardobjectfeeder-frugivore	0.03	-0.0618	0.1218	0.8932	folivore-frugivore	0.0178	-0.0094	0.045	0.3696	insectivore-omnivore	11.8128	-3.611	27.2367	0.2167	insectivore-omnivore	4.9251	-0.8115	10.6618	0.1279
Prosimian	50	smoothed	EEC	omnivore-hardobjectfeeder	43.1957	-33.4551	119.847	0.523	insectivore-frugivore	0.1639	-10.6813	11.0092	1	omnivore-hardobjectfeeder	0.0724	-0.0162	0.1609	0.1632	insectivore-folivore	0.0217	-0.0023	0.0456	0.0954	insectivore-hardobjectfeeder	16.5939	-19.3265	52.5144	0.7021	insectivore-hardobjectfeeder	9.7401	-3.62	23.1001	0.2617
Prosimian	50	smoothed	EEC	insectivore-hardobjectfeeder	61.8316	-15.4252	139.088	0.1797	insectivore-hardobjectfeeder	0.338	-20.9796	21.6555	1	insectivore-hardobjectfeeder	0.112	0.0228	0.2012	0.0064	folivore-omnivore	0.0264	0.0034	0.0494	0.0158	insectivore-frugivore	22.0762	3.8018	40.3507	0.0096	insectivore-frugivore	10.6663	3.8694	17.4632	0.0003
Prosimian	50	smoothed	EEC	folivore-hardobjectfeeder	101.217	23.9599	178.474	0.0039	insectivore-folivore	16.3472	6.8137	25.8807	0.0001	folivore-hardobjectfeeder	0.1307	0.0415	0.2199	0.0009	folivore-hardobjectfeeder	0.0475	-0.006	0.1009	0.107	insectivore-folivore	34.7541	18.69	50.8182	0	insectivore-folivore	12.7513	6.7765	18.7261	0
Prosimian	50	smoothed	EEC	omnivore-frugivore	7.1671	-30.9322	45.2664	0.9849	omnivore-frugivore	0.1216	-10.3912	10.6343	1	omnivore-frugivore	0.0423	-0.0017	0.0863	0.0652	insectivore-frugivore	0.0039	-0.0234	0.0311	0.9948	omnivore-hardobjectfeeder	4.7811	-30.8576	40.4198	0.9958	omnivore-hardobjectfeeder	4.815	-8.4403	18.0702	0.8507
Prosimian	50	smoothed	EEC	insectivore-frugivore	25.803	-13.5012	65.1072	0.3659	omnivore-hardobjectfeeder	0.2956	-20.8548	21.4459	1	insectivore-frugivore	0.082	0.0366	0.1274	0	omnivore-frugivore	0.0086	-0.0178	0.035	0.8939	omnivore-frugivore	10.2634	-7.4508	27.9776	0.495	omnivore-frugivore	5.7412	-0.8474	12.3297	0.1183
Prosimian	50	smoothed	EEC	folivore-frugivore	65.1881	25.8839	104.492	0.0001	folivore-omnivore	16.3048	7.1513	25.4584	0	folivore-frugivore	0.1007	0.0553	0.1461	0	hardobjectfeeder-frugivore	0.0297	-0.0254	0.0847	0.5667	folivore-omnivore	22.9412	7.5174	38.3651	0.0007	folivore-omnivore	7.8262	2.0895	13.5628	0.0023
Prosimian	50	smoothed	EEC	insectivore-omnivore	18.6359	-14.5373	51.8091	0.5261	hardobjectfeeder-frugivore	0.174	-21.7616	22.1096	1	insectivore-omnivore	0.0397	0.0013	0.078	0.0387	insectivore-omnivore	0.0047	-0.0182	0.0277	0.9785	hardobjectfeeder-frugivore	5.4823	-31.4795	42.4441	0.9939	hardobjectfeeder-frugivore	0.9262	-12.8212	14.6736	0.9997
Prosimian	50	smoothed	EEC	folivore-omnivore	58.021	24.8478	91.1942	0	folivore-frugivore	16.1833	5.338	27.0285	0.0007	folivore-omnivore	0.0584	0.02	0.0967	0.0005	insectivore-hardobjectfeeder	0.0258	-0.0277	0.0793	0.6668	folivore-hardobjectfeeder	18.1601	-17.7603	54.0806	0.6264	folivore-hardobjectfeeder	3.0112	-10.3488	16.3713	0.9706
Prosimian	50	smoothed	EEC	insectivore-folivore	39.3851	4.8348	73.9354	0.0171	folivore-hardobjectfeeder	16.0093	-5.3083	37.3268	0.2342	insectivore-folivore	0.0187	-0.0212	0.0586	0.6909	omnivore-hardobjectfeeder	0.0211	-0.032	0.0741	0.8049	folivore-frugivore	12.6778	-5.5966	30.9523	0.3099	folivore-frugivore	2.085	-4.7119	8.8819	0.9134
Prosimian	100	smoothed	EEC	hardobjectfeeder-frugivore	54.715	-50.9712	160.401	0.6048	insectivore-omnivore	1.4362	-10.9764	13.8488	0.9977	hardobjectfeeder-frugivore	0.0385	-0.0424	0.1194	0.6789	insectivore-folivore	0.0024	-0.0179	0.0226	0.9976	insectivore-omnivore	11.5218	-3.9307	26.9744	0.2407	insectivore-omnivore	4.9099	-0.81	10.6298	0.1281
Prosimian	100	smoothed	EEC	omnivore-hardobjectfeeder	62.0584	-39.8446	163.961	0.4437	insectivore-frugivore	5.8799	-8.8268	20.5866	0.8006	omnivore-hardobjectfeeder	0.0821	0.004	0.1601	0.0342	insectivore-omnivore	0.0255	0.0061	0.045	0.0038	insectivore-hardobjectfeeder	15.8977	-20.0896	51.8851	0.7357	insectivore-hardobjectfeeder	9.5544	-3.7666	22.8755	0.2772
Prosimian	100	smoothed	EEC	insectivore-hardobjectfeeder	95.8132	-6.8953	198.522	0.0796	insectivore-hardobjectfeeder	8.2917	-20.6159	37.1993	0.931	folivore-hardobjectfeeder	0.1346	0.056	0.2133	0.0001	insectivore-frugivore	0.0327	0.0097	0.0557	0.0014	insectivore-frugivore	21.8802	3.5718	40.1887	0.0108	insectivore-frugivore	10.5507	3.7737	17.3277	0.0003
Prosimian	100	smoothed	EEC	folivore-hardobjectfeeder	147.484	44.7755	250.192	0.0012	insectivore-folivore	24.8287	11.9008	37.7566	0	insectivore-hardobjectfeeder	0.1388	0.0602	0.2175	0	insectivore-hardobjectfeeder	0.0731	0.0279	0.1184	0.0002	insectivore-folivore	34.6527	18.5587	50.7468	0	insectivore-folivore	12.7781	6.8208	18.7355	0
Prosimian	100	smoothed	EEC	omnivore-frugivore	7.3434	-43.3075	57.9942	0.9944	omnivore-frugivore	4.4437	-9.8121	18.6995	0.9087	omnivore-frugivore	0.0436	0.0048	0.0823	0.0195	folivore-omnivore	0.0232	0.0037	0.0426	0.0111	omnivore-hardobjectfeeder	4.3759	-31.3292	40.081	0.9971	omnivore-hardobjectfeeder	4.6445	-8.572	17.8611	0.8654
Prosimian	100	smoothed	EEC	insectivore-frugivore	41.0982	-11.1545	93.3508	0.1939	omnivore-hardobjectfeeder	6.8555	-21.8254	35.5363	0.9636	folivore-frugivore	0.0961	0.0561	0.1362	0	folivore-frugivore	0.0303	0.0073	0.0534	0.0036	omnivore-frugivore	10.3584	-7.3889	28.1056	0.4875	omnivore-frugivore	5.6408	-0.9285	12.2101	0.1278
Prosimian	100	smoothed	EEC	folivore-frugivore	92.7689	40.5163	145.022	0	folivore-omnivore	23.3925	10.9799	35.8051	0	insectivore-frugivore	0.1003	0.0603	0.1404	0	folivore-hardobjectfeeder	0.0708	0.0255	0.1161	0.0003	folivore-omnivore	23.1309	7.6783	38.5834	0.0006	folivore-omnivore	7.8682	2.1483	13.5882	0.0021
Prosimian	100	smoothed	EEC	insectivore-omnivore	33.7548	-10.3471	77.8567	0.2172	hardobjectfeeder-frugivore	2.4118	-27.3339	32.1574	0.9994	folivore-omnivore	0.0526	0.0188	0.0863	0.0003	omnivore-frugivore	0.0072	-0.0152	0.0295	0.8991	hardobjectfeeder-frugivore	5.9825	-31.0482	43.0132	0.9915	hardobjectfeeder-frugivore	0.9963	-12.711	14.7035	0.9996
Prosimian	100	smoothed	EEC	folivore-omnivore	85.4256	41.3237	129.528	0	folivore-frugivore	18.9488	4.2421	33.6555	0.0047	insectivore-omnivore	0.0568	0.023	0.0905	0.0001	omnivore-hardobjectfeeder	0.0476	0.0027	0.0925	0.032	folivore-hardobjectfeeder	18.755	-17.2324	54.7423	0.5986	folivore-hardobjectfeeder	3.2237	-10.0973	16.5448	0.962
Prosimian	100	smoothed	EEC	insectivore-folivore	51.6708	5.7381	97.6034	0.0193	folivore-hardobjectfeeder	16.537	-12.3706	45.4446	0.5079	insectivore-folivore	0.0042	-0.031	0.0394	0.9973	hardobjectfeeder-frugivore	0.0405	-0.0061	0.087	0.1206	folivore-frugivore	12.7725	-5.536	31.0809	0.3044	folivore-frugivore	2.2274	-4.5496	9.0045	0.8913
Prosimian	200	smoothed	EEC	hardobjectfeeder-frugivore	74.8069	-71.7479	221.362	0.6177	insectivore-omnivore	2.2785	-18.0211	22.5781	0.9979	hardobjectfeeder-frugivore	0.0424	-0.0323	0.117	0.5157	insectivore-folivore	0.0126	-0.0039	0.0292	0.221	insectivore-omnivore	11.2661	-4.1646	26.6967	0.2603	insectivore-omnivore	4.8418	-0.853	10.5367	0.1345
Prosimian	200	smoothed	EEC	omnivore-hardobjectfeeder	87.807	-53.5015	229.116	0.4228	insectivore-hardobjectfeeder	9.4074	-37.8681	56.6829	0.9814	omnivore-hardobjectfeeder	0.0942	0.0222	0.1662	0.0039	insectivore-omnivore	0.028	0.0121	0.044	0	insectivore-hardobjectfeeder	15.2512	-20.685	51.1874	0.7634	insectivore-hardobjectfeeder	9.4089	-3.8538	22.6716	0.2879
Prosimian	200	smoothed	EEC	insectivore-hardobjectfeeder	134.034	-8.3915	276.46	0.0754	insectivore-frugivore	10.2309	-13.8203	34.2822	0.7619	folivore-hardobjectfeeder	0.1386	0.066	0.2111	0	insectivore-frugivore	0.0494	0.0305	0.0683	0	insectivore-frugivore	21.5338	3.2513	39.8162	0.0125	insectivore-frugivore	10.4468	3.6994	17.1941	0.0004
Prosimian	200	smoothed	EEC	folivore-hardobjectfeeder	206.583	64.1574	349.009	0.001	insectivore-folivore	39.9907	18.8485	61.133	0	insectivore-hardobjectfeeder	0.154	0.0814	0.2265	0	insectivore-hardobjectfeeder	0.0986	0.0615	0.1357	0	insectivore-folivore	34.5002	18.4291	50.5714	0	insectivore-folivore	12.7611	6.8298	18.6924	0
Prosimian	200	smoothed	EEC	omnivore-frugivore	13.0002	-57.2373	83.2376	0.9858	omnivore-hardobjectfeeder	7.1289	-39.7758	54.0336	0.9933	omnivore-frugivore	0.0518	0.016	0.0876	0.001	folivore-omnivore	0.0154	-0.0006	0.0313	0.0638	omnivore-hardobjectfeeder	3.9851	-31.6693	39.6395	0.998	omnivore-hardobjectfeeder	4.567	-8.5917	17.7258	0.8706
Prosimian	200	smoothed	EEC	insectivore-frugivore	59.2272	-13.2314	131.686	0.1631	omnivore-frugivore	7.9524	-15.3616	31.2664	0.8775	folivore-frugivore	0.0962	0.0593	0.1331	0	folivore-frugivore	0.0367	0.0179	0.0556	0	omnivore-frugivore	10.2677	-7.4543	27.9897	0.495	omnivore-frugivore	5.6049	-0.9356	12.1454	0.1292
Prosimian	200	smoothed	EEC	folivore-frugivore	131.776	59.3175	204.235	0	folivore-omnivore	37.7122	17.4127	58.0118	0	insectivore-frugivore	0.1116	0.0747	0.1485	0	folivore-hardobjectfeeder	0.086	0.0489	0.1231	0	folivore-omnivore	23.2342	7.8035	38.6648	0.0006	folivore-omnivore	7.9193	2.2244	13.6141	0.0018
Prosimian	200	smoothed	EEC	insectivore-omnivore	46.2271	-14.929	107.383	0.2283	hardobjectfeeder-frugivore	0.8235	-47.8226	49.4696	1	folivore-omnivore	0.0443	0.0132	0.0755	0.0013	omnivore-frugivore	0.0214	0.0031	0.0397	0.0136	hardobjectfeeder-frugivore	6.2826	-30.6955	43.2607	0.9897	hardobjectfeeder-frugivore	1.0379	-12.6094	14.6851	0.9995
Prosimian	200	smoothed	EEC	folivore-omnivore	118.776	57.62	179.932	0	folivore-hardobjectfeeder	30.5833	-16.6922	77.8588	0.3811	insectivore-omnivore	0.0598	0.0286	0.0909	0	omnivore-hardobjectfeeder	0.0706	0.0338	0.1074	0	folivore-hardobjectfeeder	19.249	-16.6872	55.1853	0.5727	folivore-hardobjectfeeder	3.3522	-9.9105	16.615	0.9556
Prosimian	200	smoothed	EEC	insectivore-folivore	72.5489	8.8543	136.244	0.0172	folivore-frugivore	29.7598	5.7085	53.8111	0.0075	insectivore-folivore	0.0154	-0.017	0.0479	0.6788	hardobjectfeeder-frugivore	0.0492	0.011	0.0874	0.0047	folivore-frugivore	12.9664	-5.316	31.2489	0.2881	folivore-frugivore	2.3144	-4.433	9.0617	0.8753
Prosimian	500	smoothed	EEC	hardobjectfeeder-frugivore	122.451	-136.631	381.532	0.6839	insectivore-omnivore	7.643	-35.5125	50.7985	0.988	hardobjectfeeder-frugivore	0.0454	-0.0278	0.1185	0.4256	insectivore-folivore	0.0204	0.0058	0.0349	0.0016	insectivore-omnivore	11.2122	-4.199	26.6234	0.2636	insectivore-omnivore	4.8141	-0.8617	10.4899	0.1362
Prosimian	500	smoothed	EEC	omnivore-hardobjectfeeder	126.952	-122.856	376.759	0.6217	insectivore-hardobjectfeeder	15.5741	-84.9302	116.078	0.9927	omnivore-hardobjectfeeder	0.1003	0.0297	0.1709	0.0013	insectivore-omnivore	0.0312	0.0172	0.0451	0	insectivore-hardobjectfeeder	15.0124	-20.8787	50.9035	0.7729	insectivore-hardobjectfeeder	9.3316	-3.8866	22.5499	0.2927
Prosimian	500	smoothed	EEC	insectivore-hardobjectfeeder	188.549	-63.233	440.332	0.2368	insectivore-frugivore	26.6672	-24.4641	77.7985	0.5979	folivore-hardobjectfeeder	0.1409	0.0698	0.212	0	insectivore-frugivore	0.0597	0.0432	0.0763	0	insectivore-frugivore	21.4181	3.1586	39.6776	0.013	insectivore-frugivore	10.365	3.6403	17.0898	0.0004
Prosimian	500	smoothed	EEC	folivore-hardobjectfeeder	326.749	74.9665	578.531	0.0044	insectivore-folivore	76.1528	31.2059	121.1	0.0001	insectivore-hardobjectfeeder	0.1604	0.0893	0.2316	0	insectivore-hardobjectfeeder	0.1155	0.083	0.148	0	insectivore-folivore	34.5658	18.5148	50.6168	0	insectivore-folivore	12.7486	6.8372	18.6599	0
Prosimian	500	smoothed	EEC	omnivore-frugivore	4.5013	-119.666	128.668	1	omnivore-hardobjectfeeder	7.9311	-91.785	107.647	0.9995	omnivore-frugivore	0.0549	0.0199	0.09	0.0003	folivore-omnivore	0.0108	-0.0032	0.0247	0.2083	omnivore-hardobjectfeeder	3.8002	-31.8094	39.4098	0.9983	omnivore-hardobjectfeeder	4.5175	-8.597	17.6321	0.8736
Prosimian	500	smoothed	EEC	insectivore-frugivore	66.0987	-61.9948	194.192	0.6078	omnivore-frugivore	19.0242	-30.5397	68.5881	0.8234	folivore-frugivore	0.0955	0.0594	0.1317	0	folivore-frugivore	0.0394	0.0229	0.0559	0	omnivore-frugivore	10.2059	-7.4938	27.9057	0.4999	omnivore-frugivore	5.5509	-0.9677	12.0695	0.1335
Prosimian	500	smoothed	EEC	folivore-frugivore	204.298	76.2048	332.392	0.0002	folivore-omnivore	68.5098	25.3543	111.665	0.0002	insectivore-frugivore	0.1151	0.0789	0.1513	0	folivore-hardobjectfeeder	0.0951	0.0626	0.1276	0	folivore-omnivore	23.3536	7.9424	38.7649	0.0005	folivore-omnivore	7.9345	2.2587	13.6102	0.0017
Prosimian	500	smoothed	EEC	insectivore-omnivore	61.5974	-46.5151	169.71	0.512	hardobjectfeeder-frugivore	11.0931	-92.325	114.511	0.9983	folivore-omnivore	0.0406	0.0101	0.0711	0.0032	omnivore-frugivore	0.0286	0.0126	0.0446	0	hardobjectfeeder-frugivore	6.4057	-30.5259	43.3374	0.9889	hardobjectfeeder-frugivore	1.0334	-12.5681	14.6349	0.9996
Prosimian	500	smoothed	EEC	folivore-omnivore	199.797	91.6844	307.909	0	folivore-hardobjectfeeder	60.5787	-39.9256	161.083	0.4544	insectivore-omnivore	0.0601	0.0296	0.0907	0	omnivore-hardobjectfeeder	0.0843	0.0521	0.1165	0	folivore-hardobjectfeeder	19.5534	-16.3377	55.4445	0.5564	folivore-hardobjectfeeder	3.4169	-9.8013	16.6352	0.9519
Prosimian	500	smoothed	EEC	insectivore-folivore	138.2	25.5991	250.8	0.0082	folivore-frugivore	49.4856	-1.6457	100.617	0.0628	insectivore-folivore	0.0195	-0.0123	0.0513	0.4348	hardobjectfeeder-frugivore	0.0557	0.0223	0.0891	0.0001	folivore-frugivore	13.1477	-5.1118	31.4072	0.2735	folivore-frugivore	2.3835	-4.3412	9.1083	0.8617
Prosimian	1000	smoothed	EEC	omnivore-hardobjectfeeder	160.077	-212.338	532.493	0.7548	insectivore-omnivore	3.1021	-68.7971	75.0014	1	hardobjectfeeder-frugivore	0.0471	-0.025	0.1192	0.3711	insectivore-folivore	0.0266	0.012	0.0412	0	insectivore-omnivore	11.1583	-4.259	26.5756	0.2686	insectivore-omnivore	4.803	-0.8623	10.4683	0.1365
Prosimian	1000	smoothed	EEC	hardobjectfeeder-frugivore	175.941	-210.301	562.183	0.7129	insectivore-hardobjectfeeder	26.412	-141.033	193.857	0.9922	omnivore-hardobjectfeeder	0.1026	0.0331	0.1722	0.0008	insectivore-omnivore	0.0324	0.0184	0.0465	0	insectivore-hardobjectfeeder	14.9313	-20.9739	50.8365	0.7766	insectivore-hardobjectfeeder	9.3187	-3.8752	22.5126	0.2922
Prosimian	1000	smoothed	EEC	insectivore-hardobjectfeeder	255.368	-119.991	630.728	0.3295	insectivore-frugivore	44.9537	-40.2337	130.141	0.5869	folivore-hardobjectfeeder	0.1423	0.0722	0.2123	0	insectivore-frugivore	0.0648	0.0481	0.0814	0	insectivore-frugivore	21.3789	3.1122	39.6456	0.0133	insectivore-frugivore	10.3301	3.6177	17.0424	0.0004
Prosimian	1000	smoothed	EEC	folivore-hardobjectfeeder	460.82	85.4603	836.18	0.0081	insectivore-folivore	121.176	46.292	196.06	0.0002	insectivore-hardobjectfeeder	0.1635	0.0934	0.2336	0	insectivore-hardobjectfeeder	0.1228	0.0901	0.1554	0	insectivore-folivore	34.6007	18.5434	50.658	0	insectivore-folivore	12.737	6.8366	18.6375	0
Prosimian	1000	smoothed	EEC	omnivore-frugivore	15.8634	-169.246	200.973	0.9993	omnivore-hardobjectfeeder	23.3099	-142.822	189.442	0.995	omnivore-frugivore	0.0555	0.021	0.0901	0.0002	folivore-omnivore	0.0058	-0.0082	0.0199	0.7757	omnivore-hardobjectfeeder	3.773	-31.8506	39.3966	0.9983	omnivore-hardobjectfeeder	4.5157	-8.5747	17.6061	0.873
Prosimian	1000	smoothed	EEC	insectivore-omnivore	95.2909	-65.8845	256.466	0.4743	omnivore-frugivore	41.8516	-40.7244	124.428	0.6241	folivore-frugivore	0.0951	0.0595	0.1308	0	folivore-frugivore	0.0382	0.0215	0.0548	0	omnivore-frugivore	10.2206	-7.4861	27.9274	0.4988	omnivore-frugivore	5.5271	-0.9795	12.0337	0.1351
Prosimian	1000	smoothed	EEC	folivore-omnivore	300.743	139.567	461.918	0	folivore-omnivore	118.074	46.1745	189.973	0.0001	insectivore-frugivore	0.1164	0.0807	0.1521	0	folivore-hardobjectfeeder	0.0962	0.0635	0.1288	0	folivore-omnivore	23.4424	8.0251	38.8597	0.0005	folivore-omnivore	7.934	2.2687	13.5994	0.0017
Prosimian	1000	smoothed	EEC	insectivore-frugivore	79.4275	-111.536	270.391	0.7765	hardobjectfeeder-frugivore	18.5417	-153.758	190.842	0.9982	folivore-omnivore	0.0396	0.0095	0.0697	0.0037	omnivore-frugivore	0.0323	0.0162	0.0484	0	hardobjectfeeder-frugivore	6.4476	-30.4985	43.3938	0.9886	hardobjectfeeder-frugivore	1.0114	-12.565	14.5878	0.9996
Prosimian	1000	smoothed	EEC	folivore-frugivore	284.879	93.9161	475.842	0.0007	folivore-hardobjectfeeder	94.7639	-72.6816	262.209	0.5187	insectivore-omnivore	0.0609	0.0308	0.091	0	omnivore-hardobjectfeeder	0.0903	0.058	0.1227	0	folivore-hardobjectfeeder	19.6694	-16.2358	55.5746	0.551	folivore-hardobjectfeeder	3.4184	-9.7755	16.6123	0.9515
Prosimian	1000	smoothed	EEC	insectivore-folivore	205.452	37.5858	373.318	0.0084	folivore-frugivore	76.2222	-8.9651	161.41	0.1021	insectivore-folivore	0.0213	-0.0101	0.0526	0.3326	hardobjectfeeder-frugivore	0.058	0.0244	0.0916	0.0001	folivore-frugivore	13.2218	-5.0449	31.4885	0.2685	folivore-frugivore	2.4069	-4.3054	9.1193	0.8566
Prosimian	1	unsmoothed	EEC	insectivore-omnivore	6.7964	-2.2322	15.825	0.232	insectivore-omnivore	2.5357	-0.2558	5.3272	0.0936	hardobjectfeeder-frugivore	0.0052	-0.1774	0.1878	1	insectivore-folivore	0.0025	-0.0147	0.0198	0.9939	insectivore-omnivore	11.6358	-3.4966	26.7682	0.2132	insectivore-omnivore	4.8995	-0.767	10.566	0.1233
Prosimian	1	unsmoothed	EEC	insectivore-hardobjectfeeder	8.0087	-13.0179	29.0354	0.8274	insectivore-hardobjectfeeder	3.9537	-2.5474	10.4548	0.4452	omnivore-frugivore	0.0164	-0.0711	0.1039	0.9851	insectivore-omnivore	0.0101	-0.0064	0.0267	0.4376	insectivore-hardobjectfeeder	15.8497	-19.392	51.0914	0.7225	insectivore-hardobjectfeeder	9.1976	-3.999	22.3942	0.3053
Prosimian	1	unsmoothed	EEC	insectivore-frugivore	11.0186	0.3213	21.7158	0.0402	insectivore-frugivore	4.4464	1.1389	7.7538	0.0028	insectivore-frugivore	0.0782	-0.012	0.1685	0.1217	insectivore-frugivore	0.0285	0.0089	0.0481	0.001	insectivore-frugivore	20.9096	2.9805	38.8387	0.0137	insectivore-frugivore	10.4349	3.7212	17.1487	0.0004
Prosimian	1	unsmoothed	EEC	insectivore-folivore	20.5253	11.1219	29.9287	0	insectivore-folivore	5.984	3.0766	8.8914	0	folivore-frugivore	0.1311	0.0408	0.2214	0.001	insectivore-hardobjectfeeder	0.061	0.0225	0.0995	0.0003	insectivore-folivore	33.9124	18.1518	49.673	0	insectivore-folivore	12.8281	6.9264	18.7298	0
Prosimian	1	unsmoothed	EEC	omnivore-hardobjectfeeder	1.2123	-19.6494	22.074	0.9998	omnivore-hardobjectfeeder	1.418	-5.0322	7.8681	0.9731	omnivore-hardobjectfeeder	0.0112	-0.1648	0.1873	0.9998	folivore-omnivore	0.0076	-0.0089	0.0241	0.7078	omnivore-hardobjectfeeder	4.2139	-30.7514	39.1792	0.9973	omnivore-hardobjectfeeder	4.2981	-8.7951	17.3912	0.8918
Prosimian	1	unsmoothed	EEC	omnivore-frugivore	4.2221	-6.1472	14.5915	0.7898	omnivore-frugivore	1.9106	-1.2954	5.1166	0.4661	insectivore-hardobjectfeeder	0.0731	-0.1044	0.2505	0.783	folivore-frugivore	0.0259	0.0063	0.0455	0.0034	omnivore-frugivore	9.2738	-8.1057	26.6533	0.5764	omnivore-frugivore	5.5354	-0.9725	12.0434	0.1343
Prosimian	1	unsmoothed	EEC	folivore-omnivore	13.7289	4.7003	22.7575	0.0005	folivore-omnivore	3.4482	0.6567	6.2398	0.0076	folivore-hardobjectfeeder	0.1259	-0.0515	0.3034	0.2878	folivore-hardobjectfeeder	0.0585	0.02	0.097	0.0005	folivore-omnivore	22.2766	7.1442	37.409	0.0008	folivore-omnivore	7.9285	2.2621	13.595	0.0017
Prosimian	1	unsmoothed	EEC	hardobjectfeeder-frugivore	3.0098	-18.6264	24.6461	0.9952	hardobjectfeeder-frugivore	0.4926	-6.1969	7.1822	0.9996	insectivore-omnivore	0.0618	-0.0144	0.138	0.1687	omnivore-frugivore	0.0184	-0.0006	0.0373	0.0632	hardobjectfeeder-frugivore	5.0599	-31.2036	41.3233	0.9952	hardobjectfeeder-frugivore	1.2374	-12.3419	14.8166	0.9991
Prosimian	1	unsmoothed	EEC	folivore-hardobjectfeeder	12.5166	-8.5101	33.5432	0.4673	folivore-hardobjectfeeder	2.0303	-4.4708	8.5314	0.9081	folivore-omnivore	0.1147	0.0385	0.1909	0.0006	omnivore-hardobjectfeeder	0.0509	0.0127	0.0891	0.0031	folivore-hardobjectfeeder	18.0627	-17.179	53.3044	0.614	folivore-hardobjectfeeder	3.6305	-9.5662	16.8271	0.9402
Prosimian	1	unsmoothed	EEC	folivore-frugivore	9.5067	-1.1905	20.204	0.1061	folivore-frugivore	1.5376	-1.7698	4.8451	0.6971	insectivore-folivore	0.0528	-0.0265	0.1322	0.3513	hardobjectfeeder-frugivore	0.0326	-0.007	0.0722	0.1588	folivore-frugivore	13.0028	-4.9263	30.932	0.2666	folivore-frugivore	2.3931	-4.3206	9.1069	0.8592
Prosimian	2	unsmoothed	EEC	insectivore-hardobjectfeeder	5.5824	-27.2772	38.4421	0.9897	insectivore-omnivore	3.6392	-0.0315	7.3098	0.0532	hardobjectfeeder-frugivore	0.0091	-0.1243	0.1426	0.9997	insectivore-folivore	0.0069	-0.0112	0.0251	0.8241	insectivore-omnivore	11.7681	-3.7597	27.296	0.226	insectivore-omnivore	4.801	-0.8685	10.4705	0.1373
Prosimian	2	unsmoothed	EEC	insectivore-omnivore	8.8475	-5.2621	22.9571	0.4134	insectivore-hardobjectfeeder	5.6991	-2.8495	14.2476	0.3501	omnivore-hardobjectfeeder	0.0416	-0.0871	0.1703	0.8971	insectivore-omnivore	0.027	0.0096	0.0444	0.0004	insectivore-hardobjectfeeder	16.239	-19.9237	52.4016	0.7237	insectivore-hardobjectfeeder	9.2677	-3.9359	22.4714	0.2983
Prosimian	2	unsmoothed	EEC	insectivore-frugivore	13.3214	-3.3959	30.0386	0.1832	insectivore-frugivore	6.5496	2.2005	10.8986	0.0006	insectivore-hardobjectfeeder	0.1117	-0.018	0.2414	0.1259	insectivore-frugivore	0.0339	0.0133	0.0545	0.0001	insectivore-frugivore	21.3917	2.9941	39.7894	0.0141	insectivore-frugivore	10.3355	3.6182	17.0528	0.0004
Prosimian	2	unsmoothed	EEC	insectivore-folivore	30.2284	15.5331	44.9237	0	insectivore-folivore	9.5556	5.7325	13.3786	0	folivore-hardobjectfeeder	0.1264	-0.0033	0.2562	0.0599	insectivore-hardobjectfeeder	0.0787	0.0382	0.1192	0	insectivore-folivore	34.7526	18.5802	50.925	0	insectivore-folivore	12.7227	6.8178	18.6275	0
Prosimian	2	unsmoothed	EEC	omnivore-hardobjectfeeder	3.2651	-29.3368	35.867	0.9987	omnivore-hardobjectfeeder	2.0599	-6.4216	10.5414	0.9615	omnivore-frugivore	0.0325	-0.0315	0.0964	0.6233	folivore-omnivore	0.0201	0.0027	0.0375	0.0153	omnivore-hardobjectfeeder	4.4708	-31.4082	40.3499	0.9969	omnivore-hardobjectfeeder	4.4668	-8.6333	17.5668	0.8777
Prosimian	2	unsmoothed	EEC	hardobjectfeeder-frugivore	7.739	-26.0733	41.5513	0.9689	omnivore-frugivore	2.9104	-1.3054	7.1261	0.3148	insectivore-frugivore	0.1026	0.0366	0.1686	0.0004	folivore-frugivore	0.027	0.0064	0.0476	0.0039	omnivore-frugivore	9.6236	-8.2101	27.4573	0.5656	omnivore-frugivore	5.5345	-0.9769	12.0459	0.1347
Prosimian	2	unsmoothed	EEC	folivore-hardobjectfeeder	24.646	-8.2136	57.5056	0.2353	folivore-omnivore	5.9164	2.2457	9.587	0.0002	folivore-frugivore	0.1173	0.0513	0.1833	0	folivore-hardobjectfeeder	0.0718	0.0313	0.1123	0	folivore-omnivore	22.9845	7.4566	38.5123	0.0008	folivore-omnivore	7.9217	2.2522	13.5912	0.0017
Prosimian	2	unsmoothed	EEC	omnivore-frugivore	4.4739	-11.7309	20.6786	0.9395	hardobjectfeeder-frugivore	0.8505	-7.9459	9.6469	0.9988	insectivore-omnivore	0.0701	0.0144	0.1258	0.0062	omnivore-frugivore	0.0069	-0.0131	0.0269	0.8716	hardobjectfeeder-frugivore	5.1528	-32.0583	42.3638	0.9953	hardobjectfeeder-frugivore	1.0677	-12.5187	14.6541	0.9995
Prosimian	2	unsmoothed	EEC	folivore-omnivore	21.3809	7.2713	35.4905	0.0005	folivore-hardobjectfeeder	3.8565	-4.6921	12.405	0.7203	folivore-omnivore	0.0848	0.0291	0.1405	0.0005	omnivore-hardobjectfeeder	0.0517	0.0115	0.0919	0.0048	folivore-hardobjectfeeder	18.5136	-17.649	54.6763	0.615	folivore-hardobjectfeeder	3.4549	-9.7487	16.6586	0.9498
Prosimian	2	unsmoothed	EEC	folivore-frugivore	16.907	0.1898	33.6243	0.0461	folivore-frugivore	3.006	-1.3431	7.355	0.3136	insectivore-folivore	0.0147	-0.0433	0.0727	0.955	hardobjectfeeder-frugivore	0.0448	0.0031	0.0865	0.0287	folivore-frugivore	13.3609	-5.0368	31.7585	0.2653	folivore-frugivore	2.3872	-4.3301	9.1045	0.8605
Prosimian	5	unsmoothed	EEC	insectivore-hardobjectfeeder	15.4986	-31.7377	62.7348	0.8919	insectivore-hardobjectfeeder	2.0648	-8.9723	13.1019	0.9852	hardobjectfeeder-frugivore	0.066	-0.0234	0.1553	0.2496	insectivore-folivore	0.0067	-0.0118	0.0252	0.8526	insectivore-omnivore	11.5935	-3.886	27.0731	0.2366	insectivore-omnivore	4.8365	-0.8435	10.5164	0.1335
Prosimian	5	unsmoothed	EEC	omnivore-hardobjectfeeder	17.408	-29.4578	64.2738	0.8401	insectivore-omnivore	2.639	-2.1002	7.3782	0.5349	omnivore-hardobjectfeeder	0.1143	0.0281	0.2004	0.0033	folivore-omnivore	0.0225	0.0047	0.0402	0.0058	insectivore-hardobjectfeeder	15.5779	-20.4723	51.628	0.7512	insectivore-frugivore	10.3588	3.6292	17.0885	0.0004
Prosimian	5	unsmoothed	EEC	hardobjectfeeder-frugivore	22.2591	-26.3466	70.8648	0.7089	insectivore-frugivore	5.9619	0.3468	11.577	0.0316	folivore-hardobjectfeeder	0.1687	0.0819	0.2555	0	folivore-frugivore	0.029	0.008	0.0501	0.002	insectivore-frugivore	21.6428	3.3024	39.9832	0.0122	insectivore-hardobjectfeeder	10.3613	-2.8667	23.5893	0.1974
Prosimian	5	unsmoothed	EEC	folivore-hardobjectfeeder	51.1957	3.9594	98.4319	0.0267	insectivore-folivore	12.0093	7.0733	16.9452	0	insectivore-hardobjectfeeder	0.1738	0.087	0.2606	0	folivore-hardobjectfeeder	0.0669	0.0255	0.1082	0.0002	insectivore-folivore	34.9583	18.8362	51.0805	0	insectivore-folivore	12.7651	6.8494	18.6808	0
Prosimian	5	unsmoothed	EEC	insectivore-omnivore	1.9094	-18.3733	22.1922	0.999	omnivore-hardobjectfeeder	0.5742	-10.3763	11.5247	0.9999	omnivore-frugivore	0.0483	0.0055	0.0911	0.0188	insectivore-omnivore	0.0158	-0.002	0.0335	0.1056	omnivore-hardobjectfeeder	3.9843	-31.7831	39.7518	0.998	omnivore-frugivore	5.5224	-1.001	12.0458	0.1375
Prosimian	5	unsmoothed	EEC	insectivore-frugivore	6.7605	-17.2708	30.7918	0.9354	hardobjectfeeder-frugivore	3.8971	-7.46	15.2541	0.8752	folivore-frugivore	0.1027	0.0585	0.1469	0	insectivore-frugivore	0.0224	0.0013	0.0434	0.0312	omnivore-frugivore	10.0493	-7.7289	27.8275	0.5199	omnivore-hardobjectfeeder	5.5248	-7.5994	18.6491	0.7688
Prosimian	5	unsmoothed	EEC	insectivore-folivore	35.6971	14.5724	56.8218	0.0001	folivore-hardobjectfeeder	9.9444	-1.0927	20.9815	0.0981	insectivore-frugivore	0.1078	0.0636	0.152	0	insectivore-hardobjectfeeder	0.0602	0.0189	0.1015	0.001	folivore-omnivore	23.3648	7.8853	38.8444	0.0006	folivore-omnivore	7.9286	2.2487	13.6086	0.0017
Prosimian	5	unsmoothed	EEC	omnivore-frugivore	4.8511	-18.4436	28.1457	0.978	omnivore-frugivore	3.3228	-2.1201	8.7658	0.4412	folivore-omnivore	0.0544	0.0171	0.0917	0.0009	omnivore-frugivore	0.0066	-0.0138	0.027	0.8975	hardobjectfeeder-frugivore	6.0649	-31.0304	43.1603	0.9911	hardobjectfeeder-frugivore	0.0025	-13.609	13.6139	1
Prosimian	5	unsmoothed	EEC	folivore-omnivore	33.7877	13.5049	54.0704	0.0001	folivore-omnivore	9.3702	4.631	14.1094	0	insectivore-omnivore	0.0595	0.0223	0.0968	0.0002	omnivore-hardobjectfeeder	0.0444	0.0034	0.0854	0.0269	folivore-hardobjectfeeder	19.3805	-16.6697	55.4307	0.5692	folivore-frugivore	2.4063	-4.3234	9.136	0.8578
Prosimian	5	unsmoothed	EEC	folivore-frugivore	28.9366	4.9053	52.9679	0.01	folivore-frugivore	6.0474	0.4323	11.6625	0.0281	insectivore-folivore	0.0051	-0.0337	0.0439	0.9961	hardobjectfeeder-frugivore	0.0378	-0.0047	0.0803	0.1058	folivore-frugivore	13.3155	-5.0249	31.656	0.2656	folivore-hardobjectfeeder	2.4038	-10.8242	15.6318	0.9867
Prosimian	10	unsmoothed	EEC	omnivore-hardobjectfeeder	35.8377	-24.213	95.8884	0.4647	insectivore-hardobjectfeeder	2.3287	-11.7402	16.3976	0.9907	hardobjectfeeder-frugivore	0.0463	-0.0386	0.1312	0.5551	insectivore-folivore	0.0127	-0.006	0.0313	0.3303	insectivore-omnivore	11.5937	-3.8544	27.0419	0.2348	insectivore-omnivore	4.8233	-0.8512	10.4977	0.1347
Prosimian	10	unsmoothed	EEC	hardobjectfeeder-frugivore	38.1821	-24.098	100.462	0.4368	omnivore-hardobjectfeeder	2.6589	-11.2997	16.6174	0.9842	omnivore-hardobjectfeeder	0.1031	0.0213	0.185	0.0061	folivore-frugivore	0.0254	0.0041	0.0466	0.0108	insectivore-hardobjectfeeder	15.0837	-20.8932	51.0607	0.7714	insectivore-hardobjectfeeder	9.3428	-3.8723	22.5579	0.2912
Prosimian	10	unsmoothed	EEC	insectivore-hardobjectfeeder	42.9187	-17.6067	103.444	0.2883	hardobjectfeeder-frugivore	5.5049	-8.9719	19.9817	0.8283	folivore-hardobjectfeeder	0.1433	0.0608	0.2258	0	folivore-omnivore	0.027	0.0091	0.045	0.0006	insectivore-frugivore	21.4891	3.1859	39.7923	0.0129	insectivore-frugivore	10.3397	3.6166	17.0628	0.0004
Prosimian	10	unsmoothed	EEC	folivore-hardobjectfeeder	85.099	24.5735	145.624	0.0016	folivore-hardobjectfeeder	15.8704	1.8015	29.9393	0.0188	insectivore-hardobjectfeeder	0.161	0.0785	0.2435	0	folivore-hardobjectfeeder	0.041	-0.0007	0.0828	0.0562	insectivore-folivore	34.7661	18.6767	50.8555	0	insectivore-folivore	12.7614	6.8514	18.6713	0
Prosimian	10	unsmoothed	EEC	omnivore-frugivore	2.3444	-27.5038	32.1926	0.9995	insectivore-omnivore	0.3302	-5.7109	6.3712	0.9999	omnivore-frugivore	0.0568	0.0161	0.0975	0.0017	insectivore-frugivore	0.0127	-0.0086	0.0339	0.4642	omnivore-hardobjectfeeder	3.49	-32.2048	39.1848	0.9988	omnivore-hardobjectfeeder	4.5195	-8.5919	17.631	0.8733
Prosimian	10	unsmoothed	EEC	insectivore-omnivore	7.0811	-18.9079	33.07	0.9422	insectivore-frugivore	3.1762	-3.9813	10.3337	0.7324	folivore-frugivore	0.097	0.0551	0.139	0	insectivore-omnivore	0.0143	-0.0036	0.0323	0.1793	omnivore-frugivore	9.8953	-7.8468	27.6374	0.5333	omnivore-frugivore	5.5164	-1.0006	12.0335	0.1376
Prosimian	10	unsmoothed	EEC	folivore-omnivore	49.2613	23.2723	75.2502	0	insectivore-folivore	13.5417	7.2499	19.8335	0	insectivore-frugivore	0.1147	0.0727	0.1567	0	insectivore-hardobjectfeeder	0.0284	-0.0134	0.0701	0.3307	folivore-omnivore	23.1724	7.7243	38.6205	0.0006	folivore-omnivore	7.9381	2.2637	13.6125	0.0017
Prosimian	10	unsmoothed	EEC	insectivore-frugivore	4.7366	-26.0555	35.5288	0.9929	omnivore-frugivore	2.846	-4.092	9.7841	0.7852	folivore-omnivore	0.0402	0.0048	0.0756	0.0178	omnivore-frugivore	0.0017	-0.0189	0.0223	0.9994	hardobjectfeeder-frugivore	6.4053	-30.6147	43.4253	0.989	hardobjectfeeder-frugivore	0.9969	-12.6013	14.5952	0.9996
Prosimian	10	unsmoothed	EEC	folivore-frugivore	46.9169	16.1247	77.709	0.0005	folivore-omnivore	13.2115	7.1705	19.2525	0	insectivore-omnivore	0.0579	0.0225	0.0933	0.0002	hardobjectfeeder-frugivore	0.0157	-0.0273	0.0586	0.8482	folivore-hardobjectfeeder	19.6824	-16.2946	55.6593	0.5523	folivore-hardobjectfeeder	3.4186	-9.7965	16.6337	0.9518
Prosimian	10	unsmoothed	EEC	insectivore-folivore	42.1802	15.1124	69.248	0.0003	folivore-frugivore	10.3655	3.208	17.523	0.001	insectivore-folivore	0.0177	-0.0192	0.0546	0.673	omnivore-hardobjectfeeder	0.014	-0.0274	0.0554	0.8806	folivore-frugivore	13.277	-5.0261	31.5802	0.2664	folivore-frugivore	2.4217	-4.3015	9.1448	0.8546
Prosimian	20	unsmoothed	EEC	hardobjectfeeder-frugivore	51.7444	-27.1417	130.631	0.3668	omnivore-hardobjectfeeder	5.6619	-13.7694	25.0932	0.9272	hardobjectfeeder-frugivore	0.0479	-0.0247	0.1205	0.3607	folivore-hardobjectfeeder	0.0089	-0.0336	0.0514	0.9774	insectivore-omnivore	11.1804	-4.2851	26.6459	0.2697	insectivore-omnivore	4.8108	-0.8664	10.488	0.1368
Prosimian	20	unsmoothed	EEC	omnivore-hardobjectfeeder	53.1171	-22.9452	129.179	0.3034	insectivore-hardobjectfeeder	7.037	-12.5479	26.622	0.8557	omnivore-hardobjectfeeder	0.1032	0.0332	0.1732	0.0008	folivore-frugivore	0.0141	-0.0075	0.0357	0.3738	insectivore-hardobjectfeeder	14.9796	-21.0379	50.9971	0.7766	insectivore-hardobjectfeeder	9.3459	-3.8756	22.5674	0.2914
Prosimian	20	unsmoothed	EEC	insectivore-hardobjectfeeder	73.387	-3.2765	150.051	0.0675	hardobjectfeeder-frugivore	9.598	-10.5547	29.7508	0.6777	folivore-hardobjectfeeder	0.1434	0.0728	0.214	0	insectivore-folivore	0.0173	-0.0017	0.0364	0.0911	insectivore-frugivore	21.4429	3.1191	39.7667	0.0133	insectivore-frugivore	10.3405	3.6141	17.0669	0.0004
Prosimian	20	unsmoothed	EEC	folivore-hardobjectfeeder	119.198	42.5349	195.862	0.0003	folivore-hardobjectfeeder	24.7824	5.1975	44.3673	0.0058	insectivore-hardobjectfeeder	0.1659	0.0954	0.2365	0	folivore-omnivore	0.0276	0.0094	0.0459	0.0005	insectivore-folivore	34.7252	18.6177	50.8327	0	insectivore-folivore	12.7652	6.8524	18.6781	0
Prosimian	20	unsmoothed	EEC	omnivore-frugivore	1.3726	-36.4341	39.1794	1	insectivore-omnivore	1.3751	-7.0344	9.7847	0.9911	omnivore-frugivore	0.0553	0.0205	0.0901	0.0002	hardobjectfeeder-frugivore	0.0052	-0.0386	0.0489	0.9974	omnivore-hardobjectfeeder	3.7992	-31.9358	39.5342	0.9983	omnivore-hardobjectfeeder	4.5351	-8.5828	17.6529	0.8722
Prosimian	20	unsmoothed	EEC	insectivore-frugivore	21.6426	-17.3597	60.645	0.5383	omnivore-frugivore	3.9361	-5.7222	13.5944	0.7892	folivore-frugivore	0.0955	0.0596	0.1314	0	insectivore-hardobjectfeeder	0.0084	-0.0341	0.0509	0.9816	omnivore-frugivore	10.2625	-7.4996	28.0246	0.4978	omnivore-frugivore	5.5297	-0.9905	12.0499	0.1363
Prosimian	20	unsmoothed	EEC	folivore-frugivore	67.4541	28.4517	106.456	0.0001	folivore-omnivore	19.1205	10.7109	27.53	0	insectivore-frugivore	0.118	0.0821	0.1539	0	omnivore-hardobjectfeeder	0.0187	-0.0235	0.0609	0.7325	folivore-omnivore	23.5448	8.0793	39.0104	0.0005	folivore-omnivore	7.9544	2.2772	13.6316	0.0016
Prosimian	20	unsmoothed	EEC	insectivore-omnivore	20.27	-12.6485	53.1885	0.4323	insectivore-frugivore	2.561	-7.4028	12.5248	0.9529	folivore-omnivore	0.0402	0.0099	0.0705	0.0033	insectivore-frugivore	0.0033	-0.0184	0.0249	0.9935	hardobjectfeeder-frugivore	6.4633	-30.5984	43.525	0.9886	hardobjectfeeder-frugivore	0.9946	-12.6102	14.5995	0.9996
Prosimian	20	unsmoothed	EEC	folivore-omnivore	66.0814	33.1629	98.9999	0	insectivore-folivore	17.7454	8.9867	26.504	0	insectivore-omnivore	0.0627	0.0324	0.093	0	omnivore-frugivore	0.0135	-0.0074	0.0345	0.3825	folivore-hardobjectfeeder	19.7456	-16.2719	55.7631	0.5502	folivore-hardobjectfeeder	3.4193	-9.8022	16.6409	0.9518
Prosimian	20	unsmoothed	EEC	insectivore-folivore	45.8114	11.5265	80.0964	0.0031	folivore-frugivore	15.1844	5.2206	25.1481	0.0005	insectivore-folivore	0.0225	-0.009	0.0541	0.2822	insectivore-omnivore	0.0103	-0.008	0.0285	0.523	folivore-frugivore	13.2824	-5.0414	31.6062	0.2671	folivore-frugivore	2.4247	-4.3017	9.1511	0.8542
Prosimian	50	unsmoothed	EEC	hardobjectfeeder-frugivore	67.5345	-39.8706	174.94	0.4106	insectivore-hardobjectfeeder	0.125	-35.8214	36.0714	1	hardobjectfeeder-frugivore	0.048	-0.0231	0.1191	0.3376	insectivore-folivore	0.0014	-0.012	0.0148	0.9985	insectivore-omnivore	11.1274	-4.3339	26.5886	0.274	insectivore-omnivore	4.8212	-0.853	10.4954	0.135
Prosimian	50	unsmoothed	EEC	omnivore-hardobjectfeeder	75.8541	-27.7062	179.414	0.2572	omnivore-hardobjectfeeder	1.2799	-34.3845	36.9444	1	omnivore-hardobjectfeeder	0.1051	0.0366	0.1737	0.0004	folivore-frugivore	0.0169	0.0017	0.0322	0.0218	insectivore-hardobjectfeeder	14.8981	-21.1094	50.9056	0.7799	insectivore-hardobjectfeeder	9.3441	-3.8705	22.5588	0.2911
Prosimian	50	unsmoothed	EEC	insectivore-hardobjectfeeder	110.574	6.1953	214.953	0.0322	hardobjectfeeder-frugivore	8.0858	-28.9028	45.0743	0.9737	folivore-hardobjectfeeder	0.1442	0.0751	0.2133	0	folivore-omnivore	0.0195	0.0066	0.0324	0.0005	insectivore-frugivore	21.4072	3.0885	39.7259	0.0135	insectivore-frugivore	10.3548	3.6318	17.0777	0.0004
Prosimian	50	unsmoothed	EEC	folivore-hardobjectfeeder	174.004	69.6252	278.383	0.0001	folivore-hardobjectfeeder	35.0741	-0.8723	71.0205	0.0594	insectivore-hardobjectfeeder	0.1683	0.0992	0.2374	0	folivore-hardobjectfeeder	0.0615	0.0314	0.0915	0	insectivore-folivore	34.7138	18.6107	50.8168	0	insectivore-folivore	12.7634	6.8536	18.6732	0
Prosimian	50	unsmoothed	EEC	omnivore-frugivore	8.3196	-43.1551	59.7943	0.9915	insectivore-omnivore	1.1549	-14.28	16.5899	0.9996	omnivore-frugivore	0.0571	0.023	0.0912	0.0001	insectivore-frugivore	0.0156	0.0003	0.0308	0.0436	omnivore-hardobjectfeeder	3.7708	-31.9544	39.4959	0.9984	omnivore-hardobjectfeeder	4.5229	-8.5881	17.634	0.873
Prosimian	50	unsmoothed	EEC	insectivore-frugivore	43.0398	-10.0627	96.1423	0.1697	insectivore-frugivore	7.9608	-10.3268	26.2484	0.7461	folivore-frugivore	0.0962	0.061	0.1314	0	insectivore-omnivore	0.0181	0.0052	0.031	0.0016	omnivore-frugivore	10.2799	-7.4773	28.037	0.4958	omnivore-frugivore	5.5336	-0.9833	12.0504	0.1354
Prosimian	50	unsmoothed	EEC	folivore-frugivore	106.47	53.3672	159.572	0	insectivore-folivore	34.9491	18.8734	51.0248	0	insectivore-frugivore	0.1203	0.0851	0.1555	0	insectivore-hardobjectfeeder	0.0601	0.0301	0.0901	0	folivore-omnivore	23.5864	8.1252	39.0477	0.0005	folivore-omnivore	7.9422	2.268	13.6165	0.0017
Prosimian	50	unsmoothed	EEC	insectivore-omnivore	34.7202	-10.099	79.5394	0.2068	omnivore-frugivore	6.8058	-10.9212	24.5329	0.8232	folivore-omnivore	0.0391	0.0094	0.0688	0.0037	omnivore-frugivore	0.0026	-0.0122	0.0174	0.989	hardobjectfeeder-frugivore	6.5091	-30.5424	43.5605	0.9883	hardobjectfeeder-frugivore	1.0106	-12.5872	14.6084	0.9996
Prosimian	50	unsmoothed	EEC	folivore-omnivore	98.1501	53.3309	142.969	0	folivore-omnivore	33.7941	18.3591	49.2291	0	insectivore-omnivore	0.0632	0.0335	0.0928	0	hardobjectfeeder-frugivore	0.0445	0.0136	0.0754	0.0011	folivore-hardobjectfeeder	19.8157	-16.1919	55.8232	0.5465	folivore-hardobjectfeeder	3.4193	-9.7954	16.634	0.9517
Prosimian	50	unsmoothed	EEC	insectivore-folivore	63.4299	16.7501	110.11	0.0025	folivore-frugivore	26.9883	8.7007	45.2759	0.0008	insectivore-folivore	0.0241	-0.0068	0.055	0.2024	omnivore-hardobjectfeeder	0.042	0.0122	0.0717	0.0015	folivore-frugivore	13.3066	-5.0122	31.6253	0.2651	folivore-frugivore	2.4086	-4.3143	9.1316	0.857
Prosimian	100	unsmoothed	EEC	omnivore-hardobjectfeeder	95.3805	-45.5396	236.301	0.3347	insectivore-omnivore	9.4312	-19.152	38.0144	0.8899	hardobjectfeeder-frugivore	0.0477	-0.0235	0.1188	0.3449	insectivore-folivore	0.0138	0.0009	0.0268	0.03	insectivore-omnivore	11.1499	-4.3262	26.626	0.2729	insectivore-omnivore	4.8184	-0.8597	10.4965	0.1359
Prosimian	100	unsmoothed	EEC	hardobjectfeeder-frugivore	95.8685	-50.2834	242.02	0.3668	insectivore-hardobjectfeeder	23.0278	-43.5394	89.595	0.8719	omnivore-hardobjectfeeder	0.1039	0.0353	0.1725	0.0005	insectivore-omnivore	0.0275	0.0151	0.0399	0	insectivore-hardobjectfeeder	14.9634	-21.0788	51.0056	0.7777	insectivore-hardobjectfeeder	9.3347	-3.889	22.5583	0.2927
Prosimian	100	unsmoothed	EEC	insectivore-hardobjectfeeder	135.164	-6.8705	277.198	0.0702	insectivore-frugivore	27.4028	-6.4631	61.2686	0.171	folivore-hardobjectfeeder	0.1432	0.074	0.2123	0	insectivore-frugivore	0.0461	0.0313	0.0608	0	insectivore-frugivore	21.4741	3.1377	39.8104	0.0132	insectivore-frugivore	10.3534	3.6259	17.0809	0.0004
Prosimian	100	unsmoothed	EEC	folivore-hardobjectfeeder	240.13	98.0953	382.164	0.0001	insectivore-folivore	66.7639	36.9941	96.5336	0	insectivore-hardobjectfeeder	0.1665	0.0973	0.2357	0	insectivore-hardobjectfeeder	0.0953	0.0664	0.1243	0	insectivore-folivore	34.766	18.6475	50.8846	0	insectivore-folivore	12.769	6.8552	18.6828	0
Prosimian	100	unsmoothed	EEC	omnivore-frugivore	0.488	-69.5564	70.5324	1	omnivore-hardobjectfeeder	13.5966	-52.4485	79.6416	0.9789	omnivore-frugivore	0.0562	0.0221	0.0903	0.0001	folivore-omnivore	0.0137	0.0013	0.0261	0.0229	omnivore-hardobjectfeeder	3.8135	-31.946	39.573	0.9983	omnivore-hardobjectfeeder	4.5163	-8.6037	17.6362	0.8739
Prosimian	100	unsmoothed	EEC	insectivore-omnivore	39.7832	-21.2047	100.771	0.3725	omnivore-frugivore	17.9716	-14.8562	50.7993	0.5516	folivore-frugivore	0.0955	0.0603	0.1307	0	folivore-frugivore	0.0322	0.0175	0.0469	0	omnivore-frugivore	10.3242	-7.4501	28.0984	0.4924	omnivore-frugivore	5.535	-0.9862	12.0563	0.1357
Prosimian	100	unsmoothed	EEC	folivore-omnivore	144.749	83.761	205.737	0	folivore-omnivore	57.3327	28.7495	85.9159	0	insectivore-frugivore	0.1188	0.0836	0.154	0	folivore-hardobjectfeeder	0.0815	0.0526	0.1104	0	folivore-omnivore	23.6161	8.14	39.0922	0.0005	folivore-omnivore	7.9506	2.2725	13.6287	0.0017
Prosimian	100	unsmoothed	EEC	insectivore-frugivore	39.2952	-32.9643	111.555	0.5581	hardobjectfeeder-frugivore	4.375	-64.1221	72.8721	0.9998	folivore-omnivore	0.0393	0.0096	0.069	0.0035	omnivore-frugivore	0.0185	0.0043	0.0328	0.0043	hardobjectfeeder-frugivore	6.5107	-30.5764	43.5978	0.9883	hardobjectfeeder-frugivore	1.0188	-12.5883	14.6258	0.9996
Prosimian	100	unsmoothed	EEC	folivore-frugivore	144.261	72.0015	216.52	0	folivore-hardobjectfeeder	43.7361	-22.8311	110.303	0.3651	insectivore-omnivore	0.0626	0.0329	0.0923	0	omnivore-hardobjectfeeder	0.0678	0.0391	0.0965	0	folivore-hardobjectfeeder	19.8026	-16.2396	55.8448	0.5481	folivore-hardobjectfeeder	3.4343	-9.7894	16.658	0.9511
Prosimian	100	unsmoothed	EEC	insectivore-folivore	104.966	41.4461	168.485	0.0001	folivore-frugivore	39.3611	5.4953	73.227	0.0142	insectivore-folivore	0.0233	-0.0076	0.0542	0.2307	hardobjectfeeder-frugivore	0.0493	0.0195	0.0791	0.0001	folivore-frugivore	13.292	-5.0444	31.6283	0.2671	folivore-frugivore	2.4155	-4.312	9.143	0.856
Prosimian	200	unsmoothed	EEC	omnivore-hardobjectfeeder	111.22	-94.3654	316.805	0.5632	insectivore-omnivore	23.8148	-27.4505	75.0801	0.6977	hardobjectfeeder-frugivore	0.0484	-0.0232	0.1201	0.3354	insectivore-folivore	0.0188	0.0055	0.0322	0.0015	insectivore-omnivore	11.1509	-4.3229	26.6247	0.2727	insectivore-omnivore	4.8126	-0.8635	10.4888	0.1364
Prosimian	200	unsmoothed	EEC	hardobjectfeeder-frugivore	134.192	-79.0258	347.41	0.4096	insectivore-frugivore	71.1089	10.369	131.849	0.0132	omnivore-hardobjectfeeder	0.1033	0.0343	0.1724	0.0006	insectivore-omnivore	0.029	0.0162	0.0418	0	insectivore-hardobjectfeeder	14.9884	-21.0483	51.0252	0.7765	insectivore-hardobjectfeeder	9.3404	-3.8786	22.5595	0.2918
Prosimian	200	unsmoothed	EEC	insectivore-hardobjectfeeder	166.794	-40.4163	374.005	0.1751	insectivore-hardobjectfeeder	75.9398	-43.4514	195.331	0.3986	folivore-hardobjectfeeder	0.1432	0.0736	0.2128	0	insectivore-frugivore	0.0553	0.0401	0.0704	0	insectivore-frugivore	21.5254	3.1918	39.859	0.0129	insectivore-frugivore	10.3549	3.6297	17.0801	0.0004
Prosimian	200	unsmoothed	EEC	folivore-hardobjectfeeder	330.008	122.798	537.218	0.0002	insectivore-folivore	122.597	69.2039	175.991	0	insectivore-hardobjectfeeder	0.1665	0.0969	0.2361	0	insectivore-hardobjectfeeder	0.1095	0.0796	0.1393	0	insectivore-folivore	34.7843	18.6682	50.9004	0	insectivore-folivore	12.7703	6.8585	18.682	0
Prosimian	200	unsmoothed	EEC	omnivore-frugivore	22.9721	-79.2141	125.158	0.9708	omnivore-frugivore	47.2941	-11.5838	106.172	0.1768	omnivore-frugivore	0.0549	0.0206	0.0892	0.0002	folivore-omnivore	0.0102	-0.0027	0.023	0.1875	omnivore-hardobjectfeeder	3.8376	-31.9165	39.5916	0.9983	omnivore-hardobjectfeeder	4.5278	-8.5876	17.6432	0.8727
Prosimian	200	unsmoothed	EEC	insectivore-omnivore	55.5743	-33.3996	144.548	0.4175	omnivore-hardobjectfeeder	52.125	-66.3298	170.58	0.7385	folivore-frugivore	0.0947	0.0593	0.1301	0	folivore-frugivore	0.0364	0.0212	0.0516	0	omnivore-frugivore	10.3745	-7.3971	28.1461	0.4873	omnivore-frugivore	5.5423	-0.9767	12.0613	0.1346
Prosimian	200	unsmoothed	EEC	folivore-omnivore	218.788	129.814	307.762	0	folivore-omnivore	98.7824	47.5171	150.048	0	insectivore-frugivore	0.118	0.0826	0.1534	0	folivore-hardobjectfeeder	0.0906	0.0608	0.1205	0	folivore-omnivore	23.6335	8.1597	39.1072	0.0005	folivore-omnivore	7.9576	2.2815	13.6338	0.0016
Prosimian	200	unsmoothed	EEC	insectivore-frugivore	32.6022	-72.8155	138.02	0.911	hardobjectfeeder-frugivore	4.8309	-118.022	127.683	1	folivore-omnivore	0.0398	0.0099	0.0697	0.0032	omnivore-frugivore	0.0263	0.0115	0.041	0	hardobjectfeeder-frugivore	6.5369	-30.5445	43.6184	0.9882	hardobjectfeeder-frugivore	1.0145	-12.5879	14.6168	0.9996
Prosimian	200	unsmoothed	EEC	folivore-frugivore	195.816	90.3985	301.234	0	folivore-frugivore	51.4883	-9.2516	112.228	0.1366	insectivore-omnivore	0.0631	0.0332	0.093	0	omnivore-hardobjectfeeder	0.0805	0.0509	0.1101	0	folivore-hardobjectfeeder	19.7959	-16.2408	55.8326	0.5483	folivore-hardobjectfeeder	3.4298	-9.7893	16.6489	0.9513
Prosimian	200	unsmoothed	EEC	insectivore-folivore	163.214	70.5466	255.881	0	folivore-hardobjectfeeder	46.6574	-72.7338	166.049	0.8136	insectivore-folivore	0.0233	-0.0078	0.0544	0.2372	hardobjectfeeder-frugivore	0.0542	0.0235	0.0849	0	folivore-frugivore	13.2589	-5.0746	31.5925	0.2693	folivore-frugivore	2.4154	-4.3098	9.1405	0.8559
Prosimian	500	unsmoothed	EEC	omnivore-hardobjectfeeder	122.775	-249.664	495.215	0.8903	insectivore-omnivore	39.0404	-50.5761	128.657	0.7456	hardobjectfeeder-frugivore	0.0492	-0.0221	0.1206	0.3151	insectivore-folivore	0.0235	0.0104	0.0366	0	insectivore-omnivore	11.1253	-4.3289	26.5796	0.2737	insectivore-omnivore	4.8121	-0.8616	10.4857	0.1362
Prosimian	500	unsmoothed	EEC	insectivore-hardobjectfeeder	185.031	-190.353	560.414	0.6487	insectivore-frugivore	156.12	49.9411	262.299	0.0008	omnivore-hardobjectfeeder	0.1033	0.0345	0.1721	0.0006	insectivore-omnivore	0.0327	0.0201	0.0453	0	insectivore-hardobjectfeeder	14.9757	-21.0155	50.9668	0.7763	insectivore-hardobjectfeeder	9.338	-3.8753	22.5513	0.2916
Prosimian	500	unsmoothed	EEC	hardobjectfeeder-frugivore	218.099	-168.167	604.366	0.521	insectivore-hardobjectfeeder	161.5	-47.2068	370.207	0.2077	folivore-hardobjectfeeder	0.1428	0.0735	0.2121	0	insectivore-frugivore	0.0613	0.0464	0.0762	0	insectivore-frugivore	21.5372	3.2268	39.8476	0.0126	insectivore-frugivore	10.3535	3.6313	17.0757	0.0004
Prosimian	500	unsmoothed	EEC	folivore-hardobjectfeeder	502.566	127.183	877.949	0.003	insectivore-folivore	207.542	114.205	300.878	0	insectivore-hardobjectfeeder	0.1669	0.0976	0.2362	0	insectivore-hardobjectfeeder	0.1195	0.0901	0.1488	0	insectivore-folivore	34.7476	18.6519	50.8434	0	insectivore-folivore	12.772	6.8628	18.6811	0
Prosimian	500	unsmoothed	EEC	insectivore-omnivore	62.2552	-98.9303	223.441	0.82	omnivore-frugivore	117.08	14.1556	220.004	0.0174	omnivore-frugivore	0.0541	0.0199	0.0883	0.0003	folivore-omnivore	0.0092	-0.0034	0.0218	0.2618	omnivore-hardobjectfeeder	3.8503	-31.8585	39.5592	0.9982	omnivore-hardobjectfeeder	4.5259	-8.5837	17.6356	0.8727
Prosimian	500	unsmoothed	EEC	omnivore-frugivore	95.3238	-89.7971	280.445	0.6097	omnivore-hardobjectfeeder	122.46	-84.6103	329.529	0.474	folivore-frugivore	0.0936	0.0583	0.1288	0	folivore-frugivore	0.0378	0.0229	0.0527	0	omnivore-frugivore	10.4119	-7.3372	28.161	0.4823	omnivore-frugivore	5.5415	-0.9747	12.0576	0.1344
Prosimian	500	unsmoothed	EEC	folivore-omnivore	379.791	218.605	540.976	0	folivore-omnivore	168.501	78.8849	258.118	0	insectivore-frugivore	0.1176	0.0824	0.1529	0	folivore-hardobjectfeeder	0.096	0.0666	0.1253	0	folivore-omnivore	23.6223	8.1681	39.0765	0.0005	folivore-omnivore	7.9599	2.2863	13.6336	0.0016
Prosimian	500	unsmoothed	EEC	insectivore-frugivore	33.0686	-157.907	224.044	0.9889	hardobjectfeeder-frugivore	5.3799	-209.378	220.137	1	folivore-omnivore	0.0395	0.0097	0.0692	0.0033	omnivore-frugivore	0.0286	0.0142	0.0431	0	hardobjectfeeder-frugivore	6.5616	-30.473	43.5962	0.9879	hardobjectfeeder-frugivore	1.0155	-12.5809	14.6119	0.9996
Prosimian	500	unsmoothed	EEC	insectivore-folivore	317.535	149.659	485.412	0	folivore-frugivore	51.4216	-54.7574	157.601	0.6638	insectivore-omnivore	0.0636	0.0338	0.0933	0	omnivore-hardobjectfeeder	0.0868	0.0577	0.1159	0	folivore-hardobjectfeeder	19.772	-16.2192	55.7631	0.5482	folivore-hardobjectfeeder	3.434	-9.7794	16.6473	0.951
Prosimian	500	unsmoothed	EEC	folivore-frugivore	284.467	93.4915	475.442	0.0007	folivore-hardobjectfeeder	46.0417	-162.665	254.749	0.9728	insectivore-folivore	0.0241	-0.0069	0.0551	0.2045	hardobjectfeeder-frugivore	0.0581	0.0279	0.0883	0	folivore-frugivore	13.2104	-5.1	31.5208	0.2716	folivore-frugivore	2.4185	-4.3038	9.1407	0.8551
Prosimian	1000	unsmoothed	EEC	omnivore-hardobjectfeeder	134.666	-392.321	661.653	0.9538	insectivore-omnivore	31.7072	-90.9687	154.383	0.9519	hardobjectfeeder-frugivore	0.0495	-0.0223	0.1213	0.3166	insectivore-folivore	0.0263	0.0132	0.0395	0	insectivore-omnivore	11.0859	-4.3552	26.527	0.2763	insectivore-omnivore	4.8183	-0.8576	10.4942	0.1356
Prosimian	1000	unsmoothed	EEC	insectivore-hardobjectfeeder	235.286	-295.868	766.439	0.7337	insectivore-hardobjectfeeder	224.593	-61.106	510.291	0.1943	omnivore-hardobjectfeeder	0.1031	0.0339	0.1724	0.0007	insectivore-omnivore	0.0351	0.0225	0.0478	0	insectivore-hardobjectfeeder	14.9359	-21.0247	50.8966	0.7774	insectivore-hardobjectfeeder	9.3369	-3.8816	22.5554	0.2921
Prosimian	1000	unsmoothed	EEC	hardobjectfeeder-frugivore	321.27	-225.282	867.822	0.4802	insectivore-frugivore	226.772	81.4232	372.12	0.0003	folivore-hardobjectfeeder	0.1429	0.0731	0.2128	0	insectivore-frugivore	0.0652	0.0503	0.0802	0	insectivore-frugivore	21.4998	3.205	39.7947	0.0127	insectivore-frugivore	10.3519	3.627	17.0768	0.0004
Prosimian	1000	unsmoothed	EEC	folivore-hardobjectfeeder	684.554	153.401	1215.71	0.0047	insectivore-folivore	264.727	136.958	392.495	0	insectivore-hardobjectfeeder	0.1679	0.0981	0.2377	0	insectivore-hardobjectfeeder	0.1253	0.0959	0.1547	0	insectivore-folivore	34.6938	18.6117	50.7759	0	insectivore-folivore	12.7677	6.8562	18.6792	0
Prosimian	1000	unsmoothed	EEC	insectivore-omnivore	100.619	-127.452	328.691	0.7366	omnivore-hardobjectfeeder	192.885	-90.5724	476.343	0.3293	omnivore-frugivore	0.0536	0.0192	0.0881	0.0003	folivore-omnivore	0.0088	-0.0038	0.0215	0.3026	omnivore-hardobjectfeeder	3.85	-31.8286	39.5286	0.9982	omnivore-hardobjectfeeder	4.5187	-8.5962	17.6335	0.8735
Prosimian	1000	unsmoothed	EEC	omnivore-frugivore	186.604	-75.3349	448.543	0.2838	omnivore-frugivore	195.064	54.1716	335.957	0.0019	folivore-frugivore	0.0934	0.0579	0.1289	0	folivore-frugivore	0.0389	0.0239	0.0539	0	omnivore-frugivore	10.4139	-7.3202	28.1479	0.4813	omnivore-frugivore	5.5337	-0.9851	12.0524	0.1356
Prosimian	1000	unsmoothed	EEC	folivore-omnivore	549.888	321.817	777.96	0	folivore-omnivore	233.02	110.344	355.696	0	insectivore-frugivore	0.1184	0.0829	0.1539	0	folivore-hardobjectfeeder	0.099	0.0696	0.1284	0	folivore-omnivore	23.6079	8.1668	39.049	0.0005	folivore-omnivore	7.9495	2.2736	13.6254	0.0017
Prosimian	1000	unsmoothed	EEC	insectivore-frugivore	85.9846	-184.238	356.207	0.9022	hardobjectfeeder-frugivore	2.1789	-291.803	296.16	1	folivore-omnivore	0.0398	0.0098	0.0698	0.0033	omnivore-frugivore	0.0301	0.0156	0.0446	0	hardobjectfeeder-frugivore	6.5639	-30.4393	43.5671	0.9879	hardobjectfeeder-frugivore	1.015	-12.5867	14.6167	0.9996
Prosimian	1000	unsmoothed	EEC	insectivore-folivore	449.269	211.73	686.808	0	folivore-hardobjectfeeder	40.1343	-245.564	325.833	0.995	insectivore-omnivore	0.0648	0.0348	0.0948	0	omnivore-hardobjectfeeder	0.0901	0.061	0.1193	0	folivore-hardobjectfeeder	19.7579	-16.2028	55.7185	0.5481	folivore-hardobjectfeeder	3.4308	-9.7877	16.6493	0.9512
Prosimian	1000	unsmoothed	EEC	folivore-frugivore	363.284	93.0616	633.507	0.0028	folivore-frugivore	37.9553	-107.393	183.304	0.9502	insectivore-folivore	0.025	-0.0062	0.0562	0.1801	hardobjectfeeder-frugivore	0.0601	0.0298	0.0903	0	folivore-frugivore	13.194	-5.1009	31.4889	0.272	folivore-frugivore	2.4158	-4.3091	9.1407	0.8558
Prosimian	1	smoothed	BCO	insectivore-frugivore	1.1537	-31.1582	33.4656	1	insectivore-omnivore	0.3895	-1.2881	2.0671	0.9672	insectivore-folivore	0.0055	-0.0662	0.0772	0.9995	NA	NA	NA	NA	NA	insectivore-hardobjectfeeder	0.787	-14.1954	15.7695	0.9999	insectivore-hardobjectfeeder	0.745	-11.4263	12.9163	0.9998
Prosimian	1	smoothed	BCO	insectivore-folivore	3.1869	-25.2169	31.5906	0.9979	insectivore-hardobjectfeeder	1.6759	-2.231	5.5828	0.7562	insectivore-omnivore	0.0082	-0.0617	0.0782	0.9975	NA	NA	NA	NA	NA	omnivore-hardobjectfeeder	2.7515	-12.1134	17.6164	0.9858	omnivore-hardobjectfeeder	2.641	-9.4348	14.7169	0.9736
Prosimian	1	smoothed	BCO	insectivore-omnivore	7.3447	-19.9269	34.6164	0.9445	insectivore-frugivore	1.9088	-0.0789	3.8964	0.0661	insectivore-frugivore	0.0112	-0.0702	0.0926	0.9955	NA	NA	NA	NA	NA	hardobjectfeeder-frugivore	7.0375	-8.3793	22.4544	0.7113	hardobjectfeeder-frugivore	5.7147	-6.8095	18.2389	0.7116
Prosimian	1	smoothed	BCO	insectivore-hardobjectfeeder	12.9064	-50.6062	76.4191	0.9799	insectivore-folivore	2.8889	1.1417	4.6361	0.0001	insectivore-hardobjectfeeder	0.0251	-0.134	0.1842	0.9922	NA	NA	NA	NA	NA	folivore-hardobjectfeeder	12.523	-2.4595	27.5054	0.1466	folivore-hardobjectfeeder	10.5795	-1.5918	22.7508	0.1198
Prosimian	1	smoothed	BCO	folivore-frugivore	2.0332	-30.2787	34.345	0.9998	omnivore-hardobjectfeeder	1.2865	-2.5898	5.1627	0.8878	folivore-omnivore	0.0028	-0.0665	0.072	1	NA	NA	NA	NA	NA	insectivore-omnivore	1.9645	-4.4688	8.3978	0.9147	insectivore-omnivore	1.896	-3.3302	7.1222	0.8513
Prosimian	1	smoothed	BCO	omnivore-frugivore	6.191	-25.1303	37.5124	0.9818	omnivore-frugivore	1.5193	-0.4074	3.446	0.1918	folivore-frugivore	0.0057	-0.0751	0.0865	0.9997	NA	NA	NA	NA	NA	insectivore-frugivore	6.2505	-1.3718	13.8728	0.1607	insectivore-frugivore	4.9697	-1.2224	11.1618	0.1774
Prosimian	1	smoothed	BCO	hardobjectfeeder-frugivore	11.7527	-53.6013	77.1067	0.9872	folivore-omnivore	2.4994	0.8218	4.177	0.0007	folivore-hardobjectfeeder	0.0196	-0.1392	0.1784	0.997	NA	NA	NA	NA	NA	insectivore-folivore	11.7359	5.0356	18.4363	0	insectivore-folivore	9.8345	4.3913	15.2777	0
Prosimian	1	smoothed	BCO	folivore-omnivore	4.1579	-23.1138	31.4295	0.9932	hardobjectfeeder-frugivore	0.2328	-3.7873	4.253	0.9998	omnivore-frugivore	0.0029	-0.0763	0.0821	1	NA	NA	NA	NA	NA	omnivore-frugivore	4.286	-3.1026	11.6747	0.4938	omnivore-frugivore	3.0737	-2.9286	9.076	0.6148
Prosimian	1	smoothed	BCO	folivore-hardobjectfeeder	9.7196	-53.7931	73.2322	0.9931	folivore-hardobjectfeeder	1.213	-2.6939	5.1199	0.9099	omnivore-hardobjectfeeder	0.0168	-0.1412	0.1749	0.9983	NA	NA	NA	NA	NA	folivore-omnivore	9.7715	3.3382	16.2048	0.0005	folivore-omnivore	7.9385	2.7122	13.1647	0.0005
Prosimian	1	smoothed	BCO	omnivore-hardobjectfeeder	5.5617	-57.4528	68.5762	0.9992	folivore-frugivore	0.9801	-1.0075	2.9677	0.6483	hardobjectfeeder-frugivore	0.0139	-0.1495	0.1773	0.9993	NA	NA	NA	NA	NA	folivore-frugivore	5.4854	-2.1368	13.1077	0.274	folivore-frugivore	4.8648	-1.3273	11.0569	0.1949
Prosimian	2	smoothed	BCO	hardobjectfeeder-frugivore	2.5049	-144.234	149.244	1	insectivore-omnivore	1.489	-0.5454	3.5234	0.2579	hardobjectfeeder-frugivore	0.0121	-0.1321	0.1563	0.9993	NA	NA	NA	NA	NA	insectivore-omnivore	7.1031	-2.7474	16.9536	0.2721	insectivore-omnivore	5.5103	-1.6266	12.6472	0.2096
Prosimian	2	smoothed	BCO	folivore-frugivore	12.6578	-59.892	85.2075	0.9886	insectivore-frugivore	2.3943	-0.016	4.8047	0.0524	insectivore-hardobjectfeeder	0.0132	-0.1271	0.1536	0.9989	NA	NA	NA	NA	NA	insectivore-hardobjectfeeder	7.7784	-15.1623	30.719	0.8798	insectivore-hardobjectfeeder	6.9804	-9.6406	23.6015	0.7703
Prosimian	2	smoothed	BCO	insectivore-frugivore	23.7843	-48.7654	96.3341	0.8922	insectivore-hardobjectfeeder	3.6713	-1.0665	8.4091	0.2065	omnivore-hardobjectfeeder	0.0227	-0.1167	0.1621	0.9912	NA	NA	NA	NA	NA	insectivore-frugivore	14.7363	3.0653	26.4073	0.006	insectivore-frugivore	11.6149	3.159	20.0708	0.0021
Prosimian	2	smoothed	BCO	omnivore-frugivore	31.2637	-39.0621	101.59	0.7311	insectivore-folivore	5.0231	2.9043	7.142	0	folivore-hardobjectfeeder	0.0748	-0.0653	0.2149	0.5752	NA	NA	NA	NA	NA	insectivore-folivore	19.5541	9.2948	29.8135	0	insectivore-folivore	13.9203	6.4872	21.3535	0
Prosimian	2	smoothed	BCO	folivore-hardobjectfeeder	10.1528	-132.452	152.758	0.9997	omnivore-frugivore	0.9053	-1.4311	3.2418	0.8183	insectivore-frugivore	0.0011	-0.0707	0.0729	1	NA	NA	NA	NA	NA	omnivore-hardobjectfeeder	0.6753	-22.0854	23.436	1	omnivore-hardobjectfeeder	1.4701	-15.0206	17.9608	0.9992
Prosimian	2	smoothed	BCO	insectivore-hardobjectfeeder	21.2794	-121.325	163.884	0.9937	omnivore-hardobjectfeeder	2.1823	-2.5184	6.883	0.6982	omnivore-frugivore	0.0106	-0.0593	0.0805	0.9933	NA	NA	NA	NA	NA	omnivore-frugivore	7.6332	-3.68	18.9464	0.3379	omnivore-frugivore	6.1046	-2.0921	14.3013	0.2418
Prosimian	2	smoothed	BCO	omnivore-hardobjectfeeder	28.7588	-112.728	170.245	0.9798	folivore-omnivore	3.5341	1.4998	5.5685	0	folivore-frugivore	0.0627	-0.0086	0.134	0.1121	NA	NA	NA	NA	NA	folivore-omnivore	12.451	2.6006	22.3015	0.0059	folivore-omnivore	8.41	1.2731	15.5469	0.0124
Prosimian	2	smoothed	BCO	insectivore-folivore	11.1266	-52.6482	74.9014	0.9886	hardobjectfeeder-frugivore	1.277	-3.5982	6.1521	0.9496	insectivore-omnivore	0.0095	-0.0522	0.0711	0.993	NA	NA	NA	NA	NA	hardobjectfeeder-frugivore	6.9579	-16.6478	30.5636	0.9243	hardobjectfeeder-frugivore	4.6345	-12.4685	21.7374	0.9433
Prosimian	2	smoothed	BCO	folivore-omnivore	18.606	-42.627	79.8389	0.9161	folivore-frugivore	2.6288	0.2185	5.0392	0.0253	insectivore-folivore	0.0616	-0.0017	0.1248	0.0603	NA	NA	NA	NA	NA	folivore-hardobjectfeeder	11.7758	-11.1649	34.7164	0.6126	folivore-hardobjectfeeder	6.9399	-9.6812	23.5609	0.7741
Prosimian	2	smoothed	BCO	insectivore-omnivore	7.4794	-53.7536	68.7123	0.9971	folivore-hardobjectfeeder	1.3519	-3.386	6.0897	0.9322	folivore-omnivore	0.0521	-0.0089	0.1132	0.1317	NA	NA	NA	NA	NA	folivore-frugivore	4.8179	-6.8531	16.4889	0.7813	folivore-frugivore	2.3054	-6.1505	10.7614	0.9421
Prosimian	5	smoothed	BCO	hardobjectfeeder-frugivore	6.5827	-25.6072	38.7725	0.9794	omnivore-hardobjectfeeder	0.1133	-6.7622	6.9887	1	hardobjectfeeder-frugivore	0.0548	-0.0875	0.1971	0.8212	NA	NA	NA	NA	NA	insectivore-omnivore	7.5752	-2.0432	17.1936	0.1928	insectivore-omnivore	6.0295	-0.3123	12.3713	0.0706
Prosimian	5	smoothed	BCO	omnivore-hardobjectfeeder	13.7663	-17.2712	44.8038	0.7328	insectivore-hardobjectfeeder	0.5231	-6.4067	7.453	0.9996	omnivore-hardobjectfeeder	0.0562	-0.0814	0.1938	0.7874	NA	NA	NA	NA	NA	insectivore-hardobjectfeeder	13.2075	-9.1928	35.6078	0.4771	insectivore-frugivore	11.9384	4.4246	19.4523	0.0002
Prosimian	5	smoothed	BCO	folivore-hardobjectfeeder	15.302	-15.9809	46.5849	0.6553	hardobjectfeeder-frugivore	1.8603	-5.2704	8.991	0.9503	folivore-hardobjectfeeder	0.122	-0.0162	0.2603	0.1103	NA	NA	NA	NA	NA	insectivore-frugivore	15.5358	4.1397	26.9319	0.0024	insectivore-hardobjectfeeder	12.5021	-2.2672	27.2715	0.1376
Prosimian	5	smoothed	BCO	insectivore-hardobjectfeeder	17.8546	-13.4283	49.1375	0.5102	folivore-hardobjectfeeder	6.1806	-0.7493	13.1104	0.104	insectivore-hardobjectfeeder	0.1584	0.0201	0.2967	0.0163	NA	NA	NA	NA	NA	insectivore-folivore	21.5627	11.545	31.5805	0	insectivore-folivore	14.3388	7.7338	20.9439	0
Prosimian	5	smoothed	BCO	omnivore-frugivore	7.1836	-8.2436	22.6108	0.6959	insectivore-omnivore	0.4099	-2.5657	3.3855	0.9954	omnivore-frugivore	0.0014	-0.0676	0.0704	1	NA	NA	NA	NA	NA	omnivore-hardobjectfeeder	5.6323	-16.5923	27.8569	0.9552	omnivore-frugivore	5.9089	-1.3746	13.1925	0.1689
Prosimian	5	smoothed	BCO	folivore-frugivore	8.7193	-7.1957	24.6344	0.5509	omnivore-frugivore	1.747	-1.6704	5.1645	0.6163	folivore-frugivore	0.0672	-0.0031	0.1375	0.0683	NA	NA	NA	NA	NA	omnivore-frugivore	7.9606	-3.0861	19.0073	0.2727	omnivore-hardobjectfeeder	6.4727	-8.1809	21.1262	0.7357
Prosimian	5	smoothed	BCO	insectivore-frugivore	11.272	-4.6431	27.187	0.2895	folivore-omnivore	6.0673	3.0917	9.0429	0	insectivore-frugivore	0.1036	0.0332	0.1739	0.0008	NA	NA	NA	NA	NA	folivore-omnivore	13.9875	4.3691	23.606	0.001	folivore-omnivore	8.3093	1.9675	14.6511	0.0039
Prosimian	5	smoothed	BCO	folivore-omnivore	1.5357	-11.8968	14.9682	0.9978	insectivore-frugivore	1.3371	-2.1884	4.8627	0.8296	folivore-omnivore	0.0658	0.0055	0.1261	0.0251	NA	NA	NA	NA	NA	hardobjectfeeder-frugivore	2.3283	-20.7214	25.378	0.9986	hardobjectfeeder-frugivore	0.5637	-14.6338	15.7613	1
Prosimian	5	smoothed	BCO	insectivore-omnivore	4.0883	-9.3442	17.5209	0.9157	insectivore-folivore	5.6574	2.5583	8.7565	0	insectivore-omnivore	0.1022	0.0419	0.1624	0.0001	NA	NA	NA	NA	NA	folivore-hardobjectfeeder	8.3552	-14.0451	30.7555	0.838	folivore-frugivore	2.4004	-5.1135	9.9143	0.901
Prosimian	5	smoothed	BCO	insectivore-folivore	2.5526	-11.4375	16.5428	0.9865	folivore-frugivore	4.3203	0.7947	7.8458	0.0083	insectivore-folivore	0.0364	-0.0255	0.0982	0.479	NA	NA	NA	NA	NA	folivore-frugivore	6.0269	-5.3692	17.423	0.5849	folivore-hardobjectfeeder	1.8367	-12.9327	16.606	0.9969
Prosimian	10	smoothed	BCO	insectivore-hardobjectfeeder	9.9178	-29.8751	49.7107	0.9577	insectivore-hardobjectfeeder	1.5648	-9.7419	12.8716	0.9953	hardobjectfeeder-frugivore	0.0619	-0.0392	0.1631	0.4377	NA	NA	NA	NA	NA	insectivore-omnivore	5.8663	-3.9859	15.7185	0.467	insectivore-omnivore	4.7232	-0.9501	10.3965	0.1494
Prosimian	10	smoothed	BCO	hardobjectfeeder-frugivore	10.6724	-30.2741	51.619	0.9505	omnivore-hardobjectfeeder	2.9687	-8.2493	14.1868	0.9478	omnivore-hardobjectfeeder	0.0654	-0.0321	0.1629	0.3446	NA	NA	NA	NA	NA	insectivore-hardobjectfeeder	10.3661	-12.5787	33.3109	0.7192	insectivore-hardobjectfeeder	10.5085	-2.7039	23.721	0.1847
Prosimian	10	smoothed	BCO	omnivore-hardobjectfeeder	14.115	-25.3658	53.5958	0.8579	hardobjectfeeder-frugivore	4.4485	-7.186	16.0831	0.8254	folivore-hardobjectfeeder	0.1421	0.0438	0.2403	0.0011	NA	NA	NA	NA	NA	insectivore-frugivore	14.7076	3.0345	26.3807	0.0061	insectivore-frugivore	10.718	3.9962	17.4398	0.0002
Prosimian	10	smoothed	BCO	folivore-hardobjectfeeder	25.5778	-14.2151	65.3707	0.3877	folivore-hardobjectfeeder	12.3565	1.0497	23.6632	0.0249	insectivore-hardobjectfeeder	0.1617	0.0634	0.2599	0.0001	NA	NA	NA	NA	NA	insectivore-folivore	21.0744	10.8132	31.3357	0	insectivore-folivore	12.6432	6.7344	18.552	0
Prosimian	10	smoothed	BCO	insectivore-frugivore	0.7546	-19.4899	20.9991	1	insectivore-omnivore	1.4039	-3.4511	6.2589	0.9291	omnivore-frugivore	0.0034	-0.0451	0.0519	0.9997	NA	NA	NA	NA	NA	omnivore-hardobjectfeeder	4.4998	-18.2651	27.2646	0.9818	omnivore-hardobjectfeeder	5.7853	-7.3235	18.8941	0.7364
Prosimian	10	smoothed	BCO	insectivore-omnivore	4.1972	-12.8894	21.2838	0.9599	insectivore-frugivore	2.8837	-2.8686	8.636	0.6339	folivore-frugivore	0.0801	0.0301	0.1301	0.0002	NA	NA	NA	NA	NA	omnivore-frugivore	8.8413	-2.474	20.1565	0.1994	omnivore-frugivore	5.9948	-0.5209	12.5106	0.0867
Prosimian	10	smoothed	BCO	insectivore-folivore	15.66	-2.1359	33.4559	0.1121	insectivore-folivore	10.7917	5.7351	15.8482	0	insectivore-frugivore	0.0997	0.0497	0.1497	0	NA	NA	NA	NA	NA	folivore-omnivore	15.2081	5.3559	25.0604	0.0004	folivore-omnivore	7.92	2.2467	13.5933	0.0017
Prosimian	10	smoothed	BCO	omnivore-frugivore	3.4426	-16.1814	23.0665	0.9884	omnivore-frugivore	1.4798	-4.0962	7.0557	0.9473	folivore-omnivore	0.0767	0.0345	0.1189	0	NA	NA	NA	NA	NA	hardobjectfeeder-frugivore	4.3415	-19.2685	27.9515	0.9861	hardobjectfeeder-frugivore	0.2095	-13.386	13.805	1
Prosimian	10	smoothed	BCO	folivore-frugivore	14.9054	-5.3391	35.1499	0.2524	folivore-omnivore	9.3877	4.5327	14.2427	0	insectivore-omnivore	0.0963	0.0541	0.1385	0	NA	NA	NA	NA	NA	folivore-hardobjectfeeder	10.7084	-12.2364	33.6532	0.6941	folivore-hardobjectfeeder	2.1347	-11.0778	15.3472	0.9915
Prosimian	10	smoothed	BCO	folivore-omnivore	11.4628	-5.6238	28.5494	0.3437	folivore-frugivore	7.908	2.1557	13.6602	0.0021	insectivore-folivore	0.0196	-0.0244	0.0635	0.729	NA	NA	NA	NA	NA	folivore-frugivore	6.3669	-5.3062	18.04	0.5552	folivore-frugivore	1.9252	-4.7966	8.647	0.9313
Prosimian	20	smoothed	BCO	insectivore-hardobjectfeeder	16.6679	-31.3382	64.6739	0.8704	insectivore-hardobjectfeeder	3.6019	-12.3661	19.5698	0.9705	hardobjectfeeder-frugivore	0.0597	-0.0276	0.147	0.3239	NA	NA	NA	NA	NA	insectivore-omnivore	5.9471	-4.189	16.0832	0.4821	insectivore-omnivore	4.3425	-1.1481	9.8332	0.1893
Prosimian	20	smoothed	BCO	hardobjectfeeder-frugivore	16.675	-32.7229	66.0728	0.8815	omnivore-hardobjectfeeder	5.4245	-10.4182	21.2672	0.876	omnivore-hardobjectfeeder	0.0997	0.0156	0.1839	0.0117	NA	NA	NA	NA	NA	insectivore-hardobjectfeeder	8.9471	-14.6587	32.5529	0.8299	insectivore-hardobjectfeeder	9.2878	-3.4994	22.075	0.2652
Prosimian	20	smoothed	BCO	omnivore-hardobjectfeeder	22.2206	-25.4089	69.8502	0.6943	hardobjectfeeder-frugivore	6.4461	-9.9848	22.877	0.8115	insectivore-hardobjectfeeder	0.1673	0.0825	0.2521	0	NA	NA	NA	NA	NA	insectivore-frugivore	14.0173	2.0079	26.0267	0.0136	insectivore-frugivore	10.0133	3.5079	16.5188	0.0004
Prosimian	20	smoothed	BCO	folivore-hardobjectfeeder	52.5271	4.5211	100.533	0.0246	folivore-hardobjectfeeder	18.3519	2.3839	34.3198	0.0158	folivore-hardobjectfeeder	0.1676	0.0828	0.2524	0	NA	NA	NA	NA	NA	insectivore-folivore	21.614	11.0571	32.1708	0	insectivore-folivore	11.8965	6.1779	17.6151	0
Prosimian	20	smoothed	BCO	insectivore-frugivore	0.0071	-24.4158	24.4301	1	insectivore-omnivore	1.8226	-5.0338	8.6791	0.947	omnivore-frugivore	0.04	-0.0018	0.0819	0.0677	NA	NA	NA	NA	NA	omnivore-hardobjectfeeder	3	-20.4206	26.4207	0.9965	omnivore-hardobjectfeeder	4.9452	-7.7417	17.6321	0.815
Prosimian	20	smoothed	BCO	insectivore-omnivore	5.5528	-15.0605	26.1661	0.9444	insectivore-frugivore	2.8442	-5.2794	10.9679	0.8669	insectivore-frugivore	0.1076	0.0644	0.1508	0	NA	NA	NA	NA	NA	omnivore-frugivore	8.0703	-3.571	19.7115	0.3106	omnivore-frugivore	5.6708	-0.6352	11.9768	0.0992
Prosimian	20	smoothed	BCO	insectivore-folivore	35.8593	14.3903	57.3283	0.0001	insectivore-folivore	14.75	7.6089	21.8911	0	folivore-frugivore	0.1079	0.0647	0.151	0	NA	NA	NA	NA	NA	folivore-omnivore	15.6669	5.5308	25.803	0.0004	folivore-omnivore	7.554	2.0633	13.0447	0.0021
Prosimian	20	smoothed	BCO	omnivore-frugivore	5.5457	-18.1286	29.2199	0.9661	omnivore-frugivore	1.0216	-6.853	8.8962	0.9963	insectivore-omnivore	0.0676	0.0312	0.104	0	NA	NA	NA	NA	NA	hardobjectfeeder-frugivore	5.0702	-19.22	29.3604	0.9778	hardobjectfeeder-frugivore	0.7255	-12.4324	13.8835	0.9999
Prosimian	20	smoothed	BCO	folivore-frugivore	35.8522	11.4292	60.2751	0.0008	folivore-omnivore	12.9274	6.0709	19.7838	0	folivore-omnivore	0.0679	0.0314	0.1043	0	NA	NA	NA	NA	NA	folivore-hardobjectfeeder	12.6669	-10.939	36.2727	0.571	folivore-hardobjectfeeder	2.6087	-10.1785	15.3959	0.9796
Prosimian	20	smoothed	BCO	folivore-omnivore	30.3065	9.6932	50.9198	0.0008	folivore-frugivore	11.9058	3.7821	20.0294	0.0009	insectivore-folivore	0.0003	-0.0377	0.0382	1	NA	NA	NA	NA	NA	folivore-frugivore	7.5966	-4.4128	19.606	0.4043	folivore-frugivore	1.8832	-4.6223	8.3886	0.9288
Prosimian	50	smoothed	BCO	hardobjectfeeder-frugivore	26.1259	-34.4145	86.6664	0.7521	insectivore-omnivore	1.846	-6.5597	10.2517	0.9732	hardobjectfeeder-frugivore	0.0553	-0.0316	0.1422	0.3973	NA	NA	NA	NA	NA	insectivore-omnivore	6.5469	-4.042	17.1357	0.4281	insectivore-omnivore	4.4658	-0.9682	9.8999	0.159
Prosimian	50	smoothed	BCO	omnivore-hardobjectfeeder	34.7537	-23.6196	93.127	0.4671	insectivore-frugivore	2.224	-7.7353	12.1832	0.9715	omnivore-hardobjectfeeder	0.1062	0.0225	0.19	0.0057	NA	NA	NA	NA	NA	insectivore-hardobjectfeeder	9.5249	-15.1354	34.1851	0.82	insectivore-hardobjectfeeder	9.4233	-3.2319	22.0786	0.242
Prosimian	50	smoothed	BCO	insectivore-hardobjectfeeder	46.883	-11.9517	105.718	0.1832	insectivore-hardobjectfeeder	5.5426	-14.0334	25.1186	0.934	folivore-hardobjectfeeder	0.1676	0.0831	0.252	0	NA	NA	NA	NA	NA	insectivore-frugivore	14.4622	1.9164	27.0081	0.0154	insectivore-frugivore	10.0589	3.6206	16.4973	0.0003
Prosimian	50	smoothed	BCO	folivore-hardobjectfeeder	75.9917	17.1569	134.826	0.0046	insectivore-folivore	16.3019	7.5472	25.0565	0	insectivore-hardobjectfeeder	0.1916	0.1071	0.276	0	NA	NA	NA	NA	NA	insectivore-folivore	22.3931	11.3647	33.4215	0	insectivore-folivore	11.8338	6.1742	17.4934	0
Prosimian	50	smoothed	BCO	omnivore-frugivore	8.6277	-20.3867	37.6422	0.922	omnivore-frugivore	0.378	-9.2759	10.0319	1	omnivore-frugivore	0.0509	0.0093	0.0926	0.0085	NA	NA	NA	NA	NA	omnivore-hardobjectfeeder	2.978	-21.4888	27.4449	0.9971	omnivore-hardobjectfeeder	4.9575	-7.5985	17.5135	0.8079
Prosimian	50	smoothed	BCO	insectivore-frugivore	20.7571	-9.1749	50.689	0.3103	omnivore-hardobjectfeeder	3.6966	-15.7258	23.119	0.9842	folivore-frugivore	0.1122	0.0692	0.1552	0	NA	NA	NA	NA	NA	omnivore-frugivore	7.9154	-4.2459	20.0766	0.3748	omnivore-frugivore	5.5931	-0.6478	11.8341	0.1012
Prosimian	50	smoothed	BCO	folivore-frugivore	49.8657	19.9337	79.7977	0.0001	folivore-omnivore	14.4559	6.0502	22.8616	0.0001	insectivore-frugivore	0.1362	0.0933	0.1792	0	NA	NA	NA	NA	NA	folivore-omnivore	15.8462	5.2574	26.4351	0.0006	folivore-omnivore	7.368	1.934	12.802	0.0025
Prosimian	50	smoothed	BCO	insectivore-omnivore	12.1293	-13.1337	37.3923	0.671	hardobjectfeeder-frugivore	3.3186	-16.8249	23.4621	0.9908	folivore-omnivore	0.0613	0.025	0.0976	0.0001	NA	NA	NA	NA	NA	hardobjectfeeder-frugivore	4.9374	-20.4378	30.3125	0.9829	hardobjectfeeder-frugivore	0.6356	-12.3866	13.6578	0.9999
Prosimian	50	smoothed	BCO	folivore-omnivore	41.238	15.975	66.501	0.0002	folivore-frugivore	14.0779	4.1187	24.0371	0.0015	insectivore-omnivore	0.0853	0.0491	0.1216	0	NA	NA	NA	NA	NA	folivore-hardobjectfeeder	12.8682	-11.7921	37.5284	0.5974	folivore-hardobjectfeeder	2.4105	-10.2448	15.0658	0.9842
Prosimian	50	smoothed	BCO	insectivore-folivore	29.1087	2.797	55.4204	0.0224	folivore-hardobjectfeeder	10.7593	-8.8167	30.3352	0.5478	insectivore-folivore	0.024	-0.0138	0.0618	0.3993	NA	NA	NA	NA	NA	folivore-frugivore	7.9308	-4.615	20.4767	0.405	folivore-frugivore	1.7749	-4.6635	8.2132	0.9398
Prosimian	100	smoothed	BCO	hardobjectfeeder-frugivore	39.8912	-41.3611	121.143	0.6521	insectivore-omnivore	2.3866	-7.5523	12.3255	0.963	hardobjectfeeder-frugivore	0.0655	-0.0153	0.1462	0.1694	NA	NA	NA	NA	NA	insectivore-omnivore	6.2018	-4.3814	16.7851	0.4834	insectivore-omnivore	4.4779	-0.9371	9.8929	0.1544
Prosimian	100	smoothed	BCO	omnivore-hardobjectfeeder	51.159	-27.1847	129.503	0.3714	insectivore-frugivore	5.6917	-6.0841	17.4675	0.6654	omnivore-hardobjectfeeder	0.1229	0.045	0.2008	0.0003	NA	NA	NA	NA	NA	insectivore-hardobjectfeeder	8.799	-15.8483	33.4462	0.8585	insectivore-hardobjectfeeder	9.3446	-3.2664	21.9555	0.2465
Prosimian	100	smoothed	BCO	insectivore-hardobjectfeeder	87.026	8.063	165.989	0.0231	insectivore-hardobjectfeeder	9.6574	-13.4892	32.8041	0.7745	folivore-hardobjectfeeder	0.1795	0.1011	0.258	0	NA	NA	NA	NA	NA	insectivore-frugivore	14.0595	1.5203	26.5987	0.0199	insectivore-frugivore	10.0279	3.6121	16.4437	0.0003
Prosimian	100	smoothed	BCO	folivore-hardobjectfeeder	103.143	24.1798	182.106	0.004	insectivore-folivore	21.2639	10.9124	31.6154	0	insectivore-hardobjectfeeder	0.2301	0.1517	0.3086	0	NA	NA	NA	NA	NA	insectivore-folivore	22.1146	11.092	33.1372	0	insectivore-folivore	11.7421	6.1023	17.3819	0
Prosimian	100	smoothed	BCO	omnivore-frugivore	11.2678	-27.6729	50.2085	0.9289	omnivore-frugivore	3.3051	-8.1097	14.72	0.9287	omnivore-frugivore	0.0574	0.0187	0.0961	0.0007	NA	NA	NA	NA	NA	omnivore-hardobjectfeeder	2.5971	-21.8568	27.051	0.9983	omnivore-hardobjectfeeder	4.8666	-7.6454	17.3787	0.8162
Prosimian	100	smoothed	BCO	insectivore-frugivore	47.1348	6.9626	87.307	0.0129	omnivore-hardobjectfeeder	7.2708	-15.6943	30.2359	0.9039	folivore-frugivore	0.1141	0.0741	0.154	0	NA	NA	NA	NA	NA	omnivore-frugivore	7.8576	-4.2972	20.0125	0.3818	omnivore-frugivore	5.55	-0.6692	11.7691	0.1037
Prosimian	100	smoothed	BCO	folivore-frugivore	63.2516	23.0794	103.424	0.0003	folivore-omnivore	18.8773	8.9384	28.8162	0	insectivore-frugivore	0.1647	0.1247	0.2046	0	NA	NA	NA	NA	NA	folivore-omnivore	15.9128	5.3295	26.496	0.0006	folivore-omnivore	7.2642	1.8491	12.6792	0.0029
Prosimian	100	smoothed	BCO	insectivore-omnivore	35.867	1.9612	69.7729	0.0326	hardobjectfeeder-frugivore	3.9657	-19.852	27.7834	0.9905	folivore-omnivore	0.0566	0.0229	0.0903	0.0001	NA	NA	NA	NA	NA	hardobjectfeeder-frugivore	5.2605	-20.1013	30.6223	0.9783	hardobjectfeeder-frugivore	0.6833	-12.2933	13.6599	0.9999
Prosimian	100	smoothed	BCO	folivore-omnivore	51.9838	18.078	85.8897	0.0004	folivore-frugivore	15.5722	3.7964	27.348	0.0035	insectivore-omnivore	0.1072	0.0735	0.1409	0	NA	NA	NA	NA	NA	folivore-hardobjectfeeder	13.3156	-11.3316	37.9629	0.5645	folivore-hardobjectfeeder	2.3975	-10.2135	15.0085	0.9843
Prosimian	100	smoothed	BCO	insectivore-folivore	16.1168	-19.1965	51.4301	0.7115	folivore-hardobjectfeeder	11.6065	-11.5402	34.7531	0.6337	insectivore-folivore	0.0506	0.0155	0.0857	0.0011	NA	NA	NA	NA	NA	folivore-frugivore	8.0551	-4.4841	20.5943	0.3883	folivore-frugivore	1.7142	-4.7016	8.13	0.946
Prosimian	200	smoothed	BCO	hardobjectfeeder-frugivore	51.2265	-42.6153	145.068	0.5544	insectivore-omnivore	3.0453	-11.2404	17.331	0.976	hardobjectfeeder-frugivore	0.07	-0.0087	0.1486	0.1054	NA	NA	NA	NA	NA	insectivore-omnivore	6.0186	-4.5431	16.5804	0.5118	insectivore-omnivore	4.4842	-0.932	9.9005	0.1535
Prosimian	200	smoothed	BCO	omnivore-hardobjectfeeder	67.3064	-23.1762	157.789	0.2429	insectivore-frugivore	10.881	-6.045	27.8069	0.3876	omnivore-hardobjectfeeder	0.1384	0.0626	0.2143	0	NA	NA	NA	NA	NA	insectivore-hardobjectfeeder	8.3628	-16.2344	32.96	0.8788	insectivore-hardobjectfeeder	9.2663	-3.3476	21.8802	0.2545
Prosimian	200	smoothed	BCO	insectivore-hardobjectfeeder	108.442	17.244	199.64	0.0113	insectivore-hardobjectfeeder	17.7731	-15.4967	51.043	0.5753	folivore-hardobjectfeeder	0.1852	0.1088	0.2616	0	NA	NA	NA	NA	NA	insectivore-frugivore	13.7894	1.2756	26.3031	0.0232	insectivore-frugivore	9.9991	3.5818	16.4164	0.0003
Prosimian	200	smoothed	BCO	folivore-hardobjectfeeder	133.123	41.9256	224.321	0.0009	insectivore-folivore	30.5093	15.6305	45.388	0	insectivore-hardobjectfeeder	0.2493	0.1729	0.3258	0	NA	NA	NA	NA	NA	insectivore-folivore	21.9719	10.9717	32.9721	0	insectivore-folivore	11.7263	6.0852	17.3675	0
Prosimian	200	smoothed	BCO	omnivore-frugivore	16.0799	-28.8945	61.0543	0.8579	omnivore-frugivore	7.8357	-8.5714	24.2428	0.6754	omnivore-frugivore	0.0684	0.0307	0.1061	0	NA	NA	NA	NA	NA	omnivore-hardobjectfeeder	2.3441	-22.0601	26.7484	0.9989	omnivore-hardobjectfeeder	4.7821	-7.733	17.2971	0.8257
Prosimian	200	smoothed	BCO	insectivore-frugivore	57.2154	10.8188	103.612	0.0078	omnivore-hardobjectfeeder	14.7279	-18.2811	47.7368	0.7284	folivore-frugivore	0.1152	0.0763	0.1541	0	NA	NA	NA	NA	NA	omnivore-frugivore	7.7708	-4.3594	19.9009	0.3912	omnivore-frugivore	5.5149	-0.7057	11.7355	0.1076
Prosimian	200	smoothed	BCO	folivore-frugivore	81.8969	35.5003	128.294	0	folivore-omnivore	27.464	13.1783	41.7497	0	insectivore-frugivore	0.1794	0.1405	0.2182	0	NA	NA	NA	NA	NA	folivore-omnivore	15.9533	5.3915	26.515	0.0006	folivore-omnivore	7.2421	1.8258	12.6584	0.003
Prosimian	200	smoothed	BCO	insectivore-omnivore	41.1355	1.9761	80.2948	0.0345	hardobjectfeeder-frugivore	6.8922	-27.3423	41.1266	0.9805	folivore-omnivore	0.0468	0.0139	0.0796	0.0013	NA	NA	NA	NA	NA	hardobjectfeeder-frugivore	5.4266	-19.8837	30.7369	0.9755	hardobjectfeeder-frugivore	0.7328	-12.2468	13.7125	0.9999
Prosimian	200	smoothed	BCO	folivore-omnivore	65.817	26.6577	104.976	0.0001	folivore-frugivore	19.6283	2.7023	36.5542	0.0145	insectivore-omnivore	0.1109	0.0781	0.1437	0	NA	NA	NA	NA	NA	folivore-hardobjectfeeder	13.6091	-10.9881	38.2063	0.5412	folivore-hardobjectfeeder	2.46	-10.1539	15.074	0.9827
Prosimian	200	smoothed	BCO	insectivore-folivore	24.6816	-16.1034	65.4665	0.4503	folivore-hardobjectfeeder	12.7361	-20.5338	46.006	0.8248	insectivore-folivore	0.0641	0.03	0.0983	0	NA	NA	NA	NA	NA	folivore-frugivore	8.1825	-4.3312	20.6963	0.37	folivore-frugivore	1.7272	-4.6901	8.1445	0.9446
Prosimian	500	smoothed	BCO	hardobjectfeeder-frugivore	74.258	-49.5428	198.059	0.4594	insectivore-omnivore	9.8194	-13.5637	33.2026	0.7704	hardobjectfeeder-frugivore	0.0735	-0.0075	0.1545	0.0942	NA	NA	NA	NA	NA	insectivore-omnivore	5.9481	-4.6034	16.4996	0.5226	insectivore-omnivore	4.4779	-0.9301	9.8859	0.1534
Prosimian	500	smoothed	BCO	omnivore-hardobjectfeeder	93.9002	-25.4689	213.269	0.1938	insectivore-frugivore	25.2092	-2.4956	52.9139	0.0926	omnivore-hardobjectfeeder	0.1481	0.07	0.2262	0	NA	NA	NA	NA	NA	insectivore-hardobjectfeeder	8.1481	-16.4252	32.7213	0.8882	insectivore-hardobjectfeeder	9.2466	-3.3481	21.8414	0.2551
Prosimian	500	smoothed	BCO	insectivore-hardobjectfeeder	142.444	22.131	262.757	0.0118	insectivore-hardobjectfeeder	26.4861	-27.9708	80.943	0.6601	folivore-hardobjectfeeder	0.1892	0.1105	0.2679	0	NA	NA	NA	NA	NA	insectivore-frugivore	13.6585	1.1569	26.16	0.0249	insectivore-frugivore	9.9751	3.5676	16.3826	0.0003
Prosimian	500	smoothed	BCO	folivore-hardobjectfeeder	190.548	70.2358	310.861	0.0003	insectivore-folivore	51.8611	27.5073	76.215	0	insectivore-hardobjectfeeder	0.2599	0.1812	0.3386	0	NA	NA	NA	NA	NA	insectivore-folivore	21.9391	10.9496	32.9286	0	insectivore-folivore	11.7145	6.082	17.3471	0
Prosimian	500	smoothed	BCO	omnivore-frugivore	19.6422	-39.6902	78.9746	0.8887	omnivore-frugivore	15.3897	-11.4658	42.2452	0.5061	omnivore-frugivore	0.0746	0.0358	0.1134	0	NA	NA	NA	NA	NA	omnivore-hardobjectfeeder	2.2	-22.1805	26.5806	0.9991	omnivore-hardobjectfeeder	4.7687	-7.7272	17.2647	0.8264
Prosimian	500	smoothed	BCO	insectivore-frugivore	68.1858	6.977	129.394	0.021	omnivore-hardobjectfeeder	16.6667	-37.3631	70.6964	0.9118	folivore-frugivore	0.1157	0.0757	0.1558	0	NA	NA	NA	NA	NA	omnivore-frugivore	7.7104	-4.4079	19.8288	0.3983	omnivore-frugivore	5.4972	-0.7139	11.7083	0.1086
Prosimian	500	smoothed	BCO	folivore-frugivore	116.29	55.0817	177.499	0	folivore-omnivore	42.0417	18.6585	65.4249	0	insectivore-frugivore	0.1864	0.1463	0.2264	0	NA	NA	NA	NA	NA	folivore-omnivore	15.991	5.4396	26.5425	0.0005	folivore-omnivore	7.2366	1.8286	12.6446	0.003
Prosimian	500	smoothed	BCO	insectivore-omnivore	48.5436	-3.1174	100.205	0.0761	hardobjectfeeder-frugivore	1.277	-54.7587	57.3126	1	folivore-omnivore	0.0411	0.0073	0.0749	0.009	NA	NA	NA	NA	NA	hardobjectfeeder-frugivore	5.5104	-19.7753	30.7961	0.974	hardobjectfeeder-frugivore	0.7285	-12.2314	13.6883	0.9999
Prosimian	500	smoothed	BCO	folivore-omnivore	96.6483	44.9873	148.309	0	folivore-frugivore	26.652	-1.0528	54.3567	0.0653	insectivore-omnivore	0.1118	0.078	0.1456	0	NA	NA	NA	NA	NA	folivore-hardobjectfeeder	13.791	-10.7822	38.3643	0.5271	folivore-hardobjectfeeder	2.4679	-10.1268	15.0626	0.9824
Prosimian	500	smoothed	BCO	insectivore-folivore	48.1047	-5.7008	101.91	0.1026	folivore-hardobjectfeeder	25.375	-29.0819	79.8319	0.6953	insectivore-folivore	0.0707	0.0355	0.1059	0	NA	NA	NA	NA	NA	folivore-frugivore	8.2806	-4.2209	20.7822	0.3568	folivore-frugivore	1.7394	-4.6681	8.1469	0.9429
Prosimian	1000	smoothed	BCO	hardobjectfeeder-frugivore	100.772	-65.8362	267.379	0.4508	insectivore-omnivore	8.5846	-25.4078	42.5771	0.9557	hardobjectfeeder-frugivore	0.0747	-0.0075	0.1569	0.0936	NA	NA	NA	NA	NA	insectivore-omnivore	5.9219	-4.6317	16.4755	0.5273	insectivore-omnivore	4.4873	-0.9507	9.9254	0.156
Prosimian	1000	smoothed	BCO	omnivore-hardobjectfeeder	118.481	-42.1628	279.124	0.2508	insectivore-frugivore	37.5343	-2.7405	77.8091	0.0801	omnivore-hardobjectfeeder	0.1507	0.0714	0.23	0	NA	NA	NA	NA	NA	insectivore-hardobjectfeeder	8.0947	-16.4835	32.6729	0.8906	insectivore-hardobjectfeeder	9.247	-3.4177	21.9116	0.2602
Prosimian	1000	smoothed	BCO	insectivore-hardobjectfeeder	178.427	16.5135	340.341	0.0231	insectivore-hardobjectfeeder	40.5833	-38.5814	119.748	0.6138	folivore-hardobjectfeeder	0.19	0.1101	0.2699	0	NA	NA	NA	NA	NA	insectivore-frugivore	13.6264	1.1223	26.1305	0.0255	insectivore-frugivore	9.9753	3.5322	16.4184	0.0004
Prosimian	1000	smoothed	BCO	folivore-hardobjectfeeder	256.719	94.8058	418.633	0.0003	insectivore-folivore	77.5972	42.1937	113.001	0	insectivore-hardobjectfeeder	0.2634	0.1835	0.3434	0	NA	NA	NA	NA	NA	insectivore-folivore	21.9523	10.9606	32.944	0	insectivore-folivore	11.7716	6.1078	17.4354	0
Prosimian	1000	smoothed	BCO	omnivore-frugivore	17.7094	-62.1386	97.5573	0.9722	omnivore-frugivore	28.9497	-10.0905	67.9899	0.2458	omnivore-frugivore	0.076	0.0366	0.1154	0	NA	NA	NA	NA	NA	omnivore-hardobjectfeeder	2.1729	-22.2126	26.5583	0.9992	omnivore-hardobjectfeeder	4.7596	-7.8057	17.3249	0.8303
Prosimian	1000	smoothed	BCO	insectivore-frugivore	77.6556	-4.7174	160.029	0.0745	omnivore-hardobjectfeeder	31.9987	-46.5451	110.543	0.7894	folivore-frugivore	0.1153	0.0747	0.156	0	NA	NA	NA	NA	NA	omnivore-frugivore	7.7045	-4.4162	19.8253	0.3993	omnivore-frugivore	5.4879	-0.7577	11.7335	0.113
Prosimian	1000	smoothed	BCO	folivore-frugivore	155.948	73.5748	238.321	0	folivore-omnivore	69.0126	35.0201	103.005	0	insectivore-frugivore	0.1887	0.1481	0.2294	0	NA	NA	NA	NA	NA	folivore-omnivore	16.0304	5.4768	26.584	0.0005	folivore-omnivore	7.2842	1.8461	12.7223	0.003
Prosimian	1000	smoothed	BCO	insectivore-omnivore	59.9462	-9.5777	129.47	0.1251	hardobjectfeeder-frugivore	3.049	-78.4108	84.5088	1	folivore-omnivore	0.0393	0.005	0.0737	0.0162	NA	NA	NA	NA	NA	hardobjectfeeder-frugivore	5.5317	-19.7591	30.8225	0.9736	hardobjectfeeder-frugivore	0.7283	-12.3035	13.7601	0.9999
Prosimian	1000	smoothed	BCO	folivore-omnivore	138.238	68.7146	207.762	0	folivore-frugivore	40.0629	-0.2119	80.3377	0.0519	insectivore-omnivore	0.1128	0.0785	0.1471	0	NA	NA	NA	NA	NA	folivore-hardobjectfeeder	13.8575	-10.7207	38.4357	0.5225	folivore-hardobjectfeeder	2.5246	-10.14	15.1892	0.9812
Prosimian	1000	smoothed	BCO	insectivore-folivore	78.2923	5.8824	150.702	0.0272	folivore-hardobjectfeeder	37.0139	-42.1508	116.179	0.6926	insectivore-folivore	0.0734	0.0377	0.1092	0	NA	NA	NA	NA	NA	folivore-frugivore	8.3258	-4.1783	20.8299	0.3514	folivore-frugivore	1.7963	-4.6468	8.2394	0.9374
Prosimian	1	unsmoothed	BCO	insectivore-hardobjectfeeder	0.6627	-23.0229	24.3482	1	insectivore-omnivore	0.782	-0.8263	2.3903	0.6604	hardobjectfeeder-frugivore	0.0385	-0.1429	0.2199	0.9764	NA	NA	NA	NA	NA	insectivore-omnivore	6.212	-4.201	16.625	0.4651	insectivore-omnivore	4.1429	-1.2756	9.5613	0.2182
Prosimian	1	unsmoothed	BCO	insectivore-omnivore	5.8215	-4.3488	15.9918	0.5073	insectivore-hardobjectfeeder	1.4213	-2.3243	5.1669	0.8294	omnivore-hardobjectfeeder	0.0836	-0.0913	0.2585	0.6748	NA	NA	NA	NA	NA	insectivore-hardobjectfeeder	9.8197	-14.4311	34.0705	0.7931	insectivore-hardobjectfeeder	9.0972	-3.5218	21.7162	0.2723
Prosimian	1	unsmoothed	BCO	insectivore-frugivore	5.9048	-6.1452	17.9548	0.6537	insectivore-frugivore	2.0487	0.1432	3.9543	0.0286	folivore-hardobjectfeeder	0.1684	-0.008	0.3447	0.0686	NA	NA	NA	NA	NA	insectivore-frugivore	14.4046	2.0671	26.7422	0.0136	insectivore-frugivore	9.788	3.3681	16.2079	0.0005
Prosimian	1	unsmoothed	BCO	insectivore-folivore	10.685	0.0925	21.2775	0.0469	insectivore-folivore	2.7824	1.1073	4.4575	0.0001	insectivore-hardobjectfeeder	0.1778	0.0014	0.3541	0.0471	NA	NA	NA	NA	NA	insectivore-folivore	21.6721	10.8269	32.5174	0	insectivore-folivore	11.6526	6.0092	17.2959	0
Prosimian	1	unsmoothed	BCO	omnivore-hardobjectfeeder	5.1589	-18.3409	28.6586	0.9733	omnivore-hardobjectfeeder	0.6393	-3.0769	4.3556	0.9892	omnivore-frugivore	0.0451	-0.0418	0.1321	0.6025	NA	NA	NA	NA	NA	omnivore-hardobjectfeeder	3.6077	-20.4529	27.6683	0.9936	omnivore-hardobjectfeeder	4.9543	-7.5657	17.4743	0.8066
Prosimian	1	unsmoothed	BCO	hardobjectfeeder-frugivore	5.2421	-19.1301	29.6144	0.9752	omnivore-frugivore	1.2668	-0.5804	3.1139	0.3214	folivore-frugivore	0.1299	0.0402	0.2196	0.001	NA	NA	NA	NA	NA	omnivore-frugivore	8.1926	-3.7667	20.1519	0.3225	omnivore-frugivore	5.6451	-0.5779	11.8682	0.0943
Prosimian	1	unsmoothed	BCO	folivore-hardobjectfeeder	10.0224	-13.6632	33.7079	0.7654	folivore-omnivore	2.0004	0.3921	3.6088	0.0071	insectivore-frugivore	0.1393	0.0496	0.229	0.0004	NA	NA	NA	NA	NA	folivore-omnivore	15.4601	5.0471	25.8732	0.0007	folivore-omnivore	7.5097	2.0912	12.9281	0.0019
Prosimian	1	unsmoothed	BCO	omnivore-frugivore	0.0833	-11.5973	11.7639	1	hardobjectfeeder-frugivore	0.6275	-3.2267	4.4816	0.9912	folivore-omnivore	0.0847	0.009	0.1605	0.0202	NA	NA	NA	NA	NA	hardobjectfeeder-frugivore	4.5849	-20.3689	29.5388	0.9862	hardobjectfeeder-frugivore	0.6908	-12.294	13.6756	0.9999
Prosimian	1	unsmoothed	BCO	folivore-omnivore	4.8635	-5.3068	15.0338	0.6743	folivore-hardobjectfeeder	1.3611	-2.3845	5.1067	0.8505	insectivore-omnivore	0.0942	0.0184	0.1699	0.0071	NA	NA	NA	NA	NA	folivore-hardobjectfeeder	11.8524	-12.3983	36.1032	0.656	folivore-hardobjectfeeder	2.5554	-10.0636	15.1743	0.9801
Prosimian	1	unsmoothed	BCO	folivore-frugivore	4.7802	-7.2697	16.8302	0.8052	folivore-frugivore	0.7337	-1.1719	2.6392	0.8217	insectivore-folivore	0.0094	-0.0694	0.0883	0.9974	NA	NA	NA	NA	NA	folivore-frugivore	7.2675	-5.07	19.605	0.4781	folivore-frugivore	1.8646	-4.5553	8.2844	0.928
Prosimian	2	unsmoothed	BCO	insectivore-hardobjectfeeder	1.9336	-27.8472	31.7144	0.9998	insectivore-omnivore	2.3944	-1.0424	5.8312	0.3057	hardobjectfeeder-frugivore	0.0572	-0.0632	0.1775	0.6802	NA	NA	NA	NA	NA	insectivore-omnivore	6.4619	-4.0976	17.0214	0.4387	insectivore-omnivore	4.46	-0.9452	9.8651	0.156
Prosimian	2	unsmoothed	BCO	omnivore-hardobjectfeeder	8.9114	-20.6358	38.4586	0.9182	insectivore-hardobjectfeeder	3.3657	-4.6382	11.3697	0.7695	omnivore-hardobjectfeeder	0.1075	-0.0086	0.2235	0.0833	NA	NA	NA	NA	NA	insectivore-hardobjectfeeder	9.0039	-15.5879	33.5958	0.847	insectivore-hardobjectfeeder	9.4613	-3.1268	22.0493	0.2334
Prosimian	2	unsmoothed	BCO	hardobjectfeeder-frugivore	9.7416	-20.9026	40.3858	0.9026	insectivore-frugivore	4.9932	0.9212	9.0652	0.0082	folivore-hardobjectfeeder	0.2013	0.0843	0.3183	0.0001	NA	NA	NA	NA	NA	insectivore-frugivore	13.9993	1.4882	26.5103	0.0202	insectivore-frugivore	9.9523	3.5481	16.3564	0.0004
Prosimian	2	unsmoothed	BCO	folivore-hardobjectfeeder	23.1985	-6.5823	52.9793	0.202	insectivore-folivore	7.338	3.7585	10.9174	0	insectivore-hardobjectfeeder	0.235	0.118	0.352	0	NA	NA	NA	NA	NA	insectivore-folivore	22.4249	11.4271	33.4227	0	insectivore-folivore	11.7356	6.1061	17.3652	0
Prosimian	2	unsmoothed	BCO	insectivore-omnivore	6.9778	-5.8098	19.7653	0.5548	omnivore-hardobjectfeeder	0.9714	-6.9698	8.9125	0.9971	omnivore-frugivore	0.0503	-0.0074	0.108	0.1175	NA	NA	NA	NA	NA	omnivore-hardobjectfeeder	2.542	-21.8569	26.941	0.9984	omnivore-hardobjectfeeder	5.0013	-7.488	17.4906	0.7997
Prosimian	2	unsmoothed	BCO	insectivore-frugivore	7.808	-7.3429	22.9589	0.609	omnivore-frugivore	2.5988	-1.3483	6.546	0.3629	folivore-frugivore	0.1441	0.0846	0.2037	0	NA	NA	NA	NA	NA	omnivore-frugivore	7.5374	-4.5901	19.6649	0.4226	omnivore-frugivore	5.4923	-0.7155	11.7001	0.1088
Prosimian	2	unsmoothed	BCO	insectivore-folivore	21.2649	7.9465	34.5833	0.0002	folivore-omnivore	4.9436	1.5068	8.3804	0.0011	insectivore-frugivore	0.1778	0.1183	0.2373	0	NA	NA	NA	NA	NA	folivore-omnivore	15.963	5.4036	26.5225	0.0005	folivore-omnivore	7.2757	1.8705	12.6808	0.0028
Prosimian	2	unsmoothed	BCO	omnivore-frugivore	0.8302	-13.8562	15.5167	0.9999	hardobjectfeeder-frugivore	1.6275	-6.6085	9.8634	0.9818	folivore-omnivore	0.0938	0.0436	0.144	0	NA	NA	NA	NA	NA	hardobjectfeeder-frugivore	4.9953	-20.3095	30.3001	0.9819	hardobjectfeeder-frugivore	0.491	-12.462	13.444	1
Prosimian	2	unsmoothed	BCO	folivore-omnivore	14.2871	1.4996	27.0747	0.0205	folivore-hardobjectfeeder	3.9722	-4.0317	11.9761	0.6428	insectivore-omnivore	0.1275	0.0773	0.1777	0	NA	NA	NA	NA	NA	folivore-hardobjectfeeder	13.421	-11.1708	38.0128	0.5547	folivore-hardobjectfeeder	2.2744	-10.3137	14.8624	0.987
Prosimian	2	unsmoothed	BCO	folivore-frugivore	13.4569	-1.694	28.6078	0.1065	folivore-frugivore	2.3448	-1.7272	6.4167	0.5012	insectivore-folivore	0.0337	-0.0186	0.086	0.386	NA	NA	NA	NA	NA	folivore-frugivore	8.4257	-4.0854	20.9367	0.3398	folivore-frugivore	1.7834	-4.6208	8.1875	0.9377
Prosimian	5	unsmoothed	BCO	hardobjectfeeder-frugivore	16.7654	-28.4004	61.9311	0.8404	insectivore-hardobjectfeeder	3.037	-8.9139	14.9879	0.9547	hardobjectfeeder-frugivore	0.0719	-0.0144	0.1581	0.1488	NA	NA	NA	NA	NA	insectivore-omnivore	6.2214	-4.3984	16.8412	0.4837	insectivore-omnivore	4.5114	-0.9076	9.9304	0.1494
Prosimian	5	unsmoothed	BCO	insectivore-hardobjectfeeder	17.3938	-26.4995	61.287	0.8058	insectivore-omnivore	3.4993	-1.6323	8.6309	0.3272	omnivore-hardobjectfeeder	0.1393	0.0561	0.2225	0.0001	NA	NA	NA	NA	NA	insectivore-hardobjectfeeder	8.5233	-16.209	33.2556	0.8734	insectivore-hardobjectfeeder	9.3925	-3.2277	22.0127	0.2424
Prosimian	5	unsmoothed	BCO	omnivore-hardobjectfeeder	17.8804	-25.6685	61.4294	0.7847	insectivore-frugivore	6.2968	0.2169	12.3768	0.0385	folivore-hardobjectfeeder	0.1952	0.1114	0.2791	0	NA	NA	NA	NA	NA	insectivore-frugivore	13.8497	1.2672	26.4322	0.0234	insectivore-frugivore	9.9736	3.5531	16.3941	0.0004
Prosimian	5	unsmoothed	BCO	folivore-hardobjectfeeder	44.585	0.6918	88.4783	0.0446	insectivore-folivore	12.4167	7.0721	17.7613	0	insectivore-hardobjectfeeder	0.2566	0.1728	0.3404	0	NA	NA	NA	NA	NA	insectivore-folivore	22.2549	11.1943	33.3155	0	insectivore-folivore	11.7413	6.0974	17.3852	0
Prosimian	5	unsmoothed	BCO	insectivore-frugivore	0.6284	-21.7021	22.959	1	omnivore-hardobjectfeeder	0.4622	-11.3949	12.3194	1	omnivore-frugivore	0.0674	0.0261	0.1088	0.0002	NA	NA	NA	NA	NA	omnivore-hardobjectfeeder	2.3019	-22.2364	26.8402	0.999	omnivore-hardobjectfeeder	4.8811	-7.6401	17.4023	0.815
Prosimian	5	unsmoothed	BCO	omnivore-frugivore	1.1151	-20.5309	22.7611	0.9999	hardobjectfeeder-frugivore	3.2598	-9.0376	15.5572	0.9475	folivore-frugivore	0.1234	0.0807	0.166	0	NA	NA	NA	NA	NA	omnivore-frugivore	7.6283	-4.5684	19.8251	0.4161	omnivore-frugivore	5.4622	-0.7615	11.6858	0.1137
Prosimian	5	unsmoothed	BCO	folivore-frugivore	27.8197	5.4891	50.1502	0.0069	folivore-hardobjectfeeder	9.3796	-2.5713	21.3305	0.1957	insectivore-frugivore	0.1847	0.1421	0.2274	0	NA	NA	NA	NA	NA	folivore-omnivore	16.0335	5.4137	26.6533	0.0006	folivore-omnivore	7.2299	1.8109	12.6489	0.0031
Prosimian	5	unsmoothed	BCO	insectivore-omnivore	0.4867	-18.3606	19.3339	1	omnivore-frugivore	2.7976	-3.096	8.6912	0.6804	folivore-omnivore	0.0559	0.0199	0.0919	0.0004	NA	NA	NA	NA	NA	hardobjectfeeder-frugivore	5.3264	-20.1229	30.7758	0.9775	hardobjectfeeder-frugivore	0.5811	-12.405	13.5672	0.9999
Prosimian	5	unsmoothed	BCO	insectivore-folivore	27.1913	7.5616	46.8209	0.0019	folivore-omnivore	8.9174	3.7858	14.049	0	insectivore-omnivore	0.1173	0.0813	0.1533	0	NA	NA	NA	NA	NA	folivore-hardobjectfeeder	13.7316	-11.0007	38.4639	0.5378	folivore-hardobjectfeeder	2.3488	-10.2714	14.969	0.9855
Prosimian	5	unsmoothed	BCO	folivore-omnivore	26.7046	7.8573	45.5519	0.0014	folivore-frugivore	6.1198	0.0398	12.1998	0.0477	insectivore-folivore	0.0614	0.0239	0.0989	0.0001	NA	NA	NA	NA	NA	folivore-frugivore	8.4052	-4.1773	20.9877	0.3481	folivore-frugivore	1.7677	-4.6528	8.1882	0.9401
Prosimian	10	unsmoothed	BCO	hardobjectfeeder-frugivore	26.8159	-30.2752	83.907	0.6889	insectivore-hardobjectfeeder	0.338	-14.6871	15.3631	1	hardobjectfeeder-frugivore	0.0748	-0.0091	0.1587	0.1041	NA	NA	NA	NA	NA	insectivore-omnivore	6.0815	-4.5236	16.6866	0.5054	insectivore-omnivore	4.5182	-0.897	9.9334	0.1478
Prosimian	10	unsmoothed	BCO	omnivore-hardobjectfeeder	31.6372	-23.4102	86.6847	0.5032	insectivore-omnivore	2.1075	-4.3441	8.5591	0.8935	omnivore-hardobjectfeeder	0.1479	0.067	0.2288	0	NA	NA	NA	NA	NA	insectivore-hardobjectfeeder	8.3281	-16.3699	33.0262	0.8819	insectivore-hardobjectfeeder	9.3254	-3.2861	21.9368	0.2484
Prosimian	10	unsmoothed	BCO	insectivore-hardobjectfeeder	37.5069	-17.9757	92.9895	0.336	insectivore-frugivore	5.0733	-2.5707	12.7172	0.3547	folivore-hardobjectfeeder	0.1931	0.1115	0.2746	0	NA	NA	NA	NA	NA	insectivore-frugivore	13.7859	1.2208	26.351	0.024	insectivore-frugivore	9.9679	3.5518	16.3839	0.0004
Prosimian	10	unsmoothed	BCO	folivore-hardobjectfeeder	66.5544	11.0718	122.037	0.0104	insectivore-folivore	15.0694	8.35	21.7889	0	insectivore-hardobjectfeeder	0.2618	0.1803	0.3434	0	NA	NA	NA	NA	NA	insectivore-folivore	22.1592	11.1139	33.2045	0	insectivore-folivore	11.7302	6.0902	17.3702	0
Prosimian	10	unsmoothed	BCO	omnivore-frugivore	4.8214	-22.54	32.1827	0.9882	omnivore-hardobjectfeeder	1.7695	-13.1377	16.6768	0.9974	omnivore-frugivore	0.073	0.0328	0.1133	0	NA	NA	NA	NA	NA	omnivore-hardobjectfeeder	2.2466	-22.2577	26.751	0.9991	omnivore-hardobjectfeeder	4.8072	-7.7053	17.3197	0.8229
Prosimian	10	unsmoothed	BCO	insectivore-frugivore	10.691	-17.5356	38.9176	0.8303	hardobjectfeeder-frugivore	4.7353	-10.7254	20.196	0.9139	folivore-frugivore	0.1182	0.0768	0.1597	0	NA	NA	NA	NA	NA	omnivore-frugivore	7.7044	-4.4755	19.8843	0.4044	omnivore-frugivore	5.4497	-0.7697	11.669	0.1147
Prosimian	10	unsmoothed	BCO	folivore-frugivore	39.7385	11.5119	67.9651	0.0015	folivore-hardobjectfeeder	14.7315	-0.2936	29.7566	0.0575	insectivore-frugivore	0.187	0.1455	0.2285	0	NA	NA	NA	NA	NA	folivore-omnivore	16.0777	5.4726	26.6828	0.0005	folivore-omnivore	7.212	1.7968	12.6272	0.0032
Prosimian	10	unsmoothed	BCO	insectivore-omnivore	5.8696	-17.954	29.6932	0.9594	omnivore-frugivore	2.9658	-4.4439	10.3754	0.8	folivore-omnivore	0.0452	0.0102	0.0802	0.0046	NA	NA	NA	NA	NA	hardobjectfeeder-frugivore	5.4578	-19.9563	30.8719	0.9753	hardobjectfeeder-frugivore	0.6425	-12.3346	13.6195	0.9999
Prosimian	10	unsmoothed	BCO	folivore-omnivore	34.9172	11.0935	58.7408	0.0009	folivore-omnivore	12.962	6.5103	19.4136	0	insectivore-omnivore	0.114	0.079	0.149	0	NA	NA	NA	NA	NA	folivore-hardobjectfeeder	13.8311	-10.8669	38.5292	0.5292	folivore-hardobjectfeeder	2.4049	-10.2066	15.0163	0.9841
Prosimian	10	unsmoothed	BCO	insectivore-folivore	29.0475	4.235	53.8601	0.0132	folivore-frugivore	9.9962	2.3522	17.6402	0.004	insectivore-folivore	0.0688	0.0323	0.1052	0	NA	NA	NA	NA	NA	folivore-frugivore	8.3733	-4.1917	20.9384	0.3506	folivore-frugivore	1.7624	-4.6537	8.1784	0.9405
Prosimian	20	unsmoothed	BCO	hardobjectfeeder-frugivore	41.9445	-29.9058	113.795	0.4873	insectivore-hardobjectfeeder	3.6528	-15.7398	23.0453	0.9848	hardobjectfeeder-frugivore	0.0763	-0.0081	0.1607	0.0961	NA	NA	NA	NA	NA	insectivore-omnivore	5.9855	-4.6156	16.5865	0.5211	insectivore-omnivore	4.4993	-0.9192	9.9178	0.1513
Prosimian	20	unsmoothed	BCO	omnivore-hardobjectfeeder	51.9195	-17.3588	121.198	0.2361	omnivore-hardobjectfeeder	4.2135	-15.0269	23.454	0.9735	omnivore-hardobjectfeeder	0.1525	0.0712	0.2339	0	NA	NA	NA	NA	NA	insectivore-hardobjectfeeder	8.126	-16.5627	32.8147	0.8908	insectivore-hardobjectfeeder	9.3009	-3.3182	21.9199	0.2514
Prosimian	20	unsmoothed	BCO	insectivore-hardobjectfeeder	64.9512	-4.8748	134.777	0.0811	hardobjectfeeder-frugivore	6.8137	-13.1411	26.7685	0.8771	folivore-hardobjectfeeder	0.1947	0.1127	0.2767	0	NA	NA	NA	NA	NA	insectivore-frugivore	13.7146	1.1543	26.2749	0.0251	insectivore-frugivore	10.0068	3.5869	16.4267	0.0003
Prosimian	20	unsmoothed	BCO	folivore-hardobjectfeeder	96.7784	26.9525	166.604	0.0019	folivore-hardobjectfeeder	21.1806	1.788	40.5731	0.025	insectivore-hardobjectfeeder	0.2672	0.1852	0.3492	0	NA	NA	NA	NA	NA	insectivore-folivore	22.097	11.0559	33.1382	0	insectivore-folivore	11.7238	6.0804	17.3672	0
Prosimian	20	unsmoothed	BCO	omnivore-frugivore	9.975	-24.4598	44.4098	0.9286	insectivore-omnivore	0.5608	-7.7662	8.8877	0.9997	omnivore-frugivore	0.0762	0.0358	0.1167	0	NA	NA	NA	NA	NA	omnivore-hardobjectfeeder	2.1405	-22.3545	26.6356	0.9992	omnivore-hardobjectfeeder	4.8015	-7.7186	17.3216	0.8238
Prosimian	20	unsmoothed	BCO	insectivore-frugivore	23.0067	-12.5171	58.5304	0.3799	insectivore-frugivore	3.1609	-6.705	13.0269	0.9	folivore-frugivore	0.1184	0.0767	0.1602	0	NA	NA	NA	NA	NA	omnivore-frugivore	7.7291	-4.4462	19.9044	0.4006	omnivore-frugivore	5.5075	-0.7156	11.7306	0.1086
Prosimian	20	unsmoothed	BCO	folivore-frugivore	54.8339	19.3102	90.3576	0.0004	insectivore-folivore	17.5278	8.8552	26.2004	0	insectivore-frugivore	0.1909	0.1492	0.2326	0	NA	NA	NA	NA	NA	folivore-omnivore	16.1116	5.5105	26.7127	0.0005	folivore-omnivore	7.2245	1.806	12.643	0.0031
Prosimian	20	unsmoothed	BCO	insectivore-omnivore	13.0317	-16.9508	43.0142	0.7472	omnivore-frugivore	2.6002	-6.9633	12.1637	0.9426	folivore-omnivore	0.0422	0.007	0.0774	0.0105	NA	NA	NA	NA	NA	hardobjectfeeder-frugivore	5.5886	-19.8159	30.9931	0.973	hardobjectfeeder-frugivore	0.7059	-12.279	13.6909	0.9999
Prosimian	20	unsmoothed	BCO	folivore-omnivore	44.8589	14.8764	74.8414	0.0006	folivore-omnivore	16.967	8.6401	25.294	0	insectivore-omnivore	0.1147	0.0795	0.1499	0	NA	NA	NA	NA	NA	folivore-hardobjectfeeder	13.971	-10.7177	38.6598	0.5188	folivore-hardobjectfeeder	2.423	-10.1961	15.042	0.9837
Prosimian	20	unsmoothed	BCO	insectivore-folivore	31.8272	0.6001	63.0543	0.0435	folivore-frugivore	14.3668	4.5009	24.2327	0.001	insectivore-folivore	0.0725	0.0358	0.1092	0	NA	NA	NA	NA	NA	folivore-frugivore	8.3825	-4.1778	20.9428	0.349	folivore-frugivore	1.717	-4.7029	8.1369	0.9458
Prosimian	50	unsmoothed	BCO	hardobjectfeeder-frugivore	50.9357	-41.7901	143.661	0.5483	insectivore-omnivore	0.6745	-13.0042	14.3532	0.9999	hardobjectfeeder-frugivore	0.0763	-0.0087	0.1613	0.1005	NA	NA	NA	NA	NA	insectivore-omnivore	5.9007	-4.6792	16.4806	0.5333	insectivore-omnivore	4.4896	-0.9232	9.9024	0.1522
Prosimian	50	unsmoothed	BCO	omnivore-hardobjectfeeder	65.7206	-23.6859	155.127	0.2539	insectivore-hardobjectfeeder	2.875	-28.9812	34.7312	0.9991	omnivore-hardobjectfeeder	0.1536	0.0716	0.2356	0	NA	NA	NA	NA	NA	insectivore-hardobjectfeeder	8.0597	-16.5797	32.6991	0.893	insectivore-hardobjectfeeder	9.2739	-3.3319	21.8797	0.2531
Prosimian	50	unsmoothed	BCO	insectivore-hardobjectfeeder	91.9569	1.8436	182.07	0.0431	insectivore-frugivore	5.924	-10.2827	22.1308	0.8478	folivore-hardobjectfeeder	0.1933	0.1106	0.2759	0	NA	NA	NA	NA	NA	insectivore-frugivore	13.6461	1.1109	26.1813	0.0257	insectivore-frugivore	9.9812	3.568	16.3944	0.0003
Prosimian	50	unsmoothed	BCO	folivore-hardobjectfeeder	132.964	42.8511	223.078	0.0008	insectivore-folivore	28.338	14.0914	42.5845	0	insectivore-hardobjectfeeder	0.2679	0.1853	0.3505	0	NA	NA	NA	NA	NA	insectivore-folivore	22.0297	11.0106	33.0488	0	insectivore-folivore	11.733	6.0955	17.3705	0
Prosimian	50	unsmoothed	BCO	omnivore-frugivore	14.7849	-29.6546	59.2244	0.887	omnivore-hardobjectfeeder	2.2005	-29.4058	33.8069	0.9997	omnivore-frugivore	0.0773	0.0366	0.1181	0	NA	NA	NA	NA	NA	omnivore-hardobjectfeeder	2.159	-22.2872	26.6052	0.9992	omnivore-hardobjectfeeder	4.7843	-7.7226	17.2913	0.8251
Prosimian	50	unsmoothed	BCO	insectivore-frugivore	41.0212	-4.8237	86.8661	0.1021	omnivore-frugivore	5.2495	-10.4604	20.9595	0.8853	folivore-frugivore	0.117	0.0749	0.159	0	NA	NA	NA	NA	NA	omnivore-frugivore	7.7454	-4.4056	19.8964	0.3964	omnivore-frugivore	5.4917	-0.7249	11.7082	0.1097
Prosimian	50	unsmoothed	BCO	folivore-frugivore	82.0286	36.1837	127.874	0	folivore-omnivore	27.6635	13.9848	41.3422	0	insectivore-frugivore	0.1916	0.1496	0.2337	0	NA	NA	NA	NA	NA	folivore-omnivore	16.129	5.5491	26.7089	0.0005	folivore-omnivore	7.2434	1.8306	12.6562	0.003
Prosimian	50	unsmoothed	BCO	insectivore-omnivore	26.2363	-12.4573	64.93	0.3329	hardobjectfeeder-frugivore	3.049	-29.7307	35.8288	0.999	folivore-omnivore	0.0396	0.0041	0.0751	0.0206	NA	NA	NA	NA	NA	hardobjectfeeder-frugivore	5.5864	-19.7674	30.9402	0.9729	hardobjectfeeder-frugivore	0.7073	-12.264	13.6786	0.9999
Prosimian	50	unsmoothed	BCO	folivore-omnivore	67.2437	28.5501	105.937	0	folivore-hardobjectfeeder	25.463	-6.3932	57.3192	0.1807	insectivore-omnivore	0.1143	0.0788	0.1498	0	NA	NA	NA	NA	NA	folivore-hardobjectfeeder	13.97	-10.6695	38.6094	0.5169	folivore-hardobjectfeeder	2.4591	-10.1468	15.0649	0.9827
Prosimian	50	unsmoothed	BCO	insectivore-folivore	41.0074	0.7075	81.3073	0.044	folivore-frugivore	22.4139	6.2072	38.6207	0.002	insectivore-folivore	0.0747	0.0377	0.1116	0	NA	NA	NA	NA	NA	folivore-frugivore	8.3836	-4.1517	20.9188	0.3469	folivore-frugivore	1.7517	-4.6614	8.1649	0.9417
Prosimian	100	unsmoothed	BCO	hardobjectfeeder-frugivore	70.231	-52.6606	193.123	0.5089	insectivore-omnivore	5.0302	-17.3675	27.4279	0.9709	hardobjectfeeder-frugivore	0.0763	-0.0081	0.1606	0.096	NA	NA	NA	NA	NA	insectivore-omnivore	5.9043	-4.6785	16.4872	0.533	insectivore-omnivore	4.4894	-0.9246	9.9034	0.1523
Prosimian	100	unsmoothed	BCO	omnivore-hardobjectfeeder	83.2063	-35.2862	201.699	0.2979	insectivore-frugivore	19.2465	-7.2907	45.7836	0.2666	omnivore-hardobjectfeeder	0.1525	0.0712	0.2338	0	NA	NA	NA	NA	NA	insectivore-hardobjectfeeder	8.0949	-16.5514	32.7411	0.8916	insectivore-hardobjectfeeder	9.2651	-3.3435	21.8737	0.2542
Prosimian	100	unsmoothed	BCO	insectivore-hardobjectfeeder	123.344	3.9152	242.774	0.0394	insectivore-hardobjectfeeder	19.8519	-32.3099	72.0137	0.8278	folivore-hardobjectfeeder	0.1922	0.1103	0.2742	0	NA	NA	NA	NA	NA	insectivore-frugivore	13.6937	1.155	26.2324	0.025	insectivore-frugivore	9.9864	3.5718	16.401	0.0003
Prosimian	100	unsmoothed	BCO	folivore-hardobjectfeeder	180.864	61.4344	300.293	0.0005	insectivore-folivore	50.1435	26.8161	73.471	0	insectivore-hardobjectfeeder	0.2664	0.1845	0.3483	0	NA	NA	NA	NA	NA	insectivore-folivore	22.0434	11.0213	33.0655	0	insectivore-folivore	11.7295	6.0908	17.3683	0
Prosimian	100	unsmoothed	BCO	omnivore-frugivore	12.9753	-45.9215	71.872	0.9729	omnivore-frugivore	14.2162	-11.5075	39.9399	0.5423	omnivore-frugivore	0.0762	0.0358	0.1166	0	NA	NA	NA	NA	NA	omnivore-hardobjectfeeder	2.1906	-22.2624	26.6435	0.9991	omnivore-hardobjectfeeder	4.7757	-7.734	17.2854	0.8262
Prosimian	100	unsmoothed	BCO	insectivore-frugivore	53.1134	-7.6458	113.873	0.1162	omnivore-hardobjectfeeder	14.8216	-36.9311	66.5743	0.9314	folivore-frugivore	0.116	0.0743	0.1577	0	NA	NA	NA	NA	NA	omnivore-frugivore	7.7894	-4.3649	19.9437	0.3908	omnivore-frugivore	5.497	-0.7209	11.715	0.1093
Prosimian	100	unsmoothed	BCO	folivore-frugivore	110.633	49.8733	171.392	0	folivore-omnivore	45.1133	22.7156	67.511	0	insectivore-frugivore	0.1901	0.1485	0.2318	0	NA	NA	NA	NA	NA	folivore-omnivore	16.1391	5.5562	26.7219	0.0005	folivore-omnivore	7.2401	1.8261	12.6541	0.003
Prosimian	100	unsmoothed	BCO	insectivore-omnivore	40.1382	-11.1434	91.4198	0.198	hardobjectfeeder-frugivore	0.6054	-53.0687	54.2794	1	folivore-omnivore	0.0398	0.0046	0.075	0.0185	NA	NA	NA	NA	NA	hardobjectfeeder-frugivore	5.5988	-19.7619	30.9596	0.9727	hardobjectfeeder-frugivore	0.7213	-12.2528	13.6955	0.9999
Prosimian	100	unsmoothed	BCO	folivore-omnivore	97.6573	46.3757	148.939	0	folivore-frugivore	30.8971	4.3599	57.4342	0.014	insectivore-omnivore	0.1139	0.0787	0.1491	0	NA	NA	NA	NA	NA	folivore-hardobjectfeeder	13.9485	-10.6977	38.5948	0.5187	folivore-hardobjectfeeder	2.4644	-10.1442	15.073	0.9826
Prosimian	100	unsmoothed	BCO	insectivore-folivore	57.5191	4.1088	110.93	0.0282	folivore-hardobjectfeeder	30.2917	-21.8701	82.4535	0.4926	insectivore-folivore	0.0742	0.0375	0.1108	0	NA	NA	NA	NA	NA	folivore-frugivore	8.3497	-4.189	20.8884	0.3513	folivore-frugivore	1.7431	-4.6715	8.1577	0.9427
Prosimian	200	unsmoothed	BCO	hardobjectfeeder-frugivore	93.8093	-70.7299	258.349	0.5113	insectivore-omnivore	14.1992	-24.1415	52.5399	0.8415	hardobjectfeeder-frugivore	0.0768	-0.0073	0.1608	0.0904	NA	NA	NA	NA	NA	insectivore-omnivore	5.9027	-4.672	16.4774	0.5325	insectivore-omnivore	4.4894	-0.9234	9.9022	0.1522
Prosimian	200	unsmoothed	BCO	omnivore-hardobjectfeeder	96.3536	-62.2956	255.003	0.4466	insectivore-frugivore	51.4265	5.9998	96.8532	0.0182	omnivore-hardobjectfeeder	0.1519	0.0709	0.233	0	NA	NA	NA	NA	NA	insectivore-hardobjectfeeder	8.1177	-16.5096	32.745	0.8903	insectivore-hardobjectfeeder	9.2571	-3.3487	21.863	0.2548
Prosimian	200	unsmoothed	BCO	insectivore-hardobjectfeeder	147.257	-12.6465	307.16	0.0862	insectivore-hardobjectfeeder	62.25	-27.0413	151.541	0.305	folivore-hardobjectfeeder	0.1915	0.1098	0.2731	0	NA	NA	NA	NA	NA	insectivore-frugivore	13.7321	1.203	26.2611	0.0243	insectivore-frugivore	9.9805	3.5673	16.3936	0.0003
Prosimian	200	unsmoothed	BCO	folivore-hardobjectfeeder	235.399	75.4955	395.302	0.0008	insectivore-folivore	88.588	48.6557	128.52	0	insectivore-hardobjectfeeder	0.2655	0.1838	0.3472	0	NA	NA	NA	NA	NA	insectivore-folivore	22.0422	11.0285	33.0558	0	insectivore-folivore	11.728	6.0905	17.3655	0
Prosimian	200	unsmoothed	BCO	omnivore-frugivore	2.5443	-76.3123	81.4009	1	omnivore-frugivore	37.2273	-6.8069	81.2614	0.1385	omnivore-frugivore	0.0752	0.0349	0.1154	0	NA	NA	NA	NA	NA	omnivore-hardobjectfeeder	2.215	-22.2191	26.6491	0.9991	omnivore-hardobjectfeeder	4.7678	-7.7392	17.2747	0.827
Prosimian	200	unsmoothed	BCO	insectivore-frugivore	53.4475	-27.9028	134.798	0.3651	omnivore-hardobjectfeeder	48.0508	-40.5402	136.642	0.5607	folivore-frugivore	0.1147	0.0732	0.1562	0	NA	NA	NA	NA	NA	omnivore-frugivore	7.8294	-4.3156	19.9743	0.3847	omnivore-frugivore	5.4911	-0.7255	11.7077	0.1098
Prosimian	200	unsmoothed	BCO	folivore-frugivore	141.59	60.2393	222.94	0	folivore-omnivore	74.3887	36.048	112.73	0	insectivore-frugivore	0.1887	0.1472	0.2303	0	NA	NA	NA	NA	NA	folivore-omnivore	16.1395	5.5648	26.7142	0.0005	folivore-omnivore	7.2386	1.8258	12.6514	0.003
Prosimian	200	unsmoothed	BCO	insectivore-omnivore	50.9032	-17.7575	119.564	0.246	hardobjectfeeder-frugivore	10.8235	-81.0565	102.704	0.9975	folivore-omnivore	0.0395	0.0045	0.0746	0.0188	NA	NA	NA	NA	NA	hardobjectfeeder-frugivore	5.6144	-19.7269	30.9556	0.9723	hardobjectfeeder-frugivore	0.7233	-12.248	13.6946	0.9999
Prosimian	200	unsmoothed	BCO	folivore-omnivore	139.045	70.3846	207.706	0	folivore-frugivore	37.1615	-8.2652	82.5882	0.1625	insectivore-omnivore	0.1136	0.0785	0.1486	0	NA	NA	NA	NA	NA	folivore-hardobjectfeeder	13.9245	-10.7028	38.5518	0.5196	folivore-hardobjectfeeder	2.4709	-10.135	15.0767	0.9824
Prosimian	200	unsmoothed	BCO	insectivore-folivore	88.1421	16.6311	159.653	0.0078	folivore-hardobjectfeeder	26.338	-62.9534	115.629	0.9241	insectivore-folivore	0.074	0.0375	0.1106	0	NA	NA	NA	NA	NA	folivore-frugivore	8.3101	-4.2189	20.8392	0.3554	folivore-frugivore	1.7475	-4.6656	8.1607	0.9422
Prosimian	500	unsmoothed	BCO	omnivore-hardobjectfeeder	114.221	-130.645	359.088	0.6945	insectivore-omnivore	26.7788	-38.5451	92.1027	0.7856	hardobjectfeeder-frugivore	0.0775	-0.0067	0.1616	0.0863	NA	NA	NA	NA	NA	insectivore-omnivore	5.8837	-4.6747	16.4422	0.5341	insectivore-omnivore	4.4879	-0.9244	9.9003	0.1524
Prosimian	500	unsmoothed	BCO	hardobjectfeeder-frugivore	154.68	-99.2775	408.638	0.4436	insectivore-frugivore	112.914	35.5169	190.31	0.0009	omnivore-hardobjectfeeder	0.1518	0.0707	0.2329	0	NA	NA	NA	NA	NA	insectivore-hardobjectfeeder	8.1108	-16.4787	32.7003	0.8901	insectivore-hardobjectfeeder	9.2557	-3.3492	21.8605	0.2549
Prosimian	500	unsmoothed	BCO	insectivore-hardobjectfeeder	179.194	-67.6085	425.997	0.2655	insectivore-hardobjectfeeder	141.676	-10.4562	293.808	0.0805	folivore-hardobjectfeeder	0.1912	0.1095	0.273	0	NA	NA	NA	NA	NA	insectivore-frugivore	13.733	1.2231	26.2428	0.0239	insectivore-frugivore	9.9811	3.5684	16.3938	0.0003
Prosimian	500	unsmoothed	BCO	folivore-hardobjectfeeder	334.75	87.9478	581.553	0.0025	insectivore-folivore	148.926	80.8904	216.962	0	insectivore-hardobjectfeeder	0.2657	0.184	0.3475	0	NA	NA	NA	NA	NA	insectivore-folivore	22.0116	11.0148	33.0083	0	insectivore-folivore	11.7298	6.0928	17.3669	0
Prosimian	500	unsmoothed	BCO	omnivore-frugivore	40.4589	-81.2522	162.17	0.8873	omnivore-frugivore	86.1349	11.1107	161.159	0.016	omnivore-frugivore	0.0743	0.034	0.1147	0	NA	NA	NA	NA	NA	omnivore-hardobjectfeeder	2.227	-22.1696	26.6237	0.9991	omnivore-hardobjectfeeder	4.7677	-7.7382	17.2737	0.8269
Prosimian	500	unsmoothed	BCO	insectivore-omnivore	64.9727	-41.0016	170.947	0.4368	omnivore-hardobjectfeeder	114.897	-36.0418	265.836	0.2221	folivore-frugivore	0.1138	0.0722	0.1554	0	NA	NA	NA	NA	NA	omnivore-frugivore	7.8493	-4.2771	19.9756	0.3805	omnivore-frugivore	5.4932	-0.7229	11.7093	0.1095
Prosimian	500	unsmoothed	BCO	folivore-omnivore	220.529	114.555	326.503	0	folivore-omnivore	122.147	56.8233	187.471	0	insectivore-frugivore	0.1883	0.1467	0.2299	0	NA	NA	NA	NA	NA	folivore-omnivore	16.1278	5.5693	26.6863	0.0005	folivore-omnivore	7.2419	1.8295	12.6543	0.003
Prosimian	500	unsmoothed	BCO	insectivore-frugivore	24.5138	-101.046	150.074	0.9826	hardobjectfeeder-frugivore	28.7623	-127.78	185.305	0.9862	folivore-omnivore	0.0394	0.0043	0.0745	0.0196	NA	NA	NA	NA	NA	hardobjectfeeder-frugivore	5.6222	-19.6802	30.9246	0.972	hardobjectfeeder-frugivore	0.7255	-12.2448	13.6957	0.9999
Prosimian	500	unsmoothed	BCO	folivore-frugivore	180.07	54.5101	305.63	0.0012	folivore-frugivore	36.0123	-41.3845	113.409	0.6965	insectivore-omnivore	0.1139	0.0788	0.149	0	NA	NA	NA	NA	NA	folivore-hardobjectfeeder	13.9008	-10.6887	38.4903	0.5198	folivore-hardobjectfeeder	2.4741	-10.1307	15.079	0.9823
Prosimian	500	unsmoothed	BCO	insectivore-folivore	155.556	45.1828	265.93	0.0015	folivore-hardobjectfeeder	7.25	-144.882	159.382	0.9999	insectivore-folivore	0.0745	0.038	0.1111	0	NA	NA	NA	NA	NA	folivore-frugivore	8.2786	-4.2313	20.7884	0.3577	folivore-frugivore	1.7487	-4.664	8.1614	0.942
Prosimian	1000	unsmoothed	BCO	omnivore-hardobjectfeeder	123.726	-213.603	461.055	0.8462	insectivore-omnivore	23.786	-66.3562	113.928	0.9483	hardobjectfeeder-frugivore	0.0775	-0.006	0.1611	0.0821	NA	NA	NA	NA	NA	insectivore-omnivore	5.8792	-4.671	16.4294	0.5341	insectivore-omnivore	4.4849	-0.9516	9.9213	0.1562
Prosimian	1000	unsmoothed	BCO	hardobjectfeeder-frugivore	205.661	-144.192	555.514	0.4802	insectivore-frugivore	172.872	66.0697	279.674	0.0002	omnivore-hardobjectfeeder	0.1518	0.0713	0.2324	0	NA	NA	NA	NA	NA	insectivore-hardobjectfeeder	8.1072	-16.4631	32.6776	0.8899	insectivore-hardobjectfeeder	9.2544	-3.4065	21.9153	0.2592
Prosimian	1000	unsmoothed	BCO	insectivore-hardobjectfeeder	223.389	-116.607	563.385	0.3651	insectivore-folivore	190.602	96.7177	284.486	0	folivore-hardobjectfeeder	0.1901	0.1089	0.2713	0	NA	NA	NA	NA	NA	insectivore-frugivore	13.7248	1.2247	26.2249	0.0239	insectivore-frugivore	9.9798	3.5386	16.421	0.0004
Prosimian	1000	unsmoothed	BCO	folivore-hardobjectfeeder	432.449	92.4533	772.445	0.0055	insectivore-hardobjectfeeder	213.889	3.9575	423.82	0.0436	insectivore-hardobjectfeeder	0.2656	0.1844	0.3468	0	NA	NA	NA	NA	NA	insectivore-folivore	21.995	11.0068	32.9832	0	insectivore-folivore	11.7885	6.1264	17.4506	0
Prosimian	1000	unsmoothed	BCO	omnivore-frugivore	81.9354	-85.7341	249.605	0.6561	omnivore-frugivore	149.086	45.5577	252.614	0.0011	omnivore-frugivore	0.0743	0.0342	0.1143	0	NA	NA	NA	NA	NA	omnivore-hardobjectfeeder	2.228	-22.1496	26.6057	0.9991	omnivore-hardobjectfeeder	4.7695	-7.792	17.3311	0.829
Prosimian	1000	unsmoothed	BCO	insectivore-omnivore	99.663	-46.3276	245.654	0.326	folivore-omnivore	166.816	76.6736	256.958	0	folivore-frugivore	0.1125	0.0712	0.1538	0	NA	NA	NA	NA	NA	omnivore-frugivore	7.8456	-4.2713	19.9625	0.3802	omnivore-frugivore	5.4949	-0.7488	11.7387	0.112
Prosimian	1000	unsmoothed	BCO	folivore-omnivore	308.723	162.733	454.714	0	omnivore-hardobjectfeeder	190.103	-18.182	398.388	0.091	insectivore-frugivore	0.1881	0.1468	0.2294	0	NA	NA	NA	NA	NA	folivore-omnivore	16.1158	5.5656	26.6661	0.0005	folivore-omnivore	7.3037	1.8672	12.7401	0.0028
Prosimian	1000	unsmoothed	BCO	insectivore-frugivore	17.7275	-155.244	190.699	0.9985	folivore-frugivore	17.7301	-89.0719	124.532	0.9906	folivore-omnivore	0.0383	0.0034	0.0731	0.0239	NA	NA	NA	NA	NA	hardobjectfeeder-frugivore	5.6176	-19.6651	30.9003	0.972	hardobjectfeeder-frugivore	0.7254	-12.3025	13.7533	0.9999
Prosimian	1000	unsmoothed	BCO	folivore-frugivore	226.788	53.816	399.76	0.0038	hardobjectfeeder-frugivore	41.0172	-175	257.035	0.9844	insectivore-omnivore	0.1138	0.079	0.1487	0	NA	NA	NA	NA	NA	folivore-hardobjectfeeder	13.8878	-10.6825	38.4582	0.52	folivore-hardobjectfeeder	2.5341	-10.1268	15.195	0.981
Prosimian	1000	unsmoothed	BCO	insectivore-folivore	209.06	57.0096	361.111	0.0021	folivore-hardobjectfeeder	23.287	-186.644	233.219	0.998	insectivore-folivore	0.0755	0.0392	0.1118	0	NA	NA	NA	NA	NA	folivore-frugivore	8.2702	-4.2299	20.7703	0.3579	folivore-frugivore	1.8087	-4.6325	8.2499	0.9358
Platyrrhine	1	smoothed	EEC	folivore-hardobjectfeeder	149.449	-100.442	399.339	0.4045	omnivore-hardobjectfeeder	3.4656	1.6582	5.273	0	folivore-omnivore	0.3721	0.0152	0.729	0.0376	omnivore-hardobjectfeeder	0.0871	0.0175	0.1566	0.008	omnivore-hardobjectfeeder	4.097	-10.8361	19.0301	0.8901	omnivore-hardobjectfeeder	1.3487	-4.3031	7.0005	0.9243
Platyrrhine	1	smoothed	EEC	folivore-frugivore	169.956	-79.9342	419.846	0.2904	omnivore-frugivore	3.7875	1.9801	5.5949	0	omnivore-frugivore	0.4096	0.0757	0.7434	0.0097	omnivore-frugivore	0.0902	0.0206	0.1597	0.0055	omnivore-frugivore	18.138	3.2049	33.0711	0.0106	omnivore-frugivore	6.3381	0.6863	11.9899	0.0215
Platyrrhine	1	smoothed	EEC	folivore-omnivore	228.231	-101.003	557.466	0.2741	folivore-omnivore	7.551	5.4007	9.7012	0	omnivore-hardobjectfeeder	0.5999	0.2663	0.9335	0.0001	folivore-omnivore	0.1356	0.0529	0.2184	0.0002	folivore-omnivore	104.394	86.6282	122.16	0	folivore-omnivore	39.3948	32.6709	46.1187	0
Platyrrhine	1	smoothed	EEC	hardobjectfeeder-frugivore	20.5073	-154.517	195.531	0.99	hardobjectfeeder-frugivore	0.3219	-0.8212	1.465	0.8824	folivore-frugivore	0.0375	-0.141	0.216	0.9464	hardobjectfeeder-frugivore	0.0031	-0.0409	0.0471	0.9978	hardobjectfeeder-frugivore	14.041	4.5965	23.4856	0.001	hardobjectfeeder-frugivore	4.9894	1.4149	8.5639	0.0024
Platyrrhine	1	smoothed	EEC	omnivore-hardobjectfeeder	78.7827	-197.955	355.52	0.879	folivore-hardobjectfeeder	4.0853	2.4533	5.7174	0	folivore-hardobjectfeeder	0.2278	0.0499	0.4057	0.0063	folivore-hardobjectfeeder	0.0486	-0.0142	0.1114	0.1873	folivore-hardobjectfeeder	100.297	86.8128	113.782	0	folivore-hardobjectfeeder	38.0461	32.9426	43.1496	0
Platyrrhine	1	smoothed	EEC	omnivore-frugivore	58.2754	-218.462	335.013	0.9463	folivore-frugivore	3.7635	2.1314	5.3955	0	hardobjectfeeder-frugivore	0.1903	0.0649	0.3157	0.0008	folivore-frugivore	0.0455	-0.0173	0.1083	0.2381	folivore-frugivore	86.2561	72.7717	99.7405	0	folivore-frugivore	33.0567	27.9532	38.1602	0
Platyrrhine	2	smoothed	EEC	folivore-hardobjectfeeder	0.7047	-70.3597	71.7691	1	omnivore-frugivore	3.3469	0.0977	6.5961	0.0409	folivore-hardobjectfeeder	0.1184	-0.0466	0.2834	0.2455	omnivore-hardobjectfeeder	0.017	-0.0069	0.041	0.2514	omnivore-hardobjectfeeder	23.2077	1.9528	44.4627	0.0266	omnivore-hardobjectfeeder	8.351	-0.6998	17.4018	0.0816
Platyrrhine	2	smoothed	EEC	folivore-frugivore	12.7515	-58.313	83.8159	0.9657	omnivore-hardobjectfeeder	3.5562	0.3071	6.8054	0.0261	folivore-frugivore	0.1563	-0.0087	0.3213	0.0701	hardobjectfeeder-frugivore	0.0234	0.0083	0.0386	0.0006	omnivore-frugivore	36.0104	14.7554	57.2654	0.0001	omnivore-frugivore	14.53	5.4792	23.5809	0.0003
Platyrrhine	2	smoothed	EEC	folivore-omnivore	210.689	117.06	304.317	0	folivore-omnivore	8.7218	4.8563	12.5874	0	folivore-omnivore	0.3037	0.0863	0.5212	0.0023	folivore-hardobjectfeeder	0.081	0.0594	0.1026	0	folivore-omnivore	110.435	85.1477	135.722	0	folivore-omnivore	44.2628	33.495	55.0305	0
Platyrrhine	2	smoothed	EEC	hardobjectfeeder-frugivore	12.0468	-37.727	61.8206	0.9213	hardobjectfeeder-frugivore	0.2094	-1.8456	2.2643	0.9934	hardobjectfeeder-frugivore	0.0379	-0.0776	0.1535	0.8266	omnivore-frugivore	0.0064	-0.0175	0.0303	0.8974	hardobjectfeeder-frugivore	12.8027	-0.6401	26.2455	0.0679	hardobjectfeeder-frugivore	6.1791	0.4548	11.9033	0.0291
Platyrrhine	2	smoothed	EEC	omnivore-hardobjectfeeder	209.984	131.285	288.683	0	folivore-frugivore	5.375	2.441	8.3089	0	omnivore-hardobjectfeeder	0.1854	0.0026	0.3681	0.0455	folivore-omnivore	0.064	0.0355	0.0924	0	folivore-hardobjectfeeder	87.227	68.034	106.42	0	folivore-hardobjectfeeder	35.9118	27.739	44.0846	0
Platyrrhine	2	smoothed	EEC	omnivore-frugivore	197.937	119.238	276.637	0	folivore-hardobjectfeeder	5.1656	2.2316	8.0996	0.0001	omnivore-frugivore	0.1474	-0.0353	0.3302	0.1576	folivore-frugivore	0.0576	0.036	0.0792	0	folivore-frugivore	74.4243	55.2314	93.6173	0	folivore-frugivore	29.7327	21.56	37.9055	0
Platyrrhine	5	smoothed	EEC	omnivore-hardobjectfeeder	0.9515	-7.1069	9.0099	0.9898	omnivore-hardobjectfeeder	0.5219	-2.832	3.8758	0.9772	hardobjectfeeder-frugivore	0.0026	-0.0633	0.0685	0.9996	folivore-omnivore	0.0432	0.0101	0.0763	0.0051	omnivore-frugivore	36.5011	-4.1399	77.1422	0.0945	omnivore-hardobjectfeeder	14.1921	7.2614	21.1228	0
Platyrrhine	5	smoothed	EEC	omnivore-frugivore	7.3134	-0.745	15.3718	0.0893	omnivore-frugivore	5.1781	1.8242	8.532	0.0006	folivore-frugivore	0.0517	-0.0424	0.1457	0.4808	omnivore-frugivore	0.0579	0.0301	0.0857	0	omnivore-hardobjectfeeder	39.5432	-1.0979	80.1843	0.0596	omnivore-frugivore	16.3699	9.4392	23.3007	0
Platyrrhine	5	smoothed	EEC	folivore-omnivore	28.2261	18.639	37.8131	0	folivore-omnivore	16.276	12.2858	20.2661	0	omnivore-frugivore	0.0915	-0.0126	0.1957	0.1059	omnivore-hardobjectfeeder	0.0698	0.042	0.0976	0	folivore-omnivore	103.673	55.322	152.023	0	folivore-omnivore	39.566	31.3205	47.8115	0
Platyrrhine	5	smoothed	EEC	hardobjectfeeder-frugivore	6.3619	1.2653	11.4584	0.0081	hardobjectfeeder-frugivore	4.6563	2.5351	6.7774	0	folivore-hardobjectfeeder	0.049	-0.045	0.1431	0.526	folivore-frugivore	0.0147	-0.0104	0.0398	0.4248	hardobjectfeeder-frugivore	3.042	-22.6616	28.7457	0.9897	hardobjectfeeder-frugivore	2.1779	-2.2055	6.5612	0.5662
Platyrrhine	5	smoothed	EEC	folivore-hardobjectfeeder	27.2746	19.998	34.5512	0	folivore-hardobjectfeeder	15.7541	12.7256	18.7826	0	omnivore-hardobjectfeeder	0.0889	-0.0153	0.1931	0.1222	folivore-hardobjectfeeder	0.0266	0.0015	0.0517	0.0337	folivore-frugivore	67.1715	30.4731	103.87	0	folivore-hardobjectfeeder	25.3739	19.1155	31.6323	0
Platyrrhine	5	smoothed	EEC	folivore-frugivore	20.9127	13.6361	28.1893	0	folivore-frugivore	11.0978	8.0693	14.1263	0	folivore-omnivore	0.0399	-0.0841	0.1638	0.8349	hardobjectfeeder-frugivore	0.0119	-0.0057	0.0295	0.2953	folivore-hardobjectfeeder	64.1294	27.4311	100.828	0.0001	folivore-frugivore	23.196	16.9377	29.4544	0
Platyrrhine	10	smoothed	EEC	omnivore-hardobjectfeeder	4.5291	-7.27	16.3281	0.748	omnivore-hardobjectfeeder	6.6781	1.0798	12.2764	0.0126	hardobjectfeeder-frugivore	0.0289	0.0099	0.0478	0.0008	folivore-omnivore	0.0672	0.0322	0.1021	0	omnivore-hardobjectfeeder	23.3745	8.0253	38.7238	0.0007	omnivore-hardobjectfeeder	11.0698	5.3977	16.742	0
Platyrrhine	10	smoothed	EEC	omnivore-frugivore	15.2695	3.4705	27.0686	0.0056	omnivore-frugivore	10.6562	5.0579	16.2546	0	omnivore-hardobjectfeeder	0.0347	0.0047	0.0647	0.0168	folivore-frugivore	0.0687	0.0422	0.0953	0	omnivore-frugivore	32.1306	16.7814	47.4798	0	omnivore-frugivore	13.1472	7.475	18.8193	0
Platyrrhine	10	smoothed	EEC	folivore-omnivore	65.6303	51.5929	79.6676	0	folivore-omnivore	26.3913	19.731	33.0516	0	folivore-hardobjectfeeder	0.1408	0.1137	0.1679	0	folivore-hardobjectfeeder	0.1005	0.074	0.127	0	folivore-omnivore	102.798	84.5375	121.059	0	folivore-omnivore	33.6806	26.9325	40.4288	0
Platyrrhine	10	smoothed	EEC	hardobjectfeeder-frugivore	10.7405	3.2781	18.2029	0.0016	hardobjectfeeder-frugivore	3.9781	0.4374	7.5188	0.0212	omnivore-frugivore	0.0058	-0.0242	0.0358	0.9574	omnivore-frugivore	0.0016	-0.0278	0.0309	0.999	hardobjectfeeder-frugivore	8.7561	-0.9516	18.4638	0.0924	hardobjectfeeder-frugivore	2.0774	-1.51	5.6647	0.4335
Platyrrhine	10	smoothed	EEC	folivore-hardobjectfeeder	61.1012	50.4468	71.7556	0	folivore-hardobjectfeeder	19.7132	14.658	24.7684	0	folivore-frugivore	0.112	0.0849	0.1391	0	omnivore-hardobjectfeeder	0.0333	0.004	0.0627	0.0195	folivore-hardobjectfeeder	79.4238	65.5637	93.284	0	folivore-hardobjectfeeder	22.6108	17.4889	27.7327	0
Platyrrhine	10	smoothed	EEC	folivore-frugivore	50.3607	39.7063	61.0151	0	folivore-frugivore	15.7351	10.6799	20.7903	0	folivore-omnivore	0.1062	0.0705	0.1419	0	hardobjectfeeder-frugivore	0.0318	0.0132	0.0503	0.0001	folivore-frugivore	70.6678	56.8077	84.5279	0	folivore-frugivore	20.5335	15.4116	25.6553	0
Platyrrhine	20	smoothed	EEC	omnivore-hardobjectfeeder	15.2452	-0.2821	30.7725	0.0563	omnivore-hardobjectfeeder	10.2656	4.7904	15.7408	0	omnivore-hardobjectfeeder	0.0143	-0.015	0.0435	0.5817	folivore-frugivore	0.0663	0.0382	0.0944	0	omnivore-hardobjectfeeder	22.6583	6.9643	38.3523	0.0015	omnivore-hardobjectfeeder	9.4277	3.9418	14.9137	0.0001
Platyrrhine	20	smoothed	EEC	omnivore-frugivore	30.2411	14.7138	45.7684	0	omnivore-frugivore	15.3844	9.9092	20.8596	0	omnivore-frugivore	0.0403	0.011	0.0695	0.0028	folivore-hardobjectfeeder	0.093	0.065	0.1211	0	omnivore-frugivore	32.2627	16.5687	47.9567	0	omnivore-frugivore	11.8407	6.3547	17.3266	0
Platyrrhine	20	smoothed	EEC	folivore-omnivore	96.2658	77.7929	114.739	0	folivore-omnivore	30.9904	24.4766	37.5042	0	folivore-omnivore	0.1569	0.1221	0.1917	0	folivore-omnivore	0.1253	0.0883	0.1623	0	folivore-omnivore	105.337	86.6661	124.008	0	folivore-omnivore	31.7994	25.2728	38.326	0
Platyrrhine	20	smoothed	EEC	hardobjectfeeder-frugivore	14.9959	5.1755	24.8162	0.0007	hardobjectfeeder-frugivore	5.1188	1.6559	8.5816	0.0011	hardobjectfeeder-frugivore	0.026	0.0075	0.0445	0.0021	hardobjectfeeder-frugivore	0.0267	0.0071	0.0464	0.0032	hardobjectfeeder-frugivore	9.6044	-0.3213	19.5302	0.0617	hardobjectfeeder-frugivore	2.413	-1.0567	5.8826	0.2714
Platyrrhine	20	smoothed	EEC	folivore-hardobjectfeeder	81.0206	66.9996	95.0415	0	folivore-hardobjectfeeder	20.7248	15.7807	25.6688	0	folivore-hardobjectfeeder	0.1427	0.1163	0.1691	0	omnivore-frugivore	0.059	0.0279	0.0901	0	folivore-hardobjectfeeder	82.6789	68.5075	96.8504	0	folivore-hardobjectfeeder	22.3717	17.4179	27.3254	0
Platyrrhine	20	smoothed	EEC	folivore-frugivore	66.0247	52.0037	80.0457	0	folivore-frugivore	15.606	10.662	20.55	0	folivore-frugivore	0.1167	0.0902	0.1431	0	omnivore-hardobjectfeeder	0.0323	0.0012	0.0634	0.0386	folivore-frugivore	73.0745	58.9031	87.246	0	folivore-frugivore	19.9587	15.005	24.9125	0
Platyrrhine	50	smoothed	EEC	omnivore-hardobjectfeeder	0.0663	-24.9097	25.0423	1	omnivore-hardobjectfeeder	9.275	0.7396	17.8104	0.0276	omnivore-hardobjectfeeder	0.0147	-0.0096	0.0389	0.3952	folivore-frugivore	0.04	0.0202	0.0597	0	omnivore-hardobjectfeeder	22.034	6.3218	37.7462	0.0022	omnivore-hardobjectfeeder	9.0778	3.5764	14.5791	0.0002
Platyrrhine	50	smoothed	EEC	omnivore-frugivore	22.2797	-2.6963	47.2557	0.0979	omnivore-frugivore	16.375	7.8396	24.9104	0	hardobjectfeeder-frugivore	0.0291	0.0137	0.0444	0	folivore-hardobjectfeeder	0.0692	0.0495	0.089	0	omnivore-frugivore	32.202	16.4899	47.9142	0	omnivore-frugivore	11.696	6.1946	17.1973	0
Platyrrhine	50	smoothed	EEC	folivore-omnivore	88.291	58.577	118.005	0	folivore-omnivore	30.2913	20.1367	40.4459	0	folivore-hardobjectfeeder	0.1268	0.1049	0.1487	0	folivore-omnivore	0.0718	0.0458	0.0979	0	folivore-omnivore	105.256	86.563	123.949	0	folivore-omnivore	31.572	25.027	38.1169	0
Platyrrhine	50	smoothed	EEC	hardobjectfeeder-frugivore	22.2134	6.4171	38.0096	0.0022	hardobjectfeeder-frugivore	7.1	1.7017	12.4983	0.0047	omnivore-frugivore	0.0144	-0.0098	0.0387	0.4091	hardobjectfeeder-frugivore	0.0293	0.0154	0.0431	0	hardobjectfeeder-frugivore	10.1681	0.2308	20.1053	0.0428	hardobjectfeeder-frugivore	2.6182	-0.8611	6.0975	0.2078
Platyrrhine	50	smoothed	EEC	folivore-hardobjectfeeder	88.2247	65.6717	110.778	0	folivore-hardobjectfeeder	21.0163	13.309	28.7237	0	folivore-omnivore	0.1121	0.0833	0.141	0	omnivore-frugivore	0.0319	0.01	0.0537	0.0014	folivore-hardobjectfeeder	83.2218	69.0339	97.4097	0	folivore-hardobjectfeeder	22.4942	17.5266	27.4618	0
Platyrrhine	50	smoothed	EEC	folivore-frugivore	66.0113	43.4583	88.5643	0	folivore-frugivore	13.9163	6.209	21.6237	0	folivore-frugivore	0.0977	0.0758	0.1196	0	omnivore-hardobjectfeeder	0.0026	-0.0193	0.0245	0.9894	folivore-frugivore	73.0537	58.8658	87.2416	0	folivore-frugivore	19.876	14.9084	24.8436	0
Platyrrhine	100	smoothed	EEC	omnivore-hardobjectfeeder	19.4341	-10.9731	49.8412	0.3449	omnivore-hardobjectfeeder	12.4469	0.2204	24.6733	0.0444	hardobjectfeeder-frugivore	0.0317	0.0172	0.0463	0	folivore-frugivore	0.0272	0.0121	0.0422	0	omnivore-hardobjectfeeder	21.5692	5.8784	37.26	0.0028	omnivore-hardobjectfeeder	9.0256	3.5047	14.5466	0.0003
Platyrrhine	100	smoothed	EEC	hardobjectfeeder-frugivore	34.8646	15.6334	54.0957	0	omnivore-frugivore	20.9969	8.7704	33.2233	0.0001	omnivore-hardobjectfeeder	0.0362	0.0132	0.0592	0.0005	folivore-omnivore	0.0367	0.0169	0.0564	0	omnivore-frugivore	31.9048	16.2139	47.5956	0	omnivore-frugivore	11.6648	6.1439	17.1858	0
Platyrrhine	100	smoothed	EEC	folivore-hardobjectfeeder	107.212	79.7547	134.669	0	folivore-omnivore	36.6288	22.083	51.1747	0	folivore-hardobjectfeeder	0.119	0.0982	0.1397	0	folivore-hardobjectfeeder	0.0563	0.0413	0.0713	0	folivore-omnivore	104.435	85.7679	123.103	0	folivore-omnivore	31.5635	24.9952	38.1318	0
Platyrrhine	100	smoothed	EEC	omnivore-frugivore	15.4305	-14.9767	45.8377	0.5486	hardobjectfeeder-frugivore	8.55	0.8173	16.2827	0.0241	omnivore-frugivore	0.0045	-0.0185	0.0275	0.9558	omnivore-frugivore	0.0095	-0.0071	0.0261	0.4464	hardobjectfeeder-frugivore	10.3356	0.4118	20.2593	0.0379	hardobjectfeeder-frugivore	2.6392	-0.8526	6.131	0.2044
Platyrrhine	100	smoothed	EEC	folivore-omnivore	87.7779	51.6025	123.953	0	folivore-hardobjectfeeder	24.182	13.1416	35.2223	0	folivore-frugivore	0.0872	0.0665	0.108	0	hardobjectfeeder-frugivore	0.0291	0.0186	0.0396	0	folivore-hardobjectfeeder	82.8661	68.6975	97.0347	0	folivore-hardobjectfeeder	22.5379	17.5525	27.5233	0
Platyrrhine	100	smoothed	EEC	folivore-frugivore	72.3474	44.8901	99.8046	0	folivore-frugivore	15.632	4.5916	26.6723	0.002	folivore-omnivore	0.0827	0.0553	0.1101	0	omnivore-hardobjectfeeder	0.0196	0.003	0.0363	0.0139	folivore-frugivore	72.5305	58.3619	86.6991	0	folivore-frugivore	19.8987	14.9133	24.8841	0
Platyrrhine	200	smoothed	EEC	omnivore-hardobjectfeeder	9.3452	-43.8972	62.5876	0.9678	omnivore-hardobjectfeeder	23.1937	-3.0086	49.3961	0.1019	hardobjectfeeder-frugivore	0.0327	0.0185	0.0469	0	folivore-omnivore	0.0149	-0.0015	0.0314	0.0883	omnivore-hardobjectfeeder	21.4403	5.7408	37.1397	0.0031	omnivore-hardobjectfeeder	9.0001	3.4735	14.5267	0.0003
Platyrrhine	200	smoothed	EEC	hardobjectfeeder-frugivore	51.0513	17.3778	84.7247	0.0008	omnivore-frugivore	33.8562	7.6539	60.0586	0.0057	omnivore-hardobjectfeeder	0.0447	0.0223	0.0672	0	folivore-frugivore	0.0195	0.007	0.0319	0.0005	omnivore-frugivore	31.8599	16.1605	47.5594	0	omnivore-frugivore	11.6532	6.1266	17.1799	0
Platyrrhine	200	smoothed	EEC	folivore-hardobjectfeeder	148.556	100.479	196.634	0	folivore-omnivore	66.2913	35.1185	97.4642	0	folivore-hardobjectfeeder	0.1137	0.0934	0.134	0	folivore-hardobjectfeeder	0.0481	0.0356	0.0606	0	folivore-omnivore	104.109	85.4319	122.787	0	folivore-omnivore	31.6256	25.0506	38.2006	0
Platyrrhine	200	smoothed	EEC	omnivore-frugivore	41.7061	-11.5363	94.9485	0.178	hardobjectfeeder-frugivore	10.6625	-5.9093	27.2343	0.3389	omnivore-frugivore	0.012	-0.0105	0.0345	0.5043	omnivore-frugivore	0.0045	-0.0093	0.0183	0.8269	hardobjectfeeder-frugivore	10.4197	0.4905	20.3489	0.0359	hardobjectfeeder-frugivore	2.6532	-0.8422	6.1485	0.2012
Platyrrhine	200	smoothed	EEC	folivore-omnivore	139.211	75.8689	202.554	0	folivore-hardobjectfeeder	43.0976	19.4373	66.7579	0	folivore-frugivore	0.081	0.0607	0.1013	0	omnivore-hardobjectfeeder	0.0332	0.0193	0.047	0	folivore-hardobjectfeeder	82.6692	68.4928	96.8456	0	folivore-hardobjectfeeder	22.6255	17.635	27.616	0
Platyrrhine	200	smoothed	EEC	folivore-frugivore	97.5053	49.4281	145.582	0	folivore-frugivore	32.4351	8.7748	56.0954	0.0029	folivore-omnivore	0.069	0.0423	0.0957	0	hardobjectfeeder-frugivore	0.0286	0.0199	0.0374	0	folivore-frugivore	72.2496	58.0732	86.426	0	folivore-frugivore	19.9723	14.9819	24.9628	0
Platyrrhine	500	smoothed	EEC	omnivore-hardobjectfeeder	54.7593	-117.031	226.55	0.8387	omnivore-hardobjectfeeder	70.4	-8.9122	149.712	0.1005	hardobjectfeeder-frugivore	0.0321	0.018	0.0463	0	folivore-omnivore	0.0038	-0.0149	0.0224	0.952	omnivore-hardobjectfeeder	21.4863	5.7344	37.2383	0.0031	omnivore-hardobjectfeeder	8.999	3.466	14.5321	0.0003
Platyrrhine	500	smoothed	EEC	omnivore-frugivore	159.829	-11.9616	331.62	0.0778	omnivore-frugivore	87.6875	8.3753	167	0.0241	omnivore-hardobjectfeeder	0.0478	0.0254	0.0702	0	folivore-frugivore	0.0111	-0.003	0.0253	0.1749	omnivore-frugivore	31.9422	16.1902	47.6941	0	omnivore-frugivore	11.6702	6.1372	17.2033	0
Platyrrhine	500	smoothed	EEC	folivore-omnivore	287.325	82.9461	491.705	0.0022	folivore-omnivore	148.815	54.4577	243.173	0.0004	folivore-hardobjectfeeder	0.1102	0.0899	0.1304	0	folivore-hardobjectfeeder	0.0423	0.0281	0.0564	0	folivore-omnivore	103.941	85.2004	122.681	0	folivore-omnivore	31.642	25.0594	38.2247	0
Platyrrhine	500	smoothed	EEC	hardobjectfeeder-frugivore	105.07	-3.5802	213.72	0.0619	hardobjectfeeder-frugivore	17.2875	-32.8739	67.4489	0.8045	omnivore-frugivore	0.0157	-0.0067	0.0381	0.2662	omnivore-frugivore	0.0074	-0.0083	0.023	0.6107	hardobjectfeeder-frugivore	10.4559	0.4934	20.4183	0.0358	hardobjectfeeder-frugivore	2.6712	-0.8282	6.1706	0.1969
Platyrrhine	500	smoothed	EEC	folivore-hardobjectfeeder	232.566	77.4414	387.691	0.0009	folivore-hardobjectfeeder	78.4154	6.7976	150.033	0.0261	folivore-frugivore	0.078	0.0578	0.0983	0	omnivore-hardobjectfeeder	0.0385	0.0228	0.0542	0	folivore-hardobjectfeeder	82.4542	68.2304	96.678	0	folivore-hardobjectfeeder	22.643	17.6467	27.6393	0
Platyrrhine	500	smoothed	EEC	folivore-frugivore	127.496	-27.6284	282.621	0.1454	folivore-frugivore	61.1279	-10.4899	132.746	0.1222	folivore-omnivore	0.0624	0.0357	0.089	0	hardobjectfeeder-frugivore	0.0311	0.0212	0.041	0	folivore-frugivore	71.9983	57.7745	86.2222	0	folivore-frugivore	19.9718	14.9755	24.9681	0
Platyrrhine	1000	smoothed	EEC	omnivore-hardobjectfeeder	117.506	-198.262	433.274	0.7654	omnivore-hardobjectfeeder	128.65	-6.3057	263.606	0.0675	hardobjectfeeder-frugivore	0.0318	0.0176	0.0459	0	folivore-omnivore	0.0054	-0.0112	0.0219	0.8323	omnivore-hardobjectfeeder	21.486	5.6984	37.2737	0.0032	omnivore-hardobjectfeeder	9.0043	3.4645	14.544	0.0003
Platyrrhine	1000	smoothed	EEC	omnivore-frugivore	272.619	-43.149	588.387	0.1156	omnivore-frugivore	144.597	9.6411	279.553	0.0308	omnivore-hardobjectfeeder	0.0493	0.0269	0.0717	0	omnivore-frugivore	0.0072	-0.0067	0.0211	0.5337	omnivore-frugivore	31.9207	16.1331	47.7084	0	omnivore-frugivore	11.6715	6.1318	17.2113	0
Platyrrhine	1000	smoothed	EEC	folivore-omnivore	407.736	32.0672	783.405	0.0279	folivore-omnivore	229.203	68.6461	389.76	0.0018	folivore-hardobjectfeeder	0.1088	0.0886	0.1291	0	omnivore-hardobjectfeeder	0.0327	0.0188	0.0466	0	folivore-omnivore	103.894	85.1116	122.677	0	folivore-omnivore	31.6806	25.0899	38.2712	0
Platyrrhine	1000	smoothed	EEC	hardobjectfeeder-frugivore	155.113	-44.5964	354.822	0.1842	hardobjectfeeder-frugivore	15.9469	-69.4066	101.3	0.9615	omnivore-frugivore	0.0175	-0.0049	0.0399	0.1782	folivore-frugivore	0.0018	-0.0107	0.0144	0.9812	hardobjectfeeder-frugivore	10.4347	0.4497	20.4197	0.037	hardobjectfeeder-frugivore	2.6673	-0.8364	6.1709	0.199
Platyrrhine	1000	smoothed	EEC	folivore-hardobjectfeeder	290.23	5.0958	575.364	0.0444	folivore-hardobjectfeeder	100.553	-21.3103	222.416	0.1429	folivore-frugivore	0.0771	0.0569	0.0973	0	folivore-hardobjectfeeder	0.0274	0.0148	0.0399	0	folivore-hardobjectfeeder	82.4082	68.1521	96.6642	0	folivore-hardobjectfeeder	22.6763	17.6739	27.6786	0
Platyrrhine	1000	smoothed	EEC	folivore-frugivore	135.117	-150.017	420.251	0.6041	folivore-frugivore	84.606	-37.2572	206.469	0.2728	folivore-omnivore	0.0595	0.0329	0.0862	0	hardobjectfeeder-frugivore	0.0255	0.0168	0.0343	0	folivore-frugivore	71.9735	57.7174	86.2296	0	folivore-frugivore	20.009	15.0067	25.0114	0
Platyrrhine	1	unsmoothed	EEC	omnivore-hardobjectfeeder	12.072	4.0747	20.0693	0.0008	omnivore-hardobjectfeeder	4.4687	1.6415	7.296	0.0004	omnivore-hardobjectfeeder	0.0418	0.0065	0.0771	0.0134	folivore-frugivore	0.0295	0.0156	0.0435	0	omnivore-hardobjectfeeder	21.4878	6.349	36.6266	0.0019	omnivore-hardobjectfeeder	8.9162	3.3793	14.4532	0.0003
Platyrrhine	1	unsmoothed	EEC	omnivore-frugivore	17.3648	9.3676	25.3621	0	omnivore-frugivore	5.4406	2.6134	8.2678	0	omnivore-frugivore	0.0698	0.0345	0.1051	0	folivore-omnivore	0.0322	0.0138	0.0505	0.0001	omnivore-frugivore	31.0919	15.9531	46.2308	0	omnivore-frugivore	11.5546	6.0176	17.0915	0
Platyrrhine	1	unsmoothed	EEC	folivore-omnivore	50.9066	41.3922	60.421	0	folivore-omnivore	14.9654	11.6018	18.3289	0	folivore-omnivore	0.1849	0.1429	0.2268	0	folivore-hardobjectfeeder	0.0518	0.0379	0.0658	0	folivore-omnivore	101.943	83.9322	119.953	0	folivore-omnivore	31.6745	25.0872	38.2618	0
Platyrrhine	1	unsmoothed	EEC	hardobjectfeeder-frugivore	5.2929	0.2349	10.3508	0.0366	hardobjectfeeder-frugivore	0.9719	-0.8162	2.76	0.4898	hardobjectfeeder-frugivore	0.028	0.0057	0.0503	0.0077	omnivore-frugivore	0.0026	-0.0128	0.0181	0.9703	hardobjectfeeder-frugivore	9.6042	0.0296	19.1788	0.049	hardobjectfeeder-frugivore	2.6384	-0.8635	6.1402	0.2068
Platyrrhine	1	unsmoothed	EEC	folivore-hardobjectfeeder	38.8346	31.6132	46.0561	0	folivore-hardobjectfeeder	10.4966	7.9437	13.0496	0	folivore-hardobjectfeeder	0.1431	0.1112	0.1749	0	hardobjectfeeder-frugivore	0.0223	0.0125	0.0321	0	folivore-hardobjectfeeder	80.455	66.7849	94.1252	0	folivore-hardobjectfeeder	22.7583	17.7585	27.7581	0
Platyrrhine	1	unsmoothed	EEC	folivore-frugivore	33.5418	26.3203	40.7632	0	folivore-frugivore	9.5248	6.9718	12.0777	0	folivore-frugivore	0.1151	0.0832	0.1469	0	omnivore-hardobjectfeeder	0.0197	0.0042	0.0351	0.0065	folivore-frugivore	70.8509	57.1807	84.521	0	folivore-frugivore	20.12	15.1202	25.1198	0
Platyrrhine	2	unsmoothed	EEC	omnivore-hardobjectfeeder	14.7882	5.2597	24.3167	0.0006	omnivore-hardobjectfeeder	6.9135	3.8288	9.9982	0	omnivore-hardobjectfeeder	0.0008	-0.0241	0.0258	0.9998	folivore-frugivore	0.0314	0.015	0.0477	0	omnivore-hardobjectfeeder	21.9141	6.5346	37.2936	0.0018	omnivore-hardobjectfeeder	8.9276	3.377	14.4781	0.0003
Platyrrhine	2	unsmoothed	EEC	omnivore-frugivore	22.2155	12.687	31.744	0	omnivore-frugivore	8.075	4.9903	11.1597	0	omnivore-frugivore	0.0332	0.0083	0.0582	0.0041	folivore-omnivore	0.0455	0.0239	0.0671	0	omnivore-frugivore	31.9124	16.5329	47.2919	0	omnivore-frugivore	11.5583	6.0078	17.1089	0
Platyrrhine	2	unsmoothed	EEC	folivore-omnivore	65.2597	53.9237	76.5957	0	folivore-omnivore	19.2452	15.5753	22.9151	0	folivore-omnivore	0.124	0.0943	0.1537	0	folivore-hardobjectfeeder	0.0592	0.0428	0.0756	0	folivore-omnivore	103.092	84.7953	121.389	0	folivore-omnivore	31.5637	24.9603	38.1672	0
Platyrrhine	2	unsmoothed	EEC	hardobjectfeeder-frugivore	7.4273	1.401	13.4536	0.0092	hardobjectfeeder-frugivore	1.1615	-0.7895	3.1125	0.4086	hardobjectfeeder-frugivore	0.0324	0.0166	0.0482	0	omnivore-frugivore	0.0141	-0.004	0.0323	0.181	hardobjectfeeder-frugivore	9.9983	0.2715	19.7252	0.0415	hardobjectfeeder-frugivore	2.6308	-0.8797	6.1412	0.2109
Platyrrhine	2	unsmoothed	EEC	folivore-hardobjectfeeder	50.4715	41.8674	59.0756	0	folivore-hardobjectfeeder	12.3317	9.5462	15.1172	0	folivore-hardobjectfeeder	0.1232	0.1006	0.1457	0	hardobjectfeeder-frugivore	0.0279	0.0164	0.0393	0	folivore-hardobjectfeeder	81.1781	67.2907	95.0656	0	folivore-hardobjectfeeder	22.6361	17.6241	27.6482	0
Platyrrhine	2	unsmoothed	EEC	folivore-frugivore	43.0442	34.4401	51.6483	0	folivore-frugivore	11.1702	8.3847	13.9557	0	folivore-frugivore	0.0907	0.0682	0.1133	0	omnivore-hardobjectfeeder	0.0137	-0.0044	0.0318	0.2031	folivore-frugivore	71.1798	57.2923	85.0673	0	folivore-frugivore	20.0054	14.9933	25.0174	0
Platyrrhine	5	unsmoothed	EEC	omnivore-hardobjectfeeder	7.3419	-4.7165	19.4003	0.3884	omnivore-hardobjectfeeder	5.3094	1.3933	9.2255	0.0033	omnivore-hardobjectfeeder	0.0333	0.0103	0.0563	0.0015	folivore-frugivore	0.0304	0.0152	0.0455	0	omnivore-hardobjectfeeder	21.7225	6.1628	37.2823	0.0024	omnivore-hardobjectfeeder	9.0557	3.5163	14.5952	0.0003
Platyrrhine	5	unsmoothed	EEC	omnivore-frugivore	23.9558	11.8974	36.0142	0	omnivore-frugivore	8.575	4.6589	12.4911	0	hardobjectfeeder-frugivore	0.0338	0.0192	0.0484	0	folivore-omnivore	0.0424	0.0225	0.0624	0	omnivore-frugivore	31.9555	16.3958	47.5152	0	omnivore-frugivore	11.6406	6.1011	17.18	0
Platyrrhine	5	unsmoothed	EEC	folivore-omnivore	79.2306	64.8847	93.5765	0	folivore-omnivore	22.551	17.892	27.2099	0	folivore-hardobjectfeeder	0.1157	0.0949	0.1365	0	folivore-hardobjectfeeder	0.0567	0.0416	0.0718	0	folivore-omnivore	103.576	85.065	122.088	0	folivore-omnivore	31.6311	25.0408	38.2214	0
Platyrrhine	5	unsmoothed	EEC	hardobjectfeeder-frugivore	16.6139	8.9875	24.2403	0	hardobjectfeeder-frugivore	3.2656	0.7889	5.7424	0.0046	omnivore-frugivore	0.0005	-0.0225	0.0235	0.9999	omnivore-frugivore	0.0121	-0.0047	0.0288	0.2419	hardobjectfeeder-frugivore	10.233	0.3921	20.0738	0.0383	hardobjectfeeder-frugivore	2.5849	-0.9186	6.0883	0.2231
Platyrrhine	5	unsmoothed	EEC	folivore-hardobjectfeeder	71.8887	61.0002	82.7773	0	folivore-hardobjectfeeder	17.2416	13.7054	20.7778	0	folivore-omnivore	0.0824	0.055	0.1098	0	hardobjectfeeder-frugivore	0.0264	0.0158	0.0369	0	folivore-hardobjectfeeder	81.8538	67.8036	95.904	0	folivore-hardobjectfeeder	22.5754	17.5733	27.5774	0
Platyrrhine	5	unsmoothed	EEC	folivore-frugivore	55.2748	44.3863	66.1634	0	folivore-frugivore	13.976	10.4398	17.5121	0	folivore-frugivore	0.0819	0.0611	0.1027	0	omnivore-hardobjectfeeder	0.0143	-0.0025	0.031	0.1229	folivore-frugivore	71.6208	57.5706	85.671	0	folivore-frugivore	19.9905	14.9885	24.9926	0
Platyrrhine	10	unsmoothed	EEC	omnivore-hardobjectfeeder	1.2591	-14.5989	17.1172	0.9968	omnivore-hardobjectfeeder	7.1219	1.3818	12.8619	0.0086	hardobjectfeeder-frugivore	0.0257	0.0075	0.044	0.0021	folivore-frugivore	0.0286	0.0137	0.0435	0	omnivore-hardobjectfeeder	22.1763	6.2188	38.1339	0.0025	omnivore-hardobjectfeeder	8.9943	3.4687	14.5199	0.0003
Platyrrhine	10	unsmoothed	EEC	omnivore-frugivore	23.7026	7.8446	39.5607	0.001	omnivore-frugivore	10.9187	5.1787	16.6588	0	omnivore-hardobjectfeeder	0.038	0.0091	0.0669	0.0048	folivore-omnivore	0.0391	0.0194	0.0588	0	omnivore-frugivore	31.7681	15.8105	47.7257	0	omnivore-frugivore	11.6481	6.1225	17.1738	0
Platyrrhine	10	unsmoothed	EEC	folivore-omnivore	90.5452	71.6789	109.412	0	folivore-omnivore	27.6788	20.8499	34.5078	0	folivore-hardobjectfeeder	0.1059	0.0797	0.132	0	folivore-hardobjectfeeder	0.059	0.0441	0.0739	0	folivore-omnivore	103.755	84.7708	122.74	0	folivore-omnivore	31.6702	25.0964	38.244	0
Platyrrhine	10	unsmoothed	EEC	hardobjectfeeder-frugivore	22.4435	12.414	32.473	0	hardobjectfeeder-frugivore	3.7969	0.1665	7.4272	0.0367	omnivore-frugivore	0.0122	-0.0167	0.0411	0.6874	omnivore-frugivore	0.0105	-0.0061	0.027	0.3526	hardobjectfeeder-frugivore	9.5917	-0.5007	19.6842	0.0687	hardobjectfeeder-frugivore	2.6538	-0.8409	6.1485	0.2008
Platyrrhine	10	unsmoothed	EEC	folivore-hardobjectfeeder	89.2861	74.9665	103.606	0	folivore-hardobjectfeeder	20.557	15.3738	25.7402	0	folivore-frugivore	0.0801	0.054	0.1062	0	hardobjectfeeder-frugivore	0.0304	0.0199	0.0408	0	folivore-hardobjectfeeder	81.5791	67.1697	95.9886	0	folivore-hardobjectfeeder	22.6759	17.6863	27.6655	0
Platyrrhine	10	unsmoothed	EEC	folivore-frugivore	66.8426	52.523	81.1622	0	folivore-frugivore	16.7601	11.5769	21.9433	0	folivore-omnivore	0.0679	0.0335	0.1023	0	omnivore-hardobjectfeeder	0.0199	0.0034	0.0364	0.0115	folivore-frugivore	71.9874	57.5779	86.3969	0	folivore-frugivore	20.0221	15.0325	25.0117	0
Platyrrhine	20	unsmoothed	EEC	omnivore-hardobjectfeeder	1.0923	-22.3397	24.5242	0.9993	omnivore-hardobjectfeeder	13.022	4.0005	22.0434	0.0016	hardobjectfeeder-frugivore	0.0307	0.0167	0.0448	0	folivore-frugivore	0.0256	0.0114	0.0397	0	omnivore-hardobjectfeeder	21.6106	5.8966	37.3246	0.0028	omnivore-hardobjectfeeder	9.0134	3.4795	14.5473	0.0003
Platyrrhine	20	unsmoothed	EEC	hardobjectfeeder-frugivore	28.6572	13.8375	43.4768	0	omnivore-frugivore	16.7095	7.688	25.7309	0	omnivore-hardobjectfeeder	0.0464	0.0242	0.0685	0	folivore-omnivore	0.0389	0.0202	0.0576	0	omnivore-frugivore	31.9268	16.2128	47.6407	0	omnivore-frugivore	11.6819	6.148	17.2158	0
Platyrrhine	20	unsmoothed	EEC	folivore-hardobjectfeeder	115.46	94.3014	136.619	0	folivore-omnivore	42.2857	31.5529	53.0185	0	folivore-hardobjectfeeder	0.109	0.089	0.129	0	folivore-hardobjectfeeder	0.0549	0.0407	0.0691	0	folivore-omnivore	104.115	85.4196	122.809	0	folivore-omnivore	31.7367	25.153	38.3204	0
Platyrrhine	20	unsmoothed	EEC	omnivore-frugivore	27.5649	4.133	50.9969	0.0143	hardobjectfeeder-frugivore	3.6875	-2.0182	9.3932	0.335	omnivore-frugivore	0.0156	-0.0066	0.0378	0.2606	omnivore-frugivore	0.0134	-0.0024	0.0291	0.1247	hardobjectfeeder-frugivore	10.3162	0.3778	20.2546	0.0388	hardobjectfeeder-frugivore	2.6685	-0.8315	6.1684	0.1978
Platyrrhine	20	unsmoothed	EEC	folivore-omnivore	114.368	86.4909	142.245	0	folivore-hardobjectfeeder	29.2637	21.1175	37.4099	0	folivore-frugivore	0.0782	0.0582	0.0983	0	hardobjectfeeder-frugivore	0.0293	0.0194	0.0393	0	folivore-hardobjectfeeder	82.5039	68.3144	96.6934	0	folivore-hardobjectfeeder	22.7233	17.7262	27.7203	0
Platyrrhine	20	unsmoothed	EEC	folivore-frugivore	86.8029	65.6442	107.962	0	folivore-frugivore	25.5762	17.43	33.7224	0	folivore-omnivore	0.0626	0.0362	0.089	0	omnivore-hardobjectfeeder	0.016	0.0003	0.0317	0.0448	folivore-frugivore	72.1877	57.9982	86.3772	0	folivore-frugivore	20.0548	15.0577	25.0518	0
Platyrrhine	50	unsmoothed	EEC	omnivore-hardobjectfeeder	19.5162	-44.7579	83.7904	0.8573	omnivore-frugivore	47.6125	9.1588	86.0662	0.0088	hardobjectfeeder-frugivore	0.0314	0.0173	0.0454	0	folivore-frugivore	0.0225	0.0087	0.0362	0.0003	omnivore-hardobjectfeeder	21.8294	5.8804	37.7783	0.003	omnivore-hardobjectfeeder	9.0363	3.4826	14.5901	0.0003
Platyrrhine	50	unsmoothed	EEC	omnivore-frugivore	52.3568	-11.9174	116.631	0.1512	omnivore-hardobjectfeeder	49.1031	10.6494	87.5569	0.0065	omnivore-hardobjectfeeder	0.0458	0.0235	0.068	0	folivore-omnivore	0.0305	0.0123	0.0486	0.0002	omnivore-frugivore	32.321	16.3721	48.2699	0	omnivore-frugivore	11.7055	6.1518	17.2593	0
Platyrrhine	50	unsmoothed	EEC	folivore-omnivore	190.581	114.114	267.048	0	folivore-omnivore	106.442	60.6939	152.191	0	folivore-hardobjectfeeder	0.1081	0.088	0.1282	0	folivore-hardobjectfeeder	0.0493	0.0356	0.0631	0	folivore-omnivore	104.852	85.8776	123.826	0	folivore-omnivore	31.7947	25.1875	38.402	0
Platyrrhine	50	unsmoothed	EEC	hardobjectfeeder-frugivore	32.8405	-7.81	73.4911	0.1567	hardobjectfeeder-frugivore	1.4906	-22.8297	25.8109	0.9985	omnivore-frugivore	0.0144	-0.0078	0.0366	0.3333	omnivore-frugivore	0.008	-0.0072	0.0232	0.5217	hardobjectfeeder-frugivore	10.4916	0.4046	20.5786	0.0382	hardobjectfeeder-frugivore	2.6692	-0.8433	6.1817	0.2003
Platyrrhine	50	unsmoothed	EEC	folivore-hardobjectfeeder	171.065	113.026	229.104	0	folivore-frugivore	58.8298	24.1066	93.553	0.0001	folivore-frugivore	0.0767	0.0567	0.0968	0	hardobjectfeeder-frugivore	0.0269	0.0172	0.0365	0	folivore-hardobjectfeeder	83.0227	68.621	97.4244	0	folivore-hardobjectfeeder	22.7584	17.7434	27.7733	0
Platyrrhine	50	unsmoothed	EEC	folivore-frugivore	138.224	80.1857	196.263	0	folivore-hardobjectfeeder	57.3392	22.616	92.0624	0.0002	folivore-omnivore	0.0623	0.0359	0.0888	0	omnivore-hardobjectfeeder	0.0189	0.0037	0.0341	0.0087	folivore-frugivore	72.5311	58.1294	86.9328	0	folivore-frugivore	20.0892	15.0742	25.1041	0
Platyrrhine	100	unsmoothed	EEC	omnivore-hardobjectfeeder	40.8788	-46.0569	127.814	0.6102	omnivore-hardobjectfeeder	96.4906	30.6276	162.354	0.0013	hardobjectfeeder-frugivore	0.0316	0.0173	0.0458	0	folivore-frugivore	0.0191	0.0061	0.0322	0.0012	omnivore-hardobjectfeeder	22.0068	5.8604	38.1532	0.0031	omnivore-hardobjectfeeder	9.0514	3.4918	14.611	0.0003
Platyrrhine	100	unsmoothed	EEC	omnivore-frugivore	106.835	19.8996	193.771	0.0095	omnivore-frugivore	129.6	63.7369	195.463	0	omnivore-hardobjectfeeder	0.0448	0.0222	0.0674	0	folivore-omnivore	0.0243	0.0071	0.0414	0.002	omnivore-frugivore	32.6846	16.5383	48.831	0	omnivore-frugivore	11.7329	6.1733	17.2925	0
Platyrrhine	100	unsmoothed	EEC	folivore-omnivore	326.118	222.691	429.546	0	folivore-omnivore	262.717	184.36	341.075	0	folivore-hardobjectfeeder	0.1088	0.0884	0.1292	0	folivore-hardobjectfeeder	0.045	0.0319	0.058	0	folivore-omnivore	105.603	86.3938	124.812	0	folivore-omnivore	31.8084	25.1942	38.4227	0
Platyrrhine	100	unsmoothed	EEC	hardobjectfeeder-frugivore	65.9565	10.9735	120.939	0.0119	hardobjectfeeder-frugivore	33.1094	-8.5461	74.7648	0.1678	omnivore-frugivore	0.0133	-0.0093	0.0359	0.42	omnivore-frugivore	0.0051	-0.0093	0.0195	0.7895	hardobjectfeeder-frugivore	10.6779	0.466	20.8897	0.0368	hardobjectfeeder-frugivore	2.6815	-0.8347	6.1977	0.1976
Platyrrhine	100	unsmoothed	EEC	folivore-hardobjectfeeder	285.239	206.738	363.741	0	folivore-hardobjectfeeder	166.227	106.753	225.7	0	folivore-frugivore	0.0773	0.0569	0.0977	0	hardobjectfeeder-frugivore	0.0258	0.0167	0.0349	0	folivore-hardobjectfeeder	83.5963	69.0164	98.1762	0	folivore-hardobjectfeeder	22.757	17.7368	27.7773	0
Platyrrhine	100	unsmoothed	EEC	folivore-frugivore	219.283	140.781	297.785	0	folivore-frugivore	133.117	73.6438	192.591	0	folivore-omnivore	0.064	0.0371	0.0909	0	omnivore-hardobjectfeeder	0.0207	0.0063	0.0351	0.0017	folivore-frugivore	72.9185	58.3385	87.4984	0	folivore-frugivore	20.0755	15.0553	25.0958	0
Platyrrhine	200	unsmoothed	EEC	omnivore-hardobjectfeeder	129.005	-60.4978	318.507	0.2896	omnivore-hardobjectfeeder	184.294	51.0617	317.526	0.0026	hardobjectfeeder-frugivore	0.0325	0.0177	0.0472	0	folivore-omnivore	0.0127	-0.004	0.0295	0.2012	omnivore-hardobjectfeeder	22.0024	5.6574	38.3474	0.0036	omnivore-hardobjectfeeder	9.0482	3.4876	14.6089	0.0003
Platyrrhine	200	unsmoothed	EEC	omnivore-frugivore	248.581	59.078	438.083	0.0048	omnivore-frugivore	242.394	109.162	375.626	0	omnivore-hardobjectfeeder	0.0457	0.0224	0.069	0	folivore-frugivore	0.0168	0.004	0.0295	0.0046	omnivore-frugivore	32.8751	16.5301	49.2202	0	omnivore-frugivore	11.7289	6.1683	17.2895	0
Platyrrhine	200	unsmoothed	EEC	folivore-omnivore	642.942	417.491	868.393	0	folivore-omnivore	512.017	353.511	670.523	0	folivore-hardobjectfeeder	0.1088	0.0878	0.1298	0	folivore-hardobjectfeeder	0.042	0.0293	0.0548	0	folivore-omnivore	105.741	86.295	125.186	0	folivore-omnivore	31.8083	25.1928	38.4238	0
Platyrrhine	200	unsmoothed	EEC	hardobjectfeeder-frugivore	119.576	-0.2761	239.428	0.0508	hardobjectfeeder-frugivore	58.1	-26.1634	142.363	0.2786	omnivore-frugivore	0.0133	-0.01	0.0366	0.4484	omnivore-frugivore	0.004	-0.0101	0.0181	0.8772	hardobjectfeeder-frugivore	10.8728	0.5352	21.2103	0.0353	hardobjectfeeder-frugivore	2.6807	-0.8362	6.1975	0.198
Platyrrhine	200	unsmoothed	EEC	folivore-hardobjectfeeder	513.938	342.819	685.056	0	folivore-hardobjectfeeder	327.724	207.417	448.03	0	folivore-frugivore	0.0763	0.0553	0.0974	0	omnivore-hardobjectfeeder	0.0293	0.0152	0.0434	0	folivore-hardobjectfeeder	83.7382	68.9789	98.4976	0	folivore-hardobjectfeeder	22.7601	17.7389	27.7812	0
Platyrrhine	200	unsmoothed	EEC	folivore-frugivore	394.362	223.244	565.48	0	folivore-frugivore	269.624	149.317	389.93	0	folivore-omnivore	0.0631	0.0354	0.0908	0	hardobjectfeeder-frugivore	0.0253	0.0164	0.0342	0	folivore-frugivore	72.8655	58.1061	87.6248	0	folivore-frugivore	20.0794	15.0582	25.1006	0
Platyrrhine	500	unsmoothed	EEC	omnivore-hardobjectfeeder	453.972	-63.7125	971.656	0.1069	omnivore-hardobjectfeeder	285.4	49.0105	521.789	0.0112	hardobjectfeeder-frugivore	0.0317	0.0174	0.0459	0	folivore-omnivore	0.0035	-0.0163	0.0233	0.9678	omnivore-hardobjectfeeder	21.8448	5.6751	38.0146	0.0035	omnivore-hardobjectfeeder	9.0375	3.4774	14.5977	0.0003
Platyrrhine	500	unsmoothed	EEC	omnivore-frugivore	805.397	287.712	1323.08	0.0006	omnivore-frugivore	359.828	123.439	596.218	0.0008	omnivore-hardobjectfeeder	0.0484	0.0258	0.071	0	folivore-frugivore	0.0112	-0.0038	0.0262	0.2158	omnivore-frugivore	32.5436	16.3739	48.7134	0	omnivore-frugivore	11.7186	6.1585	17.2787	0
Platyrrhine	500	unsmoothed	EEC	folivore-omnivore	1546.29	930.398	2162.18	0	folivore-omnivore	819.315	538.083	1100.55	0	folivore-hardobjectfeeder	0.1092	0.0888	0.1296	0	folivore-hardobjectfeeder	0.0396	0.0245	0.0546	0	folivore-omnivore	105.52	86.2825	124.757	0	folivore-omnivore	31.7903	25.1754	38.4052	0
Platyrrhine	500	unsmoothed	EEC	hardobjectfeeder-frugivore	351.425	24.0128	678.837	0.0304	hardobjectfeeder-frugivore	74.4281	-75.0777	223.934	0.5645	omnivore-frugivore	0.0167	-0.0058	0.0393	0.2194	omnivore-frugivore	0.0077	-0.0089	0.0244	0.621	hardobjectfeeder-frugivore	10.6988	0.4722	20.9255	0.0367	hardobjectfeeder-frugivore	2.6811	-0.8355	6.1976	0.1978
Platyrrhine	500	unsmoothed	EEC	folivore-hardobjectfeeder	1092.31	624.853	1559.78	0	folivore-hardobjectfeeder	533.915	320.459	747.372	0	folivore-frugivore	0.0775	0.0572	0.0979	0	omnivore-hardobjectfeeder	0.0361	0.0194	0.0527	0	folivore-hardobjectfeeder	83.6748	69.0737	98.2759	0	folivore-hardobjectfeeder	22.7528	17.7321	27.7735	0
Platyrrhine	500	unsmoothed	EEC	folivore-frugivore	740.89	273.428	1208.35	0.0004	folivore-frugivore	459.487	246.031	672.944	0	folivore-omnivore	0.0608	0.034	0.0877	0	hardobjectfeeder-frugivore	0.0284	0.0178	0.0389	0	folivore-frugivore	72.976	58.3749	87.577	0	folivore-frugivore	20.0717	15.051	25.0924	0
Platyrrhine	1000	unsmoothed	EEC	omnivore-hardobjectfeeder	512.586	-274.98	1300.15	0.3288	omnivore-hardobjectfeeder	320.403	5.3013	635.505	0.0447	hardobjectfeeder-frugivore	0.0312	0.0169	0.0456	0	folivore-omnivore	0.005	-0.013	0.023	0.8862	omnivore-hardobjectfeeder	21.8444	5.6972	37.9916	0.0034	omnivore-hardobjectfeeder	9.0347	3.4752	14.5942	0.0003
Platyrrhine	1000	unsmoothed	EEC	omnivore-frugivore	1054.72	267.15	1842.28	0.0038	omnivore-frugivore	419.688	104.586	734.789	0.0041	omnivore-hardobjectfeeder	0.0481	0.0254	0.0708	0	omnivore-frugivore	0.007	-0.0081	0.0222	0.6199	omnivore-frugivore	32.5025	16.3553	48.6497	0	omnivore-frugivore	11.7172	6.1577	17.2767	0
Platyrrhine	1000	unsmoothed	EEC	folivore-omnivore	2277.18	1340.22	3214.15	0	folivore-omnivore	1048.5	673.627	1423.38	0	folivore-hardobjectfeeder	0.1088	0.0883	0.1292	0	omnivore-hardobjectfeeder	0.0308	0.0156	0.0459	0	folivore-omnivore	105.42	86.2099	124.63	0	folivore-omnivore	31.7911	25.1769	38.4053	0
Platyrrhine	1000	unsmoothed	EEC	hardobjectfeeder-frugivore	542.13	44.0294	1040.23	0.0273	hardobjectfeeder-frugivore	99.2844	-100.004	298.572	0.5639	omnivore-frugivore	0.0169	-0.0058	0.0396	0.2162	folivore-frugivore	0.002	-0.0116	0.0157	0.9803	hardobjectfeeder-frugivore	10.6581	0.4458	20.8705	0.0373	hardobjectfeeder-frugivore	2.6825	-0.8337	6.1987	0.1974
Platyrrhine	1000	unsmoothed	EEC	folivore-hardobjectfeeder	1764.6	1053.43	2475.76	0	folivore-hardobjectfeeder	728.101	443.568	1012.63	0	folivore-frugivore	0.0775	0.057	0.098	0	folivore-hardobjectfeeder	0.0258	0.0121	0.0394	0	folivore-hardobjectfeeder	83.5758	68.9951	98.1565	0	folivore-hardobjectfeeder	22.7564	17.7362	27.7766	0
Platyrrhine	1000	unsmoothed	EEC	folivore-frugivore	1222.47	511.304	1933.63	0.0001	folivore-frugivore	628.816	344.284	913.349	0	folivore-omnivore	0.0606	0.0336	0.0876	0	hardobjectfeeder-frugivore	0.0237	0.0142	0.0333	0	folivore-frugivore	72.9177	58.337	87.4984	0	folivore-frugivore	20.0739	15.0537	25.0941	0
Platyrrhine	1	smoothed	BCO	omnivore-hardobjectfeeder	5.0734	-25.008	35.1547	0.9712	omnivore-hardobjectfeeder	1.3156	-0.5062	3.1374	0.2402	omnivore-frugivore	0.0287	-0.0758	0.1332	0.8899	NA	NA	NA	NA	NA	omnivore-hardobjectfeeder	1.8706	-5.2502	8.9914	0.902	omnivore-hardobjectfeeder	1.8712	-4.4311	8.1735	0.8652
Platyrrhine	1	smoothed	BCO	folivore-omnivore	13.0083	-22.7795	48.7961	0.778	omnivore-frugivore	2.8875	1.0657	4.7093	0.0004	omnivore-hardobjectfeeder	0.0287	-0.0755	0.133	0.8888	NA	NA	NA	NA	NA	omnivore-frugivore	8.423	1.3022	15.5438	0.0136	omnivore-frugivore	7.8283	1.526	14.1305	0.0086
Platyrrhine	1	smoothed	BCO	omnivore-frugivore	13.0547	-17.0267	43.1361	0.6694	folivore-omnivore	8.399	6.2316	10.5665	0	folivore-omnivore	0.1562	0.0337	0.2788	0.0066	NA	NA	NA	NA	NA	folivore-omnivore	51.8911	43.4195	60.3628	0	folivore-omnivore	36.0234	28.5255	43.5212	0
Platyrrhine	1	smoothed	BCO	folivore-hardobjectfeeder	7.9349	-19.2281	35.098	0.8707	hardobjectfeeder-frugivore	1.5719	0.4197	2.7241	0.0031	hardobjectfeeder-frugivore	0	-0.0635	0.0636	1	NA	NA	NA	NA	NA	hardobjectfeeder-frugivore	6.5525	2.0488	11.0561	0.0014	hardobjectfeeder-frugivore	5.9571	1.9712	9.943	0.001
Platyrrhine	1	smoothed	BCO	hardobjectfeeder-frugivore	7.9813	-11.0438	27.0065	0.6926	folivore-hardobjectfeeder	7.0834	5.4383	8.7285	0	folivore-frugivore	0.1276	0.0371	0.218	0.0021	NA	NA	NA	NA	NA	folivore-hardobjectfeeder	50.0206	43.5906	56.4506	0	folivore-hardobjectfeeder	34.1522	28.4613	39.8431	0
Platyrrhine	1	smoothed	BCO	folivore-frugivore	0.0464	-27.1167	27.2094	1	folivore-frugivore	5.5115	3.8665	7.1566	0	folivore-hardobjectfeeder	0.1275	0.0373	0.2177	0.002	NA	NA	NA	NA	NA	folivore-frugivore	43.4681	37.0381	49.8981	0	folivore-frugivore	28.1951	22.5042	33.886	0
Platyrrhine	2	smoothed	BCO	omnivore-hardobjectfeeder	1.4854	-9.4775	12.4483	0.9847	omnivore-frugivore	4.275	2.8289	5.7211	0	omnivore-hardobjectfeeder	0.0118	-0.0763	0.1	0.9852	NA	NA	NA	NA	NA	omnivore-hardobjectfeeder	9.2371	-1.0686	19.5427	0.0955	omnivore-hardobjectfeeder	7.8802	-0.4619	16.2224	0.0713
Platyrrhine	2	smoothed	BCO	folivore-omnivore	4.7634	-8.2791	17.806	0.7755	omnivore-hardobjectfeeder	4.575	3.1289	6.0211	0	omnivore-frugivore	0.0575	-0.0307	0.1456	0.327	NA	NA	NA	NA	NA	omnivore-frugivore	16.9244	6.6188	27.2301	0.0002	omnivore-frugivore	13.501	5.1589	21.8432	0.0003
Platyrrhine	2	smoothed	BCO	omnivore-frugivore	4.7782	-6.1847	15.7411	0.6664	folivore-omnivore	7.8308	6.1104	9.5511	0	folivore-omnivore	0.1424	0.0375	0.2472	0.0033	NA	NA	NA	NA	NA	folivore-omnivore	62.103	49.8424	74.3637	0	folivore-omnivore	39.7522	29.8275	49.6768	0
Platyrrhine	2	smoothed	BCO	folivore-hardobjectfeeder	3.2781	-6.6213	13.1774	0.8227	hardobjectfeeder-frugivore	0.3	-0.6146	1.2146	0.8268	hardobjectfeeder-frugivore	0.0457	-0.0101	0.1014	0.1475	NA	NA	NA	NA	NA	hardobjectfeeder-frugivore	7.6874	1.1695	14.2052	0.0139	hardobjectfeeder-frugivore	5.6208	0.3447	10.8968	0.0321
Platyrrhine	2	smoothed	BCO	hardobjectfeeder-frugivore	3.2928	-3.6407	10.2264	0.6024	folivore-frugivore	3.5558	2.25	4.8615	0	folivore-hardobjectfeeder	0.1305	0.0509	0.2101	0.0002	NA	NA	NA	NA	NA	folivore-hardobjectfeeder	52.866	43.5601	62.1719	0	folivore-hardobjectfeeder	31.8719	24.3391	39.4048	0
Platyrrhine	2	smoothed	BCO	folivore-frugivore	0.0148	-9.8846	9.9141	1	folivore-hardobjectfeeder	3.2558	1.95	4.5615	0	folivore-frugivore	0.0849	0.0053	0.1645	0.0319	NA	NA	NA	NA	NA	folivore-frugivore	45.1786	35.8727	54.4845	0	folivore-frugivore	26.2511	18.7183	33.784	0
Platyrrhine	5	smoothed	BCO	omnivore-hardobjectfeeder	6.6098	-1.08	14.2995	0.1181	omnivore-hardobjectfeeder	0.6406	-2.2249	3.5062	0.9366	hardobjectfeeder-frugivore	0.0576	0.0254	0.0899	0.0001	NA	NA	NA	NA	NA	omnivore-hardobjectfeeder	14.6165	5.5598	23.6732	0.0003	omnivore-hardobjectfeeder	12.754	6.0895	19.4185	0
Platyrrhine	5	smoothed	BCO	hardobjectfeeder-frugivore	10.2078	5.3443	15.0712	0	omnivore-frugivore	4.5406	1.6751	7.4062	0.0004	omnivore-hardobjectfeeder	0.0806	0.0297	0.1316	0.0004	NA	NA	NA	NA	NA	omnivore-frugivore	19.7313	10.6745	28.788	0	omnivore-frugivore	15.0715	8.4069	21.736	0
Platyrrhine	5	smoothed	BCO	folivore-hardobjectfeeder	35.9896	29.0458	42.9334	0	folivore-omnivore	18.3346	14.9255	21.7437	0	folivore-hardobjectfeeder	0.1841	0.1381	0.2301	0	NA	NA	NA	NA	NA	folivore-omnivore	63.9679	53.1931	74.7427	0	folivore-omnivore	35.7472	27.8184	43.676	0
Platyrrhine	5	smoothed	BCO	omnivore-frugivore	3.598	-4.0917	11.2878	0.614	hardobjectfeeder-frugivore	3.9	2.0877	5.7123	0	omnivore-frugivore	0.023	-0.028	0.074	0.6412	NA	NA	NA	NA	NA	hardobjectfeeder-frugivore	5.1148	-0.6132	10.8428	0.0974	hardobjectfeeder-frugivore	2.3175	-1.8975	6.5325	0.4797
Platyrrhine	5	smoothed	BCO	folivore-omnivore	29.3798	20.2313	38.5284	0	folivore-hardobjectfeeder	17.694	15.1065	20.2815	0	folivore-frugivore	0.1265	0.0805	0.1725	0	NA	NA	NA	NA	NA	folivore-hardobjectfeeder	49.3514	41.1733	57.5295	0	folivore-hardobjectfeeder	22.9932	16.9752	29.0111	0
Platyrrhine	5	smoothed	BCO	folivore-frugivore	25.7818	18.8381	32.7256	0	folivore-frugivore	13.794	11.2065	16.3815	0	folivore-omnivore	0.1035	0.0429	0.1641	0.0001	NA	NA	NA	NA	NA	folivore-frugivore	44.2366	36.0585	52.4147	0	folivore-frugivore	20.6757	14.6577	26.6937	0
Platyrrhine	10	smoothed	BCO	omnivore-hardobjectfeeder	0.0375	-10.8432	10.9182	1	omnivore-hardobjectfeeder	4.1406	-1.8907	10.1719	0.2823	hardobjectfeeder-frugivore	0.063	0.0334	0.0926	0	NA	NA	NA	NA	NA	omnivore-hardobjectfeeder	11.9369	2.5831	21.2907	0.0065	omnivore-hardobjectfeeder	10.4339	4.8588	16.009	0
Platyrrhine	10	smoothed	BCO	omnivore-frugivore	14.4018	3.5211	25.2825	0.0044	omnivore-frugivore	10.0094	3.9781	16.0407	0.0002	omnivore-hardobjectfeeder	0.0716	0.0247	0.1184	0.0007	NA	NA	NA	NA	NA	omnivore-frugivore	18.6987	9.3449	28.0524	0	omnivore-frugivore	12.7353	7.1602	18.3104	0
Platyrrhine	10	smoothed	BCO	folivore-omnivore	69.0278	56.0831	81.9726	0	folivore-omnivore	29.0038	21.8284	36.1793	0	folivore-hardobjectfeeder	0.2282	0.1859	0.2705	0	NA	NA	NA	NA	NA	folivore-omnivore	66.9177	55.7895	78.0458	0	folivore-omnivore	32.0715	25.4388	38.7042	0
Platyrrhine	10	smoothed	BCO	hardobjectfeeder-frugivore	14.3643	7.4827	21.2459	0	hardobjectfeeder-frugivore	5.8687	2.0542	9.6833	0.0006	omnivore-frugivore	0.0085	-0.0383	0.0554	0.9642	NA	NA	NA	NA	NA	hardobjectfeeder-frugivore	6.7618	0.8459	12.6776	0.0184	hardobjectfeeder-frugivore	2.3014	-1.2246	5.8274	0.3262
Platyrrhine	10	smoothed	BCO	folivore-hardobjectfeeder	68.9903	59.1652	78.8155	0	folivore-hardobjectfeeder	24.8632	19.417	30.3094	0	folivore-frugivore	0.1652	0.1229	0.2075	0	NA	NA	NA	NA	NA	folivore-hardobjectfeeder	54.9808	46.5344	63.4271	0	folivore-hardobjectfeeder	21.6376	16.6034	26.6718	0
Platyrrhine	10	smoothed	BCO	folivore-frugivore	54.626	44.8009	64.4512	0	folivore-frugivore	18.9945	13.5483	24.4406	0	folivore-omnivore	0.1567	0.1009	0.2124	0	NA	NA	NA	NA	NA	folivore-frugivore	48.219	39.7727	56.6653	0	folivore-frugivore	19.3362	14.302	24.3704	0
Platyrrhine	20	smoothed	BCO	omnivore-hardobjectfeeder	10.6176	-3.6399	24.8751	0.2158	omnivore-hardobjectfeeder	10.0562	4.5015	15.611	0	omnivore-hardobjectfeeder	0.0311	-0.017	0.0792	0.3339	NA	NA	NA	NA	NA	omnivore-hardobjectfeeder	12.2785	2.359	22.198	0.0089	omnivore-hardobjectfeeder	9.2047	3.7948	14.6146	0.0001
Platyrrhine	20	smoothed	BCO	omnivore-frugivore	28.1618	13.9043	42.4193	0	omnivore-frugivore	15.1125	9.5577	20.6673	0	hardobjectfeeder-frugivore	0.0592	0.0288	0.0896	0	NA	NA	NA	NA	NA	omnivore-frugivore	19.6821	9.7626	29.6016	0	omnivore-frugivore	11.7412	6.3314	17.1511	0
Platyrrhine	20	smoothed	BCO	folivore-omnivore	93.711	76.7489	110.673	0	folivore-omnivore	34.0721	27.4636	40.6806	0	folivore-hardobjectfeeder	0.2171	0.1737	0.2605	0	NA	NA	NA	NA	NA	folivore-omnivore	69.9039	58.1027	81.7051	0	folivore-omnivore	30.6494	24.2133	37.0855	0
Platyrrhine	20	smoothed	BCO	hardobjectfeeder-frugivore	17.5442	8.527	26.5614	0	hardobjectfeeder-frugivore	5.0562	1.5431	8.5694	0.0016	omnivore-frugivore	0.0281	-0.0199	0.0762	0.4242	NA	NA	NA	NA	NA	hardobjectfeeder-frugivore	7.4036	1.13	13.6773	0.0139	hardobjectfeeder-frugivore	2.5365	-0.885	5.958	0.2193
Platyrrhine	20	smoothed	BCO	folivore-hardobjectfeeder	83.0934	70.2191	95.9678	0	folivore-hardobjectfeeder	24.0159	19	29.0318	0	folivore-omnivore	0.186	0.1289	0.2432	0	NA	NA	NA	NA	NA	folivore-hardobjectfeeder	57.6254	48.6682	66.5826	0	folivore-hardobjectfeeder	21.4447	16.5597	26.3297	0
Platyrrhine	20	smoothed	BCO	folivore-frugivore	65.5492	52.6749	78.4236	0	folivore-frugivore	18.9596	13.9437	23.9755	0	folivore-frugivore	0.1579	0.1145	0.2013	0	NA	NA	NA	NA	NA	folivore-frugivore	50.2218	41.2646	59.179	0	folivore-frugivore	18.9082	14.0231	23.7932	0
Platyrrhine	50	smoothed	BCO	omnivore-hardobjectfeeder	8.0597	-6.481	22.6004	0.4725	omnivore-hardobjectfeeder	6.85	0.5015	13.1985	0.0292	hardobjectfeeder-frugivore	0.062	0.0365	0.0874	0	NA	NA	NA	NA	NA	omnivore-hardobjectfeeder	11.9798	2.1549	21.8047	0.0102	omnivore-hardobjectfeeder	8.8768	3.4869	14.2668	0.0002
Platyrrhine	50	smoothed	BCO	hardobjectfeeder-frugivore	25.6854	16.489	34.8817	0	omnivore-frugivore	14.9875	8.639	21.336	0	omnivore-hardobjectfeeder	0.0782	0.0379	0.1185	0	NA	NA	NA	NA	NA	omnivore-frugivore	19.7053	9.8804	29.5302	0	omnivore-frugivore	11.5662	6.1762	16.9562	0
Platyrrhine	50	smoothed	BCO	folivore-hardobjectfeeder	88.2333	75.1033	101.363	0	folivore-omnivore	31.676	24.1232	39.2287	0	folivore-hardobjectfeeder	0.1848	0.1484	0.2212	0	NA	NA	NA	NA	NA	folivore-omnivore	69.5656	57.8769	81.2542	0	folivore-omnivore	30.3922	23.9798	36.8047	0
Platyrrhine	50	smoothed	BCO	omnivore-frugivore	17.6257	3.085	32.1664	0.0108	hardobjectfeeder-frugivore	8.1375	4.1224	12.1526	0	omnivore-frugivore	0.0162	-0.0241	0.0565	0.7194	NA	NA	NA	NA	NA	hardobjectfeeder-frugivore	7.7255	1.5117	13.9393	0.0085	hardobjectfeeder-frugivore	2.6894	-0.7196	6.0983	0.173
Platyrrhine	50	smoothed	BCO	folivore-omnivore	80.1737	62.8746	97.4727	0	folivore-hardobjectfeeder	24.826	19.0934	30.5585	0	folivore-frugivore	0.1228	0.0865	0.1592	0	NA	NA	NA	NA	NA	folivore-hardobjectfeeder	57.5858	48.714	66.4575	0	folivore-hardobjectfeeder	21.5154	16.6483	26.3824	0
Platyrrhine	50	smoothed	BCO	folivore-frugivore	62.548	49.4179	75.678	0	folivore-frugivore	16.6885	10.9559	22.421	0	folivore-omnivore	0.1066	0.0587	0.1545	0	NA	NA	NA	NA	NA	folivore-frugivore	49.8603	40.9885	58.732	0	folivore-frugivore	18.826	13.9589	23.6931	0
Platyrrhine	100	smoothed	BCO	omnivore-hardobjectfeeder	22.1394	3.5229	40.7558	0.0129	omnivore-hardobjectfeeder	9.7125	1.0634	18.3616	0.0213	hardobjectfeeder-frugivore	0.0633	0.0388	0.0879	0	NA	NA	NA	NA	NA	omnivore-hardobjectfeeder	11.5154	1.7792	21.2516	0.0136	omnivore-hardobjectfeeder	8.785	3.4104	14.1597	0.0003
Platyrrhine	100	smoothed	BCO	hardobjectfeeder-frugivore	31.6411	19.8671	43.4152	0	omnivore-frugivore	16.8812	8.2321	25.5304	0	omnivore-hardobjectfeeder	0.1076	0.0688	0.1464	0	NA	NA	NA	NA	NA	omnivore-frugivore	19.2723	9.5361	29.0085	0	omnivore-frugivore	11.4734	6.0987	16.848	0
Platyrrhine	100	smoothed	BCO	folivore-hardobjectfeeder	100.759	83.9482	117.569	0	folivore-omnivore	38.476	28.1861	48.7658	0	folivore-hardobjectfeeder	0.1718	0.1367	0.2068	0	NA	NA	NA	NA	NA	folivore-omnivore	68.5498	56.9667	80.1329	0	folivore-omnivore	30.3086	23.9143	36.7028	0
Platyrrhine	100	smoothed	BCO	omnivore-frugivore	9.5018	-9.1147	28.1182	0.5438	hardobjectfeeder-frugivore	7.1688	1.6986	12.6389	0.0049	omnivore-frugivore	0.0442	0.0054	0.083	0.0188	NA	NA	NA	NA	NA	hardobjectfeeder-frugivore	7.7569	1.5992	13.9145	0.0074	hardobjectfeeder-frugivore	2.6883	-0.7109	6.0876	0.1713
Platyrrhine	100	smoothed	BCO	folivore-omnivore	78.6193	56.4713	100.767	0	folivore-hardobjectfeeder	28.7635	20.9534	36.5735	0	folivore-frugivore	0.1084	0.0734	0.1435	0	NA	NA	NA	NA	NA	folivore-hardobjectfeeder	57.0344	48.2428	65.826	0	folivore-hardobjectfeeder	21.5235	16.6703	26.3767	0
Platyrrhine	100	smoothed	BCO	folivore-frugivore	69.1175	52.3071	85.9279	0	folivore-frugivore	21.5947	13.7847	29.4047	0	folivore-omnivore	0.0642	0.0181	0.1104	0.0025	NA	NA	NA	NA	NA	folivore-frugivore	49.2775	40.4859	58.0692	0	folivore-frugivore	18.8352	13.982	23.6884	0
Platyrrhine	200	smoothed	BCO	omnivore-hardobjectfeeder	17.0675	-12.3138	46.4487	0.4307	omnivore-hardobjectfeeder	17.7125	1.7474	33.6776	0.0235	hardobjectfeeder-frugivore	0.0643	0.04	0.0886	0	NA	NA	NA	NA	NA	omnivore-hardobjectfeeder	11.4299	1.7358	21.124	0.014	omnivore-hardobjectfeeder	8.7625	3.392	14.133	0.0003
Platyrrhine	200	smoothed	BCO	hardobjectfeeder-frugivore	38.8425	20.2601	57.4249	0	omnivore-frugivore	23.1844	7.2192	39.1495	0.0014	omnivore-hardobjectfeeder	0.117	0.0787	0.1554	0	NA	NA	NA	NA	NA	omnivore-frugivore	19.1926	9.4985	28.8867	0	omnivore-frugivore	11.4425	6.0721	16.813	0
Platyrrhine	200	smoothed	BCO	folivore-hardobjectfeeder	135.501	108.971	162.032	0	folivore-omnivore	65.4894	46.4957	84.4831	0	folivore-hardobjectfeeder	0.1653	0.1307	0.1999	0	NA	NA	NA	NA	NA	folivore-omnivore	68.1491	56.6161	79.6822	0	folivore-omnivore	30.287	23.8978	36.6762	0
Platyrrhine	200	smoothed	BCO	omnivore-frugivore	21.775	-7.6062	51.1563	0.2195	hardobjectfeeder-frugivore	5.4719	-4.6254	15.5691	0.4924	omnivore-frugivore	0.0527	0.0144	0.0911	0.0028	NA	NA	NA	NA	NA	hardobjectfeeder-frugivore	7.7627	1.6316	13.8938	0.0071	hardobjectfeeder-frugivore	2.6801	-0.7165	6.0766	0.1729
Platyrrhine	200	smoothed	BCO	folivore-omnivore	118.434	83.4792	153.389	0	folivore-hardobjectfeeder	47.7769	33.3606	62.1932	0	folivore-frugivore	0.101	0.0664	0.1357	0	NA	NA	NA	NA	NA	folivore-hardobjectfeeder	56.7192	47.9656	65.4729	0	folivore-hardobjectfeeder	21.5245	16.6751	26.3739	0
Platyrrhine	200	smoothed	BCO	folivore-frugivore	96.659	70.1281	123.19	0	folivore-frugivore	42.305	27.8888	56.7213	0	folivore-omnivore	0.0483	0.0027	0.0939	0.0338	NA	NA	NA	NA	NA	folivore-frugivore	48.9565	40.2029	57.7102	0	folivore-frugivore	18.8444	13.995	23.6939	0
Platyrrhine	500	smoothed	BCO	omnivore-hardobjectfeeder	33.8301	-22.7883	90.4485	0.4053	omnivore-frugivore	60.0969	28.3535	91.8403	0	hardobjectfeeder-frugivore	0.0633	0.0393	0.0873	0	NA	NA	NA	NA	NA	omnivore-hardobjectfeeder	11.4433	1.7729	21.1137	0.0135	omnivore-hardobjectfeeder	8.7621	3.3887	14.1355	0.0003
Platyrrhine	500	smoothed	BCO	omnivore-frugivore	80.1814	23.5631	136.8	0.002	omnivore-hardobjectfeeder	62.7978	30.9731	94.6225	0	omnivore-hardobjectfeeder	0.1208	0.0829	0.1587	0	NA	NA	NA	NA	NA	omnivore-frugivore	19.1675	9.4972	28.8379	0	omnivore-frugivore	11.4511	6.0777	16.8246	0
Platyrrhine	500	smoothed	BCO	folivore-omnivore	216.883	149.524	284.242	0	folivore-omnivore	141.176	103.411	178.941	0	folivore-hardobjectfeeder	0.1607	0.1264	0.1949	0	NA	NA	NA	NA	NA	folivore-omnivore	67.8614	56.3566	79.3662	0	folivore-omnivore	30.2834	23.8907	36.6762	0
Platyrrhine	500	smoothed	BCO	hardobjectfeeder-frugivore	46.3514	10.5428	82.16	0.0056	hardobjectfeeder-frugivore	2.7009	-17.5037	22.9055	0.9853	omnivore-frugivore	0.0575	0.0196	0.0954	0.0008	NA	NA	NA	NA	NA	hardobjectfeeder-frugivore	7.7243	1.6082	13.8404	0.0072	hardobjectfeeder-frugivore	2.6891	-0.7094	6.0875	0.1709
Platyrrhine	500	smoothed	BCO	folivore-hardobjectfeeder	183.053	131.928	234.179	0	folivore-frugivore	81.0791	52.4152	109.743	0	folivore-frugivore	0.0973	0.0631	0.1316	0	NA	NA	NA	NA	NA	folivore-hardobjectfeeder	56.4181	47.6859	65.1503	0	folivore-hardobjectfeeder	21.5213	16.6692	26.3735	0
Platyrrhine	500	smoothed	BCO	folivore-frugivore	136.702	85.5762	187.827	0	folivore-hardobjectfeeder	78.3782	49.6243	107.132	0	folivore-omnivore	0.0399	-0.0052	0.085	0.1028	NA	NA	NA	NA	NA	folivore-frugivore	48.6938	39.9616	57.4261	0	folivore-frugivore	18.8323	13.9801	23.6844	0
Platyrrhine	1000	smoothed	BCO	omnivore-hardobjectfeeder	63.8312	-30.9945	158.657	0.2993	omnivore-frugivore	86.9656	31.1649	142.766	0.0005	hardobjectfeeder-frugivore	0.0622	0.0382	0.0861	0	NA	NA	NA	NA	NA	omnivore-hardobjectfeeder	11.4565	1.7951	21.1179	0.0133	omnivore-hardobjectfeeder	8.7919	3.4159	14.168	0.0003
Platyrrhine	1000	smoothed	BCO	omnivore-frugivore	95.6011	0.7754	190.427	0.0474	omnivore-hardobjectfeeder	110.312	54.5118	166.113	0	omnivore-hardobjectfeeder	0.1227	0.0848	0.1606	0	NA	NA	NA	NA	NA	omnivore-frugivore	19.1049	9.4435	28.7663	0	omnivore-frugivore	11.4697	6.0937	16.8458	0
Platyrrhine	1000	smoothed	BCO	folivore-omnivore	261.958	149.144	374.772	0	folivore-omnivore	192.683	126.297	259.069	0	folivore-hardobjectfeeder	0.1596	0.1254	0.1938	0	NA	NA	NA	NA	NA	folivore-omnivore	67.761	56.2669	79.2552	0	folivore-omnivore	30.3068	23.9109	36.7027	0
Platyrrhine	1000	smoothed	BCO	hardobjectfeeder-frugivore	31.7699	-28.2031	91.743	0.5121	hardobjectfeeder-frugivore	23.3469	-11.9446	58.6383	0.3144	omnivore-frugivore	0.0605	0.0226	0.0984	0.0004	NA	NA	NA	NA	NA	hardobjectfeeder-frugivore	7.6484	1.538	13.7588	0.0079	hardobjectfeeder-frugivore	2.6778	-0.7223	6.0779	0.1742
Platyrrhine	1000	smoothed	BCO	folivore-hardobjectfeeder	198.127	112.5	283.753	0	folivore-frugivore	105.717	55.3298	156.104	0	folivore-frugivore	0.0975	0.0632	0.1317	0	NA	NA	NA	NA	NA	folivore-hardobjectfeeder	56.3045	47.5805	65.0286	0	folivore-hardobjectfeeder	21.5149	16.6604	26.3694	0
Platyrrhine	1000	smoothed	BCO	folivore-frugivore	166.357	80.7303	251.983	0	folivore-hardobjectfeeder	82.3702	31.9829	132.757	0.0003	folivore-omnivore	0.0369	-0.0081	0.082	0.1474	NA	NA	NA	NA	NA	folivore-frugivore	48.6561	39.9321	57.3802	0	folivore-frugivore	18.8371	13.9825	23.6916	0
Platyrrhine	1	unsmoothed	BCO	omnivore-hardobjectfeeder	2.2459	-2.6338	7.1256	0.6266	omnivore-hardobjectfeeder	1.55	0.0912	3.0088	0.0327	hardobjectfeeder-frugivore	0.0723	0.0434	0.1012	0	NA	NA	NA	NA	NA	omnivore-hardobjectfeeder	10.703	1.763	19.643	0.0122	omnivore-hardobjectfeeder	8.7172	3.3125	14.1219	0.0003
Platyrrhine	1	unsmoothed	BCO	omnivore-frugivore	7.6118	2.7322	12.4915	0.0005	omnivore-frugivore	2.0281	0.5694	3.4869	0.0025	omnivore-hardobjectfeeder	0.0747	0.029	0.1204	0.0003	NA	NA	NA	NA	NA	omnivore-frugivore	17.4912	8.5512	26.4312	0	omnivore-frugivore	11.4515	6.0468	16.8561	0
Platyrrhine	1	unsmoothed	BCO	folivore-omnivore	36.0762	30.2709	41.8815	0	folivore-omnivore	10.2481	8.5126	11.9836	0	folivore-hardobjectfeeder	0.2344	0.1932	0.2756	0	NA	NA	NA	NA	NA	folivore-omnivore	65.6306	54.9947	76.2666	0	folivore-omnivore	30.391	23.9611	36.8209	0
Platyrrhine	1	unsmoothed	BCO	hardobjectfeeder-frugivore	5.3659	2.2798	8.4521	0.0001	hardobjectfeeder-frugivore	0.4781	-0.4445	1.4007	0.5309	omnivore-frugivore	0.0024	-0.0432	0.0481	0.9991	NA	NA	NA	NA	NA	hardobjectfeeder-frugivore	6.7882	1.1341	12.4424	0.0119	hardobjectfeeder-frugivore	2.7343	-0.6839	6.1525	0.1634
Platyrrhine	1	unsmoothed	BCO	folivore-hardobjectfeeder	33.8303	29.424	38.2366	0	folivore-hardobjectfeeder	8.6981	7.3808	10.0153	0	folivore-frugivore	0.1621	0.1209	0.2034	0	NA	NA	NA	NA	NA	folivore-hardobjectfeeder	54.9277	46.8549	63.0004	0	folivore-hardobjectfeeder	21.6738	16.7935	26.5541	0
Platyrrhine	1	unsmoothed	BCO	folivore-frugivore	28.4643	24.0581	32.8706	0	folivore-frugivore	8.22	6.9027	9.5372	0	folivore-omnivore	0.1597	0.1054	0.214	0	NA	NA	NA	NA	NA	folivore-frugivore	48.1394	40.0667	56.2121	0	folivore-frugivore	18.9395	14.0592	23.8199	0
Platyrrhine	2	unsmoothed	BCO	omnivore-hardobjectfeeder	5.6368	-2.9517	14.2253	0.3214	omnivore-hardobjectfeeder	3.9969	0.3328	7.6609	0.0268	hardobjectfeeder-frugivore	0.0712	0.0437	0.0988	0	NA	NA	NA	NA	NA	omnivore-hardobjectfeeder	11.4963	2.1642	20.8283	0.0093	omnivore-hardobjectfeeder	8.8075	3.4064	14.2086	0.0003
Platyrrhine	2	unsmoothed	BCO	omnivore-frugivore	15.7376	7.1491	24.3261	0	omnivore-frugivore	6.425	2.761	10.089	0.0001	omnivore-hardobjectfeeder	0.0827	0.0391	0.1262	0	NA	NA	NA	NA	NA	omnivore-frugivore	18.9671	9.635	28.2992	0	omnivore-frugivore	11.5553	6.1542	16.9564	0
Platyrrhine	2	unsmoothed	BCO	folivore-omnivore	56.7608	46.5431	66.9786	0	folivore-omnivore	19.5538	15.1948	23.9129	0	folivore-hardobjectfeeder	0.1973	0.158	0.2366	0	NA	NA	NA	NA	NA	folivore-omnivore	67.226	56.1236	78.3283	0	folivore-omnivore	30.3942	23.9685	36.8198	0
Platyrrhine	2	unsmoothed	BCO	hardobjectfeeder-frugivore	10.1008	4.6689	15.5326	0	hardobjectfeeder-frugivore	2.4281	0.1108	4.7455	0.0363	omnivore-frugivore	0.0114	-0.0321	0.055	0.9021	NA	NA	NA	NA	NA	hardobjectfeeder-frugivore	7.4708	1.5687	13.3729	0.0071	hardobjectfeeder-frugivore	2.7478	-0.6682	6.1638	0.1596
Platyrrhine	2	unsmoothed	BCO	folivore-hardobjectfeeder	51.124	43.3687	58.8793	0	folivore-hardobjectfeeder	15.557	12.2484	18.8655	0	folivore-frugivore	0.1261	0.0867	0.1654	0	NA	NA	NA	NA	NA	folivore-hardobjectfeeder	55.7297	47.303	64.1564	0	folivore-hardobjectfeeder	21.5866	16.7095	26.4637	0
Platyrrhine	2	unsmoothed	BCO	folivore-frugivore	41.0233	33.268	48.7786	0	folivore-frugivore	13.1288	9.8203	16.4374	0	folivore-omnivore	0.1146	0.0628	0.1664	0	NA	NA	NA	NA	NA	folivore-frugivore	48.2589	39.8322	56.6856	0	folivore-frugivore	18.8388	13.9617	23.7159	0
Platyrrhine	5	unsmoothed	BCO	omnivore-hardobjectfeeder	2.3727	-9.355	14.1005	0.9519	omnivore-hardobjectfeeder	7.1125	1.787	12.438	0.004	hardobjectfeeder-frugivore	0.068	0.0435	0.0925	0	NA	NA	NA	NA	NA	omnivore-hardobjectfeeder	11.6974	2.1521	21.2427	0.0098	omnivore-hardobjectfeeder	8.8788	3.5055	14.2522	0.0002
Platyrrhine	5	unsmoothed	BCO	omnivore-frugivore	20.5508	8.8231	32.2786	0.0001	omnivore-frugivore	11.3187	5.9933	16.6442	0	omnivore-hardobjectfeeder	0.1057	0.0669	0.1445	0	NA	NA	NA	NA	NA	omnivore-frugivore	19.3577	9.8125	28.903	0	omnivore-frugivore	11.5556	6.1822	16.9289	0
Platyrrhine	5	unsmoothed	BCO	folivore-omnivore	73.4103	59.4578	87.3628	0	folivore-omnivore	26.974	20.6383	33.3097	0	folivore-hardobjectfeeder	0.175	0.14	0.21	0	NA	NA	NA	NA	NA	folivore-omnivore	67.8741	56.5181	79.2301	0	folivore-omnivore	30.3753	23.9826	36.768	0
Platyrrhine	5	unsmoothed	BCO	hardobjectfeeder-frugivore	18.1781	10.7608	25.5954	0	hardobjectfeeder-frugivore	4.2063	0.8381	7.5744	0.0081	omnivore-frugivore	0.0377	-0.001	0.0765	0.0594	NA	NA	NA	NA	NA	hardobjectfeeder-frugivore	7.6604	1.6234	13.6973	0.0069	hardobjectfeeder-frugivore	2.6767	-0.7217	6.0751	0.1741
Platyrrhine	5	unsmoothed	BCO	folivore-hardobjectfeeder	71.0376	60.4476	81.6276	0	folivore-hardobjectfeeder	19.8615	15.0527	24.6704	0	folivore-frugivore	0.1071	0.0721	0.1421	0	NA	NA	NA	NA	NA	folivore-hardobjectfeeder	56.1767	47.5574	64.7959	0	folivore-hardobjectfeeder	21.4965	16.6444	26.3486	0
Platyrrhine	5	unsmoothed	BCO	folivore-frugivore	52.8594	42.2694	63.4495	0	folivore-frugivore	15.6553	10.8465	20.4641	0	folivore-omnivore	0.0693	0.0232	0.1154	0.0009	NA	NA	NA	NA	NA	folivore-frugivore	48.5163	39.8971	57.1356	0	folivore-frugivore	18.8198	13.9677	23.6718	0
Platyrrhine	10	unsmoothed	BCO	omnivore-hardobjectfeeder	1.4595	-13.0856	16.0046	0.9936	omnivore-hardobjectfeeder	9.6062	3.4064	15.8061	0.0006	hardobjectfeeder-frugivore	0.0643	0.0401	0.0885	0	NA	NA	NA	NA	NA	omnivore-hardobjectfeeder	11.5297	1.9439	21.1156	0.0117	omnivore-hardobjectfeeder	8.8463	3.4759	14.2168	0.0002
Platyrrhine	10	unsmoothed	BCO	hardobjectfeeder-frugivore	22.6847	13.4855	31.8838	0	omnivore-frugivore	13.8437	7.6439	20.0436	0	omnivore-hardobjectfeeder	0.1172	0.079	0.1555	0	NA	NA	NA	NA	NA	omnivore-frugivore	19.1513	9.5655	28.7371	0	omnivore-frugivore	11.5174	6.147	16.8878	0
Platyrrhine	10	unsmoothed	BCO	folivore-hardobjectfeeder	86.1571	73.0231	99.2912	0	folivore-omnivore	31.1	23.724	38.476	0	folivore-hardobjectfeeder	0.1666	0.1321	0.2012	0	NA	NA	NA	NA	NA	folivore-omnivore	67.822	56.4178	79.2262	0	folivore-omnivore	30.3812	23.992	36.7704	0
Platyrrhine	10	unsmoothed	BCO	omnivore-frugivore	21.2251	6.68	35.7703	0.0013	hardobjectfeeder-frugivore	4.2375	0.3164	8.1586	0.0288	omnivore-frugivore	0.0529	0.0146	0.0911	0.0027	NA	NA	NA	NA	NA	hardobjectfeeder-frugivore	7.6216	1.559	13.6842	0.0076	hardobjectfeeder-frugivore	2.6711	-0.7255	6.0676	0.1753
Platyrrhine	10	unsmoothed	BCO	folivore-omnivore	84.6976	67.3933	102.002	0	folivore-hardobjectfeeder	21.4937	15.8954	27.0921	0	folivore-frugivore	0.1023	0.0677	0.1368	0	NA	NA	NA	NA	NA	folivore-hardobjectfeeder	56.2922	47.6364	64.9481	0	folivore-hardobjectfeeder	21.5349	16.6855	26.3843	0
Platyrrhine	10	unsmoothed	BCO	folivore-frugivore	63.4725	50.3384	76.6065	0	folivore-frugivore	17.2562	11.6579	22.8546	0	folivore-omnivore	0.0494	0.0039	0.0949	0.0279	NA	NA	NA	NA	NA	folivore-frugivore	48.6707	40.0148	57.3265	0	folivore-frugivore	18.8638	14.0144	23.7133	0
Platyrrhine	20	unsmoothed	BCO	omnivore-hardobjectfeeder	5.297	-14.368	24.962	0.8953	omnivore-hardobjectfeeder	12.9	4.314	21.486	0.0009	hardobjectfeeder-frugivore	0.0623	0.0382	0.0864	0	NA	NA	NA	NA	NA	omnivore-hardobjectfeeder	11.6023	1.9548	21.2498	0.0117	omnivore-hardobjectfeeder	8.8269	3.4561	14.1977	0.0002
Platyrrhine	20	unsmoothed	BCO	hardobjectfeeder-frugivore	27.8173	15.3801	40.2545	0	omnivore-frugivore	16.9469	8.3608	25.5329	0	omnivore-hardobjectfeeder	0.1175	0.0794	0.1556	0	NA	NA	NA	NA	NA	omnivore-frugivore	19.1944	9.5469	28.8418	0	omnivore-frugivore	11.4884	6.1176	16.8592	0
Platyrrhine	20	unsmoothed	BCO	folivore-hardobjectfeeder	103.858	86.1009	121.615	0	folivore-omnivore	40.8779	30.6631	51.0927	0	folivore-hardobjectfeeder	0.1616	0.1272	0.196	0	NA	NA	NA	NA	NA	folivore-omnivore	67.9493	56.4717	79.4269	0	folivore-omnivore	30.3648	23.9752	36.7544	0
Platyrrhine	20	unsmoothed	BCO	omnivore-frugivore	22.5203	2.8553	42.1853	0.0181	hardobjectfeeder-frugivore	4.0469	-1.3834	9.4772	0.2152	omnivore-frugivore	0.0551	0.017	0.0933	0.0015	NA	NA	NA	NA	NA	hardobjectfeeder-frugivore	7.5921	1.4905	13.6936	0.0084	hardobjectfeeder-frugivore	2.6616	-0.7352	6.0583	0.1778
Platyrrhine	20	unsmoothed	BCO	folivore-omnivore	98.5611	75.1657	121.957	0	folivore-hardobjectfeeder	27.9779	20.2248	35.731	0	folivore-frugivore	0.0993	0.0649	0.1337	0	NA	NA	NA	NA	NA	folivore-hardobjectfeeder	56.347	47.6354	65.0585	0	folivore-hardobjectfeeder	21.5379	16.6882	26.3877	0
Platyrrhine	20	unsmoothed	BCO	folivore-frugivore	76.0408	58.2836	93.798	0	folivore-frugivore	23.931	16.1779	31.6841	0	folivore-omnivore	0.0442	-0.0012	0.0895	0.0591	NA	NA	NA	NA	NA	folivore-frugivore	48.7549	40.0434	57.4665	0	folivore-frugivore	18.8764	14.0266	23.7261	0
Platyrrhine	50	unsmoothed	BCO	omnivore-hardobjectfeeder	0.8813	-32.5883	34.351	0.9999	omnivore-hardobjectfeeder	34.8375	15.873	53.802	0	hardobjectfeeder-frugivore	0.0607	0.0367	0.0846	0	NA	NA	NA	NA	NA	omnivore-hardobjectfeeder	11.6988	1.9508	21.4468	0.0119	omnivore-hardobjectfeeder	8.815	3.4369	14.1931	0.0002
Platyrrhine	50	unsmoothed	BCO	omnivore-frugivore	35.5916	2.1219	69.0612	0.0326	omnivore-frugivore	37.2812	18.3167	56.2458	0	omnivore-hardobjectfeeder	0.1168	0.0789	0.1546	0	NA	NA	NA	NA	NA	omnivore-frugivore	19.3378	9.5899	29.0858	0	omnivore-frugivore	11.4929	6.1148	16.871	0
Platyrrhine	50	unsmoothed	BCO	folivore-omnivore	137.372	97.5536	177.191	0	folivore-omnivore	81.5529	58.9908	104.115	0	folivore-hardobjectfeeder	0.1585	0.1243	0.1927	0	NA	NA	NA	NA	NA	folivore-omnivore	68.2728	56.6757	79.87	0	folivore-omnivore	30.3845	23.9861	36.7828	0
Platyrrhine	50	unsmoothed	BCO	hardobjectfeeder-frugivore	34.7103	13.5422	55.8783	0.0002	hardobjectfeeder-frugivore	2.4437	-9.5505	14.438	0.951	omnivore-frugivore	0.0561	0.0182	0.094	0.0011	NA	NA	NA	NA	NA	hardobjectfeeder-frugivore	7.6391	1.4739	13.8042	0.0088	hardobjectfeeder-frugivore	2.6779	-0.7236	6.0793	0.1745
Platyrrhine	50	unsmoothed	BCO	folivore-hardobjectfeeder	136.491	106.268	166.714	0	folivore-hardobjectfeeder	46.7154	29.5907	63.8401	0	folivore-frugivore	0.0978	0.0636	0.132	0	NA	NA	NA	NA	NA	folivore-hardobjectfeeder	56.574	47.7717	65.3763	0	folivore-hardobjectfeeder	21.5695	16.7131	26.4258	0
Platyrrhine	50	unsmoothed	BCO	folivore-frugivore	101.781	71.5582	132.003	0	folivore-frugivore	44.2716	27.1469	61.3963	0	folivore-omnivore	0.0417	-0.0034	0.0868	0.0802	NA	NA	NA	NA	NA	folivore-frugivore	48.935	40.1327	57.7373	0	folivore-frugivore	18.8916	14.0352	23.748	0
Platyrrhine	100	unsmoothed	BCO	omnivore-hardobjectfeeder	20.5234	-38.9727	80.0196	0.8041	omnivore-hardobjectfeeder	73.475	29.5991	117.351	0.0002	hardobjectfeeder-frugivore	0.061	0.037	0.0849	0	NA	NA	NA	NA	NA	omnivore-hardobjectfeeder	11.7572	1.9198	21.5947	0.0124	omnivore-hardobjectfeeder	8.8116	3.4253	14.198	0.0003
Platyrrhine	100	unsmoothed	BCO	omnivore-frugivore	57.2749	-2.2212	116.771	0.0636	omnivore-frugivore	84.6312	40.7554	128.507	0	omnivore-hardobjectfeeder	0.1161	0.0783	0.1539	0	NA	NA	NA	NA	NA	omnivore-frugivore	19.4903	9.6528	29.3278	0	omnivore-frugivore	11.4984	6.1121	16.8848	0
[truncated: 22 more rows]
