# Supplementary material for: Effects of cropping, smoothing, triangle count, and mesh resolution on 6 dental topographic metrics
Source: PLoS One. 2019 May 6;14(5):e0216229. doi: 10.1371/journal.pone.0216229 (PMC6502444; doi:10.1371/journal.pone.0216229)
Supplement: S7 Table — Correlations between topographic variables. (XLSX) [file pone.0216229.s007.xlsx]

## Sheet: triangle count
Smoothing	Cropping method	Comparison	Triangle Count	dof	t-value	R	P-value
Smoothed	EEC	DNE~RFI	100	207	11.3725	0.620114	1.34824e-23
Smoothed	EEC	DNE~OPCR	100	207	7.41362	0.458048	3.09266e-12
Smoothed	EEC	DNE~PCV	100	207	-17.984	-0.780862	3.58155e-44
Smoothed	EEC	DNE~SA	100	207	-4.16485	-0.278061	4.5728e-05
Smoothed	EEC	DNE~Size	100	207	-5.8248	-0.375264	2.16157e-08
Smoothed	EEC	RFI~OPCR	100	207	5.08688	0.333341	8.14152e-07
Smoothed	EEC	RFI~PCV	100	207	-22.7376	-0.845038	3.43325e-58
Smoothed	EEC	RFI~SA	100	207	-0.2053	-0.0142679	0.837539
Smoothed	EEC	RFI~Size	100	207	-2.75597	-0.188133	0.00637396
Smoothed	EEC	OPCR~PCV	100	207	-5.18629	-0.339112	5.09463e-07
Smoothed	EEC	OPCR~SA	100	207	-1.14403	-0.0792652	0.253933
Smoothed	EEC	OPCR~Size	100	207	-1.99329	-0.137233	0.0475424
Smoothed	EEC	PCV~SA	100	207	2.85632	0.194728	0.00472278
Smoothed	EEC	PCV~Size	100	207	5.11649	0.335064	7.08543e-07
Smoothed	EEC	SA~Size	100	207	65.484	0.976704	2.49705e-140
Smoothed	EEC	DNE~RFI	200	207	1.64048	0.113287	0.102424
Smoothed	EEC	DNE~OPCR	200	207	5.17333	0.338362	5.41755e-07
Smoothed	EEC	DNE~PCV	200	207	-6.72655	-0.423526	1.66549e-10
Smoothed	EEC	DNE~SA	200	207	-2.05767	-0.141577	0.040875
Smoothed	EEC	DNE~Size	200	207	-2.32779	-0.159716	0.0208889
Smoothed	EEC	RFI~OPCR	200	207	0.26228	0.0182267	0.793366
Smoothed	EEC	RFI~PCV	200	207	-7.99388	-0.485681	9.06658e-14
Smoothed	EEC	RFI~SA	200	207	4.17123	0.278454	4.45626e-05
Smoothed	EEC	RFI~Size	200	207	2.57595	0.176239	0.0106928
Smoothed	EEC	OPCR~PCV	200	207	-1.52737	-0.105567	0.128195
Smoothed	EEC	OPCR~SA	200	207	-2.63788	-0.18034	0.00897613
Smoothed	EEC	OPCR~Size	200	207	-2.85539	-0.194667	0.00473605
Smoothed	EEC	PCV~SA	200	207	0.296904	0.0206319	0.766837
Smoothed	EEC	PCV~Size	200	207	1.04168	0.0722125	0.298777
Smoothed	EEC	SA~Size	200	207	104.837	0.990714	2.31699e-181
Smoothed	EEC	DNE~RFI	500	207	2.96972	0.202149	0.00333261
Smoothed	EEC	DNE~OPCR	500	207	7.12841	0.443955	1.66212e-11
Smoothed	EEC	DNE~PCV	500	207	-8.71587	-0.518136	9.37271e-16
Smoothed	EEC	DNE~SA	500	207	-2.67255	-0.182631	0.00812742
Smoothed	EEC	DNE~Size	500	207	-3.07138	-0.208772	0.00241676
Smoothed	EEC	RFI~OPCR	500	207	5.78784	0.373215	2.61311e-08
Smoothed	EEC	RFI~PCV	500	207	-4.51788	-0.299591	1.04906e-05
Smoothed	EEC	RFI~SA	500	207	5.64539	0.365269	5.38703e-08
Smoothed	EEC	RFI~Size	500	207	4.08738	0.273278	6.24067e-05
Smoothed	EEC	OPCR~PCV	500	207	-0.199823	-0.0138873	0.841815
Smoothed	EEC	OPCR~SA	500	207	1.25004	0.0865576	0.212697
Smoothed	EEC	OPCR~Size	500	207	0.892012	0.0618803	0.373422
Smoothed	EEC	PCV~SA	500	207	1.19862	0.0830224	0.232045
Smoothed	EEC	PCV~Size	500	207	1.65736	0.114438	0.0989607
Smoothed	EEC	SA~Size	500	207	111.037	0.99171	1.94903e-186
Smoothed	EEC	DNE~RFI	1000	207	6.38811	0.405802	1.08932e-09
Smoothed	EEC	DNE~OPCR	1000	207	10.3996	0.58581	1.19666e-20
Smoothed	EEC	DNE~PCV	1000	207	-13.9755	-0.696762	1.06779e-31
Smoothed	EEC	DNE~SA	1000	207	-2.09106	-0.143828	0.0377426
Smoothed	EEC	DNE~Size	1000	207	-2.88328	-0.196495	0.00435118
Smoothed	EEC	RFI~OPCR	1000	207	8.23974	0.496971	1.95175e-14
Smoothed	EEC	RFI~PCV	1000	207	-8.12401	-0.491688	4.03296e-14
Smoothed	EEC	RFI~SA	1000	207	5.37805	0.350138	2.02554e-07
Smoothed	EEC	RFI~Size	1000	207	3.56765	0.240679	0.000447538
Smoothed	EEC	OPCR~PCV	1000	207	-3.81605	-0.25637	0.000179049
Smoothed	EEC	OPCR~SA	1000	207	1.70192	0.117473	0.0902719
Smoothed	EEC	OPCR~Size	1000	207	0.799468	0.0554812	0.424936
Smoothed	EEC	PCV~SA	1000	207	0.191078	0.0132796	0.848652
Smoothed	EEC	PCV~Size	1000	207	0.907456	0.0629475	0.365221
Smoothed	EEC	SA~Size	1000	207	95.7991	0.98891	2.02661e-173
Smoothed	EEC	DNE~RFI	2000	207	7.12444	0.443757	1.70107e-11
Smoothed	EEC	DNE~OPCR	2000	207	14.029	0.698131	7.25284e-32
Smoothed	EEC	DNE~PCV	2000	207	-14.9064	-0.719519	1.27986e-34
Smoothed	EEC	DNE~SA	2000	207	-2.07957	-0.143053	0.0387968
Smoothed	EEC	DNE~Size	2000	207	-3.03954	-0.2067	0.00267507
Smoothed	EEC	RFI~OPCR	2000	207	6.03581	0.386855	7.20772e-09
Smoothed	EEC	RFI~PCV	2000	207	-12.9338	-0.668539	1.96041e-28
Smoothed	EEC	RFI~SA	2000	207	5.25856	0.343285	3.60851e-07
Smoothed	EEC	RFI~Size	2000	207	3.19006	0.216467	0.00164352
Smoothed	EEC	OPCR~PCV	2000	207	-7.75751	-0.474593	3.88267e-13
Smoothed	EEC	OPCR~SA	2000	207	-0.288489	-0.0200473	0.773261
Smoothed	EEC	OPCR~Size	2000	207	-1.20497	-0.0834591	0.22959
Smoothed	EEC	PCV~SA	2000	207	-1.00145	-0.0694373	0.31778
Smoothed	EEC	PCV~Size	2000	207	0.05423	0.00376922	0.956804
Smoothed	EEC	SA~Size	2000	207	83.5094	0.985481	2.18095e-161
Smoothed	EEC	DNE~RFI	5000	207	7.04703	0.439872	2.66733e-11
Smoothed	EEC	DNE~OPCR	5000	207	11.4649	0.623198	7.02648e-24
Smoothed	EEC	DNE~PCV	5000	207	-15.7125	-0.737519	3.83013e-37
Smoothed	EEC	DNE~SA	5000	207	-2.57922	-0.176455	0.0105953
Smoothed	EEC	DNE~Size	5000	207	-3.6232	-0.244205	0.000366129
Smoothed	EEC	RFI~OPCR	5000	207	2.45524	0.168219	0.0149039
Smoothed	EEC	RFI~PCV	5000	207	-17.8258	-0.77816	1.09157e-43
Smoothed	EEC	RFI~SA	5000	207	5.56344	0.360661	8.12258e-08
Smoothed	EEC	RFI~Size	5000	207	3.41555	0.230978	0.000766011
Smoothed	EEC	OPCR~PCV	5000	207	-3.72991	-0.250951	0.000247325
Smoothed	EEC	OPCR~SA	5000	207	-1.21979	-0.0844781	0.223933
Smoothed	EEC	OPCR~Size	5000	207	-1.53311	-0.105959	0.126775
Smoothed	EEC	PCV~SA	5000	207	-0.814925	-0.0565506	0.416052
Smoothed	EEC	PCV~Size	5000	207	0.686639	0.0476705	0.493078
Smoothed	EEC	SA~Size	5000	207	80.7686	0.984502	1.77706e-158
Smoothed	EEC	DNE~RFI	10000	207	6.55491	0.414597	4.34916e-10
Smoothed	EEC	DNE~OPCR	10000	207	8.54145	0.510489	2.87617e-15
Smoothed	EEC	DNE~PCV	10000	207	-14.3783	-0.706881	5.80858e-33
Smoothed	EEC	DNE~SA	10000	207	-3.04321	-0.206939	0.00264402
Smoothed	EEC	DNE~Size	10000	207	-4.05658	-0.271371	7.05331e-05
Smoothed	EEC	RFI~OPCR	10000	207	-0.917199	-0.0636206	0.360106
Smoothed	EEC	RFI~PCV	10000	207	-18.8631	-0.795115	7.61624e-47
Smoothed	EEC	RFI~SA	10000	207	5.44742	0.354091	1.44254e-07
Smoothed	EEC	RFI~Size	10000	207	3.31751	0.224687	0.00107279
Smoothed	EEC	OPCR~PCV	10000	207	-0.629854	-0.043736	0.529485
Smoothed	EEC	OPCR~SA	10000	207	-3.64165	-0.245374	0.000342336
Smoothed	EEC	OPCR~Size	10000	207	-3.58854	-0.242007	0.000415103
Smoothed	EEC	PCV~SA	10000	207	-0.866101	-0.0600894	0.387437
Smoothed	EEC	PCV~Size	10000	207	0.659762	0.0458085	0.51014
Smoothed	EEC	SA~Size	10000	207	80.8745	0.984542	1.36631e-158
Smoothed	EEC	DNE~RFI	20000	207	6.0357	0.386848	7.2122e-09
Smoothed	EEC	DNE~OPCR	20000	207	7.2157	0.448305	9.97325e-12
Smoothed	EEC	DNE~PCV	20000	207	-11.5563	-0.626225	3.68008e-24
Smoothed	EEC	DNE~SA	20000	207	-3.48634	-0.235502	0.000597815
Smoothed	EEC	DNE~Size	20000	207	-4.47644	-0.297087	1.25273e-05
Smoothed	EEC	RFI~OPCR	20000	207	-2.24151	-0.153938	0.0260546
Smoothed	EEC	RFI~PCV	20000	207	-19.0051	-0.7973	2.83928e-47
Smoothed	EEC	RFI~SA	20000	207	5.34757	0.348395	2.34899e-07
Smoothed	EEC	RFI~Size	20000	207	3.23773	0.219547	0.00140326
Smoothed	EEC	OPCR~PCV	20000	207	1.58497	0.109501	0.114499
Smoothed	EEC	OPCR~SA	20000	207	-4.20023	-0.280238	3.96154e-05
Smoothed	EEC	OPCR~Size	20000	207	-3.96788	-0.265862	9.99474e-05
Smoothed	EEC	PCV~SA	20000	207	-1.13835	-0.0788743	0.25629
Smoothed	EEC	PCV~Size	20000	207	0.446328	0.031007	0.655827
Smoothed	EEC	SA~Size	20000	207	81.3313	0.984711	4.41116e-159
Smoothed	EEC	DNE~RFI	50000	207	4.85143	0.319521	2.40797e-06
Smoothed	EEC	DNE~OPCR	50000	207	8.34534	0.501745	1.00214e-14
Smoothed	EEC	DNE~PCV	50000	207	-9.69252	-0.558719	1.48348e-18
Smoothed	EEC	DNE~SA	50000	207	-4.26589	-0.284268	3.02811e-05
Smoothed	EEC	DNE~Size	50000	207	-5.14709	-0.336841	6.13369e-07
Smoothed	EEC	RFI~OPCR	50000	207	-2.41195	-0.165335	0.01674
Smoothed	EEC	RFI~PCV	50000	207	-19.5687	-0.805676	5.76643e-49
Smoothed	EEC	RFI~SA	50000	207	5.24466	0.342484	3.85699e-07
Smoothed	EEC	RFI~Size	50000	207	3.14886	0.2138	0.0018813
Smoothed	EEC	OPCR~PCV	50000	207	2.53795	0.173718	0.0118864
Smoothed	EEC	OPCR~SA	50000	207	-2.99229	-0.203622	0.00310536
Smoothed	EEC	OPCR~Size	50000	207	-2.73647	-0.186848	0.00674996
Smoothed	EEC	PCV~SA	50000	207	0.00786606	0.000546729	0.993731
Smoothed	EEC	PCV~Size	50000	207	1.58132	0.109251	0.115332
Smoothed	EEC	SA~Size	50000	207	81.6665	0.984834	1.93175e-159
Smoothed	EEC	DNE~RFI	100000	192	3.30086	0.231735	0.00114917
Smoothed	EEC	DNE~OPCR	100000	192	10.5881	0.60716	6.2953e-21
Smoothed	EEC	DNE~PCV	100000	192	-6.12918	-0.404527	4.91628e-09
Smoothed	EEC	DNE~SA	100000	192	-3.76881	-0.262456	0.000218176
Smoothed	EEC	DNE~Size	100000	192	-4.4383	-0.305041	1.52673e-05
Smoothed	EEC	RFI~OPCR	100000	192	-3.52969	-0.24685	0.000520726
Smoothed	EEC	RFI~PCV	100000	192	-19.5618	-0.816022	1.38031e-47
Smoothed	EEC	RFI~SA	100000	192	4.50474	0.309174	1.15236e-05
Smoothed	EEC	RFI~Size	100000	192	2.37671	0.169056	0.0184508
Smoothed	EEC	OPCR~PCV	100000	192	3.20823	0.225567	0.00156509
Smoothed	EEC	OPCR~SA	100000	192	-2.03477	-0.145289	0.0432492
Smoothed	EEC	OPCR~Size	100000	192	-1.67449	-0.119973	0.0956625
Smoothed	EEC	PCV~SA	100000	192	0.51166	0.0369007	0.609477
Smoothed	EEC	PCV~Size	100000	192	2.10086	0.149904	0.0369582
Smoothed	EEC	SA~Size	100000	192	75.8802	0.983733	4.08731e-145
Unsmoothed	EEC	DNE~RFI	100	207	12.6698	0.660886	1.30799e-27
Unsmoothed	EEC	DNE~OPCR	100	207	2.36918	0.162481	0.0187473
Unsmoothed	EEC	DNE~PCV	100	207	-6.40105	-0.406489	1.01492e-09
Unsmoothed	EEC	DNE~SA	100	207	-1.63116	-0.112652	0.104378
Unsmoothed	EEC	DNE~Size	100	207	-2.91809	-0.198774	0.003911
Unsmoothed	EEC	RFI~OPCR	100	207	3.54789	0.239424	0.000480376
Unsmoothed	EEC	RFI~PCV	100	207	-6.1423	-0.392635	4.10111e-09
Unsmoothed	EEC	RFI~SA	100	207	2.60594	0.178225	0.00982787
Unsmoothed	EEC	RFI~Size	100	207	0.654492	0.0454433	0.513522
Unsmoothed	EEC	OPCR~PCV	100	207	-2.10351	-0.144666	0.0366286
Unsmoothed	EEC	OPCR~SA	100	207	4.08595	0.27319	6.27621e-05
Unsmoothed	EEC	OPCR~Size	100	207	3.52416	0.237913	0.000522834
Unsmoothed	EEC	PCV~SA	100	207	0.577323	0.0400945	0.564349
Unsmoothed	EEC	PCV~Size	100	207	1.31775	0.0912084	0.189043
Unsmoothed	EEC	SA~Size	100	207	86.5064	0.98645	1.80639e-164
Unsmoothed	EEC	DNE~RFI	200	207	11.3601	0.619695	1.47224e-23
Unsmoothed	EEC	DNE~OPCR	200	207	14.3113	0.705227	9.42827e-33
Unsmoothed	EEC	DNE~PCV	200	207	-20.6874	-0.820975	2.79384e-52
Unsmoothed	EEC	DNE~SA	200	207	-1.48081	-0.102383	0.140177
Unsmoothed	EEC	DNE~Size	200	207	-2.67188	-0.182587	0.00814309
Unsmoothed	EEC	RFI~OPCR	200	207	10.2098	0.57872	4.41174e-20
Unsmoothed	EEC	RFI~PCV	200	207	-15.7934	-0.739243	2.14085e-37
Unsmoothed	EEC	RFI~SA	200	207	3.24219	0.219835	0.00138253
Unsmoothed	EEC	RFI~Size	200	207	1.31591	0.0910818	0.18966
Unsmoothed	EEC	OPCR~PCV	200	207	-11.3338	-0.61881	1.77202e-23
Unsmoothed	EEC	OPCR~SA	200	207	1.44534	0.0999551	0.149874
Unsmoothed	EEC	OPCR~Size	200	207	0.326919	0.0227165	0.74406
Unsmoothed	EEC	PCV~SA	200	207	0.272513	0.0189376	0.785499
Unsmoothed	EEC	PCV~Size	200	207	1.60627	0.110954	0.109738
Unsmoothed	EEC	SA~Size	200	207	87.1712	0.986652	3.86193e-165
Unsmoothed	EEC	DNE~RFI	500	207	9.31727	0.543569	1.82453e-17
Unsmoothed	EEC	DNE~OPCR	500	207	16.83	0.760109	1.27606e-40
Unsmoothed	EEC	DNE~PCV	500	207	-16.9546	-0.762469	5.2524e-41
Unsmoothed	EEC	DNE~SA	500	207	-1.86302	-0.128416	0.0638765
Unsmoothed	EEC	DNE~Size	500	207	-2.89766	-0.197437	0.00416409
Unsmoothed	EEC	RFI~OPCR	500	207	7.83625	0.478312	2.39757e-13
Unsmoothed	EEC	RFI~PCV	500	207	-12.6329	-0.659799	1.70493e-27
Unsmoothed	EEC	RFI~SA	500	207	4.04217	0.270478	7.46727e-05
Unsmoothed	EEC	RFI~Size	500	207	2.11082	0.145158	0.0359883
Unsmoothed	EEC	OPCR~PCV	500	207	-9.85564	-0.565136	4.92835e-19
Unsmoothed	EEC	OPCR~SA	500	207	-1.66376	-0.114874	0.0976729
Unsmoothed	EEC	OPCR~Size	500	207	-2.57701	-0.176309	0.0106611
Unsmoothed	EEC	PCV~SA	500	207	0.645082	0.0447913	0.519588
Unsmoothed	EEC	PCV~Size	500	207	1.86495	0.128547	0.0636042
Unsmoothed	EEC	SA~Size	500	207	86.8967	0.986569	7.29211e-165
Unsmoothed	EEC	DNE~RFI	1000	207	8.1786	0.494187	2.86558e-14
Unsmoothed	EEC	DNE~OPCR	1000	207	11.2418	0.615699	3.38488e-23
Unsmoothed	EEC	DNE~PCV	1000	207	-16.2363	-0.748434	8.89812e-39
Unsmoothed	EEC	DNE~SA	1000	207	-1.97689	-0.136124	0.0493819
Unsmoothed	EEC	DNE~Size	1000	207	-2.92799	-0.199421	0.00379344
Unsmoothed	EEC	RFI~OPCR	1000	207	4.30748	0.286812	2.55005e-05
Unsmoothed	EEC	RFI~PCV	1000	207	-11.1173	-0.611436	8.12032e-23
Unsmoothed	EEC	RFI~SA	1000	207	4.45053	0.295517	1.39886e-05
Unsmoothed	EEC	RFI~Size	1000	207	2.46498	0.168867	0.0145165
Unsmoothed	EEC	OPCR~PCV	1000	207	-4.99866	-0.328188	1.22755e-06
Unsmoothed	EEC	OPCR~SA	1000	207	-2.51911	-0.172466	0.0125212
Unsmoothed	EEC	OPCR~Size	1000	207	-3.02818	-0.20596	0.00277321
Unsmoothed	EEC	PCV~SA	1000	207	0.986101	0.0683783	0.325235
Unsmoothed	EEC	PCV~Size	1000	207	2.09214	0.1439	0.0376456
Unsmoothed	EEC	SA~Size	1000	207	84.846	0.985926	8.94322e-163
Unsmoothed	EEC	DNE~RFI	2000	207	7.19033	0.447043	1.1574e-11
Unsmoothed	EEC	DNE~OPCR	2000	207	5.94208	0.381728	1.17773e-08
Unsmoothed	EEC	DNE~PCV	2000	207	-16.2409	-0.748527	8.61155e-39
Unsmoothed	EEC	DNE~SA	2000	207	-2.75521	-0.188083	0.00638828
Unsmoothed	EEC	DNE~Size	2000	207	-3.72721	-0.25078	0.000249818
Unsmoothed	EEC	RFI~OPCR	2000	207	-0.149713	-0.0104052	0.881137
Unsmoothed	EEC	RFI~PCV	2000	207	-13.1799	-0.675484	3.33307e-29
Unsmoothed	EEC	RFI~SA	2000	207	4.7299	0.312307	4.15316e-06
Unsmoothed	EEC	RFI~Size	2000	207	2.71646	0.185529	0.00715671
Unsmoothed	EEC	OPCR~PCV	2000	207	-0.623899	-0.0433233	0.533381
Unsmoothed	EEC	OPCR~SA	2000	207	-3.99565	-0.267589	8.9671e-05
Unsmoothed	EEC	OPCR~Size	2000	207	-4.02403	-0.269353	8.02118e-05
Unsmoothed	EEC	PCV~SA	2000	207	0.271817	0.0188892	0.786034
Unsmoothed	EEC	PCV~Size	2000	207	1.43565	0.0992914	0.152612
Unsmoothed	EEC	SA~Size	2000	207	84.0529	0.985664	5.91662e-162
Unsmoothed	EEC	DNE~RFI	5000	207	5.81217	0.374565	2.30653e-08
Unsmoothed	EEC	DNE~OPCR	5000	207	3.05587	0.207763	0.00253958
Unsmoothed	EEC	DNE~PCV	5000	207	-13.1538	-0.674755	4.02294e-29
Unsmoothed	EEC	DNE~SA	5000	207	-4.03998	-0.270342	7.53196e-05
Unsmoothed	EEC	DNE~Size	5000	207	-5.01185	-0.32896	1.15485e-06
Unsmoothed	EEC	RFI~OPCR	5000	207	-3.19184	-0.216582	0.00163389
Unsmoothed	EEC	RFI~PCV	5000	207	-16.648	-0.756606	4.6756e-40
Unsmoothed	EEC	RFI~SA	5000	207	4.94001	0.324745	1.60828e-06
Unsmoothed	EEC	RFI~Size	5000	207	2.90712	0.198056	0.00404509
Unsmoothed	EEC	OPCR~PCV	5000	207	3.53149	0.23838	0.000509355
Unsmoothed	EEC	OPCR~SA	5000	207	-4.20487	-0.280524	3.88734e-05
Unsmoothed	EEC	OPCR~Size	5000	207	-3.77833	-0.254	0.000206399
Unsmoothed	EEC	PCV~SA	5000	207	0.472264	0.032807	0.637236
Unsmoothed	EEC	PCV~Size	5000	207	1.906	0.131329	0.0580355
Unsmoothed	EEC	SA~Size	5000	207	83.466	0.985466	2.42132e-161
Unsmoothed	EEC	DNE~RFI	10000	207	4.71938	0.31168	4.35183e-06
Unsmoothed	EEC	DNE~OPCR	10000	207	5.67557	0.366959	4.62617e-08
Unsmoothed	EEC	DNE~PCV	10000	207	-9.62933	-0.556205	2.26951e-18
Unsmoothed	EEC	DNE~SA	10000	207	-4.91471	-0.323256	1.80578e-06
Unsmoothed	EEC	DNE~Size	10000	207	-5.79772	-0.373763	2.4841e-08
Unsmoothed	EEC	RFI~OPCR	10000	207	-2.20566	-0.151534	0.0285079
Unsmoothed	EEC	RFI~PCV	10000	207	-18.7209	-0.792895	2.04966e-46
Unsmoothed	EEC	RFI~SA	10000	207	5.0366	0.330407	1.02951e-06
Unsmoothed	EEC	RFI~Size	10000	207	3.00059	0.204163	0.00302543
Unsmoothed	EEC	OPCR~PCV	10000	207	2.50703	0.171664	0.012944
Unsmoothed	EEC	OPCR~SA	10000	207	-2.15276	-0.14798	0.032494
Unsmoothed	EEC	OPCR~Size	10000	207	-1.70621	-0.117764	0.0894696
Unsmoothed	EEC	PCV~SA	10000	207	0.0878946	0.00610898	0.930045
Unsmoothed	EEC	PCV~Size	10000	207	1.5729	0.108677	0.117269
Unsmoothed	EEC	SA~Size	10000	207	83.3009	0.98541	3.60534e-161
Unsmoothed	EEC	DNE~RFI	20000	207	3.31307	0.224401	0.00108911
Unsmoothed	EEC	DNE~OPCR	20000	207	24.3492	0.860937	1.11499e-62
Unsmoothed	EEC	DNE~PCV	20000	207	-6.71552	-0.422955	1.7723e-10
Unsmoothed	EEC	DNE~SA	20000	207	-2.82558	-0.19271	0.00518161
Unsmoothed	EEC	DNE~Size	20000	207	-3.18412	-0.216083	0.00167599
Unsmoothed	EEC	RFI~OPCR	20000	207	0.763897	0.0530199	0.445798
Unsmoothed	EEC	RFI~PCV	20000	207	-20.589	-0.819696	5.43593e-52
Unsmoothed	EEC	RFI~SA	20000	207	5.05331	0.331384	9.52426e-07
Unsmoothed	EEC	RFI~Size	20000	207	3.01326	0.204988	0.00290713
Unsmoothed	EEC	OPCR~PCV	20000	207	-2.12982	-0.146437	0.0343675
Unsmoothed	EEC	OPCR~SA	20000	207	-0.207875	-0.0144468	0.835531
Unsmoothed	EEC	OPCR~Size	20000	207	-0.0740376	-0.0051459	0.941052
Unsmoothed	EEC	PCV~SA	20000	207	-0.0290447	-0.00201874	0.976857
Unsmoothed	EEC	PCV~Size	20000	207	1.49196	0.103145	0.137232
Unsmoothed	EEC	SA~Size	20000	207	82.7843	0.985231	1.25891e-160
Unsmoothed	EEC	DNE~RFI	50000	207	5.24393	0.342442	3.87051e-07
Unsmoothed	EEC	DNE~OPCR	50000	207	60.8513	0.973169	4.66772e-134
Unsmoothed	EEC	DNE~PCV	50000	207	-11.4844	-0.623846	6.12239e-24
Unsmoothed	EEC	DNE~SA	50000	207	1.03683	0.071878	0.301027
Unsmoothed	EEC	DNE~Size	50000	207	0.649823	0.0451198	0.516527
Unsmoothed	EEC	RFI~OPCR	50000	207	3.99334	0.267446	9.04853e-05
Unsmoothed	EEC	RFI~PCV	50000	207	-20.6093	-0.81996	4.73923e-52
Unsmoothed	EEC	RFI~SA	50000	207	5.20835	0.340388	4.58727e-07
Unsmoothed	EEC	RFI~Size	50000	207	3.13934	0.213183	0.00194062
Unsmoothed	EEC	OPCR~PCV	50000	207	-9.05885	-0.532816	1.0046e-16
Unsmoothed	EEC	OPCR~SA	50000	207	1.39359	0.0964101	0.164935
Unsmoothed	EEC	OPCR~Size	50000	207	1.14152	0.0790924	0.254973
Unsmoothed	EEC	PCV~SA	50000	207	-0.670288	-0.0465378	0.503421
Unsmoothed	EEC	PCV~Size	50000	207	0.784599	0.0544525	0.433586
Unsmoothed	EEC	SA~Size	50000	207	81.3062	0.984702	4.69312e-159
Unsmoothed	EEC	DNE~RFI	100000	192	5.70936	0.380966	4.25301e-08
Unsmoothed	EEC	DNE~OPCR	100000	192	36.9367	0.936286	3.4952e-89
Unsmoothed	EEC	DNE~PCV	100000	192	-12.8077	-0.67877	1.50971e-27
Unsmoothed	EEC	DNE~SA	100000	192	1.97704	0.14125	0.0494682
Unsmoothed	EEC	DNE~Size	100000	192	1.30137	0.0935066	0.194692
Unsmoothed	EEC	RFI~OPCR	100000	192	5.95046	0.394592	1.24667e-08
Unsmoothed	EEC	RFI~PCV	100000	192	-20.1208	-0.823595	3.60645e-49
Unsmoothed	EEC	RFI~SA	100000	192	5.09838	0.345311	8.17797e-07
Unsmoothed	EEC	RFI~Size	100000	192	2.82556	0.199806	0.00521885
Unsmoothed	EEC	OPCR~PCV	100000	192	-11.8601	-0.65026	1.06717e-24
Unsmoothed	EEC	OPCR~SA	100000	192	3.9316	0.272964	0.000117753
Unsmoothed	EEC	OPCR~Size	100000	192	3.23874	0.227601	0.00141474
Unsmoothed	EEC	PCV~SA	100000	192	-1.34711	-0.0967631	0.179532
Unsmoothed	EEC	PCV~Size	100000	192	0.240979	0.0173885	0.809828
Unsmoothed	EEC	SA~Size	100000	192	71.6891	0.981828	1.54286e-140
Smoothed	BCO	DNE~RFI	100	207	8.88498	0.525433	3.13068e-16
Smoothed	BCO	DNE~OPCR	100	207	4.40543	0.292781	1.69304e-05
Smoothed	BCO	DNE~SA	100	207	-2.25978	-0.155164	0.0248758
Smoothed	BCO	DNE~Size	100	207	-3.65897	-0.24647	0.000321333
Smoothed	BCO	RFI~OPCR	100	207	6.079	0.389204	5.7388e-09
Smoothed	BCO	RFI~SA	100	207	-1.77925	-0.122732	0.0766656
Smoothed	BCO	RFI~Size	100	207	-4.54293	-0.301102	9.41801e-06
Smoothed	BCO	OPCR~SA	100	207	0.0119164	0.00082825	0.990504
Smoothed	BCO	OPCR~Size	100	207	-0.955737	-0.0662823	0.34032
Smoothed	BCO	SA~Size	100	207	65.0506	0.976403	9.26496e-140
Smoothed	BCO	DNE~RFI	200	207	10.4677	0.58832	7.48112e-21
Smoothed	BCO	DNE~OPCR	200	207	8.40711	0.504516	6.77343e-15
Smoothed	BCO	DNE~SA	200	207	-1.1726	-0.081232	0.242304
Smoothed	BCO	DNE~Size	200	207	-2.52171	-0.172639	0.0124317
Smoothed	BCO	RFI~OPCR	200	207	3.93268	0.263667	0.000114591
Smoothed	BCO	RFI~SA	200	207	-0.766475	-0.0531983	0.444267
Smoothed	BCO	RFI~Size	200	207	-3.29701	-0.223368	0.00115
Smoothed	BCO	OPCR~SA	200	207	0.409668	0.0284623	0.682473
Smoothed	BCO	OPCR~Size	200	207	-0.0506908	-0.00352323	0.959621
Smoothed	BCO	SA~Size	200	207	69.8321	0.979428	7.36694e-146
Smoothed	BCO	DNE~RFI	500	207	15.3215	0.728977	6.40118e-36
Smoothed	BCO	DNE~OPCR	500	207	8.30243	0.49981	1.31459e-14
Smoothed	BCO	DNE~SA	500	207	0.457012	0.0317485	0.648142
Smoothed	BCO	DNE~Size	500	207	-1.15061	-0.0797183	0.251221
Smoothed	BCO	RFI~OPCR	500	207	3.81729	0.256447	0.000178213
Smoothed	BCO	RFI~SA	500	207	0.442545	0.0307445	0.658557
Smoothed	BCO	RFI~Size	500	207	-1.94964	-0.134282	0.0525692
Smoothed	BCO	OPCR~SA	500	207	3.67409	0.247427	0.000303992
Smoothed	BCO	OPCR~Size	500	207	3.14124	0.213307	0.00192861
Smoothed	BCO	SA~Size	500	207	73.2896	0.981271	4.90968e-150
Smoothed	BCO	DNE~RFI	1000	207	12.9883	0.670092	1.32469e-28
Smoothed	BCO	DNE~OPCR	1000	207	8.17057	0.49382	3.01344e-14
Smoothed	BCO	DNE~SA	1000	207	0.3736	0.0259583	0.709084
Smoothed	BCO	DNE~Size	1000	207	-1.29513	-0.0896551	0.196719
Smoothed	BCO	RFI~OPCR	1000	207	4.68069	0.30937	5.16418e-06
Smoothed	BCO	RFI~SA	1000	207	0.822444	0.0570706	0.411771
Smoothed	BCO	RFI~Size	1000	207	-1.79251	-0.123632	0.0745117
Smoothed	BCO	OPCR~SA	1000	207	3.71749	0.250167	0.000258996
Smoothed	BCO	OPCR~Size	1000	207	2.80183	0.19115	0.00556353
Smoothed	BCO	SA~Size	1000	207	65.8245	0.976936	8.9643e-141
Smoothed	BCO	DNE~RFI	2000	207	18.6141	0.791206	4.31855e-46
Smoothed	BCO	DNE~OPCR	2000	207	8.07668	0.489511	5.41881e-14
Smoothed	BCO	DNE~SA	2000	207	0.0930168	0.00646498	0.92598
Smoothed	BCO	DNE~Size	2000	207	-2.02793	-0.139571	0.0438491
Smoothed	BCO	RFI~OPCR	2000	207	2.0191	0.138975	0.0447664
Smoothed	BCO	RFI~SA	2000	207	1.08912	0.0754828	0.277369
Smoothed	BCO	RFI~Size	2000	207	-1.71939	-0.118662	0.0870377
Smoothed	BCO	OPCR~SA	2000	207	1.9481	0.134178	0.0527554
Smoothed	BCO	OPCR~Size	2000	207	1.62691	0.112362	0.105278
Smoothed	BCO	SA~Size	2000	207	60.8308	0.973151	4.98609e-134
Smoothed	BCO	DNE~RFI	5000	207	15.9549	0.742643	6.70606e-38
Smoothed	BCO	DNE~OPCR	5000	207	4.96002	0.325921	1.46708e-06
Smoothed	BCO	DNE~SA	5000	207	-1.34947	-0.0933849	0.17866
Smoothed	BCO	DNE~Size	5000	207	-3.45239	-0.233334	0.000673612
Smoothed	BCO	RFI~OPCR	5000	207	-2.27923	-0.156466	0.0236732
Smoothed	BCO	RFI~SA	5000	207	1.00476	0.0696663	0.316183
Smoothed	BCO	RFI~Size	5000	207	-1.87238	-0.129051	0.0625637
Smoothed	BCO	OPCR~SA	5000	207	-0.574064	-0.0398685	0.566548
Smoothed	BCO	OPCR~Size	5000	207	-0.177073	-0.0123065	0.859624
Smoothed	BCO	SA~Size	5000	207	59.6068	0.972084	2.67238e-132
Smoothed	BCO	DNE~RFI	10000	207	9.73937	0.560572	1.08172e-18
Smoothed	BCO	DNE~OPCR	10000	207	5.27285	0.344107	3.36943e-07
Smoothed	BCO	DNE~SA	10000	207	-2.89142	-0.197028	0.00424445
Smoothed	BCO	DNE~Size	10000	207	-4.58854	-0.303847	7.73049e-06
Smoothed	BCO	RFI~OPCR	10000	207	-5.98441	-0.384048	9.44088e-09
Smoothed	BCO	RFI~SA	10000	207	0.900757	0.0624846	0.368764
Smoothed	BCO	RFI~Size	10000	207	-1.97979	-0.136321	0.0490518
Smoothed	BCO	OPCR~SA	10000	207	-2.10819	-0.144981	0.0362173
Smoothed	BCO	OPCR~Size	10000	207	-1.13473	-0.0786253	0.257799
Smoothed	BCO	SA~Size	10000	207	59.664	0.972135	2.21564e-132
Smoothed	BCO	DNE~RFI	20000	207	5.33272	0.347544	2.52435e-07
Smoothed	BCO	DNE~OPCR	20000	207	8.84004	0.523505	4.19354e-16
Smoothed	BCO	DNE~SA	20000	207	-1.69629	-0.117089	0.0913351
Smoothed	BCO	DNE~Size	20000	207	-2.67491	-0.182787	0.00807232
Smoothed	BCO	RFI~OPCR	20000	207	-6.86034	-0.430401	7.80055e-11
Smoothed	BCO	RFI~SA	20000	207	0.860303	0.0596886	0.390617
Smoothed	BCO	RFI~Size	20000	207	-2.02814	-0.139585	0.0438271
Smoothed	BCO	OPCR~SA	20000	207	-0.702579	-0.0487745	0.483107
Smoothed	BCO	OPCR~Size	20000	207	0.382013	0.0265424	0.702843
Smoothed	BCO	SA~Size	20000	207	59.5724	0.972053	2.99204e-132
Smoothed	BCO	DNE~RFI	50000	207	3.25707	0.220795	0.00131542
Smoothed	BCO	DNE~OPCR	50000	207	11.1223	0.61161	7.83724e-23
Smoothed	BCO	DNE~SA	50000	207	-0.583769	-0.0405414	0.560011
Smoothed	BCO	DNE~Size	50000	207	-1.23571	-0.0855729	0.217966
Smoothed	BCO	RFI~OPCR	50000	207	-7.77242	-0.475299	3.54472e-13
Smoothed	BCO	RFI~SA	50000	207	0.778311	0.0540173	0.437275
Smoothed	BCO	RFI~Size	50000	207	-2.11824	-0.145657	0.0353477
Smoothed	BCO	OPCR~SA	50000	207	0.375856	0.0261149	0.707409
Smoothed	BCO	OPCR~Size	50000	207	1.57083	0.108535	0.117749
Smoothed	BCO	SA~Size	50000	207	59.4898	0.971978	3.926e-132
Smoothed	BCO	DNE~RFI	100000	172	1.47243	0.111571	0.142733
Smoothed	BCO	DNE~OPCR	100000	172	9.14631	0.57203	1.65319e-16
Smoothed	BCO	DNE~SA	100000	172	-2.24493	-0.16872	0.0260469
Smoothed	BCO	DNE~Size	100000	172	-2.65533	-0.19844	0.0086675
Smoothed	BCO	RFI~OPCR	100000	172	-9.26874	-0.577148	7.70287e-17
Smoothed	BCO	RFI~SA	100000	172	0.796813	0.0606446	0.426658
Smoothed	BCO	RFI~Size	100000	172	-1.86594	-0.140858	0.0637519
Smoothed	BCO	OPCR~SA	100000	172	-0.554558	-0.0422469	0.579917
Smoothed	BCO	OPCR~Size	100000	172	0.745487	0.0567513	0.456995
Smoothed	BCO	SA~Size	100000	172	53.3602	0.971099	6.01923e-109
Unsmoothed	BCO	DNE~RFI	100	207	22.3923	0.841307	3.27949e-57
Unsmoothed	BCO	DNE~OPCR	100	207	2.53431	0.173476	0.0120068
Unsmoothed	BCO	DNE~SA	100	207	0.469007	0.0325809	0.639558
Unsmoothed	BCO	DNE~Size	100	207	-1.93189	-0.133081	0.0547378
Unsmoothed	BCO	RFI~OPCR	100	207	2.14867	0.147705	0.032822
Unsmoothed	BCO	RFI~SA	100	207	0.26267	0.0182538	0.793066
Unsmoothed	BCO	RFI~Size	100	207	-2.79076	-0.190422	0.00575003
Unsmoothed	BCO	OPCR~SA	100	207	3.31486	0.224516	0.00108252
Unsmoothed	BCO	OPCR~Size	100	207	2.95827	0.201401	0.00345368
Unsmoothed	BCO	SA~Size	100	207	57.265	0.969858	6.68297e-129
Unsmoothed	BCO	DNE~RFI	200	207	17.0721	0.764668	2.27574e-41
Unsmoothed	BCO	DNE~OPCR	200	207	4.68015	0.309338	5.17633e-06
Unsmoothed	BCO	DNE~SA	200	207	0.367219	0.0255152	0.713831
Unsmoothed	BCO	DNE~Size	200	207	-1.7357	-0.119771	0.0841048
Unsmoothed	BCO	RFI~OPCR	200	207	2.06678	0.142192	0.0399991
Unsmoothed	BCO	RFI~SA	200	207	0.393279	0.0273245	0.694518
Unsmoothed	BCO	RFI~Size	200	207	-2.58371	-0.176753	0.0104628
Unsmoothed	BCO	OPCR~SA	200	207	3.11988	0.211921	0.00206723
Unsmoothed	BCO	OPCR~Size	200	207	2.92241	0.199057	0.00385926
Unsmoothed	BCO	SA~Size	200	207	58.5366	0.971098	9.22486e-131
Unsmoothed	BCO	DNE~RFI	500	207	17.9266	0.779887	5.3645e-44
Unsmoothed	BCO	DNE~OPCR	500	207	4.66971	0.308714	5.42015e-06
Unsmoothed	BCO	DNE~SA	500	207	0.584897	0.0406196	0.559254
Unsmoothed	BCO	DNE~Size	500	207	-1.53582	-0.106144	0.12611
Unsmoothed	BCO	RFI~OPCR	500	207	-0.736702	-0.0511374	0.462137
Unsmoothed	BCO	RFI~SA	500	207	0.573644	0.0398394	0.566831
Unsmoothed	BCO	RFI~Size	500	207	-2.3534	-0.161427	0.0195398
Unsmoothed	BCO	OPCR~SA	500	207	0.20061	0.013942	0.8412
Unsmoothed	BCO	OPCR~Size	500	207	0.385319	0.0267719	0.700397
Unsmoothed	BCO	SA~Size	500	207	59.1067	0.971629	1.38859e-131
Unsmoothed	BCO	DNE~RFI	1000	207	12.1144	0.644091	6.97402e-26
Unsmoothed	BCO	DNE~OPCR	1000	207	2.60301	0.178032	0.00990949
Unsmoothed	BCO	DNE~SA	1000	207	0.078229	0.00543721	0.937721
Unsmoothed	BCO	DNE~Size	1000	207	-1.68255	-0.116153	0.0939707
Unsmoothed	BCO	RFI~OPCR	1000	207	-5.01155	-0.328942	1.15645e-06
Unsmoothed	BCO	RFI~SA	1000	207	0.634117	0.0440315	0.526704
Unsmoothed	BCO	RFI~Size	1000	207	-2.26922	-0.155796	0.0242857
Unsmoothed	BCO	OPCR~SA	1000	207	-1.34529	-0.0930979	0.180004
Unsmoothed	BCO	OPCR~Size	1000	207	-0.496482	-0.0344874	0.620081
Unsmoothed	BCO	SA~Size	1000	207	59.4546	0.971946	4.40694e-132
Unsmoothed	BCO	DNE~RFI	2000	207	10.102	0.574635	9.22309e-20
Unsmoothed	BCO	DNE~OPCR	2000	207	3.08975	0.209965	0.00227841
Unsmoothed	BCO	DNE~SA	2000	207	-0.836009	-0.0580088	0.404114
Unsmoothed	BCO	DNE~Size	2000	207	-2.4436	-0.167444	0.0153789
Unsmoothed	BCO	RFI~OPCR	2000	207	-7.88235	-0.480478	1.80595e-13
Unsmoothed	BCO	RFI~SA	2000	207	0.675667	0.0469104	0.500006
Unsmoothed	BCO	RFI~Size	2000	207	-2.20546	-0.15152	0.0285222
Unsmoothed	BCO	OPCR~SA	2000	207	-1.6653	-0.114979	0.0973647
Unsmoothed	BCO	OPCR~Size	2000	207	-0.39994	-0.027787	0.689613
Unsmoothed	BCO	SA~Size	2000	207	59.8126	0.972267	1.36147e-132
Unsmoothed	BCO	DNE~RFI	5000	207	4.44027	0.294896	1.46109e-05
Unsmoothed	BCO	DNE~OPCR	5000	207	6.9859	0.436787	3.79739e-11
Unsmoothed	BCO	DNE~SA	5000	207	-1.68103	-0.11605	0.0942661
Unsmoothed	BCO	DNE~Size	5000	207	-2.58629	-0.176924	0.0103872
Unsmoothed	BCO	RFI~OPCR	5000	207	-9.7096	-0.559395	1.32225e-18
Unsmoothed	BCO	RFI~SA	5000	207	0.801671	0.0556337	0.423663
Unsmoothed	BCO	RFI~Size	5000	207	-2.06012	-0.141742	0.0406379
Unsmoothed	BCO	OPCR~SA	5000	207	0.24292	0.0168817	0.808308
Unsmoothed	BCO	OPCR~Size	5000	207	1.8736	0.129134	0.0623952
Unsmoothed	BCO	SA~Size	5000	207	60.1531	0.972568	4.47997e-133
Unsmoothed	BCO	DNE~RFI	10000	207	0.983169	0.068176	0.326672
Unsmoothed	BCO	DNE~OPCR	10000	207	11.1416	0.612274	6.84482e-23
Unsmoothed	BCO	DNE~SA	10000	207	-1.05702	-0.0732702	0.291736
Unsmoothed	BCO	DNE~Size	10000	207	-1.26189	-0.0873718	0.208409
Unsmoothed	BCO	RFI~OPCR	10000	207	-8.88231	-0.525318	3.18556e-16
Unsmoothed	BCO	RFI~SA	10000	207	0.886836	0.0615226	0.376197
Unsmoothed	BCO	RFI~Size	10000	207	-1.98328	-0.136556	0.0486581
Unsmoothed	BCO	OPCR~SA	10000	207	2.84443	0.193948	0.00489565
Unsmoothed	BCO	OPCR~Size	10000	207	4.60552	0.304867	7.17962e-06
Unsmoothed	BCO	SA~Size	10000	207	59.9071	0.972351	9.99648e-133
Unsmoothed	BCO	DNE~RFI	20000	207	0.13207	0.00917913	0.895057
Unsmoothed	BCO	DNE~OPCR	20000	207	17.0681	0.764594	2.34061e-41
Unsmoothed	BCO	DNE~SA	20000	207	2.55687	0.174973	0.0112781
Unsmoothed	BCO	DNE~Size	20000	207	2.76947	0.189022	0.0061249
Unsmoothed	BCO	RFI~OPCR	20000	207	-6.70987	-0.422663	1.82956e-10
Unsmoothed	BCO	RFI~SA	20000	207	0.907483	0.0629493	0.365207
Unsmoothed	BCO	RFI~Size	20000	207	-1.96788	-0.135516	0.0504166
Unsmoothed	BCO	OPCR~SA	20000	207	5.61903	0.363789	6.15062e-08
Unsmoothed	BCO	OPCR~Size	20000	207	7.3559	0.455224	4.35924e-12
Unsmoothed	BCO	SA~Size	20000	207	59.7686	0.972228	1.57259e-132
Unsmoothed	BCO	DNE~RFI	50000	207	0.753548	0.0523035	0.451977
Unsmoothed	BCO	DNE~OPCR	50000	207	20.6482	0.820467	3.64149e-52
Unsmoothed	BCO	DNE~SA	50000	207	5.77343	0.372416	2.81295e-08
Unsmoothed	BCO	DNE~Size	50000	207	5.87831	0.37822	1.64016e-08
Unsmoothed	BCO	RFI~OPCR	50000	207	-4.91152	-0.323068	1.83226e-06
Unsmoothed	BCO	RFI~SA	50000	207	0.921237	0.0638996	0.357999
Unsmoothed	BCO	RFI~Size	50000	207	-1.95337	-0.134534	0.0521234
Unsmoothed	BCO	OPCR~SA	50000	207	7.30149	0.452548	6.0166e-12
Unsmoothed	BCO	OPCR~Size	50000	207	8.87531	0.525018	3.3342e-16
Unsmoothed	BCO	SA~Size	50000	207	59.773	0.972232	1.55013e-132
Unsmoothed	BCO	DNE~RFI	100000	172	2.10102	0.158184	0.0370969
Unsmoothed	BCO	DNE~OPCR	100000	172	17.4053	0.798657	8.78752e-40
Unsmoothed	BCO	DNE~SA	100000	172	7.29888	0.486296	1.02632e-11
Unsmoothed	BCO	DNE~Size	100000	172	6.7935	0.459954	1.71475e-10
Unsmoothed	BCO	RFI~OPCR	100000	172	-3.43306	-0.253236	0.000747706
Unsmoothed	BCO	RFI~SA	100000	172	0.980758	0.0745739	0.32809
Unsmoothed	BCO	RFI~Size	100000	172	-1.67676	-0.12682	0.0954052
Unsmoothed	BCO	OPCR~SA	100000	172	8.18954	0.529661	5.70001e-14
Unsmoothed	BCO	OPCR~Size	100000	172	9.38758	0.582051	3.65923e-17
Unsmoothed	BCO	SA~Size	100000	172	53.3163	0.971054	6.8782e-109

## Sheet: resolution
Smoothing	Cropping method	Comparison	Resolution	dof	t-value	R	P-value
Smoothed	EEC	DNE~RFI	1	175	0.0611785	0.00462461	0.951287
Smoothed	EEC	DNE~OPCR	1	207	-3.40358	-0.230211	0.000798481
Smoothed	EEC	DNE~PCV	1	207	2.31859	0.1591	0.0213936
Smoothed	EEC	DNE~SA	1	207	-3.45951	-0.233789	0.000657013
Smoothed	EEC	DNE~Size	1	207	-3.44729	-0.233008	0.000685763
Smoothed	EEC	RFI~OPCR	1	175	3.28908	0.241285	0.00121524
Smoothed	EEC	RFI~PCV	1	175	-0.539911	-0.0407795	0.589945
Smoothed	EEC	RFI~SA	1	175	0.201892	0.0152598	0.840236
Smoothed	EEC	RFI~Size	1	175	-0.233321	-0.0176347	0.815785
Smoothed	EEC	OPCR~PCV	1	207	2.21215	0.151969	0.0280498
Smoothed	EEC	OPCR~SA	1	207	13.1125	0.673599	5.41733e-29
Smoothed	EEC	OPCR~Size	1	207	12.8751	0.666856	2.99058e-28
Smoothed	EEC	PCV~SA	1	207	2.51919	0.172472	0.0125182
Smoothed	EEC	PCV~Size	1	207	2.82412	0.192614	0.00520444
Smoothed	EEC	SA~Size	1	207	105.13	0.990765	1.31449e-181
Smoothed	EEC	DNE~RFI	2	203	4.07608	0.27505	6.57138e-05
Smoothed	EEC	DNE~OPCR	2	207	-2.97525	-0.202509	0.00327563
Smoothed	EEC	DNE~PCV	2	207	-1.2915	-0.0894059	0.197971
Smoothed	EEC	DNE~SA	2	207	-2.44166	-0.167315	0.0154597
Smoothed	EEC	DNE~Size	2	207	-2.36143	-0.161964	0.019133
Smoothed	EEC	RFI~OPCR	2	203	-1.40414	-0.098076	0.161806
Smoothed	EEC	RFI~PCV	2	203	-10.4766	-0.592401	8.28334e-21
Smoothed	EEC	RFI~SA	2	203	-4.49001	-0.300565	1.19332e-05
Smoothed	EEC	RFI~Size	2	203	-4.92936	-0.326958	1.71096e-06
Smoothed	EEC	OPCR~PCV	2	207	3.37215	0.228197	0.000889995
Smoothed	EEC	OPCR~SA	2	207	12.5795	0.658222	2.49999e-27
Smoothed	EEC	OPCR~Size	2	207	11.5536	0.626135	3.75205e-24
Smoothed	EEC	PCV~SA	2	207	8.6425	0.514934	1.50392e-15
Smoothed	EEC	PCV~Size	2	207	9.46409	0.549561	6.86521e-18
Smoothed	EEC	SA~Size	2	207	129.767	0.99391	2.98593e-200
Smoothed	EEC	DNE~RFI	5	206	3.57221	0.241519	0.000440711
Smoothed	EEC	DNE~OPCR	5	207	13.6448	0.688132	1.1643e-30
Smoothed	EEC	DNE~PCV	5	207	-4.20294	-0.280405	3.91811e-05
Smoothed	EEC	DNE~SA	5	207	4.86662	0.32042	2.24774e-06
Smoothed	EEC	DNE~Size	5	207	6.52496	0.413026	5.13418e-10
Smoothed	EEC	RFI~OPCR	5	206	1.30612	0.0906274	0.192967
Smoothed	EEC	RFI~PCV	5	206	-7.41038	-0.458767	3.19533e-12
Smoothed	EEC	RFI~SA	5	206	7.42553	0.459507	2.91964e-12
Smoothed	EEC	RFI~Size	5	206	-1.21669	-0.0844675	0.225116
Smoothed	EEC	OPCR~PCV	5	207	2.04858	0.140964	0.0417653
Smoothed	EEC	OPCR~SA	5	207	10.5575	0.591606	4.02113e-21
Smoothed	EEC	OPCR~Size	5	207	18.707	0.792675	2.25901e-46
Smoothed	EEC	PCV~SA	5	207	3.83765	0.257724	0.000164973
Smoothed	EEC	PCV~Size	5	207	6.1393	0.392473	4.16714e-09
Smoothed	EEC	SA~Size	5	207	15.8229	0.739869	1.73152e-37
Smoothed	EEC	DNE~RFI	10	207	12.6691	0.660865	1.31473e-27
Smoothed	EEC	DNE~OPCR	10	207	23.6982	0.854798	6.97526e-61
Smoothed	EEC	DNE~PCV	10	207	-12.5144	-0.656283	3.98907e-27
Smoothed	EEC	DNE~SA	10	207	14.2421	0.703506	1.55535e-32
Smoothed	EEC	DNE~Size	10	207	11.5966	0.627548	2.76804e-24
Smoothed	EEC	RFI~OPCR	10	207	8.5024	0.50876	3.69163e-15
Smoothed	EEC	RFI~PCV	10	207	-11.5036	-0.624484	5.34367e-24
Smoothed	EEC	RFI~SA	10	207	6.85296	0.430024	8.13586e-11
Smoothed	EEC	RFI~Size	10	207	4.31422	0.287224	2.47968e-05
Smoothed	EEC	OPCR~PCV	10	207	-9.28531	-0.542253	2.25543e-17
Smoothed	EEC	OPCR~SA	10	207	27.6109	0.886824	2.49264e-71
Smoothed	EEC	OPCR~Size	10	207	23.9145	0.856879	1.75458e-61
Smoothed	EEC	PCV~SA	10	207	-8.93015	-0.527362	2.33228e-16
Smoothed	EEC	PCV~Size	10	207	-7.32724	-0.453815	5.1667e-12
Smoothed	EEC	SA~Size	10	207	70.2823	0.979683	2.05487e-146
Smoothed	EEC	DNE~RFI	20	207	15.8703	0.74087	1.23142e-37
Smoothed	EEC	DNE~OPCR	20	207	24.0633	0.858286	6.81333e-62
Smoothed	EEC	DNE~PCV	20	207	-15.6195	-0.735519	7.479e-37
Smoothed	EEC	DNE~SA	20	207	14.909	0.719579	1.25606e-34
Smoothed	EEC	DNE~Size	20	207	12.9904	0.670151	1.30492e-28
Smoothed	EEC	RFI~OPCR	20	207	15.8896	0.741276	1.07186e-37
Smoothed	EEC	RFI~PCV	20	207	-11.1317	-0.611931	7.3411e-23
Smoothed	EEC	RFI~SA	20	207	12.6394	0.659993	1.62623e-27
Smoothed	EEC	RFI~Size	20	207	9.43094	0.548215	8.56513e-18
Smoothed	EEC	OPCR~PCV	20	207	-13.7571	-0.691096	5.17304e-31
Smoothed	EEC	OPCR~SA	20	207	24.0019	0.857708	1.00653e-61
Smoothed	EEC	OPCR~Size	20	207	21.6259	0.832579	5.16902e-55
Smoothed	EEC	PCV~SA	20	207	-17.6648	-0.775364	3.40304e-43
Smoothed	EEC	PCV~Size	20	207	-17.4592	-0.771728	1.45718e-42
Smoothed	EEC	SA~Size	20	207	70.819	0.979981	4.53058e-147
Smoothed	EEC	DNE~RFI	50	207	13.1898	0.675758	3.1045e-29
Smoothed	EEC	DNE~OPCR	50	207	20.5115	0.818679	9.19291e-52
Smoothed	EEC	DNE~PCV	50	207	-15.5839	-0.734748	9.66459e-37
Smoothed	EEC	DNE~SA	50	207	10.8251	0.601224	6.26635e-22
Smoothed	EEC	DNE~Size	50	207	9.81717	0.563631	6.39497e-19
Smoothed	EEC	RFI~OPCR	50	207	12.9818	0.669907	1.38799e-28
Smoothed	EEC	RFI~PCV	50	207	-14.4632	-0.70896	3.14545e-33
Smoothed	EEC	RFI~SA	50	207	11.4578	0.622964	7.38429e-24
Smoothed	EEC	RFI~Size	50	207	8.93194	0.527439	2.30518e-16
Smoothed	EEC	OPCR~PCV	50	207	-15.7934	-0.739245	2.13966e-37
Smoothed	EEC	OPCR~SA	50	207	19.3484	0.802458	2.63379e-48
Smoothed	EEC	OPCR~Size	50	207	19.1733	0.79985	8.84133e-48
Smoothed	EEC	PCV~SA	50	207	-15.8336	-0.740097	1.60257e-37
Smoothed	EEC	PCV~Size	50	207	-15.0774	-0.723466	3.7222e-35
Smoothed	EEC	SA~Size	50	207	77.5141	0.983207	6.74968e-155
Smoothed	EEC	DNE~RFI	100	207	11.3556	0.619544	1.5198e-23
Smoothed	EEC	DNE~OPCR	100	207	19.3439	0.802391	2.71758e-48
Smoothed	EEC	DNE~PCV	100	207	-14.3597	-0.706424	6.64346e-33
Smoothed	EEC	DNE~SA	100	207	9.30843	0.543205	1.93487e-17
Smoothed	EEC	DNE~Size	100	207	8.43057	0.505564	5.83518e-15
Smoothed	EEC	RFI~OPCR	100	207	7.91478	0.481996	1.47876e-13
Smoothed	EEC	RFI~PCV	100	207	-21.2435	-0.827978	6.62968e-54
Smoothed	EEC	RFI~SA	100	207	8.45864	0.506816	4.88039e-15
Smoothed	EEC	RFI~Size	100	207	6.18937	0.395176	3.18982e-09
Smoothed	EEC	OPCR~PCV	100	207	-11.2857	-0.617187	2.48587e-23
Smoothed	EEC	OPCR~SA	100	207	17.0551	0.764351	2.56836e-41
Smoothed	EEC	OPCR~Size	100	207	17.7718	0.777227	1.59834e-43
Smoothed	EEC	PCV~SA	100	207	-11.0369	-0.608657	1.4265e-22
Smoothed	EEC	PCV~Size	100	207	-9.62024	-0.555843	2.41236e-18
Smoothed	EEC	SA~Size	100	207	79.1243	0.983867	1.09917e-156
Smoothed	EEC	DNE~RFI	200	207	9.95776	0.569101	2.46449e-19
Smoothed	EEC	DNE~OPCR	200	207	21.0296	0.825329	2.78263e-53
Smoothed	EEC	DNE~PCV	200	207	-12.0859	-0.643206	8.54078e-26
Smoothed	EEC	DNE~SA	200	207	9.64959	0.557013	1.98056e-18
Smoothed	EEC	DNE~Size	200	207	8.7102	0.517889	9.72204e-16
Smoothed	EEC	RFI~OPCR	200	207	5.72115	0.369505	3.67204e-08
Smoothed	EEC	RFI~PCV	200	207	-23.0317	-0.848119	5.08411e-59
Smoothed	EEC	RFI~SA	200	207	6.85417	0.430086	8.07982e-11
Smoothed	EEC	RFI~Size	200	207	4.66895	0.308669	5.43815e-06
Smoothed	EEC	OPCR~PCV	200	207	-6.49656	-0.411533	6.00666e-10
Smoothed	EEC	OPCR~SA	200	207	14.7719	0.716366	3.37987e-34
Smoothed	EEC	OPCR~Size	200	207	14.994	0.72155	6.79725e-35
Smoothed	EEC	PCV~SA	200	207	-7.11099	-0.443084	1.83968e-11
Smoothed	EEC	PCV~Size	200	207	-5.65153	-0.365613	5.2229e-08
Smoothed	EEC	SA~Size	200	207	80.2423	0.984303	6.59658e-158
Smoothed	EEC	DNE~RFI	500	207	7.36557	0.455698	4.11596e-12
Smoothed	EEC	DNE~OPCR	500	207	36.1375	0.929074	2.32862e-91
Smoothed	EEC	DNE~PCV	500	207	-7.76888	-0.475132	3.62213e-13
Smoothed	EEC	DNE~SA	500	207	9.71132	0.559463	1.307e-18
Smoothed	EEC	DNE~Size	500	207	8.84373	0.523663	4.09425e-16
Smoothed	EEC	RFI~OPCR	500	207	4.34792	0.289281	2.15508e-05
Smoothed	EEC	RFI~PCV	500	207	-20.4524	-0.817899	1.37227e-51
Smoothed	EEC	RFI~SA	500	207	6.03673	0.386905	7.17297e-09
Smoothed	EEC	RFI~Size	500	207	3.89145	0.261092	0.000134333
Smoothed	EEC	OPCR~PCV	500	207	-3.85511	-0.258818	0.00015437
Smoothed	EEC	OPCR~SA	500	207	11.5536	0.626134	3.75285e-24
Smoothed	EEC	OPCR~Size	500	207	11.3632	0.6198	1.44009e-23
Smoothed	EEC	PCV~SA	500	207	-4.78051	-0.315318	3.31386e-06
Smoothed	EEC	PCV~Size	500	207	-3.37626	-0.22846	0.000877501
Smoothed	EEC	SA~Size	500	207	80.7966	0.984513	1.65794e-158
Smoothed	EEC	DNE~RFI	1000	207	6.3493	0.40374	1.3459e-09
Smoothed	EEC	DNE~OPCR	1000	207	41.3892	0.944559	4.44221e-102
Smoothed	EEC	DNE~PCV	1000	207	-5.77553	-0.372532	2.78299e-08
Smoothed	EEC	DNE~SA	1000	207	8.9657	0.528875	1.84918e-16
Smoothed	EEC	DNE~Size	1000	207	8.21133	0.495679	2.33342e-14
Smoothed	EEC	RFI~OPCR	1000	207	3.96482	0.265671	0.000101147
Smoothed	EEC	RFI~PCV	1000	207	-19.8294	-0.809393	9.62047e-50
Smoothed	EEC	RFI~SA	1000	207	5.71358	0.369083	3.81593e-08
Smoothed	EEC	RFI~Size	1000	207	3.58967	0.242079	0.000413409
Smoothed	EEC	OPCR~PCV	1000	207	-2.51035	-0.171885	0.0128264
Smoothed	EEC	OPCR~SA	1000	207	10.5935	0.592914	3.13395e-21
Smoothed	EEC	OPCR~Size	1000	207	10.3585	0.584287	1.58791e-20
Smoothed	EEC	PCV~SA	1000	207	-2.54864	-0.174427	0.0115392
Smoothed	EEC	PCV~Size	1000	207	-1.19105	-0.0825014	0.234998
Smoothed	EEC	SA~Size	1000	207	81.345	0.984716	4.26472e-159
Unsmoothed	EEC	DNE~RFI	1	207	12.6748	0.661033	1.26176e-27
Unsmoothed	EEC	DNE~OPCR	1	207	56.198	0.968756	2.59516e-127
Unsmoothed	EEC	DNE~PCV	1	207	-6.05486	-0.387892	6.51918e-09
Unsmoothed	EEC	DNE~SA	1	207	65.5631	0.976758	1.96743e-140
Unsmoothed	EEC	DNE~Size	1	207	51.2556	0.962789	1.37113e-119
Unsmoothed	EEC	RFI~OPCR	1	207	10.1247	0.575498	7.89904e-20
Unsmoothed	EEC	RFI~PCV	1	207	-6.55704	-0.414708	4.298e-10
Unsmoothed	EEC	RFI~SA	1	207	11.7898	0.633823	7.03324e-25
Unsmoothed	EEC	RFI~Size	1	207	10.3606	0.584363	1.56556e-20
Unsmoothed	EEC	OPCR~PCV	1	207	-4.82497	-0.317956	2.71366e-06
Unsmoothed	EEC	OPCR~SA	1	207	57.1618	0.969754	9.49643e-129
Unsmoothed	EEC	OPCR~Size	1	207	64.5649	0.97606	4.06593e-139
Unsmoothed	EEC	PCV~SA	1	207	-5.51149	-0.357726	1.05155e-07
Unsmoothed	EEC	PCV~Size	1	207	-4.15481	-0.277443	4.76194e-05
Unsmoothed	EEC	SA~Size	1	207	79.1123	0.983862	1.13303e-156
Unsmoothed	EEC	DNE~RFI	2	207	12.1588	0.645472	5.07684e-26
Unsmoothed	EEC	DNE~OPCR	2	207	41.3902	0.944561	4.4224e-102
Unsmoothed	EEC	DNE~PCV	2	207	-9.44131	-0.548637	7.99273e-18
Unsmoothed	EEC	DNE~SA	2	207	38.5163	0.936777	2.36969e-96
Unsmoothed	EEC	DNE~Size	2	207	34.9041	0.924536	1.1241e-88
Unsmoothed	EEC	RFI~OPCR	2	207	9.84021	0.564533	5.47137e-19
Unsmoothed	EEC	RFI~PCV	2	207	-12.1351	-0.644735	6.01551e-26
Unsmoothed	EEC	RFI~SA	2	207	9.82408	0.563902	6.1028e-19
Unsmoothed	EEC	RFI~Size	2	207	8.15421	0.493072	3.33863e-14
Unsmoothed	EEC	OPCR~PCV	2	207	-6.69665	-0.421979	1.97072e-10
Unsmoothed	EEC	OPCR~SA	2	207	46.3629	0.95507	2.72923e-111
Unsmoothed	EEC	OPCR~Size	2	207	51.3691	0.962944	8.96945e-120
Unsmoothed	EEC	PCV~SA	2	207	-8.13616	-0.492245	3.73792e-14
Unsmoothed	EEC	PCV~Size	2	207	-6.93462	-0.434187	5.09997e-11
Unsmoothed	EEC	SA~Size	2	207	83.1503	0.985358	5.18705e-161
Unsmoothed	EEC	DNE~RFI	5	207	11.0885	0.610442	9.93975e-23
Unsmoothed	EEC	DNE~OPCR	5	207	33.5514	0.919062	1.18304e-85
Unsmoothed	EEC	DNE~PCV	5	207	-18.1803	-0.784156	9.00615e-45
Unsmoothed	EEC	DNE~SA	5	207	23.9111	0.856847	1.79299e-61
Unsmoothed	EEC	DNE~Size	5	207	21.5095	0.831196	1.12202e-54
Unsmoothed	EEC	RFI~OPCR	5	207	8.13059	0.49199	3.87051e-14
Unsmoothed	EEC	RFI~PCV	5	207	-14.3492	-0.706164	7.16956e-33
Unsmoothed	EEC	RFI~SA	5	207	7.23707	0.449364	8.79649e-12
Unsmoothed	EEC	RFI~Size	5	207	5.08872	0.333448	8.07176e-07
Unsmoothed	EEC	OPCR~PCV	5	207	-12.3714	-0.651984	1.1105e-26
Unsmoothed	EEC	OPCR~SA	5	207	37.6339	0.934068	1.58166e-94
Unsmoothed	EEC	OPCR~Size	5	207	36.1074	0.928968	2.70288e-91
Unsmoothed	EEC	PCV~SA	5	207	-12.2203	-0.647368	3.27366e-26
Unsmoothed	EEC	PCV~Size	5	207	-10.8517	-0.602168	5.20404e-22
Unsmoothed	EEC	SA~Size	5	207	79.8322	0.984145	1.84356e-157
Unsmoothed	EEC	DNE~RFI	10	207	9.44396	0.548745	7.85234e-18
Unsmoothed	EEC	DNE~OPCR	10	207	26.0256	0.875171	3.38069e-67
Unsmoothed	EEC	DNE~PCV	10	207	-20.3864	-0.817023	2.14752e-51
Unsmoothed	EEC	DNE~SA	10	207	17.7497	0.776845	1.86775e-43
Unsmoothed	EEC	DNE~Size	10	207	16.2192	0.748086	1.00646e-38
Unsmoothed	EEC	RFI~OPCR	10	207	6.97684	0.436329	4.00081e-11
Unsmoothed	EEC	RFI~PCV	10	207	-9.5676	-0.553736	3.43464e-18
Unsmoothed	EEC	RFI~SA	10	207	5.95217	0.382282	1.11737e-08
Unsmoothed	EEC	RFI~Size	10	207	3.75772	0.252703	0.000222967
Unsmoothed	EEC	OPCR~PCV	10	207	-13.4685	-0.683406	4.15843e-30
Unsmoothed	EEC	OPCR~SA	10	207	29.62	0.899501	2.2492e-76
Unsmoothed	EEC	OPCR~Size	10	207	28.3723	0.891881	2.88393e-73
Unsmoothed	EEC	PCV~SA	10	207	-12.7406	-0.662959	7.86511e-28
Unsmoothed	EEC	PCV~Size	10	207	-12.0057	-0.640693	1.51324e-25
Unsmoothed	EEC	SA~Size	10	207	78.6902	0.983693	3.30939e-156
Unsmoothed	EEC	DNE~RFI	20	207	10.5231	0.590352	5.10046e-21
Unsmoothed	EEC	DNE~OPCR	20	207	21.1857	0.827267	9.76298e-54
Unsmoothed	EEC	DNE~PCV	20	207	-16.1383	-0.746436	1.79744e-38
Unsmoothed	EEC	DNE~SA	20	207	15.4015	0.730752	3.59703e-36
Unsmoothed	EEC	DNE~Size	20	207	13.7212	0.690152	6.70527e-31
Unsmoothed	EEC	RFI~OPCR	20	207	6.68604	0.421429	2.09175e-10
Unsmoothed	EEC	RFI~PCV	20	207	-6.49364	-0.411379	6.10411e-10
Unsmoothed	EEC	RFI~SA	20	207	5.49127	0.356581	1.16219e-07
Unsmoothed	EEC	RFI~Size	20	207	3.39417	0.229608	0.000824927
Unsmoothed	EEC	OPCR~PCV	20	207	-9.6673	-0.557717	1.7581e-18
Unsmoothed	EEC	OPCR~SA	20	207	26.9931	0.882472	9.79512e-70
Unsmoothed	EEC	OPCR~Size	20	207	25.4033	0.870135	1.54316e-65
Unsmoothed	EEC	PCV~SA	20	207	-12.0347	-0.641605	1.23043e-25
Unsmoothed	EEC	PCV~Size	20	207	-11.9466	-0.638827	2.30573e-25
Unsmoothed	EEC	SA~Size	20	207	81.7706	0.984871	1.4957e-159
Unsmoothed	EEC	DNE~RFI	50	207	8.79274	0.521467	5.70013e-16
Unsmoothed	EEC	DNE~OPCR	50	207	21.8698	0.835426	1.02509e-55
Unsmoothed	EEC	DNE~PCV	50	207	-11.1879	-0.613858	4.94742e-23
Unsmoothed	EEC	DNE~SA	50	207	15.0457	0.722739	4.68008e-35
Unsmoothed	EEC	DNE~Size	50	207	13.6143	0.68732	1.45139e-30
Unsmoothed	EEC	RFI~OPCR	50	207	4.06104	0.271648	6.92957e-05
Unsmoothed	EEC	RFI~PCV	50	207	-10.9964	-0.607248	1.89398e-22
Unsmoothed	EEC	RFI~SA	50	207	5.45082	0.354285	1.41865e-07
Unsmoothed	EEC	RFI~Size	50	207	3.3359	0.225869	0.00100771
Unsmoothed	EEC	OPCR~PCV	50	207	-4.96324	-0.32611	1.44548e-06
Unsmoothed	EEC	OPCR~SA	50	207	16.7807	0.759167	1.81316e-40
Unsmoothed	EEC	OPCR~Size	50	207	16.7708	0.758976	1.94661e-40
Unsmoothed	EEC	PCV~SA	50	207	-7.93278	-0.482837	1.32324e-13
Unsmoothed	EEC	PCV~Size	50	207	-6.84352	-0.429541	8.58503e-11
Unsmoothed	EEC	SA~Size	50	207	81.4086	0.98474	3.64505e-159
Unsmoothed	EEC	DNE~RFI	100	207	9.88301	0.566202	4.09404e-19
Unsmoothed	EEC	DNE~OPCR	100	207	23.2942	0.850799	9.32693e-60
Unsmoothed	EEC	DNE~PCV	100	207	-12.7156	-0.662228	9.41474e-28
Unsmoothed	EEC	DNE~SA	100	207	19.8593	0.809813	7.8378e-50
Unsmoothed	EEC	DNE~Size	100	207	17.03	0.763884	3.06938e-41
Unsmoothed	EEC	RFI~OPCR	100	207	5.54021	0.359349	9.11888e-08
Unsmoothed	EEC	RFI~PCV	100	207	-21.2909	-0.828558	4.82623e-54
Unsmoothed	EEC	RFI~SA	100	207	5.73935	0.370519	3.34735e-08
Unsmoothed	EEC	RFI~Size	100	207	3.59217	0.242237	0.000409708
Unsmoothed	EEC	OPCR~PCV	100	207	-7.61403	-0.46775	9.28455e-13
Unsmoothed	EEC	OPCR~SA	100	207	25.1388	0.867909	7.94151e-65
Unsmoothed	EEC	OPCR~Size	100	207	23.334	0.8512	7.21837e-60
Unsmoothed	EEC	PCV~SA	100	207	-7.07501	-0.441279	2.26779e-11
Unsmoothed	EEC	PCV~Size	100	207	-5.46242	-0.354944	1.33996e-07
Unsmoothed	EEC	SA~Size	100	207	80.7466	0.984494	1.87689e-158
Unsmoothed	EEC	DNE~RFI	200	207	8.49528	0.508444	3.86345e-15
Unsmoothed	EEC	DNE~OPCR	200	207	32.572	0.914736	2.06132e-83
Unsmoothed	EEC	DNE~PCV	200	207	-9.55411	-0.553194	3.75954e-18
Unsmoothed	EEC	DNE~SA	200	207	19.9267	0.810757	4.93772e-50
Unsmoothed	EEC	DNE~Size	200	207	17.2194	0.767387	7.98668e-42
Unsmoothed	EEC	RFI~OPCR	200	207	5.2009	0.339958	4.75279e-07
Unsmoothed	EEC	RFI~PCV	200	207	-22.8776	-0.846515	1.38146e-58
Unsmoothed	EEC	RFI~SA	200	207	5.85225	0.376782	1.87655e-08
Unsmoothed	EEC	RFI~Size	200	207	3.688	0.248306	0.000288822
Unsmoothed	EEC	OPCR~PCV	200	207	-5.79572	-0.373653	2.50962e-08
Unsmoothed	EEC	OPCR~SA	200	207	24.0242	0.857919	8.73038e-62
Unsmoothed	EEC	OPCR~Size	200	207	22.391	0.841293	3.30695e-57
Unsmoothed	EEC	PCV~SA	200	207	-5.50152	-0.357161	1.10477e-07
Unsmoothed	EEC	PCV~Size	200	207	-3.91138	-0.262338	0.000124415
Unsmoothed	EEC	SA~Size	200	207	80.2314	0.984299	6.77922e-158
Unsmoothed	EEC	DNE~RFI	500	207	6.7544	0.424963	1.42329e-10
Unsmoothed	EEC	DNE~OPCR	500	207	45.2671	0.953021	2.47917e-109
Unsmoothed	EEC	DNE~PCV	500	207	-7.3534	-0.455101	4.42436e-12
Unsmoothed	EEC	DNE~SA	500	207	18.9296	0.796142	4.79602e-47
Unsmoothed	EEC	DNE~Size	500	207	16.8275	0.760061	1.29921e-40
Unsmoothed	EEC	RFI~OPCR	500	207	4.58313	0.303522	7.91411e-06
Unsmoothed	EEC	RFI~PCV	500	207	-20.3403	-0.816407	2.93847e-51
Unsmoothed	EEC	RFI~SA	500	207	5.67212	0.366766	4.70752e-08
Unsmoothed	EEC	RFI~Size	500	207	3.53266	0.238454	0.000507231
Unsmoothed	EEC	OPCR~PCV	500	207	-4.45111	-0.295553	1.39539e-05
Unsmoothed	EEC	OPCR~SA	500	207	22.1437	0.838546	1.67913e-56
Unsmoothed	EEC	OPCR~Size	500	207	21.078	0.825932	2.01132e-53
Unsmoothed	EEC	PCV~SA	500	207	-4.29657	-0.286146	2.66788e-05
Unsmoothed	EEC	PCV~Size	500	207	-2.82012	-0.192351	0.00526726
Unsmoothed	EEC	SA~Size	500	207	80.6456	0.984456	2.41274e-158
Unsmoothed	EEC	DNE~RFI	1000	207	6.51431	0.412466	5.4458e-10
Unsmoothed	EEC	DNE~OPCR	1000	207	50.0611	0.961095	1.25743e-117
Unsmoothed	EEC	DNE~PCV	1000	207	-6.30773	-0.401524	1.68655e-09
Unsmoothed	EEC	DNE~SA	1000	207	18.4787	0.789039	1.11228e-45
Unsmoothed	EEC	DNE~Size	1000	207	16.3801	0.751327	3.17757e-39
Unsmoothed	EEC	RFI~OPCR	1000	207	4.4447	0.295164	1.43392e-05
Unsmoothed	EEC	RFI~PCV	1000	207	-19.4851	-0.804463	1.02569e-48
Unsmoothed	EEC	RFI~SA	1000	207	5.57682	0.361415	7.598e-08
Unsmoothed	EEC	RFI~Size	1000	207	3.4438	0.232785	0.00069419
Unsmoothed	EEC	OPCR~PCV	1000	207	-3.56654	-0.240609	0.000449325
Unsmoothed	EEC	OPCR~SA	1000	207	21.3927	0.829793	2.44534e-54
Unsmoothed	EEC	OPCR~Size	1000	207	20.3233	0.816179	3.29974e-51
Unsmoothed	EEC	PCV~SA	1000	207	-2.88179	-0.196397	0.00437108
Unsmoothed	EEC	PCV~Size	1000	207	-1.51312	-0.104592	0.131776
Unsmoothed	EEC	SA~Size	1000	207	80.5907	0.984435	2.76652e-158
Smoothed	BCO	DNE~RFI	1	202	10.0098	0.575812	2.06832e-19
Smoothed	BCO	DNE~OPCR	1	207	2.19049	0.150515	0.0296052
Smoothed	BCO	DNE~SA	1	207	0.431817	0.0299998	0.666324
Smoothed	BCO	DNE~Size	1	207	0.19463	0.0135265	0.845873
Smoothed	BCO	RFI~OPCR	1	202	6.55852	0.418997	4.45858e-10
Smoothed	BCO	RFI~SA	1	202	4.50417	0.302105	1.12596e-05
Smoothed	BCO	RFI~Size	1	202	3.53003	0.241048	0.000514573
Smoothed	BCO	OPCR~SA	1	207	23.6997	0.854814	6.90568e-61
Smoothed	BCO	OPCR~Size	1	207	25.0546	0.867189	1.34048e-64
Smoothed	BCO	SA~Size	1	207	76.8537	0.982924	3.73993e-154
Smoothed	BCO	DNE~RFI	2	204	2.23396	0.15453	0.026571
Smoothed	BCO	DNE~OPCR	2	207	-0.0421462	-0.00292935	0.966423
Smoothed	BCO	DNE~SA	2	207	-0.365795	-0.0254163	0.714892
Smoothed	BCO	DNE~Size	2	207	-0.578235	-0.0401577	0.563734
Smoothed	BCO	RFI~OPCR	2	204	7.00545	0.440362	3.50783e-11
Smoothed	BCO	RFI~SA	2	204	5.23167	0.343943	4.15419e-07
Smoothed	BCO	RFI~Size	2	204	3.89756	0.263258	0.000131767
Smoothed	BCO	OPCR~SA	2	207	17.6851	0.775719	2.9485e-43
Smoothed	BCO	OPCR~Size	2	207	18.3937	0.787662	2.01715e-45
Smoothed	BCO	SA~Size	2	207	79.6603	0.984078	2.83991e-157
Smoothed	BCO	DNE~RFI	5	205	8.35195	0.503866	1.00019e-14
Smoothed	BCO	DNE~OPCR	5	207	7.83864	0.478425	2.36271e-13
Smoothed	BCO	DNE~SA	5	207	5.57686	0.361417	7.59648e-08
Smoothed	BCO	DNE~Size	5	207	3.63424	0.244905	0.000351711
Smoothed	BCO	RFI~OPCR	5	205	6.31249	0.403416	1.6693e-09
Smoothed	BCO	RFI~SA	5	205	3.6865	0.249344	0.00029109
Smoothed	BCO	RFI~Size	5	205	1.23037	0.0856173	0.219968
Smoothed	BCO	OPCR~SA	5	207	31.3612	0.908916	1.40726e-80
Smoothed	BCO	OPCR~Size	5	207	22.6453	0.844052	6.26822e-58
Smoothed	BCO	SA~Size	5	207	59.0941	0.971618	1.44752e-131
Smoothed	BCO	DNE~RFI	10	207	11.6256	0.6285	2.25304e-24
Smoothed	BCO	DNE~OPCR	10	207	19.0575	0.798099	1.97353e-47
Smoothed	BCO	DNE~SA	10	207	17.6463	0.77504	3.87854e-43
Smoothed	BCO	DNE~Size	10	207	13.5772	0.686331	1.89689e-30
Smoothed	BCO	RFI~OPCR	10	207	9.4068	0.547233	1.00598e-17
Smoothed	BCO	RFI~SA	10	207	8.35354	0.502113	9.51481e-15
Smoothed	BCO	RFI~Size	10	207	4.91094	0.323034	1.83712e-06
Smoothed	BCO	OPCR~SA	10	207	38.4531	0.936588	3.19456e-96
Smoothed	BCO	OPCR~Size	10	207	31.1092	0.907633	5.58983e-80
Smoothed	BCO	SA~Size	10	207	54.3087	0.966654	1.96844e-124
Smoothed	BCO	DNE~RFI	20	207	15.8156	0.739714	1.82501e-37
Smoothed	BCO	DNE~OPCR	20	207	27.6943	0.887395	1.52391e-71
Smoothed	BCO	DNE~SA	20	207	23.0375	0.848179	4.89671e-59
Smoothed	BCO	DNE~Size	20	207	17.3236	0.769287	3.8108e-42
Smoothed	BCO	RFI~OPCR	20	207	9.01797	0.531091	1.31346e-16
Smoothed	BCO	RFI~SA	20	207	9.21911	0.539515	3.49574e-17
Smoothed	BCO	RFI~Size	20	207	5.7232	0.36962	3.63394e-08
Smoothed	BCO	OPCR~SA	20	207	29.4991	0.898796	4.46394e-76
Smoothed	BCO	OPCR~Size	20	207	28.437	0.892296	1.9806e-73
Smoothed	BCO	SA~Size	20	207	57.3234	0.969917	5.47936e-129
Smoothed	BCO	DNE~RFI	50	207	16.6859	0.757341	3.56757e-40
Smoothed	BCO	DNE~OPCR	50	207	21.0449	0.82552	2.5119e-53
Smoothed	BCO	DNE~SA	50	207	15.7757	0.738869	2.4303e-37
Smoothed	BCO	DNE~Size	50	207	12.1339	0.644698	6.06716e-26
Smoothed	BCO	RFI~OPCR	50	207	5.95816	0.38261	1.08301e-08
Smoothed	BCO	RFI~SA	50	207	5.97303	0.383425	1.00202e-08
Smoothed	BCO	RFI~Size	50	207	3.05222	0.207526	0.00256924
Smoothed	BCO	OPCR~SA	50	207	24.6219	0.863401	2.00437e-63
Smoothed	BCO	OPCR~Size	50	207	24.8	0.864978	6.5667e-64
Smoothed	BCO	SA~Size	50	207	60.5831	0.97294	1.10964e-133
Smoothed	BCO	DNE~RFI	100	207	14.2722	0.704256	1.25099e-32
Smoothed	BCO	DNE~OPCR	100	207	13.9364	0.695757	1.41646e-31
Smoothed	BCO	DNE~SA	100	207	10.3189	0.582813	2.08513e-20
Smoothed	BCO	DNE~Size	100	207	7.74087	0.473804	4.29757e-13
Smoothed	BCO	RFI~OPCR	100	207	2.91359	0.19848	0.00396547
Smoothed	BCO	RFI~SA	100	207	3.27821	0.222158	0.00122527
Smoothed	BCO	RFI~Size	100	207	0.450387	0.0312887	0.652903
Smoothed	BCO	OPCR~SA	100	207	23.63	0.854134	1.07869e-60
Smoothed	BCO	OPCR~Size	100	207	24.0906	0.858542	5.73083e-62
Smoothed	BCO	SA~Size	100	207	60.0659	0.972491	5.95328e-133
Smoothed	BCO	DNE~RFI	200	207	11.1189	0.611492	8.02817e-23
Smoothed	BCO	DNE~OPCR	200	207	15.3795	0.730267	4.21261e-36
Smoothed	BCO	DNE~SA	200	207	11.6466	0.629185	1.94203e-24
Smoothed	BCO	DNE~Size	200	207	8.72472	0.51852	8.85229e-16
Smoothed	BCO	RFI~OPCR	200	207	1.09425	0.0758368	0.275116
Smoothed	BCO	RFI~SA	200	207	1.8579	0.12807	0.0646031
Smoothed	BCO	RFI~Size	200	207	-1.00388	-0.0696051	0.31661
Smoothed	BCO	OPCR~SA	200	207	21.6619	0.833003	4.07007e-55
Smoothed	BCO	OPCR~Size	200	207	21.2889	0.828533	4.89173e-54
Smoothed	BCO	SA~Size	200	207	59.7526	0.972214	1.65712e-132
Smoothed	BCO	DNE~RFI	500	207	6.14212	0.392625	4.10505e-09
Smoothed	BCO	DNE~OPCR	500	206	18.3627	0.787883	2.98551e-45
Smoothed	BCO	DNE~SA	500	207	14.3413	0.705969	7.59113e-33
Smoothed	BCO	DNE~Size	500	207	11.5996	0.627648	2.70869e-24
Smoothed	BCO	RFI~OPCR	500	206	-1.54077	-0.106737	0.124908
Smoothed	BCO	RFI~SA	500	207	1.14209	0.079132	0.254735
Smoothed	BCO	RFI~Size	500	207	-1.73802	-0.119929	0.0836945
Smoothed	BCO	OPCR~SA	500	206	20.2749	0.81619	5.69216e-51
Smoothed	BCO	OPCR~Size	500	206	21.8216	0.835481	1.81214e-55
Smoothed	BCO	SA~Size	500	207	59.6614	0.972132	2.23421e-132
Smoothed	BCO	DNE~RFI	1000	207	3.94142	0.264213	0.000110774
Smoothed	BCO	DNE~OPCR	1000	207	20.3569	0.816629	2.62548e-51
Smoothed	BCO	DNE~SA	1000	207	12.4147	0.653292	8.14794e-27
Smoothed	BCO	DNE~Size	1000	207	10.6394	0.594579	2.27838e-21
Smoothed	BCO	RFI~OPCR	1000	207	-2.97367	-0.202407	0.00329175
Smoothed	BCO	RFI~SA	1000	207	0.850017	0.0589775	0.396297
Smoothed	BCO	RFI~Size	1000	207	-2.03253	-0.139882	0.0433767
Smoothed	BCO	OPCR~SA	1000	207	14.7377	0.715557	4.32738e-34
Smoothed	BCO	OPCR~Size	1000	207	16.2621	0.748956	7.39831e-39
Smoothed	BCO	SA~Size	1000	207	59.7806	0.972239	1.51177e-132
Unsmoothed	BCO	DNE~RFI	1	207	11.5796	0.62699	3.12169e-24
Unsmoothed	BCO	DNE~OPCR	1	207	18.4727	0.788942	1.1599e-45
Unsmoothed	BCO	DNE~SA	1	207	15.4392	0.731585	2.74036e-36
Unsmoothed	BCO	DNE~Size	1	207	12.7563	0.663417	7.02501e-28
Unsmoothed	BCO	RFI~OPCR	1	207	6.45312	0.409243	7.62965e-10
Unsmoothed	BCO	RFI~SA	1	207	6.19638	0.395553	3.07231e-09
Unsmoothed	BCO	RFI~Size	1	207	3.68525	0.248132	0.000291766
Unsmoothed	BCO	OPCR~SA	1	207	48.232	0.958274	1.52283e-114
Unsmoothed	BCO	OPCR~Size	1	207	32.8308	0.915911	5.21882e-84
Unsmoothed	BCO	SA~Size	1	207	57.2522	0.969845	6.98085e-129
Unsmoothed	BCO	DNE~RFI	2	207	7.00798	0.437903	3.34326e-11
Unsmoothed	BCO	DNE~OPCR	2	207	26.9971	0.882502	9.55945e-70
Unsmoothed	BCO	DNE~SA	2	207	28.1223	0.890257	1.23716e-72
Unsmoothed	BCO	DNE~Size	2	207	21.6999	0.833449	3.1622e-55
Unsmoothed	BCO	RFI~OPCR	2	207	4.07811	0.272705	6.47518e-05
Unsmoothed	BCO	RFI~SA	2	207	4.89398	0.322035	1.98485e-06
Unsmoothed	BCO	RFI~Size	2	207	2.14776	0.147643	0.0328951
Unsmoothed	BCO	OPCR~SA	2	207	63.7719	0.975482	4.64719e-138
Unsmoothed	BCO	OPCR~Size	2	207	55.6788	0.968198	1.57433e-126
Unsmoothed	BCO	SA~Size	2	207	58.2366	0.970812	2.51472e-130
Unsmoothed	BCO	DNE~RFI	5	207	7.37787	0.4563	3.82602e-12
Unsmoothed	BCO	DNE~OPCR	5	207	24.389	0.8613	8.67883e-63
Unsmoothed	BCO	DNE~SA	5	207	23.977	0.857472	1.17909e-61
Unsmoothed	BCO	DNE~Size	5	207	17.7072	0.776105	2.52208e-43
Unsmoothed	BCO	RFI~OPCR	5	207	1.50651	0.10414	0.133461
Unsmoothed	BCO	RFI~SA	5	207	2.26265	0.155356	0.0246953
Unsmoothed	BCO	RFI~Size	5	207	-0.631381	-0.0438418	0.528488
Unsmoothed	BCO	OPCR~SA	5	207	41.6915	0.945295	1.15679e-102
Unsmoothed	BCO	OPCR~Size	5	207	43.6785	0.9498	2.00822e-106
Unsmoothed	BCO	SA~Size	5	207	58.4996	0.971063	1.04371e-130
Unsmoothed	BCO	DNE~RFI	10	207	7.38218	0.456511	3.7292e-12
Unsmoothed	BCO	DNE~OPCR	10	207	20.8151	0.822617	1.17938e-52
Unsmoothed	BCO	DNE~SA	10	207	19.662	0.807017	3.03548e-49
Unsmoothed	BCO	DNE~Size	10	207	14.7116	0.714938	5.22508e-34
Unsmoothed	BCO	RFI~OPCR	10	207	0.283217	0.0196812	0.777293
Unsmoothed	BCO	RFI~SA	10	207	1.25389	0.0868222	0.211297
Unsmoothed	BCO	RFI~Size	10	207	-1.67165	-0.115411	0.0961041
Unsmoothed	BCO	OPCR~SA	10	207	31.0156	0.90715	9.3474e-80
Unsmoothed	BCO	OPCR~Size	10	207	32.137	0.912708	2.10947e-82
Unsmoothed	BCO	SA~Size	10	207	58.6166	0.971173	7.06501e-131
Unsmoothed	BCO	DNE~RFI	20	207	7.92708	0.482571	1.37071e-13
Unsmoothed	BCO	DNE~OPCR	20	207	19.1334	0.799248	1.16625e-47
Unsmoothed	BCO	DNE~SA	20	207	16.6902	0.757424	3.45942e-40
Unsmoothed	BCO	DNE~Size	20	207	12.5262	0.656636	3.66473e-27
Unsmoothed	BCO	RFI~OPCR	20	207	0.297984	0.0207069	0.766014
Unsmoothed	BCO	RFI~SA	20	207	0.936222	0.0649346	0.35025
Unsmoothed	BCO	RFI~Size	20	207	-1.98292	-0.136532	0.0486991
Unsmoothed	BCO	OPCR~SA	20	207	27.3439	0.884972	1.21069e-70
Unsmoothed	BCO	OPCR~Size	20	207	27.0414	0.882822	7.33588e-70
Unsmoothed	BCO	SA~Size	20	207	58.8562	0.971397	3.18426e-131
Unsmoothed	BCO	DNE~RFI	50	207	6.98203	0.436591	3.88301e-11
Unsmoothed	BCO	DNE~OPCR	50	207	16.8774	0.761011	9.10076e-41
Unsmoothed	BCO	DNE~SA	50	207	15.739	0.738086	3.1649e-37
Unsmoothed	BCO	DNE~Size	50	207	12.1217	0.644321	6.6166e-26
Unsmoothed	BCO	RFI~OPCR	50	207	-1.48978	-0.102996	0.137805
Unsmoothed	BCO	RFI~SA	50	207	0.805875	0.0559245	0.42124
Unsmoothed	BCO	RFI~Size	50	207	-2.09499	-0.144092	0.0373885
Unsmoothed	BCO	OPCR~SA	50	207	21.7943	0.834552	1.68985e-55
Unsmoothed	BCO	OPCR~Size	50	207	23.4686	0.852545	3.03601e-60
Unsmoothed	BCO	SA~Size	50	207	59.3061	0.971812	7.18817e-132
Unsmoothed	BCO	DNE~RFI	100	207	5.75846	0.371583	3.03661e-08
Unsmoothed	BCO	DNE~OPCR	100	207	17.6826	0.775676	3.00073e-43
Unsmoothed	BCO	DNE~SA	100	207	15.2766	0.727974	8.84515e-36
Unsmoothed	BCO	DNE~Size	100	207	12.1428	0.644974	5.69429e-26
Unsmoothed	BCO	RFI~OPCR	100	207	-1.90062	-0.130964	0.0587413
Unsmoothed	BCO	RFI~SA	100	207	0.876536	0.0608107	0.381755
Unsmoothed	BCO	RFI~Size	100	207	-2.00443	-0.137985	0.046327
Unsmoothed	BCO	OPCR~SA	100	207	20.5089	0.818645	9.35444e-52
Unsmoothed	BCO	OPCR~Size	100	207	22.5427	0.842947	1.22528e-57
Unsmoothed	BCO	SA~Size	100	207	59.6471	0.97212	2.34191e-132
Unsmoothed	BCO	DNE~RFI	200	207	3.49358	0.235964	0.000582732
Unsmoothed	BCO	DNE~OPCR	200	207	23.3245	0.851104	7.67374e-60
Unsmoothed	BCO	DNE~SA	200	207	15.5463	0.73393	1.26725e-36
Unsmoothed	BCO	DNE~Size	200	207	13.145	0.674509	4.28691e-29
Unsmoothed	BCO	RFI~OPCR	200	207	-2.33117	-0.159941	0.0207066
Unsmoothed	BCO	RFI~SA	200	207	0.858694	0.0595773	0.391503
Unsmoothed	BCO	RFI~Size	200	207	-2.0148	-0.138685	0.0452189
Unsmoothed	BCO	OPCR~SA	200	207	19.2826	0.801484	4.15012e-48
Unsmoothed	BCO	OPCR~Size	200	207	21.5275	0.831411	9.94979e-55
Unsmoothed	BCO	SA~Size	200	207	59.8266	0.97228	1.3005e-132
Unsmoothed	BCO	DNE~RFI	500	207	0.802963	0.0557231	0.422917
Unsmoothed	BCO	DNE~OPCR	500	207	34.8863	0.924468	1.23072e-88
Unsmoothed	BCO	DNE~SA	500	207	15.2329	0.726993	1.21228e-35
Unsmoothed	BCO	DNE~Size	500	207	14.6972	0.714596	5.7982e-34
Unsmoothed	BCO	RFI~OPCR	500	207	-2.93514	-0.199889	0.00371058
Unsmoothed	BCO	RFI~SA	500	207	0.821907	0.0570335	0.412076
Unsmoothed	BCO	RFI~Size	500	207	-2.06476	-0.142055	0.0401922
Unsmoothed	BCO	OPCR~SA	500	207	17.598	0.774191	5.45728e-43
Unsmoothed	BCO	OPCR~Size	500	207	20.3363	0.816354	3.01889e-51
Unsmoothed	BCO	SA~Size	500	207	59.6302	0.972105	2.47521e-132
Unsmoothed	BCO	DNE~RFI	1000	207	0.905643	0.0628222	0.366178
Unsmoothed	BCO	DNE~OPCR	1000	207	36.2352	0.929416	1.43678e-91
Unsmoothed	BCO	DNE~SA	1000	207	14.9391	0.72028	1.01021e-34
Unsmoothed	BCO	DNE~Size	1000	207	14.2021	0.702507	2.07575e-32
Unsmoothed	BCO	RFI~OPCR	1000	207	-2.89163	-0.197042	0.00424162
Unsmoothed	BCO	RFI~SA	1000	207	0.773403	0.0536777	0.440166
Unsmoothed	BCO	RFI~Size	1000	207	-2.0961	-0.144167	0.0372887
Unsmoothed	BCO	OPCR~SA	1000	207	16.6287	0.75623	5.36875e-40
Unsmoothed	BCO	OPCR~Size	1000	207	18.8693	0.79521	7.29674e-47
Unsmoothed	BCO	SA~Size	1000	207	60.0458	0.972474	6.3565e-133
