# Supplementary material for: Effects of cropping, smoothing, triangle count, and mesh resolution on 6 dental topographic metrics
Source: PLoS One. 2019 May 6;14(5):e0216229. doi: 10.1371/journal.pone.0216229 (PMC6502444; doi:10.1371/journal.pone.0216229)
Supplement: S8 Table — Slopes and intercepts of DNE and OPCR vs. triangle count and resolution. (XLSX) [file pone.0216229.s008.xlsx]

## Sheet: triangle count
Group	diet	Smoothing	Cropping method	Specimen	DNE_slope	DNE_intercept	DNE_R_squared	OPCR_slope	OPCR_intercept	OPCR_R_squared
Prosimii	folivore	smoothed	EEC	AMNH100507	0.415938	1.24656	0.985711	0.48543	-0.136051	0.98612
Prosimii	omnivore	smoothed	EEC	AMNH100517	0.389077	1.64065	0.984107	0.508157	-0.160065	0.97215
Prosimii	folivore	smoothed	EEC	AMNH100642	0.422592	1.44232	0.978943	0.498391	-0.0849728	0.957738
Prosimii	folivore	smoothed	EEC	AMNH100827	0.41167	1.4492	0.993273	0.512067	-0.222885	0.975697
Platyrrhini	frugivore	smoothed	EEC	AMNH147472	0.429549	1.09816	0.967242	0.501984	-0.262053	0.966444
Prosimii	folivore	smoothed	EEC	AMNH16699	0.429864	1.16663	0.950183	0.513612	-0.338887	0.950639
Prosimii	insectivore	smoothed	EEC	AMNH187359	0.403337	1.39703	0.962885	0.472539	0.0651402	0.934904
Prosimii	insectivore	smoothed	EEC	AMNH187360	0.416461	1.17463	0.962137	0.48095	-0.108272	0.96211
Platyrrhini	frugivore	smoothed	EEC	AMNH188142	0.437954	1.13027	0.988001	0.444023	0.258529	0.982028
Platyrrhini	frugivore	smoothed	EEC	AMNH211460	0.469791	0.909876	0.974637	0.51112	-0.133762	0.963538
Platyrrhini	frugivore	smoothed	EEC	AMNH211465	0.434149	1.0641	0.967136	0.549257	-0.58382	0.965462
Platyrrhini	frugivore	smoothed	EEC	AMNH211491	0.427541	1.15438	0.977156	0.462483	0.144958	0.97302
Platyrrhini	frugivore	smoothed	EEC	AMNH211494	0.414954	1.17353	0.966775	0.445383	0.249527	0.968529
Platyrrhini	hardobjectfeeder	smoothed	EEC	AMNH239863	0.437061	1.09137	0.977183	0.491207	-0.0770653	0.971527
Platyrrhini	hardobjectfeeder	smoothed	EEC	AMNH239864	0.321154	3.05191	0.992906	0.448999	0.534288	0.993842
Platyrrhini	omnivore	smoothed	EEC	AMNH38792	0.354539	2.25141	0.992362	0.468268	0.160436	0.994861
Platyrrhini	frugivore	smoothed	EEC	AMNH40834	0.37519	2.27116	0.989311	0.476755	0.244699	0.983847
Platyrrhini	hardobjectfeeder	smoothed	EEC	AMNH461707	0.385432	1.79393	0.992934	0.447417	0.196621	0.980674
Platyrrhini	hardobjectfeeder	smoothed	EEC	AMNH545874	0.365792	2.17205	0.989342	0.415409	0.517215	0.976373
Platyrrhini	frugivore	smoothed	EEC	AMNH67102	0.440159	1.1013	0.995945	0.539983	-0.485343	0.981097
Platyrrhini	frugivore	smoothed	EEC	AMNH67246	0.3454	1.84252	0.97066	0.38296	0.697174	0.948754
Platyrrhini	frugivore	smoothed	EEC	AMNH71767	0.375416	1.53963	0.956926	0.449343	0.229319	0.96584
Platyrrhini	frugivore	smoothed	EEC	AMNH71776	0.402581	1.16832	0.972183	0.447596	0.170967	0.974527
Platyrrhini	frugivore	smoothed	EEC	AMNH71780	0.453904	0.985406	0.972755	0.524703	-0.26088	0.978997
Platyrrhini	frugivore	smoothed	EEC	AMNH71787	0.38244	1.60833	0.97702	0.488165	-0.0904487	0.952072
Platyrrhini	hardobjectfeeder	smoothed	EEC	AMNH73720	0.404276	1.33279	0.978022	0.432785	0.369631	0.973038
Platyrrhini	frugivore	smoothed	EEC	AMNH75996	0.424574	1.14732	0.975791	0.413592	0.542425	0.956827
Platyrrhini	frugivore	smoothed	EEC	AMNH75999	0.393746	1.3939	0.934541	0.442966	0.17668	0.921753
Platyrrhini	frugivore	smoothed	EEC	AMNH76002	0.429034	1.23761	0.997171	0.478927	0.116689	0.998016
Platyrrhini	omnivore	smoothed	EEC	AMNH76003	0.383178	2.18484	0.987942	0.476917	0.325606	0.992746
Platyrrhini	hardobjectfeeder	smoothed	EEC	AMNH76391	0.432832	1.46925	0.998054	0.544299	-0.448184	0.993884
Platyrrhini	frugivore	smoothed	EEC	AMNH76393	0.447651	1.61738	0.997077	0.485692	0.144114	0.98887
Platyrrhini	hardobjectfeeder	smoothed	EEC	AMNH76412	0.37519	2.27116	0.989311	0.476755	0.244699	0.983847
Platyrrhini	omnivore	smoothed	EEC	AMNH76583	0.424072	1.69235	0.995011	0.524235	-0.232424	0.985674
Platyrrhini	omnivore	smoothed	EEC	AMNH76586	0.427848	1.5655	0.995719	0.480217	0.115833	0.991901
Platyrrhini	hardobjectfeeder	smoothed	EEC	AMNH76648	0.334803	2.09763	0.984466	0.394738	0.715876	0.971782
Platyrrhini	frugivore	smoothed	EEC	AMNH76861	0.334337	1.94604	0.978982	0.41701	0.426758	0.964657
Platyrrhini	frugivore	smoothed	EEC	AMNH76882	0.339364	1.96251	0.989628	0.378996	0.818547	0.978276
Platyrrhini	frugivore	smoothed	EEC	AMNH77300	0.338096	1.85111	0.9843	0.435808	0.323193	0.968456
Platyrrhini	frugivore	smoothed	EEC	AMNH78466	0.370801	1.8708	0.994835	0.406439	0.630607	0.967805
Platyrrhini	frugivore	smoothed	EEC	AMNH78473	0.34378	2.17548	0.983587	0.382217	0.873995	0.951917
Platyrrhini	hardobjectfeeder	smoothed	EEC	AMNH78501	0.350207	2.05473	0.979172	0.457689	0.188656	0.974634
Platyrrhini	hardobjectfeeder	smoothed	EEC	AMNH78566	0.386578	1.58372	0.990442	0.438096	0.312193	0.975729
Platyrrhini	hardobjectfeeder	smoothed	EEC	AMNH78569	0.362394	1.83713	0.987213	0.416716	0.415301	0.974692
Platyrrhini	frugivore	smoothed	EEC	AMNH78580	0.357702	1.81874	0.964755	0.418665	0.464927	0.947766
Platyrrhini	frugivore	smoothed	EEC	AMNH92804	0.490378	0.451608	0.970517	0.582544	-0.872685	0.974317
Platyrrhini	frugivore	smoothed	EEC	AMNH92809	0.494128	0.448272	0.955122	0.616674	-1.17197	0.968199
Platyrrhini	frugivore	smoothed	EEC	AMNH94972	0.510127	0.256088	0.963686	0.573454	-0.860005	0.963598
Platyrrhini	frugivore	smoothed	EEC	AMNH94979	0.48866	0.43096	0.932761	0.507001	-0.354854	0.937434
Platyrrhini	hardobjectfeeder	smoothed	EEC	AMNH95302	0.534126	0.268082	0.974079	0.590012	-0.931561	0.983974
Platyrrhini	omnivore	smoothed	EEC	AMNH98272	0.492913	0.411085	0.964606	0.605334	-1.08334	0.975662
Platyrrhini	hardobjectfeeder	smoothed	EEC	AMNH98316	0.475226	0.591688	0.953134	0.601234	-1.10197	0.976529
Platyrrhini	frugivore	smoothed	EEC	AMNH98332	0.530542	0.0555418	0.948925	0.563276	-0.831749	0.933907
Platyrrhini	hardobjectfeeder	smoothed	EEC	AMNH98397	0.580595	-0.20827	0.982166	0.647335	-1.29751	0.981347
Prosimii	folivore	smoothed	EEC	AMNH63349	0.557273	-0.193417	0.946716	0.692971	-1.76024	0.987489
Prosimii	folivore	smoothed	EEC	AMNH63351	0.587966	0.152608	0.995972	0.59914	-0.75996	0.980542
Prosimii	folivore	smoothed	EEC	AMNH100503	0.565406	0.26351	0.996953	0.567933	-0.541124	0.995359
Prosimii	folivore	smoothed	EEC	AMNH100504	0.508737	0.502656	0.993005	0.48937	-0.0233554	0.971258
Prosimii	frugivore	smoothed	EEC	AMNH100512	0.498369	0.526622	0.993064	0.513536	-0.181863	0.987716
Prosimii	frugivore	smoothed	EEC	AMNH100513	0.493501	0.645671	0.994773	0.510145	-0.198561	0.985605
Prosimii	frugivore	smoothed	EEC	AMNH100514	0.547344	0.183825	0.993599	0.600943	-0.854834	0.991281
Prosimii	omnivore	smoothed	EEC	AMNH100569	0.578831	-0.0582106	0.989069	0.590435	-0.726593	0.981302
Prosimii	omnivore	smoothed	EEC	AMNH100598	0.492184	0.63606	0.986234	0.531822	-0.294977	0.98401
Prosimii	hardobjectfeeder	smoothed	EEC	AMNH100632	0.502356	0.536209	0.983483	0.515241	-0.260185	0.982554
Prosimii	folivore	smoothed	EEC	AMNH100635	0.581915	0.0465257	0.993835	0.592567	-0.756429	0.980628
Prosimii	frugivore	smoothed	EEC	AMNH100640	0.422333	0.920439	0.967403	0.443135	0.0483587	0.929305
Prosimii	frugivore	smoothed	EEC	AMNH100654	0.453891	0.681417	0.935536	0.52428	-0.42853	0.943186
Prosimii	omnivore	smoothed	EEC	AMNH100821	0.420629	0.927121	0.988561	0.450183	0.191642	0.984762
Prosimii	omnivore	smoothed	EEC	AMNH100829	0.418033	0.995929	0.974645	0.47885	-0.00209389	0.9805
Prosimii	frugivore	smoothed	EEC	AMNH100830	0.43316	0.921704	0.989545	0.460784	0.143431	0.959591
Prosimii	omnivore	smoothed	EEC	AMNH101508	0.414931	0.953865	0.969719	0.460078	0.0330344	0.971495
Prosimii	omnivore	smoothed	EEC	AMNH101782	0.450101	0.84321	0.989443	0.459788	0.135586	0.983733
Prosimii	omnivore	smoothed	EEC	AMNH102845	0.371912	1.42715	0.984787	0.384471	0.711659	0.957987
Prosimii	insectivore	smoothed	EEC	AMNH106649	0.461997	0.604981	0.966322	0.490458	-0.125242	0.966891
Prosimii	omnivore	smoothed	EEC	AMNH106650	0.481756	0.490387	0.950147	0.601958	-1.08664	0.988894
Prosimii	omnivore	smoothed	EEC	AMNH106653	0.488552	0.76311	0.988657	0.668389	-1.41889	0.998685
Prosimii	insectivore	smoothed	EEC	AMNH106754	0.396753	1.1516	0.990678	0.536285	-0.473006	0.993584
Prosimii	insectivore	smoothed	EEC	AMNH109366	0.431268	1.27015	0.999218	0.597068	-0.880556	0.994885
Prosimii	insectivore	smoothed	EEC	AMNH109368	0.452437	0.735368	0.958893	0.618439	-1.11003	0.984061
Prosimii	insectivore	smoothed	EEC	AMNH119810	0.495041	0.387934	0.960792	0.573865	-0.82067	0.979291
Prosimii	insectivore	smoothed	EEC	AMNH150062	0.497091	0.383314	0.955476	0.560371	-0.853752	0.951575
Prosimii	omnivore	smoothed	EEC	AMNH164442	0.561151	0.0172296	0.977925	0.667965	-1.6327	0.977833
Prosimii	insectivore	smoothed	EEC	AMNH165931	0.56868	-0.139932	0.966786	0.607471	-1.18385	0.980529
Prosimii	insectivore	smoothed	EEC	AMNH166856	0.507466	0.223269	0.942345	0.598864	-1.11812	0.959959
Prosimii	folivore	smoothed	EEC	AMNH170461	0.551502	0.00407504	0.960427	0.650388	-1.30607	0.979854
Prosimii	folivore	smoothed	EEC	AMNH170501	0.554937	-0.013677	0.965268	0.633215	-1.25737	0.971991
Prosimii	folivore	smoothed	EEC	AMNH170569	0.537052	0.205549	0.976742	0.61572	-1.10881	0.992565
Prosimii	folivore	smoothed	EEC	AMNH170576	0.51093	0.28181	0.965974	0.58265	-0.923299	0.975311
Prosimii	folivore	smoothed	EEC	AMNH170578	0.508053	0.364932	0.9577	0.628558	-1.24964	0.973571
Prosimii	omnivore	smoothed	EEC	AMNH170737	0.52656	0.232487	0.950641	0.652577	-1.37079	0.983479
Prosimii	omnivore	smoothed	EEC	AMNH170740	0.35745	1.18685	0.947364	0.582859	-0.997451	0.990174
Prosimii	omnivore	smoothed	EEC	AMNH170741	0.412251	0.741832	0.994029	0.575692	-1.06863	0.926901
Prosimii	omnivore	smoothed	EEC	AMNH170743	0.341669	1.41599	0.942816	0.638857	-1.45732	0.989817
Prosimii	frugivore	smoothed	EEC	AMNH17338	0.365593	2.02317	0.994416	0.500629	-0.164232	0.993354
Prosimii	folivore	smoothed	EEC	AMNH17356	0.399021	1.49175	0.980723	0.467829	0.0178958	0.99035
Prosimii	omnivore	smoothed	EEC	AMNH174483	0.377893	1.99836	0.99688	0.397261	0.70967	0.990521
Prosimii	omnivore	smoothed	EEC	AMNH174489	0.391354	1.58504	0.990105	0.492787	-0.193977	0.996969
Prosimii	omnivore	smoothed	EEC	AMNH174498	0.363633	1.87719	0.978603	0.482375	-0.0540154	0.998398
Prosimii	omnivore	smoothed	EEC	AMNH174530	0.390396	1.55987	0.993377	0.513338	-0.39237	0.992337
Prosimii	omnivore	smoothed	EEC	AMNH174531	0.384577	1.89788	0.984464	0.545963	-0.517771	0.996967
Prosimii	omnivore	smoothed	EEC	AMNH174533	0.303946	2.37242	0.965514	0.39875	0.740515	0.995484
Prosimii	omnivore	smoothed	EEC	AMNH174534	0.348191	2.41194	0.997685	0.395222	0.727909	0.981348
Prosimii	frugivore	smoothed	EEC	AMNH18041	0.29423	2.78849	0.994182	0.349224	1.14407	0.99201
Prosimii	omnivore	smoothed	EEC	AMNH183827	0.361926	2.21961	0.995352	0.415752	0.610163	0.98808
Prosimii	folivore	smoothed	EEC	AMNH185638	0.322492	2.50254	0.997872	0.418759	0.514488	0.989487
Prosimii	hardobjectfeeder	smoothed	EEC	AMNH185643	0.308658	2.59629	0.999411	0.392168	0.680202	0.987001
Prosimii	omnivore	smoothed	EEC	AMNH18696	0.370824	2.23956	0.983715	0.438118	0.441303	0.996101
Prosimii	insectivore	smoothed	EEC	AMNH187935	0.36612	2.10841	0.998517	0.494066	-0.0942202	0.964933
Prosimii	omnivore	smoothed	EEC	AMNH19159	0.508787	0.864118	0.997797	0.607929	-0.958835	0.997424
Prosimii	insectivore	smoothed	EEC	AMNH196480	0.523365	0.531525	0.998751	0.636897	-1.2693	0.993328
Prosimii	insectivore	smoothed	EEC	AMNH196485	0.436588	1.22739	0.996155	0.506566	-0.328556	0.974392
Prosimii	frugivore	smoothed	EEC	AMNH196618	0.573283	0.184113	0.999536	0.63535	-1.26491	0.987778
Prosimii	insectivore	smoothed	EEC	AMNH203297	0.43398	1.44795	0.997122	0.51952	-0.322933	0.987875
Prosimii	insectivore	smoothed	EEC	AMNH207949	0.366672	2.00216	0.985028	0.439356	0.335467	0.971283
Prosimii	insectivore	smoothed	EEC	AMNH212954	0.36858	1.80052	0.988322	0.449744	0.172507	0.983876
Prosimii	insectivore	smoothed	EEC	AMNH217303	0.36858	1.80052	0.988322	0.449744	0.172507	0.983876
Prosimii	insectivore	smoothed	EEC	AMNH239438	0.387694	1.55451	0.989001	0.405232	0.642714	0.988045
Prosimii	insectivore	smoothed	EEC	AMNH240827	0.498579	0.498944	0.986355	0.510628	-0.261904	0.977183
Prosimii	frugivore	smoothed	EEC	AMNH241117	0.423581	1.12332	0.978601	0.408282	0.521743	0.94445
Prosimii	insectivore	smoothed	EEC	AMNH241119	0.471511	0.84675	0.990245	0.476535	0.0577547	0.979961
Prosimii	insectivore	smoothed	EEC	AMNH241122	0.459884	0.921657	0.981747	0.463735	0.0965707	0.965796
Prosimii	insectivore	smoothed	EEC	AMNH241124	0.466801	0.862411	0.971954	0.490668	-0.118345	0.946689
Prosimii	frugivore	smoothed	EEC	AMNH245092	0.586003	0.268395	0.984872	0.498179	-0.133701	0.967858
Prosimii	frugivore	smoothed	EEC	AMNH269851	0.478285	0.713841	0.96641	0.461628	0.125838	0.94466
Prosimii	frugivore	smoothed	EEC	AMNH269860	0.4615	0.801036	0.968316	0.474756	-0.0157939	0.939111
Prosimii	frugivore	smoothed	EEC	AMNH269907	0.462071	0.829312	0.981454	0.487928	-0.0713921	0.986753
Prosimii	frugivore	smoothed	EEC	AMNH31252	0.452185	1.08792	0.996439	0.438718	0.304937	0.96893
Prosimii	omnivore	smoothed	EEC	AMNH41264	0.38346	1.57026	0.98252	0.516053	-0.365584	0.985482
Prosimii	folivore	smoothed	EEC	AMNH41267	0.245312	3.14157	0.977159	0.319156	1.34142	0.965504
Prosimii	omnivore	smoothed	EEC	AMNH41268	0.266411	2.80788	0.974078	0.39457	0.650569	0.963106
Prosimii	hardobjectfeeder	smoothed	EEC	AMNH41334	0.415011	1.70903	0.996298	0.490945	-0.0150423	0.988927
Prosimii	frugivore	smoothed	EEC	AMNH80072	0.313432	2.33421	0.979928	0.451805	0.325121	0.984502
Prosimii	omnivore	smoothed	EEC	AMNH87279	0.342077	2.07836	0.981788	0.419615	0.431813	0.98192
Prosimii	insectivore	smoothed	EEC	AMNH187362	0.385041	1.94664	0.986969	0.498546	-0.306037	0.997488
Prosimii	folivore	smoothed	EEC	BMNH84.10.20.4	0.387506	1.84844	0.986173	0.432773	0.348715	0.98989
Platyrrhini	hardobjectfeeder	smoothed	EEC	MCZ30720	0.368601	1.9619	0.994055	0.384733	0.712323	0.997912
Platyrrhini	hardobjectfeeder	smoothed	EEC	MCZ31701	0.368546	1.90845	0.9752	0.375765	0.729286	0.991646
Platyrrhini	frugivore	smoothed	EEC	MCZ31759	0.40961	1.78537	0.971982	0.449737	0.275472	0.992554
Platyrrhini	frugivore	smoothed	EEC	MCZ34320	0.317413	2.45641	0.990838	0.366076	0.945699	0.975685
Prosimii	omnivore	smoothed	EEC	MCZ44953	0.420614	1.89273	0.989649	0.487192	0.137741	0.989298
Prosimii	omnivore	smoothed	EEC	MCZ45126	0.397758	2.20271	0.994698	0.482501	0.380909	0.999279
Platyrrhini	folivore	smoothed	EEC	MCZ5070	0.367195	2.15613	0.999308	0.433708	0.430753	0.997887
Platyrrhini	frugivore	smoothed	EEC	MCZ5344	0.358284	2.0501	0.999251	0.409266	0.598379	0.985558
Prosimii	insectivore	smoothed	EEC	MCZ38316	0.348515	2.18995	0.993947	0.340073	1.17659	0.984334
Platyrrhini	folivore	smoothed	EEC	MN-rio106	0.366851	1.96928	0.996766	0.422417	0.474649	0.994088
Platyrrhini	folivore	smoothed	EEC	MN-rio24104	0.37852	1.97374	0.997472	0.408889	0.653433	0.995076
Platyrrhini	folivore	smoothed	EEC	MN-rio24114	0.343406	2.1497	0.997786	0.402723	0.68879	0.994987
Platyrrhini	folivore	smoothed	EEC	MN-rio2718	0.389985	1.88823	0.995962	0.385219	0.816093	0.998191
Platyrrhini	folivore	smoothed	EEC	MN-rio30191	0.347169	2.21405	0.994701	0.356917	1.08312	0.995136
Platyrrhini	folivore	smoothed	EEC	MN-rio526	0.435163	1.25926	0.978169	0.484254	-0.152966	0.940173
Platyrrhini	folivore	smoothed	EEC	MN-rio6699	0.36017	1.677	0.994964	0.418624	0.458197	0.992017
Platyrrhini	folivore	smoothed	EEC	MN-rio7724	0.401498	1.35975	0.985994	0.548188	-0.676233	0.995044
Platyrrhini	folivore	smoothed	EEC	MN-rio8513	0.435274	1.65089	0.959138	0.527622	-0.194178	0.996898
Platyrrhini	hardobjectfeeder	smoothed	EEC	SBU N Cj01	0.441569	1.03216	0.988132	0.507428	-0.301946	0.993031
Prosimii	omnivore	smoothed	EEC	SBU-Nc-01nonumber	0.375564	1.92714	0.997346	0.404369	0.767551	0.994708
Prosimii	folivore	smoothed	EEC	AMNH100612	0.409362	1.60988	0.997719	0.433556	0.531592	0.991399
Platyrrhini	frugivore	smoothed	EEC	USNM241384	0.419541	1.51474	0.996685	0.408085	0.668905	0.99034
Platyrrhini	frugivore	smoothed	EEC	USNM406674	0.405586	1.3928	0.984283	0.475504	0.00377375	0.993461
Platyrrhini	frugivore	smoothed	EEC	USNM406675	0.447829	0.800183	0.990571	0.528372	-0.492672	0.975976
Prosimii	folivore	smoothed	EEC	USNM83652	0.462227	0.809469	0.994613	0.544272	-0.675841	0.987856
Prosimii	folivore	smoothed	EEC	USNM063355	0.515542	0.50616	0.998488	0.558955	-0.601774	0.996863
Prosimii	folivore	smoothed	EEC	USNM063356	0.429845	1.12089	0.996766	0.608123	-1.16773	0.988459
Prosimii	folivore	smoothed	EEC	USNM083668	0.532267	0.0150603	0.998843	0.5666	-0.933238	0.992097
Prosimii	folivore	smoothed	EEC	USNM084386	0.457753	1.04681	0.996634	0.477661	0.0171467	0.997915
Platyrrhini	folivore	smoothed	EEC	USNM171063	0.427815	1.17375	0.973713	0.473884	-0.106353	0.918419
Platyrrhini	hardobjectfeeder	smoothed	EEC	USNM256215	0.562522	-0.23081	0.958921	0.615123	-1.21135	0.97785
Prosimii	folivore	smoothed	EEC	USNM257397	0.579503	-0.135885	0.97834	0.574744	-0.635546	0.987408
Platyrrhini	folivore	smoothed	EEC	USNM284782	0.550466	0.00352239	0.973811	0.581017	-0.729938	0.987251
Platyrrhini	folivore	smoothed	EEC	USNM290601	0.593118	-0.394031	0.969541	0.632597	-1.16701	0.97763
Platyrrhini	hardobjectfeeder	smoothed	EEC	USNM291123	0.62425	-0.655478	0.956462	0.723907	-1.94633	0.977722
Platyrrhini	hardobjectfeeder	smoothed	EEC	USNM291128	0.610412	-0.52066	0.964943	0.662657	-1.41919	0.967505
Platyrrhini	hardobjectfeeder	smoothed	EEC	USNM291133	0.596688	-0.604719	0.944829	0.651889	-1.3754	0.969896
Platyrrhini	hardobjectfeeder	smoothed	EEC	USNM296634	0.597245	-0.492011	0.972608	0.718695	-1.99871	0.982951
Prosimii	folivore	smoothed	EEC	USNM317966	0.573503	-0.312505	0.943292	0.698229	-1.8875	0.965955
Platyrrhini	frugivore	smoothed	EEC	USNM336204	0.554544	-0.15885	0.942402	0.615581	-1.22032	0.958774
Platyrrhini	hardobjectfeeder	smoothed	EEC	USNM338962	0.567592	0.26584	0.980573	0.623089	-1.04193	0.966698
Platyrrhini	hardobjectfeeder	smoothed	EEC	USNM361019	0.388796	1.68568	0.993188	0.517049	-0.267935	0.995809
Platyrrhini	frugivore	smoothed	EEC	USNM364486	0.347198	2.2868	0.987946	0.403326	0.775042	0.976001
Platyrrhini	omnivore	smoothed	EEC	USNM364497	0.350414	2.3804	0.986178	0.395903	0.943189	0.986511
Platyrrhini	hardobjectfeeder	smoothed	EEC	USNM374744	0.393999	1.75505	0.989363	0.443404	0.385422	0.970727
Platyrrhini	hardobjectfeeder	smoothed	EEC	USNM374745	0.338283	2.19872	0.995796	0.4083	0.657314	0.968782
Platyrrhini	hardobjectfeeder	smoothed	EEC	USNM374746	0.332646	2.13238	0.991113	0.406784	0.532257	0.958234
Platyrrhini	hardobjectfeeder	smoothed	EEC	USNM374756	0.388362	1.72815	0.98229	0.420653	0.372361	0.946214
Platyrrhini	hardobjectfeeder	smoothed	EEC	USNM374759	0.422947	1.29174	0.98149	0.443946	0.168203	0.953557
Platyrrhini	hardobjectfeeder	smoothed	EEC	USNM374767	0.439326	1.20171	0.988028	0.463948	0.00633783	0.956613
Platyrrhini	omnivore	smoothed	EEC	USNM396265	0.4264	1.39335	0.980104	0.476196	-0.000687954	0.984691
Platyrrhini	hardobjectfeeder	smoothed	EEC	USNM406423	0.426138	1.4283	0.980879	0.458659	0.129923	0.944382
Platyrrhini	hardobjectfeeder	smoothed	EEC	USNM406583	0.41393	1.54108	0.995905	0.454501	0.228941	0.9866
Platyrrhini	hardobjectfeeder	smoothed	EEC	USNM406593	0.417629	1.38279	0.985814	0.439646	0.277031	0.96241
Platyrrhini	hardobjectfeeder	smoothed	EEC	USNM461384	0.377954	1.7539	0.975252	0.466004	0.0431443	0.970496
Platyrrhini	hardobjectfeeder	smoothed	EEC	USNM461919	0.390643	1.68944	0.988548	0.459448	0.13961	0.983556
Platyrrhini	omnivore	smoothed	EEC	USNM518547	0.407206	1.63687	0.996105	0.476396	-0.0147803	0.971386
Platyrrhini	hardobjectfeeder	smoothed	EEC	USNM543357	0.399521	2.00913	0.994383	0.452012	0.3968	0.99308
Platyrrhini	frugivore	smoothed	EEC	USNM545878	0.382698	2.41016	0.980131	0.43004	0.673689	0.990898
Platyrrhini	frugivore	smoothed	EEC	USNM545879	0.475408	1.36321	0.993825	0.542049	-0.373914	0.998464
Platyrrhini	frugivore	smoothed	EEC	USNM545887	0.461617	1.45716	0.993494	0.537266	-0.284098	0.997299
Platyrrhini	frugivore	smoothed	EEC	USNM545890	0.429077	1.79226	0.999615	0.45202	0.370038	0.985489
Platyrrhini	hardobjectfeeder	smoothed	EEC	USNM545891	0.416104	1.93569	0.998529	0.454686	0.35806	0.989983
Platyrrhini	omnivore	smoothed	EEC	USNM545893	0.471403	1.30962	0.995463	0.521818	-0.278919	0.991445
Platyrrhini	hardobjectfeeder	smoothed	EEC	USNM546263	0.441287	1.5476	0.996717	0.491111	-0.023504	0.994801
Platyrrhini	hardobjectfeeder	smoothed	EEC	USNM546264	0.457102	1.39264	0.99878	0.517227	-0.263738	0.993364
Platyrrhini	omnivore	smoothed	EEC	USNM546267	0.328957	2.13236	0.989021	0.511585	-0.260688	0.997531
Platyrrhini	hardobjectfeeder	smoothed	EEC	USNM549519	0.347926	1.93809	0.995027	0.477905	0.122153	0.995387
Prosimii	omnivore	smoothed	EEC	USNM063338	0.334109	2.25972	0.994661	0.495235	-0.100957	0.999143
Prosimii	frugivore	smoothed	EEC	USNM084382	0.396787	1.65239	0.99178	0.533316	-0.469064	0.998211
Prosimii	insectivore	smoothed	EEC	USNM377375	0.342706	1.84997	0.988186	0.480942	-0.244724	0.994226
Prosimii	insectivore	smoothed	EEC	USNM511930	0.344709	1.95724	0.996518	0.546517	-0.648231	0.998603
Prosimii	folivore	smoothed	EEC	USNM83650	0.426656	1.49076	0.96677	0.503127	-0.126523	0.978239
Prosimii	folivore	unsmoothed	EEC	AMNH100507	0.423162	1.7438	0.98244	0.516272	0.277136	0.949414
Prosimii	omnivore	unsmoothed	EEC	AMNH100517	0.783289	-1.00091	0.918708	1.04096	-3.92709	0.96835
Prosimii	folivore	unsmoothed	EEC	AMNH100642	0.822375	-1.21531	0.943013	1.03734	-3.83467	0.973294
Prosimii	folivore	unsmoothed	EEC	AMNH100827	0.800433	-1.09836	0.923724	1.03365	-3.82324	0.968807
Platyrrhini	frugivore	unsmoothed	EEC	AMNH147472	1.01104	-2.87734	0.963906	1.08938	-4.09341	0.989379
Prosimii	folivore	unsmoothed	EEC	AMNH16699	0.989148	-2.6869	0.957132	1.11375	-4.36006	0.989767
Prosimii	insectivore	unsmoothed	EEC	AMNH187359	0.982579	-2.63047	0.960448	1.11728	-4.35267	0.98613
Prosimii	insectivore	unsmoothed	EEC	AMNH187360	1.02096	-2.99669	0.960681	1.1008	-4.20801	0.988903
Platyrrhini	frugivore	unsmoothed	EEC	AMNH188142	0.951663	-2.29569	0.957973	1.09738	-4.16787	0.984705
Platyrrhini	frugivore	unsmoothed	EEC	AMNH211460	0.976605	-2.44617	0.967786	1.09969	-4.10387	0.99091
Platyrrhini	frugivore	unsmoothed	EEC	AMNH211465	0.988125	-2.72159	0.952552	1.12276	-4.36849	0.989923
Platyrrhini	frugivore	unsmoothed	EEC	AMNH211491	0.998045	-2.74225	0.963359	1.06825	-3.87101	0.993533
Platyrrhini	frugivore	unsmoothed	EEC	AMNH211494	1.00866	-2.93571	0.960062	1.11563	-4.37112	0.989382
Platyrrhini	hardobjectfeeder	unsmoothed	EEC	AMNH239863	0.967934	-2.48305	0.959779	1.11403	-4.30456	0.988913
Platyrrhini	hardobjectfeeder	unsmoothed	EEC	AMNH239864	0.370393	3.16343	0.993952	0.533972	0.545537	0.980811
Platyrrhini	omnivore	unsmoothed	EEC	AMNH38792	0.4469	2.07865	0.984054	0.630216	-0.494666	0.994968
Platyrrhini	frugivore	unsmoothed	EEC	AMNH40834	0.351753	2.92813	0.994464	0.509758	0.442192	0.985732
Platyrrhini	hardobjectfeeder	unsmoothed	EEC	AMNH461707	0.738791	-0.523718	0.903573	1.00933	-3.67834	0.93085
Platyrrhini	hardobjectfeeder	unsmoothed	EEC	AMNH545874	0.693726	0.0223457	0.902689	0.975883	-3.35217	0.924761
Platyrrhini	frugivore	unsmoothed	EEC	AMNH67102	0.882356	-1.83814	0.926056	1.07852	-4.20763	0.968226
Platyrrhini	frugivore	unsmoothed	EEC	AMNH67246	0.886651	-2.01041	0.906851	1.12599	-4.68628	0.966689
Platyrrhini	frugivore	unsmoothed	EEC	AMNH71767	0.958351	-2.59656	0.92491	1.12346	-4.46673	0.97919
Platyrrhini	frugivore	unsmoothed	EEC	AMNH71776	0.9625	-2.74189	0.924512	1.1166	-4.43402	0.967403
Platyrrhini	frugivore	unsmoothed	EEC	AMNH71780	0.904416	-1.98971	0.938711	1.07992	-4.00345	0.975829
Platyrrhini	frugivore	unsmoothed	EEC	AMNH71787	0.894709	-1.96416	0.918168	1.1329	-4.62242	0.978128
Platyrrhini	hardobjectfeeder	unsmoothed	EEC	AMNH73720	0.926635	-2.28737	0.926744	1.12269	-4.52274	0.969225
Platyrrhini	frugivore	unsmoothed	EEC	AMNH75996	0.928131	-2.26663	0.932936	1.09789	-4.19808	0.976068
Platyrrhini	frugivore	unsmoothed	EEC	AMNH75999	0.971646	-2.68678	0.930952	1.16485	-4.901	0.981051
Platyrrhini	frugivore	unsmoothed	EEC	AMNH76002	0.844733	-1.47365	0.92136	1.09633	-4.2873	0.964399
Platyrrhini	omnivore	unsmoothed	EEC	AMNH76003	0.474976	2.12255	0.989877	0.623874	-0.212916	0.979758
Platyrrhini	hardobjectfeeder	unsmoothed	EEC	AMNH76391	0.540883	1.23874	0.990526	0.712965	-1.16023	0.991712
Platyrrhini	frugivore	unsmoothed	EEC	AMNH76393	0.529112	1.6737	0.993853	0.654325	-0.455324	0.995405
Platyrrhini	hardobjectfeeder	unsmoothed	EEC	AMNH76412	0.351753	2.92813	0.994464	0.509758	0.442192	0.985732
Platyrrhini	omnivore	unsmoothed	EEC	AMNH76583	0.767786	-0.527269	0.9525	0.986655	-3.34536	0.97713
Platyrrhini	omnivore	unsmoothed	EEC	AMNH76586	0.379839	2.51908	0.984731	0.472465	0.713826	0.987527
Platyrrhini	hardobjectfeeder	unsmoothed	EEC	AMNH76648	0.723718	-0.589314	0.902424	0.989494	-3.65438	0.945976
Platyrrhini	frugivore	unsmoothed	EEC	AMNH76861	0.783159	-1.22857	0.886361	1.04907	-4.21005	0.938841
Platyrrhini	frugivore	unsmoothed	EEC	AMNH76882	0.742054	-0.810572	0.888211	0.978992	-3.59191	0.938488
Platyrrhini	frugivore	unsmoothed	EEC	AMNH77300	0.779167	-1.22053	0.879016	1.05307	-4.2139	0.94277
Platyrrhini	frugivore	unsmoothed	EEC	AMNH78466	0.708126	-0.328984	0.897951	0.959659	-3.31461	0.941387
Platyrrhini	frugivore	unsmoothed	EEC	AMNH78473	0.772571	-0.806798	0.906202	1.03358	-3.96716	0.9519
Platyrrhini	hardobjectfeeder	unsmoothed	EEC	AMNH78501	0.758154	-0.767279	0.912332	1.0101	-3.70279	0.955105
Platyrrhini	hardobjectfeeder	unsmoothed	EEC	AMNH78566	0.775649	-1.02086	0.915557	1.01003	-3.75398	0.954362
Platyrrhini	hardobjectfeeder	unsmoothed	EEC	AMNH78569	0.791184	-1.13133	0.901356	1.01629	-3.82454	0.940335
Platyrrhini	frugivore	unsmoothed	EEC	AMNH78580	0.854161	-1.67171	0.915089	1.05595	-4.11064	0.959497
Platyrrhini	frugivore	unsmoothed	EEC	AMNH92804	0.998782	-2.92592	0.955348	1.08819	-4.05935	0.986226
Platyrrhini	frugivore	unsmoothed	EEC	AMNH92809	0.997576	-2.85879	0.956537	1.09268	-4.04505	0.990862
Platyrrhini	frugivore	unsmoothed	EEC	AMNH94972	1.00114	-2.93319	0.958142	1.12588	-4.42088	0.989511
Platyrrhini	frugivore	unsmoothed	EEC	AMNH94979	1.04648	-3.33208	0.959507	1.17595	-4.87975	0.990799
Platyrrhini	hardobjectfeeder	unsmoothed	EEC	AMNH95302	0.94258	-2.19394	0.96397	1.07669	-3.8776	0.991688
Platyrrhini	omnivore	unsmoothed	EEC	AMNH98272	1.03138	-3.17919	0.958717	1.10121	-4.14418	0.989998
Platyrrhini	hardobjectfeeder	unsmoothed	EEC	AMNH98316	1.02341	-3.10333	0.95855	1.09093	-4.04315	0.989988
Platyrrhini	frugivore	unsmoothed	EEC	AMNH98332	1.06156	-3.3865	0.966438	1.1282	-4.32958	0.993934
Platyrrhini	hardobjectfeeder	unsmoothed	EEC	AMNH98397	0.9884	-2.58626	0.967354	1.05181	-3.55257	0.990726
Prosimii	folivore	unsmoothed	EEC	AMNH63349	1.04952	-3.29906	0.971597	1.08479	-3.89638	0.995739
Prosimii	folivore	unsmoothed	EEC	AMNH63351	0.913929	-1.56116	0.979038	1.02437	-3.24979	0.990988
Prosimii	folivore	unsmoothed	EEC	AMNH100503	0.938605	-1.86008	0.977759	1.04317	-3.437	0.992457
Prosimii	folivore	unsmoothed	EEC	AMNH100504	0.96902	-2.3666	0.96739	1.10046	-4.09121	0.991926
Prosimii	frugivore	unsmoothed	EEC	AMNH100512	0.962649	-2.442	0.962209	1.0538	-3.67949	0.983547
Prosimii	frugivore	unsmoothed	EEC	AMNH100513	0.951602	-2.25835	0.960804	1.07497	-3.89986	0.986446
Prosimii	frugivore	unsmoothed	EEC	AMNH100514	0.953876	-2.25691	0.963311	1.08639	-3.94788	0.989864
Prosimii	omnivore	unsmoothed	EEC	AMNH100569	0.941766	-2.08362	0.969334	1.04855	-3.51193	0.987658
Prosimii	omnivore	unsmoothed	EEC	AMNH100598	0.960578	-2.36154	0.958394	1.06757	-3.78752	0.98617
Prosimii	hardobjectfeeder	unsmoothed	EEC	AMNH100632	0.98956	-2.59611	0.963548	1.08117	-3.92704	0.986463
Prosimii	folivore	unsmoothed	EEC	AMNH100635	0.908236	-1.6841	0.972147	1.03834	-3.43616	0.986338
Prosimii	frugivore	unsmoothed	EEC	AMNH100640	0.989083	-3.01334	0.933602	1.17741	-5.09569	0.975251
Prosimii	frugivore	unsmoothed	EEC	AMNH100654	1.04727	-3.3629	0.958075	1.15928	-4.69453	0.990417
Prosimii	omnivore	unsmoothed	EEC	AMNH100821	0.963722	-2.84067	0.925466	1.11223	-4.42659	0.964031
Prosimii	omnivore	unsmoothed	EEC	AMNH100829	0.994141	-3.02841	0.9294	1.12337	-4.47556	0.976494
Prosimii	frugivore	unsmoothed	EEC	AMNH100830	0.939167	-2.49859	0.932781	1.10708	-4.34374	0.973995
Prosimii	omnivore	unsmoothed	EEC	AMNH101508	1.05094	-3.58519	0.937815	1.16783	-4.94948	0.977131
Prosimii	omnivore	unsmoothed	EEC	AMNH101782	0.955201	-2.5837	0.938614	1.12177	-4.49964	0.971108
Prosimii	omnivore	unsmoothed	EEC	AMNH102845	0.941665	-2.62382	0.911226	1.12173	-4.59068	0.950283
Prosimii	insectivore	unsmoothed	EEC	AMNH106649	0.995072	-2.97285	0.947482	1.13937	-4.60943	0.982519
Prosimii	omnivore	unsmoothed	EEC	AMNH106650	0.578674	0.461299	0.985679	0.790388	-1.88676	0.971149
Prosimii	omnivore	unsmoothed	EEC	AMNH106653	0.581768	0.719252	0.994258	0.759839	-1.31742	0.980141
Prosimii	insectivore	unsmoothed	EEC	AMNH106754	0.539727	0.556409	0.995438	0.729744	-1.40881	0.971944
Prosimii	insectivore	unsmoothed	EEC	AMNH109366	0.449022	1.69966	0.977196	0.623339	-0.401981	0.968885
Prosimii	insectivore	unsmoothed	EEC	AMNH109368	0.525002	0.833527	0.976779	0.676109	-0.833052	0.966376
Prosimii	insectivore	unsmoothed	EEC	AMNH119810	1.05243	-3.35543	0.959935	1.09294	-4.0444	0.9905
Prosimii	insectivore	unsmoothed	EEC	AMNH150062	0.988009	-2.82973	0.961529	1.10002	-4.15455	0.987248
Prosimii	omnivore	unsmoothed	EEC	AMNH164442	0.960038	-2.34965	0.974423	1.10792	-4.16392	0.993978
Prosimii	insectivore	unsmoothed	EEC	AMNH165931	0.994275	-2.69978	0.974019	1.08231	-3.91368	0.986841
Prosimii	insectivore	unsmoothed	EEC	AMNH166856	1.04806	-3.33492	0.963638	1.13582	-4.40048	0.991732
Prosimii	folivore	unsmoothed	EEC	AMNH170461	0.982014	-2.6121	0.973516	1.06398	-3.66788	0.990816
Prosimii	folivore	unsmoothed	EEC	AMNH170501	1.0118	-2.81605	0.967288	1.08985	-3.90314	0.992817
Prosimii	folivore	unsmoothed	EEC	AMNH170569	1.01035	-2.7678	0.973887	1.06695	-3.68728	0.993748
Prosimii	folivore	unsmoothed	EEC	AMNH170576	1.02366	-3.06274	0.961441	1.12027	-4.28901	0.990953
Prosimii	folivore	unsmoothed	EEC	AMNH170578	1.02678	-3.05296	0.964635	1.11364	-4.232	0.993545
Prosimii	omnivore	unsmoothed	EEC	AMNH170737	1.03287	-3.01736	0.97229	1.0582	-3.54821	0.993326
Prosimii	omnivore	unsmoothed	EEC	AMNH170740	0.498385	0.548731	0.978065	0.695157	-1.20369	0.956571
Prosimii	omnivore	unsmoothed	EEC	AMNH170741	0.494625	0.651611	0.987253	0.620665	-0.641276	0.946509
Prosimii	omnivore	unsmoothed	EEC	AMNH170743	0.555426	0.142782	0.988591	0.756194	-1.62776	0.964929
Prosimii	frugivore	unsmoothed	EEC	AMNH17338	0.420516	2.11855	0.994305	0.675579	-1.00396	0.986715
Prosimii	folivore	unsmoothed	EEC	AMNH17356	0.479078	1.41185	0.987785	0.66297	-0.962731	0.986679
Prosimii	omnivore	unsmoothed	EEC	AMNH174483	0.317609	3.12897	0.99623	0.485916	0.647984	0.991805
Prosimii	omnivore	unsmoothed	EEC	AMNH174489	0.364436	2.39183	0.992541	0.565756	-0.219972	0.987754
Prosimii	omnivore	unsmoothed	EEC	AMNH174498	0.412866	2.0063	0.987563	0.654086	-0.916668	0.985427
Prosimii	omnivore	unsmoothed	EEC	AMNH174530	0.808419	-1.18856	0.954987	1.05489	-4.10694	0.983586
Prosimii	omnivore	unsmoothed	EEC	AMNH174531	0.410739	2.41743	0.990823	0.655408	-0.702107	0.987195
Prosimii	omnivore	unsmoothed	EEC	AMNH174533	0.330047	2.49745	0.99461	0.515312	0.0992214	0.990309
Prosimii	omnivore	unsmoothed	EEC	AMNH174534	0.319081	3.08993	0.952392	0.425567	0.994722	0.937502
Prosimii	frugivore	unsmoothed	EEC	AMNH18041	0.308951	3.03131	0.975833	0.420201	0.989604	0.955983
Prosimii	omnivore	unsmoothed	EEC	AMNH183827	0.343146	2.86739	0.978784	0.492497	0.488148	0.975863
Prosimii	folivore	unsmoothed	EEC	AMNH185638	0.342006	2.76332	0.978118	0.491465	0.441474	0.964807
Prosimii	hardobjectfeeder	unsmoothed	EEC	AMNH185643	0.789485	-0.834488	0.942001	1.03461	-3.84801	0.974489
Prosimii	omnivore	unsmoothed	EEC	AMNH18696	0.711001	-0.0577642	0.97093	0.973572	-3.3555	0.971089
Prosimii	insectivore	unsmoothed	EEC	AMNH187935	0.734474	-0.388379	0.949783	0.995369	-3.62913	0.972892
Prosimii	omnivore	unsmoothed	EEC	AMNH19159	0.828126	-0.925289	0.974231	1.01273	-3.41057	0.982462
Prosimii	insectivore	unsmoothed	EEC	AMNH196480	0.865564	-1.41737	0.960256	1.03772	-3.66467	0.981844
Prosimii	insectivore	unsmoothed	EEC	AMNH196485	0.915541	-1.98423	0.945634	1.07465	-4.09592	0.977464
Prosimii	frugivore	unsmoothed	EEC	AMNH196618	0.883725	-1.48998	0.970596	1.02743	-3.54339	0.979707
Prosimii	insectivore	unsmoothed	EEC	AMNH203297	0.842738	-1.19338	0.945652	1.02115	-3.59915	0.975954
Prosimii	insectivore	unsmoothed	EEC	AMNH207949	0.505397	1.47333	0.989175	0.67195	-0.873167	0.993632
Prosimii	insectivore	unsmoothed	EEC	AMNH212954	0.508924	1.23681	0.988279	0.651122	-0.758447	0.993144
Prosimii	insectivore	unsmoothed	EEC	AMNH217303	0.508924	1.23681	0.988279	0.651122	-0.758447	0.993144
Prosimii	insectivore	unsmoothed	EEC	AMNH239438	0.759853	-0.951196	0.899463	0.998928	-3.55338	0.935506
Prosimii	insectivore	unsmoothed	EEC	AMNH240827	0.937918	-2.29461	0.945629	1.11336	-4.3543	0.983241
Prosimii	frugivore	unsmoothed	EEC	AMNH241117	0.936645	-2.37992	0.933717	1.09912	-4.29773	0.972064
Prosimii	insectivore	unsmoothed	EEC	AMNH241119	0.890129	-1.82489	0.941897	1.04902	-3.79132	0.970778
Prosimii	insectivore	unsmoothed	EEC	AMNH241122	0.928281	-2.16154	0.947361	1.09427	-4.18887	0.981423
Prosimii	insectivore	unsmoothed	EEC	AMNH241124	0.969723	-2.46699	0.952596	1.09437	-4.1154	0.989153
Prosimii	frugivore	unsmoothed	EEC	AMNH245092	0.929548	-1.95923	0.980014	1.09375	-4.26501	0.973867
Prosimii	frugivore	unsmoothed	EEC	AMNH269851	0.96487	-2.50539	0.95769	1.11355	-4.37992	0.986326
Prosimii	frugivore	unsmoothed	EEC	AMNH269860	0.974173	-2.62829	0.949589	1.09726	-4.18406	0.98368
Prosimii	frugivore	unsmoothed	EEC	AMNH269907	0.952924	-2.42952	0.949193	1.10888	-4.31388	0.983085
Prosimii	frugivore	unsmoothed	EEC	AMNH31252	0.848341	-1.45001	0.934939	1.07026	-4.0812	0.974852
Prosimii	omnivore	unsmoothed	EEC	AMNH41264	0.374526	2.20257	0.993181	0.563943	-0.142243	0.985418
Prosimii	folivore	unsmoothed	EEC	AMNH41267	0.298671	3.06049	0.986502	0.52258	0.0990565	0.99171
Prosimii	omnivore	unsmoothed	EEC	AMNH41268	0.297677	2.84354	0.994186	0.504021	0.178382	0.977628
Prosimii	hardobjectfeeder	unsmoothed	EEC	AMNH41334	0.349402	2.99846	0.997292	0.574696	-0.0571189	0.991843
Prosimii	frugivore	unsmoothed	EEC	AMNH80072	0.356986	2.36719	0.992802	0.582307	-0.389727	0.978373
Prosimii	omnivore	unsmoothed	EEC	AMNH87279	0.337856	2.50512	0.996055	0.518725	0.0391461	0.972688
Prosimii	insectivore	unsmoothed	EEC	AMNH187362	0.762126	-0.459572	0.968525	1.04064	-3.82023	0.989031
Prosimii	folivore	unsmoothed	EEC	BMNH84.10.20.4	0.324963	2.85444	0.97568	0.441075	0.773508	0.978971
Platyrrhini	hardobjectfeeder	unsmoothed	EEC	MCZ30720	0.32374	2.83215	0.983202	0.430585	0.821977	0.990831
Platyrrhini	hardobjectfeeder	unsmoothed	EEC	MCZ31701	0.303478	2.93405	0.979116	0.409338	0.970318	0.987482
Platyrrhini	frugivore	unsmoothed	EEC	MCZ31759	0.316972	3.11832	0.975557	0.448915	0.824039	0.971615
Platyrrhini	frugivore	unsmoothed	EEC	MCZ34320	0.35287	2.58266	0.987935	0.451308	0.762732	0.954892
Prosimii	omnivore	unsmoothed	EEC	MCZ44953	0.433631	2.3387	0.996106	0.589474	-0.136561	0.990763
Prosimii	omnivore	unsmoothed	EEC	MCZ45126	0.43256	2.41861	0.99691	0.599894	-0.081448	0.994921
Platyrrhini	folivore	unsmoothed	EEC	MCZ5070	0.428258	2.17536	0.998676	0.594896	-0.296846	0.993881
Platyrrhini	frugivore	unsmoothed	EEC	MCZ5344	0.314926	2.87321	0.946619	0.448083	0.781172	0.942129
Prosimii	insectivore	unsmoothed	EEC	MCZ38316	0.302995	3.01727	0.947421	0.393104	1.24978	0.905871
Platyrrhini	folivore	unsmoothed	EEC	MN-rio106	0.319863	2.82229	0.951762	0.46787	0.588906	0.973242
Platyrrhini	folivore	unsmoothed	EEC	MN-rio24104	0.348157	2.71434	0.964609	0.451279	0.869961	0.962269
Platyrrhini	folivore	unsmoothed	EEC	MN-rio24114	0.343232	2.6355	0.965729	0.471669	0.615511	0.968403
Platyrrhini	folivore	unsmoothed	EEC	MN-rio2718	0.334419	2.8468	0.944099	0.424182	1.07946	0.927652
Platyrrhini	folivore	unsmoothed	EEC	MN-rio30191	0.34192	2.71965	0.966727	0.474644	0.556711	0.966051
Platyrrhini	folivore	unsmoothed	EEC	MN-rio526	0.887421	-1.78554	0.939078	1.09527	-4.26087	0.966437
Platyrrhini	folivore	unsmoothed	EEC	MN-rio6699	0.359187	2.15348	0.971364	0.469742	0.625823	0.945328
Platyrrhini	folivore	unsmoothed	EEC	MN-rio7724	0.554009	0.776924	0.990023	0.749821	-1.52824	0.99153
Platyrrhini	folivore	unsmoothed	EEC	MN-rio8513	0.396021	2.80201	0.990968	0.660764	-0.69911	0.988511
Platyrrhini	hardobjectfeeder	unsmoothed	EEC	SBU N Cj01	0.482953	1.32013	0.983451	0.554571	0.0752699	0.959919
Prosimii	omnivore	unsmoothed	EEC	SBU-Nc-01nonumber	0.288271	3.18189	0.957949	0.398921	1.25381	0.911158
Prosimii	folivore	unsmoothed	EEC	AMNH100612	0.382119	2.40565	0.982449	0.494433	0.517059	0.960622
Platyrrhini	frugivore	unsmoothed	EEC	USNM241384	0.399216	2.26498	0.987668	0.488674	0.521334	0.957682
Platyrrhini	frugivore	unsmoothed	EEC	USNM406674	0.363736	2.29264	0.971992	0.497006	0.359656	0.958909
Platyrrhini	frugivore	unsmoothed	EEC	USNM406675	0.462656	1.28483	0.983041	0.583701	-0.314892	0.942346
Prosimii	folivore	unsmoothed	EEC	USNM83652	0.593588	0.399589	0.997227	0.722132	-1.32412	0.985762
Prosimii	folivore	unsmoothed	EEC	USNM063355	0.574175	0.778746	0.993674	0.704887	-1.12119	0.987515
Prosimii	folivore	unsmoothed	EEC	USNM063356	0.58509	0.444898	0.997847	0.783225	-1.87636	0.98552
Prosimii	folivore	unsmoothed	EEC	USNM083668	0.611807	0.253305	0.994728	0.768383	-1.78141	0.991434
Prosimii	folivore	unsmoothed	EEC	USNM084386	0.447574	1.82218	0.968124	0.515272	0.380724	0.958906
Platyrrhini	folivore	unsmoothed	EEC	USNM171063	0.937045	-2.30884	0.937055	1.15546	-4.84216	0.968016
Platyrrhini	hardobjectfeeder	unsmoothed	EEC	USNM256215	1.01666	-3.00981	0.973737	1.07268	-3.80447	0.98759
Prosimii	folivore	unsmoothed	EEC	USNM257397	0.953503	-2.21923	0.980893	1.01711	-3.20216	0.989702
Platyrrhini	folivore	unsmoothed	EEC	USNM284782	0.981352	-2.60916	0.962833	1.05969	-3.64155	0.988472
Platyrrhini	folivore	unsmoothed	EEC	USNM290601	0.993403	-2.70752	0.976778	1.04708	-3.48437	0.989885
Platyrrhini	hardobjectfeeder	unsmoothed	EEC	USNM291123	1.0437	-3.0499	0.982261	1.05935	-3.5112	0.997643
Platyrrhini	hardobjectfeeder	unsmoothed	EEC	USNM291128	1.01325	-2.8146	0.976655	1.05638	-3.54846	0.991111
Platyrrhini	hardobjectfeeder	unsmoothed	EEC	USNM291133	1.09027	-3.65334	0.97849	1.04562	-3.42762	0.99592
Platyrrhini	hardobjectfeeder	unsmoothed	EEC	USNM296634	1.04491	-3.15822	0.980183	1.06694	-3.71057	0.991781
Prosimii	folivore	unsmoothed	EEC	USNM317966	1.08283	-3.51912	0.980094	1.0956	-3.9544	0.99608
Platyrrhini	frugivore	unsmoothed	EEC	USNM336204	1.09012	-3.61633	0.974341	1.10716	-4.06613	0.993263
Platyrrhini	hardobjectfeeder	unsmoothed	EEC	USNM338962	0.701335	0.00520074	0.976866	0.8047	-1.59923	0.972197
Platyrrhini	hardobjectfeeder	unsmoothed	EEC	USNM361019	0.455882	1.7023	0.997024	0.646236	-0.750657	0.995734
Platyrrhini	frugivore	unsmoothed	EEC	USNM364486	0.294062	3.2008	0.998931	0.422217	1.0288	0.99713
Platyrrhini	omnivore	unsmoothed	EEC	USNM364497	0.246175	3.76908	0.996355	0.426268	1.05756	0.991951
Platyrrhini	hardobjectfeeder	unsmoothed	EEC	USNM374744	0.771106	-0.754968	0.918864	1.04832	-4.03763	0.955822
Platyrrhini	hardobjectfeeder	unsmoothed	EEC	USNM374745	0.745751	-0.593872	0.933796	0.958057	-3.26782	0.953585
Platyrrhini	hardobjectfeeder	unsmoothed	EEC	USNM374746	0.785187	-1.01838	0.929829	0.99649	-3.65402	0.958853
Platyrrhini	hardobjectfeeder	unsmoothed	EEC	USNM374756	0.852378	-1.45369	0.922804	1.10956	-4.46651	0.963117
Platyrrhini	hardobjectfeeder	unsmoothed	EEC	USNM374759	0.885082	-1.80851	0.93377	1.11028	-4.44856	0.971322
Platyrrhini	hardobjectfeeder	unsmoothed	EEC	USNM374767	0.866283	-1.57378	0.93741	1.10812	-4.40244	0.966342
Platyrrhini	omnivore	unsmoothed	EEC	USNM396265	0.861277	-1.50477	0.9331	1.07702	-4.10118	0.964291
Platyrrhini	hardobjectfeeder	unsmoothed	EEC	USNM406423	0.835108	-1.26856	0.934898	1.10921	-4.46528	0.964209
Platyrrhini	hardobjectfeeder	unsmoothed	EEC	USNM406583	0.775783	-0.790304	0.919176	1.05246	-3.96616	0.943367
Platyrrhini	hardobjectfeeder	unsmoothed	EEC	USNM406593	0.873175	-1.67657	0.928378	1.10596	-4.39504	0.964253
Platyrrhini	hardobjectfeeder	unsmoothed	EEC	USNM461384	0.873127	-1.73173	0.912155	1.10939	-4.45018	0.963769
Platyrrhini	hardobjectfeeder	unsmoothed	EEC	USNM461919	0.789915	-0.992661	0.906495	1.04161	-3.88574	0.939831
Platyrrhini	omnivore	unsmoothed	EEC	USNM518547	0.806476	-0.996827	0.919203	1.07535	-4.12542	0.958087
Platyrrhini	hardobjectfeeder	unsmoothed	EEC	USNM543357	0.417413	2.41762	0.996415	0.57124	-0.036044	0.992968
Platyrrhini	frugivore	unsmoothed	EEC	USNM545878	0.340404	3.42727	0.994285	0.512831	0.570013	0.995835
Platyrrhini	frugivore	unsmoothed	EEC	USNM545879	0.402588	2.67448	0.987854	0.536566	0.381242	0.990727
Platyrrhini	frugivore	unsmoothed	EEC	USNM545887	0.413076	2.54692	0.988382	0.560324	0.194449	0.98974
Platyrrhini	frugivore	unsmoothed	EEC	USNM545890	0.423127	2.4312	0.986469	0.545772	0.248195	0.985248
Platyrrhini	hardobjectfeeder	unsmoothed	EEC	USNM545891	0.42508	2.4498	0.993103	0.544488	0.265883	0.993563
Platyrrhini	omnivore	unsmoothed	EEC	USNM545893	0.453798	2.18257	0.993385	0.544573	0.395985	0.993058
Platyrrhini	hardobjectfeeder	unsmoothed	EEC	USNM546263	0.454943	2.06617	0.99284	0.607678	-0.329563	0.990689
Platyrrhini	hardobjectfeeder	unsmoothed	EEC	USNM546264	0.445334	2.23949	0.992582	0.583706	-0.0361444	0.994033
Platyrrhini	omnivore	unsmoothed	EEC	USNM546267	0.439892	1.70716	0.982129	0.672205	-1.05805	0.989297
Platyrrhini	hardobjectfeeder	unsmoothed	EEC	USNM549519	0.447509	1.66921	0.990886	0.648973	-0.720468	0.991095
Prosimii	omnivore	unsmoothed	EEC	USNM063338	0.398399	2.22173	0.989503	0.662716	-0.949331	0.990262
Prosimii	frugivore	unsmoothed	EEC	USNM084382	0.48948	1.50204	0.987868	0.713889	-1.28149	0.990339
Prosimii	insectivore	unsmoothed	EEC	USNM377375	0.551056	0.676672	0.979713	0.700076	-1.27251	0.984187
Prosimii	insectivore	unsmoothed	EEC	USNM511930	0.538046	0.901469	0.977725	0.755515	-1.65258	0.98975
Prosimii	folivore	unsmoothed	EEC	USNM83650	0.347583	2.8583	0.994901	0.482897	0.766564	0.995302
Prosimii	folivore	smoothed	BCO	AMNH100507	0.359836	1.90431	0.991315	0.459699	0.517342	0.991728
Prosimii	omnivore	smoothed	BCO	AMNH100517	0.350312	1.98173	0.991249	0.422289	0.737204	0.99454
Prosimii	folivore	smoothed	BCO	AMNH100642	0.364743	2.15056	0.985581	0.4419	0.372806	0.993906
Prosimii	folivore	smoothed	BCO	AMNH100827	0.347687	2.06382	0.99706	0.400678	0.926889	0.996768
Platyrrhini	frugivore	smoothed	BCO	AMNH147472	0.38806	1.70805	0.996156	0.448412	0.425712	0.983923
Prosimii	folivore	smoothed	BCO	AMNH16699	0.343263	2.19577	0.996326	0.383155	1.11375	0.994817
Prosimii	insectivore	smoothed	BCO	AMNH187359	0.308879	2.58566	0.994426	0.34572	1.24093	0.994963
Prosimii	insectivore	smoothed	BCO	AMNH187360	0.32185	2.73583	0.996545	0.373521	1.13754	0.998792
Platyrrhini	frugivore	smoothed	BCO	AMNH188142	0.570779	0.188687	0.976995	0.562544	-0.339489	0.946575
Platyrrhini	frugivore	smoothed	BCO	AMNH211460	0.415374	1.33066	0.983551	0.435916	0.479901	0.983373
Platyrrhini	frugivore	smoothed	BCO	AMNH211465	0.418134	1.39491	0.987143	0.469467	0.182618	0.977881
Platyrrhini	frugivore	smoothed	BCO	AMNH211491	0.592943	0.249932	0.991931	0.556099	-0.187319	0.997528
Platyrrhini	frugivore	smoothed	BCO	AMNH211494	0.532559	0.653165	0.994124	0.507375	0.138891	0.999265
Platyrrhini	hardobjectfeeder	smoothed	BCO	AMNH239863	0.482022	0.607226	0.995575	0.514119	-0.0740508	0.987879
Platyrrhini	hardobjectfeeder	smoothed	BCO	AMNH239864	0.446378	0.810281	0.996273	0.47298	0.00631833	0.979202
Platyrrhini	omnivore	smoothed	BCO	AMNH38792	0.401276	1.74588	0.990168	0.45768	0.343832	0.990881
Platyrrhini	frugivore	smoothed	BCO	AMNH40834	0.495628	0.839936	0.987078	0.424252	0.718943	0.997671
Platyrrhini	hardobjectfeeder	smoothed	BCO	AMNH461707	0.527717	0.261774	0.995339	0.617478	-0.818425	0.992304
Platyrrhini	hardobjectfeeder	smoothed	BCO	AMNH545874	0.54494	0.108985	0.992402	0.62407	-1.17883	0.988119
Platyrrhini	frugivore	smoothed	BCO	AMNH67102	0.321379	2.18582	0.987674	0.3952	0.907406	0.994981
Platyrrhini	frugivore	smoothed	BCO	AMNH67246	0.419704	1.23536	0.986457	0.463449	0.174735	0.995633
Platyrrhini	frugivore	smoothed	BCO	AMNH71767	0.412209	1.19574	0.97689	0.472369	0.17754	0.944582
Platyrrhini	frugivore	smoothed	BCO	AMNH71776	0.505366	0.472614	0.974558	0.538718	-0.326	0.947803
Platyrrhini	frugivore	smoothed	BCO	AMNH71780	0.573806	0.0395023	0.974313	0.596682	-0.727153	0.93719
Platyrrhini	frugivore	smoothed	BCO	AMNH71787	0.335636	2.0626	0.997711	0.384884	0.845214	0.986998
Platyrrhini	hardobjectfeeder	smoothed	BCO	AMNH73720	0.53031	0.347388	0.993332	0.605583	-0.77465	0.994208
Platyrrhini	frugivore	smoothed	BCO	AMNH75996	0.401981	1.63435	0.996471	0.388025	0.879467	0.990695
Platyrrhini	frugivore	smoothed	BCO	AMNH75999	0.422781	1.4722	0.995323	0.459011	0.4369	0.989281
Platyrrhini	frugivore	smoothed	BCO	AMNH76002	0.411246	1.37275	0.995148	0.492619	0.055876	0.978512
Platyrrhini	omnivore	smoothed	BCO	AMNH76003	0.418057	1.51386	0.990847	0.440272	0.522758	0.974301
Platyrrhini	hardobjectfeeder	smoothed	BCO	AMNH76391	0.554818	0.146497	0.996073	0.658064	-1.06337	0.995399
Platyrrhini	frugivore	smoothed	BCO	AMNH76393	0.550765	0.184298	0.994605	0.542941	-0.193586	0.991373
Platyrrhini	hardobjectfeeder	smoothed	BCO	AMNH76412	0.650017	-0.717647	0.988888	0.640257	-1.06292	0.99229
Platyrrhini	omnivore	smoothed	BCO	AMNH76583	0.420646	1.46102	0.996489	0.457989	0.248229	0.978285
Platyrrhini	omnivore	smoothed	BCO	AMNH76586	0.439077	1.46304	0.991488	0.478807	0.192871	0.989607
Platyrrhini	hardobjectfeeder	smoothed	BCO	AMNH76648	0.549765	0.100035	0.997002	0.564497	-0.473008	0.989992
Platyrrhini	frugivore	smoothed	BCO	AMNH76861	0.505126	0.790497	0.981431	0.533303	0.0271471	0.989415
Platyrrhini	frugivore	smoothed	BCO	AMNH76882	0.402953	1.37182	0.985692	0.476197	0.274044	0.970593
Platyrrhini	frugivore	smoothed	BCO	AMNH77300	0.56857	0.336785	0.991676	0.539464	0.00553836	0.995651
Platyrrhini	frugivore	smoothed	BCO	AMNH78466	0.478704	0.988736	0.994307	0.525221	0.0209408	0.996946
Platyrrhini	frugivore	smoothed	BCO	AMNH78473	0.469615	1.0545	0.998602	0.463254	0.387604	0.994073
Platyrrhini	hardobjectfeeder	smoothed	BCO	AMNH78501	0.532666	0.150163	0.966694	0.551313	-0.256315	0.968061
Platyrrhini	hardobjectfeeder	smoothed	BCO	AMNH78566	0.50852	0.479035	0.994986	0.640369	-1.01178	0.99652
Platyrrhini	hardobjectfeeder	smoothed	BCO	AMNH78569	0.497981	0.568301	0.99705	0.64777	-1.10898	0.995027
Platyrrhini	frugivore	smoothed	BCO	AMNH78580	0.568768	0.480465	0.97541	0.551951	-0.13022	0.995354
Platyrrhini	frugivore	smoothed	BCO	AMNH92804	0.438686	1.19747	0.989699	0.470142	0.24193	0.975051
Platyrrhini	frugivore	smoothed	BCO	AMNH92809	0.392139	1.53022	0.98842	0.396609	0.779367	0.982062
Platyrrhini	frugivore	smoothed	BCO	AMNH94972	0.473914	0.985768	0.98067	0.494787	0.301478	0.996847
Platyrrhini	frugivore	smoothed	BCO	AMNH94979	0.47134	1.04958	0.991469	0.470133	0.3673	0.997568
Platyrrhini	hardobjectfeeder	smoothed	BCO	AMNH95302	0.602769	-0.253216	0.993468	0.671485	-1.4063	0.98868
Platyrrhini	omnivore	smoothed	BCO	AMNH98272	0.450303	1.34308	0.993849	0.496291	0.109196	0.976813
Platyrrhini	hardobjectfeeder	smoothed	BCO	AMNH98316	0.537527	0.107737	0.986332	0.563605	-0.696103	0.958622
Platyrrhini	frugivore	smoothed	BCO	AMNH98332	0.480993	1.10188	0.997099	0.478083	0.297233	0.988794
Platyrrhini	hardobjectfeeder	smoothed	BCO	AMNH98397	0.582218	0.0682613	0.997057	0.594119	-0.691415	0.992657
Prosimii	folivore	smoothed	BCO	AMNH63349	0.324119	2.51839	0.988779	0.35457	1.32856	0.99174
Prosimii	folivore	smoothed	BCO	AMNH63351	0.344595	2.40699	0.984075	0.353801	1.39896	0.989858
Prosimii	folivore	smoothed	BCO	AMNH100503	0.389845	1.85157	0.992482	0.433139	0.57571	0.981004
Prosimii	folivore	smoothed	BCO	AMNH100504	0.351933	1.87082	0.994874	0.405406	0.737197	0.994519
Prosimii	frugivore	smoothed	BCO	AMNH100512	0.385253	1.48579	0.979631	0.507669	-0.122464	0.997183
Prosimii	frugivore	smoothed	BCO	AMNH100513	0.362786	1.70589	0.992466	0.449501	0.416737	0.990829
Prosimii	frugivore	smoothed	BCO	AMNH100514	0.329214	2.05556	0.986162	0.453687	0.371278	0.993567
Prosimii	omnivore	smoothed	BCO	AMNH100569	0.338519	2.08895	0.993049	0.407104	0.814314	0.994324
Prosimii	omnivore	smoothed	BCO	AMNH100598	0.292862	2.65359	0.980677	0.324294	1.33586	0.988547
Prosimii	hardobjectfeeder	smoothed	BCO	AMNH100632	0.402014	0.764723	0.95943	0.576075	-0.781135	0.979802
Prosimii	folivore	smoothed	BCO	AMNH100635	0.463276	1.56534	0.995784	0.47816	0.382996	0.992271
Prosimii	frugivore	smoothed	BCO	AMNH100640	0.526223	-0.308186	0.987228	0.575496	-0.744636	0.985599
Prosimii	frugivore	smoothed	BCO	AMNH100654	0.459881	0.840274	0.998836	0.563091	-0.426718	0.990638
Prosimii	omnivore	smoothed	BCO	AMNH100821	0.234032	3.04053	0.950254	0.306586	1.5418	0.984375
Prosimii	omnivore	smoothed	BCO	AMNH100829	0.450206	1.0762	0.998588	0.455096	0.292863	0.994634
Prosimii	frugivore	smoothed	BCO	AMNH100830	0.561177	-0.109892	0.99723	0.623162	-0.840445	0.998624
Prosimii	omnivore	smoothed	BCO	AMNH101508	0.384176	1.86005	0.995749	0.393177	0.992247	0.993851
Prosimii	omnivore	smoothed	BCO	AMNH101782	0.421282	1.52757	0.993795	0.414523	0.769715	0.988341
Prosimii	omnivore	smoothed	BCO	AMNH102845	0.367311	1.8927	0.996611	0.333757	1.4071	0.98782
Prosimii	insectivore	smoothed	BCO	AMNH106649	0.330817	2.58717	0.99489	0.388934	0.904043	0.999812
Prosimii	omnivore	smoothed	BCO	AMNH106650	0.173123	4.3782	0.843706	0.446141	0.708031	0.997205
Prosimii	omnivore	smoothed	BCO	AMNH106653	0.417152	1.19938	0.994288	0.410908	0.744329	0.995414
Prosimii	insectivore	smoothed	BCO	AMNH106754	0.317549	2.91188	0.983353	0.387444	1.07031	0.992545
Prosimii	insectivore	smoothed	BCO	AMNH109366	0.410911	1.79034	0.994033	0.429205	0.702723	0.991605
Prosimii	insectivore	smoothed	BCO	AMNH109368	0.457351	1.46888	0.997301	0.49274	0.129759	0.998613
Prosimii	insectivore	smoothed	BCO	AMNH119810	0.322388	2.62026	0.998506	0.344924	1.20411	0.989189
Prosimii	insectivore	smoothed	BCO	AMNH150062	0.377262	2.16851	0.99385	0.428502	0.621225	0.995665
Prosimii	omnivore	smoothed	BCO	AMNH164442	0.477005	0.6692	0.990537	0.566474	-0.649201	0.997148
Prosimii	insectivore	smoothed	BCO	AMNH165931	0.28462	2.70629	0.999448	0.342792	1.24922	0.991188
Prosimii	insectivore	smoothed	BCO	AMNH166856	0.438851	1.57802	0.996883	0.454378	0.426607	0.990244
Prosimii	folivore	smoothed	BCO	AMNH170461	0.449107	1.36074	0.995462	0.508903	0.0496735	0.991823
Prosimii	folivore	smoothed	BCO	AMNH170501	0.372629	2.10474	0.990717	0.406575	0.912373	0.990474
Prosimii	folivore	smoothed	BCO	AMNH170569	0.358046	1.9077	0.987929	0.329911	1.25674	0.98655
Prosimii	folivore	smoothed	BCO	AMNH170576	0.406479	1.62366	0.987191	0.421824	0.536086	0.991173
Prosimii	folivore	smoothed	BCO	AMNH170578	0.364517	1.90365	0.995442	0.356396	1.06072	0.992423
Prosimii	omnivore	smoothed	BCO	AMNH170737	0.375494	1.5447	0.993542	0.453981	0.352164	0.997785
Prosimii	omnivore	smoothed	BCO	AMNH170740	0.311339	2.20043	0.995324	0.41618	0.708358	0.998488
Prosimii	omnivore	smoothed	BCO	AMNH170741	0.311701	2.28843	0.99105	0.336089	1.28854	0.985219
Prosimii	omnivore	smoothed	BCO	AMNH170743	0.428393	1.58221	0.998085	0.443583	0.555093	0.999023
Prosimii	frugivore	smoothed	BCO	AMNH17338	0.366597	1.54316	0.988682	0.42892	0.378562	0.992666
Prosimii	folivore	smoothed	BCO	AMNH17356	0.364063	1.9506	0.999444	0.460409	0.553516	0.995658
Prosimii	omnivore	smoothed	BCO	AMNH174483	0.330221	2.22078	0.997851	0.400553	0.768447	0.99509
Prosimii	omnivore	smoothed	BCO	AMNH174489	0.347607	2.0962	0.998385	0.349386	1.18389	0.999684
Prosimii	omnivore	smoothed	BCO	AMNH174498	0.3701	1.91799	0.995097	0.403656	0.716235	0.995699
Prosimii	omnivore	smoothed	BCO	AMNH174530	0.346112	2.08547	0.999731	0.370698	1.05695	0.990126
Prosimii	omnivore	smoothed	BCO	AMNH174531	0.381231	1.81304	0.998179	0.316031	1.4606	0.99658
Prosimii	omnivore	smoothed	BCO	AMNH174533	0.350603	2.07063	0.997853	0.337022	1.24061	0.984999
Prosimii	omnivore	smoothed	BCO	AMNH174534	0.349119	2.057	0.99759	0.376313	1.04116	0.983521
Prosimii	frugivore	smoothed	BCO	AMNH18041	0.400708	1.60323	0.996215	0.507519	-0.115694	0.997937
Prosimii	omnivore	smoothed	BCO	AMNH183827	0.401496	1.27284	0.997545	0.384297	0.94073	0.98441
Prosimii	folivore	smoothed	BCO	AMNH185638	0.349962	1.88847	0.994516	0.402106	0.762235	0.98872
Prosimii	hardobjectfeeder	smoothed	BCO	AMNH185643	0.452326	0.368596	0.988464	0.574975	-0.533319	0.981453
Prosimii	omnivore	smoothed	BCO	AMNH18696	0.350723	1.99296	0.988873	0.392623	0.90043	0.995032
Prosimii	insectivore	smoothed	BCO	AMNH187935	0.442123	1.40452	0.999015	0.493618	-0.00280525	0.994929
Prosimii	omnivore	smoothed	BCO	AMNH19159	0.352973	2.14535	0.992156	0.48546	0.203807	0.994502
Prosimii	insectivore	smoothed	BCO	AMNH196480	0.38929	2.10726	0.999415	0.409432	0.784983	0.996307
Prosimii	insectivore	smoothed	BCO	AMNH196485	0.409166	1.87705	0.997465	0.403414	0.84568	0.993271
Prosimii	frugivore	smoothed	BCO	AMNH196618	0.491058	0.189243	0.976842	0.60169	-0.742535	0.99523
Prosimii	insectivore	smoothed	BCO	AMNH203297	0.429325	1.57533	0.999278	0.450027	0.406454	0.997243
Prosimii	insectivore	smoothed	BCO	AMNH207949	0.315424	3.01431	0.988191	0.379234	1.15282	0.985014
Prosimii	insectivore	smoothed	BCO	AMNH212954	0.354251	2.1278	0.993896	0.426146	0.645807	0.995197
Prosimii	insectivore	smoothed	BCO	AMNH217303	0.366934	2.13584	0.999337	0.390694	0.931822	0.992028
Prosimii	insectivore	smoothed	BCO	AMNH239438	0.370326	2.11768	0.99688	0.410482	0.743307	0.988298
Prosimii	insectivore	smoothed	BCO	AMNH240827	0.409913	1.92309	0.996164	0.463529	0.438467	0.99861
Prosimii	frugivore	smoothed	BCO	AMNH241117	0.510755	0.500673	0.999406	0.597206	-0.707495	0.999017
Prosimii	insectivore	smoothed	BCO	AMNH241119	0.304649	2.35017	0.974559	0.394257	0.89732	0.995817
Prosimii	insectivore	smoothed	BCO	AMNH241122	0.324942	2.42382	0.998166	0.388163	0.83985	0.993527
Prosimii	insectivore	smoothed	BCO	AMNH241124	0.302289	2.68895	0.995487	0.339288	1.25338	0.990125
Prosimii	frugivore	smoothed	BCO	AMNH245092	0.369845	1.90597	0.990687	0.461822	0.339455	0.996465
Prosimii	frugivore	smoothed	BCO	AMNH269851	0.536572	0.436825	0.997522	0.541924	-0.272982	0.995721
Prosimii	frugivore	smoothed	BCO	AMNH269860	0.476889	0.699805	0.997905	0.477452	0.121909	0.984769
Prosimii	frugivore	smoothed	BCO	AMNH269907	0.430908	0.988236	0.99146	0.476478	0.209742	0.993884
Prosimii	frugivore	smoothed	BCO	AMNH31252	0.508328	0.321228	0.999618	0.486419	0.0863909	0.993158
Prosimii	omnivore	smoothed	BCO	AMNH41264	0.310926	2.39543	0.996286	0.420829	0.676892	0.997475
Prosimii	folivore	smoothed	BCO	AMNH41267	0.39541	2.11495	0.991202	0.457277	0.656449	0.991834
Prosimii	omnivore	smoothed	BCO	AMNH41268	0.263727	3.23272	0.800358	0.502712	0.163193	0.997196
Prosimii	hardobjectfeeder	smoothed	BCO	AMNH41334	0.412705	0.756479	0.995932	0.42379	0.661068	0.988554
Prosimii	frugivore	smoothed	BCO	AMNH80072	0.512009	-0.0322248	0.998777	0.534798	-0.298613	0.987266
Prosimii	omnivore	smoothed	BCO	AMNH87279	0.392632	1.5462	0.997954	0.415948	0.710257	0.985502
Prosimii	insectivore	smoothed	BCO	AMNH187362	0.30017	2.60418	0.993846	0.360232	1.07833	0.992359
Prosimii	folivore	smoothed	BCO	BMNH84.10.20.4	0.584685	0.242344	0.988539	0.609053	-0.649644	0.994479
Platyrrhini	hardobjectfeeder	smoothed	BCO	MCZ30720	0.588629	0.123293	0.97639	0.564953	-0.340257	0.992775
Platyrrhini	hardobjectfeeder	smoothed	BCO	MCZ31701	0.58916	-0.17155	0.991528	0.616465	-1.04883	0.992788
Platyrrhini	frugivore	smoothed	BCO	MCZ31759	0.393437	1.76956	0.992797	0.447367	0.627864	0.997856
Platyrrhini	frugivore	smoothed	BCO	MCZ34320	0.385774	1.63698	0.995293	0.42568	0.659765	0.980622
Prosimii	omnivore	smoothed	BCO	MCZ44953	0.420113	1.32947	0.995947	0.426858	0.449304	0.981075
Prosimii	omnivore	smoothed	BCO	MCZ45126	0.407006	1.54246	0.99342	0.451111	0.250501	0.9618
Platyrrhini	folivore	smoothed	BCO	MCZ5070	0.408706	1.49667	0.979577	0.453783	0.417007	0.967141
Platyrrhini	frugivore	smoothed	BCO	MCZ5344	0.454778	1.03961	0.989637	0.473651	0.198257	0.96016
Prosimii	insectivore	smoothed	BCO	MCZ38316	0.329064	2.69612	0.998901	0.425444	0.799851	0.997108
Platyrrhini	folivore	smoothed	BCO	MN-rio106	0.33493	2.38353	0.984997	0.400538	0.852075	0.972798
Platyrrhini	folivore	smoothed	BCO	MN-rio24104	0.324324	2.17062	0.990267	0.437615	0.607158	0.982492
Platyrrhini	folivore	smoothed	BCO	MN-rio24114	0.352144	2.162	0.97678	0.460614	0.38503	0.974265
Platyrrhini	folivore	smoothed	BCO	MN-rio2718	0.367033	1.98873	0.962768	0.446002	0.525842	0.948159
Platyrrhini	folivore	smoothed	BCO	MN-rio30191	0.36426	1.83975	0.98101	0.442358	0.474088	0.963702
Platyrrhini	folivore	smoothed	BCO	MN-rio526	0.35125	2.02725	0.990201	0.424929	0.652435	0.963864
Platyrrhini	folivore	smoothed	BCO	MN-rio6699	0.388699	1.9123	0.990878	0.449314	0.483023	0.969788
Platyrrhini	folivore	smoothed	BCO	MN-rio7724	0.389704	1.75664	0.985961	0.436759	0.453852	0.973881
Platyrrhini	folivore	smoothed	BCO	MN-rio8513	0.390146	1.69967	0.993807	0.452421	0.421934	0.960847
Platyrrhini	hardobjectfeeder	smoothed	BCO	SBU N Cj01	0.654708	-0.812225	0.99464	0.721784	-1.54324	0.998879
Prosimii	omnivore	smoothed	BCO	SBU-Nc-01nonumber	0.391315	1.45537	0.994712	0.391271	0.916031	0.996228
Prosimii	folivore	smoothed	BCO	AMNH100612	0.335951	2.33399	0.97144	0.34052	1.35317	0.990815
Platyrrhini	frugivore	smoothed	BCO	USNM241384	0.425042	1.05373	0.996912	0.491858	0.0560815	0.99561
Platyrrhini	frugivore	smoothed	BCO	USNM406674	0.476505	1.01904	0.991431	0.53894	-0.0673161	0.994721
Platyrrhini	frugivore	smoothed	BCO	USNM406675	0.352715	1.99281	0.995439	0.504825	-0.114322	0.996614
Prosimii	folivore	smoothed	BCO	USNM83652	0.432165	1.68542	0.994682	0.444185	0.679643	0.999426
Prosimii	folivore	smoothed	BCO	USNM063355	0.389137	1.81247	0.994516	0.453807	0.480114	0.999396
Prosimii	folivore	smoothed	BCO	USNM063356	0.421851	1.5564	0.999558	0.524639	0.0268837	0.998577
Prosimii	folivore	smoothed	BCO	USNM083668	0.390874	1.67852	0.992958	0.438809	0.453423	0.99335
Prosimii	folivore	smoothed	BCO	USNM084386	0.493374	0.960428	0.997557	0.527281	-0.107585	0.995505
Platyrrhini	folivore	smoothed	BCO	USNM171063	0.406346	1.60532	0.989328	0.519085	-0.104946	0.975264
Platyrrhini	hardobjectfeeder	smoothed	BCO	USNM256215	0.544329	0.0728358	0.987112	0.584516	-0.782862	0.970425
Prosimii	folivore	smoothed	BCO	USNM257397	0.412401	1.75196	0.995155	0.467696	0.410435	0.988782
Platyrrhini	folivore	smoothed	BCO	USNM284782	0.430815	1.51875	0.981538	0.523297	-0.0792236	0.966675
Platyrrhini	folivore	smoothed	BCO	USNM290601	0.406291	1.6777	0.994609	0.559345	-0.373298	0.986754
Platyrrhini	hardobjectfeeder	smoothed	BCO	USNM291123	0.35937	1.69884	0.978028	0.385892	0.999204	0.994223
Platyrrhini	hardobjectfeeder	smoothed	BCO	USNM291128	0.356263	1.95063	0.988217	0.387346	0.967956	0.994362
Platyrrhini	hardobjectfeeder	smoothed	BCO	USNM291133	0.363386	1.30703	0.985362	0.424275	0.491688	0.975495
Platyrrhini	hardobjectfeeder	smoothed	BCO	USNM296634	0.386845	1.37107	0.989824	0.439446	0.568667	0.988511
Prosimii	folivore	smoothed	BCO	USNM317966	0.373639	2.02395	0.991422	0.425567	0.680411	0.99321
Platyrrhini	frugivore	smoothed	BCO	USNM336204	0.416344	1.33891	0.983894	0.483712	0.0828805	0.97542
Platyrrhini	hardobjectfeeder	smoothed	BCO	USNM338962	0.621065	-0.308045	0.991371	0.657921	-1.04969	0.989576
Platyrrhini	hardobjectfeeder	smoothed	BCO	USNM361019	0.410251	1.21011	0.989851	0.446834	0.519418	0.997982
Platyrrhini	frugivore	smoothed	BCO	USNM364486	0.416381	1.46779	0.997661	0.435667	0.555652	0.996216
Platyrrhini	omnivore	smoothed	BCO	USNM364497	0.392815	1.95395	0.992297	0.438566	0.596732	0.994192
Platyrrhini	hardobjectfeeder	smoothed	BCO	USNM374744	0.704009	-1.11606	0.994488	0.735411	-1.66678	0.991516
Platyrrhini	hardobjectfeeder	smoothed	BCO	USNM374745	0.696809	-0.960076	0.992482	0.698376	-1.34969	0.990337
Platyrrhini	hardobjectfeeder	smoothed	BCO	USNM374746	0.660233	-0.909991	0.994422	0.651449	-0.990323	0.990809
Platyrrhini	hardobjectfeeder	smoothed	BCO	USNM374756	0.683983	-1.00968	0.98975	0.718518	-1.668	0.990393
Platyrrhini	hardobjectfeeder	smoothed	BCO	USNM374759	0.635811	-0.609174	0.993539	0.698353	-1.53242	0.986354
Platyrrhini	hardobjectfeeder	smoothed	BCO	USNM374767	0.622008	-0.607489	0.997923	0.632833	-1.09975	0.994287
Platyrrhini	omnivore	smoothed	BCO	USNM396265	0.402407	1.65167	0.997061	0.429556	0.606429	0.986051
Platyrrhini	hardobjectfeeder	smoothed	BCO	USNM406423	0.623997	-0.343091	0.988278	0.673774	-1.20002	0.999266
Platyrrhini	hardobjectfeeder	smoothed	BCO	USNM406583	0.583037	-0.0728495	0.996062	0.625769	-0.91114	0.987804
Platyrrhini	hardobjectfeeder	smoothed	BCO	USNM406593	0.55412	0.274779	0.998621	0.582116	-0.547972	0.998904
Platyrrhini	hardobjectfeeder	smoothed	BCO	USNM461384	0.395809	1.46946	0.992113	0.487488	0.259762	0.987385
Platyrrhini	hardobjectfeeder	smoothed	BCO	USNM461919	0.62161	-0.384527	0.992134	0.562219	-0.257711	0.998076
Platyrrhini	omnivore	smoothed	BCO	USNM518547	0.365141	1.98617	0.993133	0.458981	0.29825	0.991089
Platyrrhini	hardobjectfeeder	smoothed	BCO	USNM543357	0.572323	-0.177399	0.996203	0.640428	-1.16281	0.991135
Platyrrhini	frugivore	smoothed	BCO	USNM545878	0.544626	0.2187	0.999161	0.537638	-0.178511	0.991597
Platyrrhini	frugivore	smoothed	BCO	USNM545879	0.467441	0.890669	0.995224	0.455347	0.343441	0.978767
Platyrrhini	frugivore	smoothed	BCO	USNM545887	0.53215	0.4971	0.990753	0.538408	-0.170881	0.980669
Platyrrhini	frugivore	smoothed	BCO	USNM545890	0.487822	0.87673	0.99177	0.503958	0.0525231	0.981317
Platyrrhini	hardobjectfeeder	smoothed	BCO	USNM545891	0.687992	-0.886414	0.993095	0.672937	-1.16623	0.994578
Platyrrhini	omnivore	smoothed	BCO	USNM545893	0.38827	1.87119	0.996827	0.463879	0.290525	0.987223
Platyrrhini	hardobjectfeeder	smoothed	BCO	USNM546263	0.513778	0.428295	0.996694	0.626292	-1.10367	0.995547
Platyrrhini	hardobjectfeeder	smoothed	BCO	USNM546264	0.544726	0.288207	0.997472	0.660256	-1.15677	0.995581
Platyrrhini	omnivore	smoothed	BCO	USNM546267	0.375711	2.02685	0.989496	0.453586	0.44392	0.987849
Platyrrhini	hardobjectfeeder	smoothed	BCO	USNM549519	0.555815	0.167746	0.996282	0.663421	-1.15929	0.996587
Prosimii	omnivore	smoothed	BCO	USNM063338	0.373738	2.03623	0.997079	0.375229	0.96632	0.997328
Prosimii	frugivore	smoothed	BCO	USNM084382	0.393229	1.60557	0.995254	0.401212	0.836341	0.994966
Prosimii	insectivore	smoothed	BCO	USNM377375	0.384197	1.78051	0.994732	0.438324	0.510331	0.992991
Prosimii	insectivore	smoothed	BCO	USNM511930	0.367548	2.20653	0.992414	0.390595	0.923438	0.994629
Prosimii	folivore	smoothed	BCO	USNM83650	0.336082	2.63306	0.997398	0.411942	0.941744	0.998452
Prosimii	folivore	unsmoothed	BCO	AMNH100507	0.390904	2.16839	0.999542	0.591626	0.100687	0.984022
Prosimii	omnivore	unsmoothed	BCO	AMNH100517	0.344619	2.50077	0.977379	0.519012	0.345092	0.966265
Prosimii	folivore	unsmoothed	BCO	AMNH100642	0.269655	3.41263	0.951089	0.396887	1.24052	0.944162
Prosimii	folivore	unsmoothed	BCO	AMNH100827	0.418002	1.95817	0.99457	0.575737	-0.125126	0.991355
Platyrrhini	frugivore	unsmoothed	BCO	AMNH147472	0.384047	2.29118	0.96653	0.430226	1.18393	0.959066
Prosimii	folivore	unsmoothed	BCO	AMNH16699	0.376336	2.39361	0.995387	0.535375	0.246925	0.989566
Prosimii	insectivore	unsmoothed	BCO	AMNH187359	0.322443	2.8972	0.975126	0.433001	1.01115	0.944817
Prosimii	insectivore	unsmoothed	BCO	AMNH187360	0.328827	3.13227	0.979266	0.469218	0.775688	0.978051
Platyrrhini	frugivore	unsmoothed	BCO	AMNH188142	0.755413	-0.350441	0.98634	0.745454	-0.823796	0.9787
Platyrrhini	frugivore	unsmoothed	BCO	AMNH211460	0.455335	1.6261	0.973237	0.440132	1.16564	0.946886
Platyrrhini	frugivore	unsmoothed	BCO	AMNH211465	0.487924	1.45718	0.979185	0.486592	0.794194	0.951197
Platyrrhini	frugivore	unsmoothed	BCO	AMNH211491	0.455872	2.27732	0.949853	0.429944	1.71324	0.934678
Platyrrhini	frugivore	unsmoothed	BCO	AMNH211494	0.423901	2.36004	0.957914	0.418	1.62913	0.938488
Platyrrhini	hardobjectfeeder	unsmoothed	BCO	AMNH239863	0.559942	0.744401	0.988208	0.571986	0.24006	0.965955
Platyrrhini	hardobjectfeeder	unsmoothed	BCO	AMNH239864	0.595694	0.318025	0.985796	0.631682	-0.459816	0.96237
Platyrrhini	omnivore	unsmoothed	BCO	AMNH38792	0.562929	1.04862	0.989514	0.605923	-0.0796037	0.966279
Platyrrhini	frugivore	unsmoothed	BCO	AMNH40834	0.422595	2.20329	0.968871	0.376944	1.85906	0.90581
Platyrrhini	hardobjectfeeder	unsmoothed	BCO	AMNH461707	0.45192	1.69414	0.958619	0.51409	1.00334	0.963538
Platyrrhini	hardobjectfeeder	unsmoothed	BCO	AMNH545874	0.514714	1.2452	0.976701	0.506269	0.859265	0.954367
Platyrrhini	frugivore	unsmoothed	BCO	AMNH67102	0.514626	1.09922	0.983734	0.620235	-0.282636	0.979026
Platyrrhini	frugivore	unsmoothed	BCO	AMNH67246	0.448498	1.62767	0.969876	0.430401	1.22025	0.952539
Platyrrhini	frugivore	unsmoothed	BCO	AMNH71767	0.676162	-0.229828	0.981842	0.710178	-0.804745	0.969327
Platyrrhini	frugivore	unsmoothed	BCO	AMNH71776	0.745892	-0.579511	0.985057	0.748115	-1.03186	0.967264
Platyrrhini	frugivore	unsmoothed	BCO	AMNH71780	0.737601	-0.331682	0.981085	0.734411	-0.772213	0.970832
Platyrrhini	frugivore	unsmoothed	BCO	AMNH71787	0.512533	1.15098	0.98379	0.595266	-0.146368	0.980379
Platyrrhini	hardobjectfeeder	unsmoothed	BCO	AMNH73720	0.496331	1.45418	0.979583	0.563358	0.521777	0.971216
Platyrrhini	frugivore	unsmoothed	BCO	AMNH75996	0.393615	2.29174	0.974955	0.357929	1.81399	0.939904
Platyrrhini	frugivore	unsmoothed	BCO	AMNH75999	0.432029	2.02245	0.965455	0.485595	0.904184	0.938858
Platyrrhini	frugivore	unsmoothed	BCO	AMNH76002	0.441441	1.75113	0.976649	0.502064	0.708846	0.966111
Platyrrhini	omnivore	unsmoothed	BCO	AMNH76003	0.50815	1.43069	0.990089	0.52988	0.513036	0.974279
Platyrrhini	hardobjectfeeder	unsmoothed	BCO	AMNH76391	0.503553	1.43941	0.967147	0.585056	0.486456	0.975876
Platyrrhini	frugivore	unsmoothed	BCO	AMNH76393	0.67822	0.0500198	0.989001	0.693096	-0.468468	0.968873
Platyrrhini	hardobjectfeeder	unsmoothed	BCO	AMNH76412	0.470413	1.77416	0.937357	0.475174	1.34308	0.950961
Platyrrhini	omnivore	unsmoothed	BCO	AMNH76583	0.492027	1.53368	0.992992	0.508451	0.618499	0.980772
Platyrrhini	omnivore	unsmoothed	BCO	AMNH76586	0.529328	1.40419	0.992419	0.56265	0.275691	0.972777
Platyrrhini	hardobjectfeeder	unsmoothed	BCO	AMNH76648	0.55909	0.895998	0.982561	0.573432	0.346399	0.963505
Platyrrhini	frugivore	unsmoothed	BCO	AMNH76861	0.391835	2.47162	0.964806	0.437909	1.53233	0.938351
Platyrrhini	frugivore	unsmoothed	BCO	AMNH76882	0.633063	0.197914	0.980555	0.659692	-0.37855	0.970606
Platyrrhini	frugivore	unsmoothed	BCO	AMNH77300	0.429397	2.33828	0.948222	0.420006	1.78492	0.929224
Platyrrhini	frugivore	unsmoothed	BCO	AMNH78466	0.395585	2.38732	0.96576	0.457009	1.331	0.967384
Platyrrhini	frugivore	unsmoothed	BCO	AMNH78473	0.440442	2.00587	0.971453	0.415561	1.54903	0.941925
Platyrrhini	hardobjectfeeder	unsmoothed	BCO	AMNH78501	0.675756	-0.129734	0.974616	0.655834	-0.258117	0.962613
Platyrrhini	hardobjectfeeder	unsmoothed	BCO	AMNH78566	0.480725	1.49013	0.974766	0.558736	0.610929	0.974166
Platyrrhini	hardobjectfeeder	unsmoothed	BCO	AMNH78569	0.48135	1.50202	0.976104	0.568447	0.533744	0.976328
Platyrrhini	frugivore	unsmoothed	BCO	AMNH78580	0.388715	2.80957	0.934337	0.405654	1.86369	0.948735
Platyrrhini	frugivore	unsmoothed	BCO	AMNH92804	0.38815	2.21837	0.957091	0.391235	1.57941	0.959189
Platyrrhini	frugivore	unsmoothed	BCO	AMNH92809	0.423846	1.82978	0.975703	0.40642	1.36644	0.929798
Platyrrhini	frugivore	unsmoothed	BCO	AMNH94972	0.348772	2.68411	0.954905	0.390312	1.79647	0.974269
Platyrrhini	frugivore	unsmoothed	BCO	AMNH94979	0.392797	2.40674	0.968354	0.411848	1.58451	0.967042
Platyrrhini	hardobjectfeeder	unsmoothed	BCO	AMNH95302	0.543534	1.19187	0.973942	0.568039	0.494036	0.945099
Platyrrhini	omnivore	unsmoothed	BCO	AMNH98272	0.480526	1.80621	0.986303	0.544718	0.403133	0.967162
Platyrrhini	hardobjectfeeder	unsmoothed	BCO	AMNH98316	0.644158	0.13693	0.985266	0.618642	-0.0216712	0.951099
Platyrrhini	frugivore	unsmoothed	BCO	AMNH98332	0.547865	1.32126	0.99455	0.596107	0.171893	0.970748
Platyrrhini	hardobjectfeeder	unsmoothed	BCO	AMNH98397	0.5521	1.24393	0.973791	0.528923	0.893216	0.952432
Prosimii	folivore	unsmoothed	BCO	AMNH63349	0.274141	3.38858	0.99507	0.384019	1.46007	0.987576
Prosimii	folivore	unsmoothed	BCO	AMNH63351	0.2495	3.6504	0.995977	0.388289	1.41239	0.9907
Prosimii	folivore	unsmoothed	BCO	AMNH100503	0.439152	2.10934	0.997742	0.59369	-0.124966	0.994093
Prosimii	folivore	unsmoothed	BCO	AMNH100504	0.433743	1.72499	0.991907	0.575218	-0.0923595	0.988649
Prosimii	frugivore	unsmoothed	BCO	AMNH100512	0.49116	1.22049	0.988798	0.679735	-0.895579	0.987926
Prosimii	frugivore	unsmoothed	BCO	AMNH100513	0.400218	1.99843	0.990007	0.582241	-0.0751825	0.984467
Prosimii	frugivore	unsmoothed	BCO	AMNH100514	0.400299	1.96831	0.985591	0.590458	-0.291161	0.988584
Prosimii	omnivore	unsmoothed	BCO	AMNH100569	0.286072	2.96551	0.968825	0.480214	0.609812	0.954627
Prosimii	omnivore	unsmoothed	BCO	AMNH100598	0.305932	2.9121	0.994364	0.487475	0.397998	0.984827
Prosimii	hardobjectfeeder	unsmoothed	BCO	AMNH100632	0.470826	0.786441	0.964768	0.629411	-0.483676	0.949776
Prosimii	folivore	unsmoothed	BCO	AMNH100635	0.525324	1.7636	0.996642	0.628111	-0.163556	0.99509
Prosimii	frugivore	unsmoothed	BCO	AMNH100640	0.551467	0.298211	0.966419	0.700813	-0.953052	0.961694
Prosimii	frugivore	unsmoothed	BCO	AMNH100654	0.395022	2.01393	0.93364	0.528546	0.532674	0.923639
Prosimii	omnivore	unsmoothed	BCO	AMNH100821	0.277887	2.92867	0.995161	0.471405	0.576805	0.967409
Prosimii	omnivore	unsmoothed	BCO	AMNH100829	0.407232	2.09927	0.962767	0.481201	0.679783	0.946809
Prosimii	frugivore	unsmoothed	BCO	AMNH100830	0.494102	1.31069	0.972302	0.658683	-0.333006	0.967893
Prosimii	omnivore	unsmoothed	BCO	AMNH101508	0.301899	3.02911	0.960043	0.407959	1.27865	0.942775
Prosimii	omnivore	unsmoothed	BCO	AMNH101782	0.36874	2.53392	0.982568	0.468158	0.831485	0.971539
Prosimii	omnivore	unsmoothed	BCO	AMNH102845	0.359522	2.44243	0.985426	0.442306	0.961477	0.955009
Prosimii	insectivore	unsmoothed	BCO	AMNH106649	0.393586	2.48793	0.994156	0.526005	0.235779	0.984549
Prosimii	omnivore	unsmoothed	BCO	AMNH106650	0.280266	3.89859	0.983964	0.565534	0.276474	0.988344
Prosimii	omnivore	unsmoothed	BCO	AMNH106653	0.467293	1.4108	0.983434	0.536694	0.39081	0.972107
Prosimii	insectivore	unsmoothed	BCO	AMNH106754	0.285624	3.80237	0.993972	0.489693	0.67505	0.990968
Prosimii	insectivore	unsmoothed	BCO	AMNH109366	0.394766	2.49564	0.977013	0.496745	0.673982	0.971215
Prosimii	insectivore	unsmoothed	BCO	AMNH109368	0.392367	2.67526	0.980822	0.500836	0.694141	0.981146
Prosimii	insectivore	unsmoothed	BCO	AMNH119810	0.283256	3.33864	0.926751	0.349042	1.62808	0.874535
Prosimii	insectivore	unsmoothed	BCO	AMNH150062	0.389374	2.57279	0.990177	0.540859	0.219817	0.986957
Prosimii	omnivore	unsmoothed	BCO	AMNH164442	0.551357	0.826178	0.99464	0.681641	-0.737611	0.990885
Prosimii	insectivore	unsmoothed	BCO	AMNH165931	0.355095	2.51589	0.99113	0.46089	0.751857	0.964823
Prosimii	insectivore	unsmoothed	BCO	AMNH166856	0.43081	2.30292	0.989376	0.523647	0.532479	0.986897
Prosimii	folivore	unsmoothed	BCO	AMNH170461	0.50541	1.5698	0.997408	0.655401	-0.560665	0.992263
Prosimii	folivore	unsmoothed	BCO	AMNH170501	0.340998	2.81985	0.988726	0.446373	1.02618	0.987714
Prosimii	folivore	unsmoothed	BCO	AMNH170569	0.269465	3.08651	0.946982	0.329059	1.64955	0.936566
Prosimii	folivore	unsmoothed	BCO	AMNH170576	0.303233	2.98678	0.953466	0.413212	1.02562	0.967647
Prosimii	folivore	unsmoothed	BCO	AMNH170578	0.271854	3.13564	0.943162	0.340635	1.55443	0.942601
Prosimii	omnivore	unsmoothed	BCO	AMNH170737	0.374652	2.08426	0.989341	0.527298	0.308465	0.97927
Prosimii	omnivore	unsmoothed	BCO	AMNH170740	0.351095	2.27467	0.9935	0.536767	0.149015	0.98653
Prosimii	omnivore	unsmoothed	BCO	AMNH170741	0.320794	2.58427	0.995023	0.499965	0.28913	0.977701
Prosimii	omnivore	unsmoothed	BCO	AMNH170743	0.329801	3.08904	0.994188	0.486686	0.768126	0.983719
Prosimii	frugivore	unsmoothed	BCO	AMNH17338	0.485044	1.14616	0.989048	0.611224	-0.456608	0.972777
Prosimii	folivore	unsmoothed	BCO	AMNH17356	0.355121	2.53243	0.987462	0.564083	0.0949774	0.9928
Prosimii	omnivore	unsmoothed	BCO	AMNH174483	0.32773	2.67816	0.931065	0.439889	0.902467	0.91455
Prosimii	omnivore	unsmoothed	BCO	AMNH174489	0.310727	2.87863	0.947529	0.409471	1.13923	0.934494
Prosimii	omnivore	unsmoothed	BCO	AMNH174498	0.309389	2.91066	0.937354	0.414519	1.18475	0.930721
Prosimii	omnivore	unsmoothed	BCO	AMNH174530	0.270149	3.14141	0.903661	0.369729	1.48172	0.864361
Prosimii	omnivore	unsmoothed	BCO	AMNH174531	0.284607	3.06791	0.905087	0.335842	1.72506	0.874807
Prosimii	omnivore	unsmoothed	BCO	AMNH174533	0.27689	3.12362	0.915752	0.326529	1.81464	0.849211
Prosimii	omnivore	unsmoothed	BCO	AMNH174534	0.265928	3.1664	0.908134	0.382208	1.38178	0.900292
Prosimii	frugivore	unsmoothed	BCO	AMNH18041	0.44572	1.84779	0.992958	0.656141	-0.732916	0.985924
Prosimii	omnivore	unsmoothed	BCO	AMNH183827	0.347432	2.23732	0.946417	0.416483	1.3044	0.948737
Prosimii	folivore	unsmoothed	BCO	AMNH185638	0.439955	1.65844	0.994305	0.578821	-0.132527	0.987253
Prosimii	hardobjectfeeder	unsmoothed	BCO	AMNH185643	0.478077	0.837137	0.966467	0.673741	-0.679135	0.952055
Prosimii	omnivore	unsmoothed	BCO	AMNH18696	0.381537	2.22284	0.989112	0.563387	-0.0267279	0.969494
Prosimii	insectivore	unsmoothed	BCO	AMNH187935	0.445506	2.02843	0.988642	0.544705	0.238977	0.986938
Prosimii	omnivore	unsmoothed	BCO	AMNH19159	0.352801	2.65153	0.988443	0.586438	-0.097791	0.980853
Prosimii	insectivore	unsmoothed	BCO	AMNH196480	0.400092	2.56287	0.988253	0.513354	0.507874	0.983194
Prosimii	insectivore	unsmoothed	BCO	AMNH196485	0.395853	2.5704	0.983314	0.478811	0.820122	0.980885
Prosimii	frugivore	unsmoothed	BCO	AMNH196618	0.474934	1.08288	0.944477	0.587109	0.118984	0.940813
Prosimii	insectivore	unsmoothed	BCO	AMNH203297	0.43733	2.11671	0.987815	0.54838	0.193329	0.988395
Prosimii	insectivore	unsmoothed	BCO	AMNH207949	0.349096	3.24101	0.995775	0.456867	1.17488	0.974664
Prosimii	insectivore	unsmoothed	BCO	AMNH212954	0.422434	2.07852	0.9916	0.562657	0.0735122	0.994103
Prosimii	insectivore	unsmoothed	BCO	AMNH217303	0.416734	2.22109	0.992833	0.529602	0.311236	0.992418
Prosimii	insectivore	unsmoothed	BCO	AMNH239438	0.323425	2.99267	0.954148	0.438898	0.983781	0.948719
Prosimii	insectivore	unsmoothed	BCO	AMNH240827	0.397833	2.56631	0.993618	0.563789	0.125426	0.993149
Prosimii	frugivore	unsmoothed	BCO	AMNH241117	0.502877	1.34404	0.985774	0.653224	-0.395914	0.978698
Prosimii	insectivore	unsmoothed	BCO	AMNH241119	0.295314	2.75001	0.977195	0.456534	0.697732	0.982061
Prosimii	insectivore	unsmoothed	BCO	AMNH241122	0.307134	3.01301	0.955712	0.424133	1.03843	0.937949
Prosimii	insectivore	unsmoothed	BCO	AMNH241124	0.286204	3.2129	0.95126	0.368072	1.48624	0.913445
Prosimii	frugivore	unsmoothed	BCO	AMNH245092	0.33469	2.78915	0.989392	0.563589	-0.0131575	0.987743
Prosimii	frugivore	unsmoothed	BCO	AMNH269851	0.523728	1.32183	0.988209	0.617251	-0.220585	0.980505
Prosimii	frugivore	unsmoothed	BCO	AMNH269860	0.536577	0.927082	0.993929	0.633011	-0.408689	0.981294
Prosimii	frugivore	unsmoothed	BCO	AMNH269907	0.43914	1.50303	0.979112	0.556152	0.137671	0.961216
Prosimii	frugivore	unsmoothed	BCO	AMNH31252	0.51947	1.09034	0.993828	0.670338	-0.77654	0.986028
Prosimii	omnivore	unsmoothed	BCO	AMNH41264	0.320135	2.75395	0.987156	0.543113	0.113122	0.972117
Prosimii	folivore	unsmoothed	BCO	AMNH41267	0.410749	2.6838	0.995595	0.545803	0.524803	0.990002
Prosimii	omnivore	unsmoothed	BCO	AMNH41268	0.281052	3.60395	0.96128	0.540182	0.432313	0.980454
Prosimii	hardobjectfeeder	unsmoothed	BCO	AMNH41334	0.400764	1.41998	0.95929	0.494727	0.643109	0.938449
Prosimii	frugivore	unsmoothed	BCO	AMNH80072	0.514218	0.767252	0.978563	0.628461	-0.284632	0.965589
Prosimii	omnivore	unsmoothed	BCO	AMNH87279	0.330988	2.60561	0.97266	0.478705	0.64577	0.98581
Prosimii	insectivore	unsmoothed	BCO	AMNH187362	0.352821	2.57125	0.98687	0.491129	0.464961	0.981175
Prosimii	folivore	unsmoothed	BCO	BMNH84.10.20.4	0.506889	1.8305	0.996464	0.578897	0.502676	0.990379
Platyrrhini	hardobjectfeeder	unsmoothed	BCO	MCZ30720	0.386847	2.68051	0.934093	0.378723	2.0781	0.92986
Platyrrhini	hardobjectfeeder	unsmoothed	BCO	MCZ31701	0.545889	1.12037	0.972629	0.500024	0.949874	0.943797
Platyrrhini	frugivore	unsmoothed	BCO	MCZ31759	0.485277	1.66292	0.989841	0.602445	-0.0214705	0.979335
Platyrrhini	frugivore	unsmoothed	BCO	MCZ34320	0.519911	1.15152	0.991744	0.573245	0.144333	0.975264
Prosimii	omnivore	unsmoothed	BCO	MCZ44953	0.475286	1.51266	0.993425	0.497444	0.570955	0.962941
Prosimii	omnivore	unsmoothed	BCO	MCZ45126	0.50133	1.42507	0.991898	0.543744	0.313553	0.973896
Platyrrhini	folivore	unsmoothed	BCO	MCZ5070	0.608603	0.518132	0.989083	0.647848	-0.435864	0.984051
Platyrrhini	frugivore	unsmoothed	BCO	MCZ5344	0.632501	0.332261	0.987712	0.637731	-0.176076	0.970659
Prosimii	insectivore	unsmoothed	BCO	MCZ38316	0.354922	2.88062	0.994082	0.510071	0.541032	0.983763
Platyrrhini	folivore	unsmoothed	BCO	MN-rio106	0.548559	1.14028	0.978341	0.653756	-0.609396	0.989366
Platyrrhini	folivore	unsmoothed	BCO	MN-rio24104	0.53225	0.992369	0.980359	0.659307	-0.637447	0.987901
Platyrrhini	folivore	unsmoothed	BCO	MN-rio24114	0.540202	1.16954	0.987978	0.663703	-0.597931	0.990325
Platyrrhini	folivore	unsmoothed	BCO	MN-rio2718	0.560972	0.956877	0.987554	0.7225	-1.19053	0.992241
Platyrrhini	folivore	unsmoothed	BCO	MN-rio30191	0.519842	1.14902	0.990396	0.625094	-0.385268	0.989512
Platyrrhini	folivore	unsmoothed	BCO	MN-rio526	0.526754	1.13447	0.980671	0.658596	-0.686112	0.992438
Platyrrhini	folivore	unsmoothed	BCO	MN-rio6699	0.518562	1.43922	0.990282	0.635511	-0.352153	0.99181
Platyrrhini	folivore	unsmoothed	BCO	MN-rio7724	0.559145	0.956858	0.985776	0.640923	-0.514966	0.990476
Platyrrhini	folivore	unsmoothed	BCO	MN-rio8513	0.546123	1.03664	0.98844	0.688168	-0.86041	0.990672
Platyrrhini	hardobjectfeeder	unsmoothed	BCO	SBU N Cj01	0.57722	0.907521	0.958848	0.639847	0.171146	0.958392
Prosimii	omnivore	unsmoothed	BCO	SBU-Nc-01nonumber	0.387079	2.00521	0.979151	0.476593	0.743668	0.959801
Prosimii	folivore	unsmoothed	BCO	AMNH100612	0.288349	3.11031	0.974029	0.400198	1.16697	0.979598
Platyrrhini	frugivore	unsmoothed	BCO	USNM241384	0.585764	0.46726	0.987254	0.642155	-0.343599	0.978895
Platyrrhini	frugivore	unsmoothed	BCO	USNM406674	0.527341	1.42491	0.991283	0.626482	-0.0585114	0.966562
Platyrrhini	frugivore	unsmoothed	BCO	USNM406675	0.55224	0.944024	0.990718	0.672501	-0.648962	0.969091
Prosimii	folivore	unsmoothed	BCO	USNM83652	0.423971	2.34143	0.985775	0.502084	0.732814	0.974456
Prosimii	folivore	unsmoothed	BCO	USNM063355	0.374101	2.4796	0.975255	0.485457	0.817066	0.956845
Prosimii	folivore	unsmoothed	BCO	USNM063356	0.451029	1.9572	0.991031	0.60299	0.0358667	0.980063
Prosimii	folivore	unsmoothed	BCO	USNM083668	0.557195	0.906193	0.990606	0.628728	-0.342679	0.983306
Prosimii	folivore	unsmoothed	BCO	USNM084386	0.483986	1.84551	0.989079	0.591678	0.100742	0.973349
Platyrrhini	folivore	unsmoothed	BCO	USNM171063	0.57915	0.861218	0.993986	0.733131	-1.08005	0.981673
Platyrrhini	hardobjectfeeder	unsmoothed	BCO	USNM256215	0.620298	0.350574	0.979143	0.616499	0.0726166	0.957037
Prosimii	folivore	unsmoothed	BCO	USNM257397	0.498536	1.64791	0.994814	0.606421	-0.13012	0.971351
Platyrrhini	folivore	unsmoothed	BCO	USNM284782	0.656073	0.439275	0.995342	0.784852	-1.34249	0.978847
Platyrrhini	folivore	unsmoothed	BCO	USNM290601	0.564816	1.04735	0.994942	0.761742	-1.22694	0.984498
Platyrrhini	hardobjectfeeder	unsmoothed	BCO	USNM291123	0.41859	1.75677	0.994154	0.483245	0.787948	0.969475
Platyrrhini	hardobjectfeeder	unsmoothed	BCO	USNM291128	0.459675	1.61077	0.990325	0.500561	0.728694	0.955688
Platyrrhini	hardobjectfeeder	unsmoothed	BCO	USNM291133	0.519802	0.593085	0.986659	0.545484	0.229896	0.970255
Platyrrhini	hardobjectfeeder	unsmoothed	BCO	USNM296634	0.459761	1.36672	0.99376	0.55781	0.322446	0.982872
Prosimii	folivore	unsmoothed	BCO	USNM317966	0.493604	1.64402	0.986264	0.595265	-0.015495	0.978903
Platyrrhini	frugivore	unsmoothed	BCO	USNM336204	0.652434	0.0977139	0.991593	0.652449	-0.436136	0.962408
Platyrrhini	hardobjectfeeder	unsmoothed	BCO	USNM338962	0.486098	1.78241	0.952912	0.516494	1.04968	0.947327
Platyrrhini	hardobjectfeeder	unsmoothed	BCO	USNM361019	0.519859	0.928687	0.987729	0.5477	0.393455	0.95758
Platyrrhini	frugivore	unsmoothed	BCO	USNM364486	0.393385	2.24501	0.968666	0.389504	1.57564	0.948961
Platyrrhini	omnivore	unsmoothed	BCO	USNM364497	0.412056	2.38085	0.994198	0.487762	0.818431	0.981518
Platyrrhini	hardobjectfeeder	unsmoothed	BCO	USNM374744	0.530047	1.46969	0.93728	0.537449	1.0489	0.939549
Platyrrhini	hardobjectfeeder	unsmoothed	BCO	USNM374745	0.493714	1.79932	0.928486	0.500973	1.27566	0.93529
Platyrrhini	hardobjectfeeder	unsmoothed	BCO	USNM374746	0.515484	1.35223	0.93751	0.491342	1.38125	0.932825
Platyrrhini	hardobjectfeeder	unsmoothed	BCO	USNM374756	0.502208	1.57117	0.939933	0.513366	1.04905	0.929468
Platyrrhini	hardobjectfeeder	unsmoothed	BCO	USNM374759	0.544109	1.12463	0.944187	0.539013	0.817964	0.940089
Platyrrhini	hardobjectfeeder	unsmoothed	BCO	USNM374767	0.572228	0.832768	0.953695	0.522642	0.923645	0.937846
Platyrrhini	omnivore	unsmoothed	BCO	USNM396265	0.466471	1.74222	0.993127	0.492494	0.758959	0.97072
Platyrrhini	hardobjectfeeder	unsmoothed	BCO	USNM406423	0.517909	1.52208	0.964923	0.573369	0.633198	0.973819
Platyrrhini	hardobjectfeeder	unsmoothed	BCO	USNM406583	0.492677	1.57436	0.952835	0.476002	1.33015	0.939891
Platyrrhini	hardobjectfeeder	unsmoothed	BCO	USNM406593	0.448074	2.00134	0.954312	0.427594	1.6812	0.924111
Platyrrhini	hardobjectfeeder	unsmoothed	BCO	USNM461384	0.473406	1.43413	0.991553	0.552964	0.415528	0.980298
Platyrrhini	hardobjectfeeder	unsmoothed	BCO	USNM461919	0.45718	1.95126	0.948469	0.438215	1.6394	0.952133
Platyrrhini	omnivore	unsmoothed	BCO	USNM518547	0.511903	1.34741	0.996385	0.600394	-0.130194	0.96785
Platyrrhini	hardobjectfeeder	unsmoothed	BCO	USNM543357	0.514479	1.20709	0.95434	0.516271	0.900516	0.951965
Platyrrhini	frugivore	unsmoothed	BCO	USNM545878	0.640834	0.309531	0.989926	0.664858	-0.312851	0.962331
Platyrrhini	frugivore	unsmoothed	BCO	USNM545879	0.603547	0.574204	0.988528	0.610743	-0.0146144	0.967882
Platyrrhini	frugivore	unsmoothed	BCO	USNM545887	0.641246	0.433518	0.992563	0.677236	-0.384569	0.979326
Platyrrhini	frugivore	unsmoothed	BCO	USNM545890	0.614209	0.642497	0.988714	0.654966	-0.327655	0.968851
Platyrrhini	hardobjectfeeder	unsmoothed	BCO	USNM545891	0.539057	1.42935	0.944477	0.529245	1.05571	0.954121
Platyrrhini	omnivore	unsmoothed	BCO	USNM545893	0.451373	1.94935	0.996538	0.542153	0.341027	0.989698
Platyrrhini	hardobjectfeeder	unsmoothed	BCO	USNM546263	0.518948	1.19224	0.971016	0.525316	0.798601	0.964818
Platyrrhini	hardobjectfeeder	unsmoothed	BCO	USNM546264	0.468922	1.76874	0.958066	0.533057	0.829205	0.960636
Platyrrhini	omnivore	unsmoothed	BCO	USNM546267	0.430247	2.13256	0.996382	0.52515	0.483366	0.975975
Platyrrhini	hardobjectfeeder	unsmoothed	BCO	USNM549519	0.495341	1.53623	0.949366	0.518369	1.07	0.939774
Prosimii	omnivore	unsmoothed	BCO	USNM063338	0.330887	2.94627	0.994278	0.458864	0.867132	0.970794
Prosimii	frugivore	unsmoothed	BCO	USNM084382	0.33719	2.68193	0.992363	0.483965	0.681078	0.991764
Prosimii	insectivore	unsmoothed	BCO	USNM377375	0.452662	1.82608	0.996474	0.554465	0.227203	0.993323
Prosimii	insectivore	unsmoothed	BCO	USNM511930	0.45674	2.01974	0.993795	0.543816	0.352238	0.991
Prosimii	folivore	unsmoothed	BCO	USNM83650	0.347034	2.95355	0.995065	0.503336	0.61227	0.981688

## Sheet: resolution
Group	diet	Smoothing	Cropping method	Specimen	DNE_slope	DNE_intercept	DNE_R_squared	OPCR_slope	OPCR_intercept	OPCR_R_squared
Prosimii	folivore	smoothed	EEC	AMNH41267	0.4313	3.51729	0.989749	0.532603	2.1858	0.981792
Prosimii	folivore	smoothed	EEC	AMNH170461	0.493745	3.47867	0.982928	0.55884	2.20705	0.977465
Platyrrhini	folivore	smoothed	EEC	MN-rio2718	0.451847	3.50667	0.991213	0.587362	2.00847	0.983055
Platyrrhini	folivore	smoothed	EEC	MN-rio30191	0.404384	2.71577	0.994967	0.485672	1.37581	0.953678
Platyrrhini	folivore	smoothed	EEC	MN-rio526	0.42137	2.74252	0.986871	0.475174	1.52206	0.958839
Platyrrhini	folivore	smoothed	EEC	MN-rio24104	0.441495	2.6311	0.988311	0.478217	1.46559	0.925168
Platyrrhini	folivore	smoothed	EEC	MN-rio6699	0.405612	2.64699	0.992941	0.465105	1.4496	0.975752
Platyrrhini	folivore	smoothed	EEC	MN-rio106	0.49313	2.41269	0.989971	0.465683	1.54617	0.963444
Prosimii	folivore	smoothed	EEC	USNM257397	0.573185	2.1562	0.999742	0.53336	1.38411	0.965171
Prosimii	folivore	smoothed	EEC	AMNH16699	0.413038	2.74863	0.99787	0.468192	1.59019	0.977987
Prosimii	folivore	smoothed	EEC	AMNH100827	0.433657	2.59239	0.991431	0.425412	1.719	0.962768
Platyrrhini	frugivore	smoothed	EEC	USNM545878	0.403722	2.68036	0.992842	0.445989	1.57315	0.961719
Platyrrhini	frugivore	smoothed	EEC	USNM545879	0.48236	2.37922	0.98348	0.480203	1.50782	0.948687
Platyrrhini	frugivore	smoothed	EEC	USNM545887	0.407442	4.03915	0.988515	0.559046	1.86102	0.992393
Platyrrhini	frugivore	smoothed	EEC	USNM545890	0.382199	3.57616	0.989057	0.48841	1.80374	0.988388
Platyrrhini	frugivore	smoothed	EEC	AMNH188142	0.353934	3.81103	0.986833	0.375449	2.45604	0.964545
Platyrrhini	frugivore	smoothed	EEC	AMNH71767	0.536912	2.35247	0.970994	0.48298	1.51637	0.992325
Platyrrhini	frugivore	smoothed	EEC	AMNH71776	0.433522	3.62521	0.994025	0.503173	1.97547	0.989649
Platyrrhini	frugivore	smoothed	EEC	AMNH71780	0.42603	3.17174	0.989587	0.496545	2.00056	0.995635
Platyrrhini	frugivore	smoothed	EEC	AMNH76393	0.373693	3.33385	0.995544	0.40422	2.21093	0.984352
Platyrrhini	frugivore	smoothed	EEC	AMNH98332	0.373826	3.39642	0.945297	0.444508	2.357	0.937262
Platyrrhini	omnivore	smoothed	EEC	AMNH38792	0.439898	2.87802	0.982726	0.476526	1.98188	0.993951
Platyrrhini	omnivore	smoothed	EEC	AMNH76003	0.496294	2.92439	0.987902	0.54517	1.95455	0.993276
Prosimii	folivore	smoothed	EEC	AMNH100635	0.363727	3.38819	0.995272	0.476557	1.9088	0.992682
Prosimii	insectivore	smoothed	EEC	MCZ38316	0.427055	3.02981	0.992812	0.429684	2.18075	0.983922
Prosimii	insectivore	smoothed	EEC	AMNH207949	0.429585	3.03087	0.986338	0.421733	2.21786	0.981571
Prosimii	insectivore	smoothed	EEC	AMNH212954	0.439024	2.92372	0.989975	0.440314	2.08767	0.945607
Prosimii	folivore	smoothed	EEC	USNM83650	0.477558	3.04539	0.997548	0.480611	2.1537	0.999313
Prosimii	folivore	smoothed	EEC	USNM83652	0.540176	2.81738	0.962573	0.448477	2.06783	0.983646
Prosimii	folivore	smoothed	EEC	AMNH170501	0.44613	3.4092	0.987955	0.541263	1.83372	0.972525
Prosimii	folivore	smoothed	EEC	BMNH84.10.20.4	0.522323	2.58585	0.973542	0.472564	1.80331	0.994178
Platyrrhini	omnivore	smoothed	EEC	AMNH76583	0.474126	3.59575	0.997678	0.558194	1.97962	0.993984
Platyrrhini	omnivore	smoothed	EEC	AMNH76586	0.442831	3.29989	0.977469	0.447009	2.08508	0.998707
Platyrrhini	omnivore	smoothed	EEC	AMNH98272	0.547927	2.58318	0.96538	0.504132	1.7302	0.99794
Platyrrhini	omnivore	smoothed	EEC	USNM364497	0.432493	3.24765	0.957061	0.477027	2.19948	0.948695
Platyrrhini	omnivore	smoothed	EEC	USNM396265	0.417257	3.67995	0.970034	0.478754	2.41865	0.950079
Platyrrhini	omnivore	smoothed	EEC	USNM518547	0.372915	3.52903	0.979277	0.446468	2.29063	0.955089
Platyrrhini	omnivore	smoothed	EEC	USNM545893	0.398652	3.57982	0.981027	0.436754	2.47681	0.925711
Platyrrhini	omnivore	smoothed	EEC	USNM546267	0.363654	3.53638	0.984252	0.446638	2.33879	0.971587
Prosimii	frugivore	smoothed	EEC	AMNH100640	0.406551	3.76539	0.988444	0.457047	2.43927	0.949706
Prosimii	frugivore	smoothed	EEC	AMNH100830	0.388011	3.80271	0.968441	0.406724	2.55838	0.958724
Prosimii	hardobjectfeeder	smoothed	EEC	AMNH100632	0.416549	3.65026	0.962978	0.488213	2.27333	0.967616
Prosimii	hardobjectfeeder	smoothed	EEC	AMNH41334	0.449881	3.40231	0.984624	0.483998	2.2598	0.961545
Prosimii	hardobjectfeeder	smoothed	EEC	AMNH185643	0.432434	3.48749	0.9759	0.444971	2.31194	0.955279
Prosimii	omnivore	smoothed	EEC	AMNH19159	0.518238	2.39768	0.991332	0.537808	1.63114	0.987375
Prosimii	omnivore	smoothed	EEC	AMNH18696	0.518107	2.40142	0.987547	0.587407	1.41741	0.983135
Prosimii	frugivore	smoothed	EEC	AMNH80072	0.506045	2.43342	0.987084	0.522712	1.63936	0.994555
Prosimii	frugivore	smoothed	EEC	AMNH100654	0.478162	2.56381	0.959012	0.489039	1.70181	0.966487
Prosimii	frugivore	smoothed	EEC	AMNH196618	0.558625	2.44107	0.991014	0.556851	1.5735	0.996096
Prosimii	omnivore	smoothed	EEC	USNM063338	0.569259	2.12416	0.966642	0.64461	1.30349	0.98465
Prosimii	omnivore	smoothed	EEC	AMNH100569	0.461534	2.55634	0.994979	0.563224	1.36906	0.989932
Prosimii	omnivore	smoothed	EEC	AMNH41264	0.446332	2.65305	0.983706	0.530422	1.51589	0.991935
Prosimii	omnivore	smoothed	EEC	AMNH100517	0.446044	2.56755	0.974298	0.507517	1.46274	0.987675
Prosimii	omnivore	smoothed	EEC	AMNH41268	0.577904	2.20032	0.989513	0.58653	1.46365	0.991694
Prosimii	insectivore	smoothed	EEC	AMNH241119	0.627833	2.00758	0.999509	0.549788	1.51087	0.987681
Prosimii	insectivore	smoothed	EEC	AMNH119810	0.608946	1.99425	0.992946	0.611318	0.969361	0.983871
Prosimii	insectivore	smoothed	EEC	AMNH241124	0.602512	1.89967	0.994862	0.501347	1.55631	0.980634
Prosimii	insectivore	smoothed	EEC	AMNH239438	0.561068	2.04125	0.996694	0.542271	1.38974	0.987033
Prosimii	insectivore	smoothed	EEC	AMNH241122	0.55457	2.15351	0.996469	0.515365	1.45568	0.996027
Prosimii	insectivore	smoothed	EEC	AMNH187359	0.576295	2.11077	0.998737	0.560976	1.45409	0.98829
Prosimii	insectivore	smoothed	EEC	AMNH187360	0.589799	2.13638	0.994581	0.564069	1.5114	0.991661
Prosimii	insectivore	smoothed	EEC	AMNH187362	0.51962	2.36498	0.998658	0.536462	1.47822	0.989649
Prosimii	folivore	smoothed	EEC	AMNH100503	0.52231	2.2827	0.996375	0.513916	1.43993	0.967188
Prosimii	folivore	smoothed	EEC	AMNH185638	0.644614	2.02316	0.996842	0.544004	1.58978	0.98255
Prosimii	folivore	smoothed	EEC	AMNH100504	0.4837	2.46608	0.991818	0.451703	1.92806	0.989056
Prosimii	omnivore	smoothed	EEC	AMNH170737	0.42606	2.80111	0.828062	0.40896	2.09554	0.837675
Prosimii	omnivore	smoothed	EEC	AMNH100598	0.468536	2.52	0.976477	0.552455	1.50856	0.980861
Prosimii	omnivore	smoothed	EEC	AMNH100821	0.455472	2.58322	0.997879	0.422318	2.16656	0.999055
Prosimii	omnivore	smoothed	EEC	AMNH170743	0.414245	2.72033	0.996382	0.469815	1.82862	0.997544
Prosimii	omnivore	smoothed	EEC	AMNH170740	0.479541	2.55247	0.988647	0.460391	1.99927	0.993421
Prosimii	omnivore	smoothed	EEC	AMNH170741	0.417591	2.83058	0.993869	0.380157	2.30182	0.992617
Prosimii	folivore	smoothed	EEC	AMNH100642	0.569408	2.62513	0.868159	0.486491	1.86465	0.996455
Prosimii	folivore	smoothed	EEC	AMNH170576	0.462139	2.48377	0.998203	0.528011	1.39329	0.968493
Prosimii	folivore	smoothed	EEC	AMNH170578	0.433354	2.49805	0.949883	0.595892	0.950493	0.963441
Prosimii	folivore	smoothed	EEC	AMNH170569	0.394268	2.67226	0.978592	0.651938	0.455611	0.980527
Prosimii	folivore	smoothed	EEC	AMNH100612	0.336297	2.69353	0.993555	0.532938	1.00915	0.990221
Prosimii	insectivore	smoothed	EEC	AMNH165931	0.374918	2.57984	0.965965	0.519039	0.84538	0.979278
Prosimii	insectivore	smoothed	EEC	AMNH150062	0.274527	2.8909	0.955159	0.530373	0.939107	0.99342
Prosimii	insectivore	smoothed	EEC	AMNH240827	0.441078	2.5532	0.994477	0.506881	1.55232	0.99167
Prosimii	insectivore	smoothed	EEC	AMNH217303	0.465025	2.57317	0.977102	0.544491	1.37685	0.975899
Prosimii	omnivore	smoothed	EEC	AMNH174530	0.655364	2.48014	0.983906	0.730455	1.34634	0.992255
Prosimii	omnivore	smoothed	EEC	AMNH174533	0.57103	2.20609	0.974055	0.596257	1.18981	0.982782
Prosimii	omnivore	smoothed	EEC	AMNH174534	0.457497	2.46062	0.983434	0.554159	1.26781	0.975748
Prosimii	omnivore	smoothed	EEC	AMNH174498	0.546722	2.30484	0.976696	0.607642	1.31028	0.970997
Prosimii	omnivore	smoothed	EEC	AMNH174483	0.524314	2.29028	0.986618	0.578361	1.25173	0.982863
Prosimii	omnivore	smoothed	EEC	AMNH174531	0.497394	2.40108	0.99276	0.568576	1.22126	0.988279
Prosimii	omnivore	smoothed	EEC	AMNH174489	0.459204	2.44383	0.995785	0.558699	1.07142	0.985264
Prosimii	omnivore	smoothed	EEC	AMNH183827	0.47032	2.56889	0.994528	0.557518	1.41536	0.989602
Prosimii	omnivore	smoothed	EEC	AMNH164442	0.451581	2.61865	0.979619	0.57027	1.33438	0.982098
Prosimii	omnivore	smoothed	EEC	AMNH106650	0.275503	2.92428	0.961327	0.614359	0.883321	0.98823
Prosimii	omnivore	smoothed	EEC	AMNH106653	0.312158	2.88588	0.987126	0.588972	1.14514	0.98006
Prosimii	omnivore	smoothed	EEC	AMNH101508	0.353201	2.60546	0.98885	0.62636	0.726658	0.952752
Prosimii	omnivore	smoothed	EEC	AMNH101782	0.463626	2.88349	0.974055	0.487705	1.78292	0.991829
Prosimii	omnivore	smoothed	EEC	AMNH102845	0.490717	2.90612	0.956882	0.530836	1.64988	0.997593
Prosimii	frugivore	smoothed	EEC	AMNH269907	0.46464	3.14328	0.975994	0.425424	2.1428	0.989521
Prosimii	frugivore	smoothed	EEC	AMNH269860	0.477447	2.72339	0.968062	0.529606	1.54522	0.994727
Prosimii	frugivore	smoothed	EEC	AMNH269851	0.461998	2.83671	0.987677	0.487739	1.74176	0.998358
Prosimii	frugivore	smoothed	EEC	AMNH241117	0.453465	3.00006	0.952798	0.52943	1.58863	0.997295
Prosimii	frugivore	smoothed	EEC	AMNH31252	0.458957	3.53131	0.990108	0.640662	1.62967	0.983322
Prosimii	omnivore	smoothed	EEC	AMNH87279	0.551201	1.88248	0.958445	0.511047	1.20462	0.988224
Prosimii	omnivore	smoothed	EEC	AMNH100829	0.428775	2.69451	0.962258	0.446835	1.24693	0.978694
Prosimii	folivore	smoothed	EEC	AMNH17356	0.44043	2.65308	0.972161	0.499257	1.06907	0.971985
Prosimii	folivore	smoothed	EEC	AMNH63349	0.423645	2.91482	0.984153	0.461567	1.40563	0.995798
Prosimii	folivore	smoothed	EEC	AMNH63351	0.492027	2.34258	0.960854	0.474482	1.13343	0.973876
Prosimii	omnivore	smoothed	EEC	SBU-Nc-01nonumber	0.425096	2.76164	0.91217	0.464355	1.32648	0.985841
Prosimii	folivore	smoothed	EEC	AMNH100507	0.384083	3.35305	0.988622	0.411868	1.87794	0.998156
Prosimii	omnivore	smoothed	EEC	MCZ44953	0.45723	2.5832	0.959178	0.415728	1.55861	0.965082
Prosimii	omnivore	smoothed	EEC	MCZ45126	0.543238	2.46136	0.951688	0.534537	1.59226	0.997294
Prosimii	folivore	smoothed	EEC	USNM063355	0.56229	2.30403	0.982161	0.574379	1.34622	0.998077
Prosimii	folivore	smoothed	EEC	USNM063356	0.498777	2.56623	0.973094	0.46937	1.66425	0.997076
Prosimii	folivore	smoothed	EEC	USNM083668	0.531818	3.07413	0.996061	0.597626	1.73652	0.988246
Prosimii	folivore	smoothed	EEC	USNM084386	0.531232	2.60792	0.947419	0.472666	1.83555	0.99327
Prosimii	folivore	smoothed	EEC	USNM317966	0.514696	3.62891	0.983874	0.589103	2.26889	0.982084
Prosimii	insectivore	smoothed	EEC	USNM377375	0.387587	3.47552	0.992547	0.43029	2.32255	0.981764
Prosimii	insectivore	smoothed	EEC	USNM511930	0.398831	3.41059	0.996033	0.468842	2.31473	0.987317
Platyrrhini	folivore	smoothed	EEC	USNM171063	0.387587	3.47552	0.992547	0.43029	2.32255	0.981764
Platyrrhini	folivore	smoothed	EEC	USNM284782	0.478423	2.89643	0.980954	0.444697	2.25616	0.977006
Platyrrhini	folivore	smoothed	EEC	USNM290601	0.470154	2.87601	0.986654	0.428814	2.20738	0.956946
Platyrrhini	frugivore	smoothed	EEC	AMNH211460	0.584934	2.75493	0.982329	0.545675	2.02051	0.974742
Platyrrhini	frugivore	smoothed	EEC	AMNH211465	0.537945	2.83948	0.978054	0.52645	1.9178	0.968133
Platyrrhini	frugivore	smoothed	EEC	AMNH147472	0.564225	2.75537	0.96295	0.533548	1.99873	0.960572
Platyrrhini	frugivore	smoothed	EEC	AMNH67246	0.725487	2.46092	0.938219	0.756441	1.47947	0.959142
Platyrrhini	frugivore	smoothed	EEC	AMNH75996	0.767296	2.35336	0.943903	0.793693	1.42707	0.972658
Platyrrhini	frugivore	smoothed	EEC	AMNH75999	0.557972	2.65506	0.947126	0.517826	1.98266	0.932662
Platyrrhini	frugivore	smoothed	EEC	AMNH76002	0.558047	2.68364	0.973815	0.512008	2.10852	0.975549
Platyrrhini	frugivore	smoothed	EEC	AMNH92804	0.471061	3.23944	0.994627	0.441735	2.35387	0.96884
Platyrrhini	frugivore	smoothed	EEC	AMNH92809	0.358744	3.55553	0.944333	0.383483	2.23372	0.984849
Platyrrhini	frugivore	smoothed	EEC	USNM364486	0.333305	3.53647	0.944937	0.409349	2.05596	0.962249
Platyrrhini	frugivore	smoothed	EEC	AMNH67102	0.380011	2.96791	0.986894	0.503523	1.59506	0.995869
Platyrrhini	frugivore	smoothed	EEC	AMNH71787	0.420583	2.93932	0.966675	0.506727	1.60585	0.991075
Platyrrhini	frugivore	smoothed	EEC	AMNH76882	0.410656	2.98582	0.964582	0.413522	1.96701	0.979657
Platyrrhini	frugivore	smoothed	EEC	USNM241384	0.502449	2.89282	0.992204	0.506266	1.73136	0.996661
Platyrrhini	frugivore	smoothed	EEC	USNM406674	0.551373	2.4642	0.932167	0.517961	1.29731	0.979264
Platyrrhini	frugivore	smoothed	EEC	USNM406675	0.45529	2.57719	0.968794	0.438857	1.4437	0.974867
Platyrrhini	frugivore	smoothed	EEC	MCZ34320	0.507869	2.37076	0.96888	0.508443	1.14473	0.985933
Platyrrhini	frugivore	smoothed	EEC	MCZ5344	0.480443	2.47227	0.978977	0.484995	1.19549	0.979631
Platyrrhini	frugivore	smoothed	EEC	USNM336204	0.60672	2.15501	0.95979	0.552819	1.14312	0.986868
Platyrrhini	frugivore	smoothed	EEC	MCZ31759	0.516641	2.58384	0.98158	0.507097	1.28069	0.990084
Platyrrhini	hardobjectfeeder	smoothed	EEC	AMNH73720	0.413766	2.88728	0.975703	0.405571	1.77315	0.981355
Platyrrhini	hardobjectfeeder	smoothed	EEC	AMNH76391	0.459126	2.88666	0.977939	0.450652	1.6744	0.977097
Platyrrhini	hardobjectfeeder	smoothed	EEC	AMNH76648	0.563093	2.48709	0.984963	0.552861	1.28111	0.967444
Platyrrhini	hardobjectfeeder	smoothed	EEC	AMNH98316	0.524798	1.92846	0.977693	0.523414	0.790982	0.979559
Platyrrhini	hardobjectfeeder	smoothed	EEC	AMNH98397	0.46069	2.13689	0.98458	0.483664	0.872321	0.970408
Platyrrhini	hardobjectfeeder	smoothed	EEC	AMNH78566	0.432373	2.23784	0.941868	0.527909	0.530335	0.990093
Platyrrhini	hardobjectfeeder	smoothed	EEC	AMNH78569	0.350982	2.65331	0.93016	0.521418	0.502958	0.962148
Platyrrhini	hardobjectfeeder	smoothed	EEC	USNM256215	0.441742	2.17812	0.96838	0.485708	0.815521	0.967038
Platyrrhini	hardobjectfeeder	smoothed	EEC	USNM406423	0.359844	2.62096	0.867396	0.439831	1.01892	0.991327
Platyrrhini	frugivore	smoothed	EEC	AMNH211491	0.319231	2.82404	0.893285	0.50049	0.614983	0.986042
Platyrrhini	frugivore	smoothed	EEC	AMNH211494	0.531481	2.00355	0.971352	0.443075	1.3746	0.972325
Platyrrhini	frugivore	smoothed	EEC	AMNH40834	0.398301	2.7376	0.982873	0.568994	0.979659	0.985535
Platyrrhini	hardobjectfeeder	smoothed	EEC	AMNH239864	0.399039	2.63973	0.992271	0.509241	1.24479	0.971216
Platyrrhini	hardobjectfeeder	smoothed	EEC	AMNH78501	0.504151	2.27705	0.985815	0.554603	1.1864	0.967825
Platyrrhini	hardobjectfeeder	smoothed	EEC	USNM296634	0.432995	3.135	0.995095	0.531034	1.64891	0.987546
Platyrrhini	hardobjectfeeder	smoothed	EEC	USNM361019	0.408849	2.56319	0.971501	0.499528	1.22449	0.990457
Platyrrhini	hardobjectfeeder	smoothed	EEC	USNM461384	0.437624	2.51835	0.974164	0.561373	0.947291	0.975026
Platyrrhini	folivore	smoothed	EEC	MN-rio24114	0.540203	2.21898	0.978931	0.52114	1.31788	0.985993
Platyrrhini	folivore	smoothed	EEC	MN-rio8513	0.498051	2.43618	0.978606	0.489855	1.46986	0.984261
Platyrrhini	folivore	smoothed	EEC	MN-rio7724	0.470065	2.61654	0.98165	0.477322	1.53	0.973645
Platyrrhini	hardobjectfeeder	smoothed	EEC	USNM291133	0.495477	2.18757	0.996438	0.579848	0.946218	0.99666
Platyrrhini	hardobjectfeeder	smoothed	EEC	USNM291128	0.685629	1.59844	0.979596	0.731459	0.42173	0.986489
Platyrrhini	hardobjectfeeder	smoothed	EEC	USNM291123	0.512699	2.13625	0.996551	0.553141	1.0406	0.993529
Platyrrhini	hardobjectfeeder	smoothed	EEC	AMNH461707	0.507003	1.85934	0.99228	0.587431	0.751329	0.985318
Platyrrhini	hardobjectfeeder	smoothed	EEC	AMNH545874	0.525991	2.05251	0.994907	0.565632	1.01355	0.997776
Platyrrhini	hardobjectfeeder	smoothed	EEC	AMNH95302	0.502999	1.9494	0.971079	0.457078	1.20136	0.993494
Platyrrhini	hardobjectfeeder	smoothed	EEC	MCZ31701	0.411116	2.44716	0.997847	0.415618	1.38339	0.969559
Platyrrhini	hardobjectfeeder	smoothed	EEC	USNM543357	0.570557	2.03018	0.975739	0.574676	1.3181	0.971331
Platyrrhini	hardobjectfeeder	smoothed	EEC	USNM338962	0.597158	2.00993	0.980126	0.57385	1.27145	0.979486
Platyrrhini	hardobjectfeeder	smoothed	EEC	USNM406583	0.542992	2.21838	0.985257	0.610598	1.23284	0.9914
Platyrrhini	hardobjectfeeder	smoothed	EEC	USNM406593	0.607301	2.03368	0.976511	0.614256	1.35119	0.97896
Platyrrhini	hardobjectfeeder	smoothed	EEC	USNM546263	0.542283	2.16405	0.953387	0.678977	0.873141	0.978043
Platyrrhini	hardobjectfeeder	smoothed	EEC	USNM546264	0.572232	2.08699	0.977869	0.655141	1.0278	0.978346
Platyrrhini	hardobjectfeeder	smoothed	EEC	USNM549519	0.511413	2.09301	0.973833	0.588607	1.25772	0.976343
Platyrrhini	hardobjectfeeder	smoothed	EEC	AMNH76412	0.573645	1.98101	0.9796	0.700068	0.659213	0.982648
Platyrrhini	hardobjectfeeder	smoothed	EEC	MCZ30720	0.497819	2.2608	0.967201	0.65374	0.808763	0.982432
Platyrrhini	hardobjectfeeder	smoothed	EEC	USNM461919	0.465678	2.35591	0.982372	0.585388	1.03553	0.978082
Platyrrhini	hardobjectfeeder	smoothed	EEC	USNM545891	0.578246	2.79248	0.996543	0.590706	1.8559	0.980118
Platyrrhini	hardobjectfeeder	smoothed	EEC	USNM374744	0.466451	2.99686	0.986598	0.513559	1.93192	0.998579
Platyrrhini	hardobjectfeeder	smoothed	EEC	USNM374745	0.358186	3.97249	0.981042	0.387889	2.71534	0.986514
Platyrrhini	hardobjectfeeder	smoothed	EEC	USNM374746	0.383819	3.94994	0.976439	0.410047	2.69779	0.993062
Platyrrhini	hardobjectfeeder	smoothed	EEC	USNM374756	0.410773	3.25596	0.986805	0.423147	2.28959	0.995951
Platyrrhini	hardobjectfeeder	smoothed	EEC	USNM374759	0.419385	3.39917	0.991278	0.441859	2.31953	0.997377
Platyrrhini	hardobjectfeeder	smoothed	EEC	USNM374767	0.696446	2.79687	0.997644	0.716772	1.56923	0.978404
Platyrrhini	frugivore	smoothed	EEC	AMNH94972	0.522649	2.26822	0.947237	0.485106	1.30065	0.964558
Platyrrhini	frugivore	smoothed	EEC	AMNH94979	0.425617	2.59628	0.936359	0.485099	1.20749	0.961046
Platyrrhini	frugivore	smoothed	EEC	AMNH76861	0.489296	2.307	0.982325	0.478733	1.21373	0.979346
Platyrrhini	frugivore	smoothed	EEC	AMNH77300	0.461724	2.57982	0.948275	0.544473	1.00015	0.972315
Platyrrhini	frugivore	smoothed	EEC	AMNH78466	0.589083	1.91865	0.964274	0.521168	1.17367	0.983221
Platyrrhini	frugivore	smoothed	EEC	AMNH78473	0.575748	2.06928	0.95197	0.560956	0.969729	0.96096
Platyrrhini	frugivore	smoothed	EEC	AMNH78580	0.432357	2.62255	0.974968	0.482108	1.22519	0.970813
Platyrrhini	hardobjectfeeder	smoothed	EEC	AMNH239863	0.459423	2.51155	0.984992	0.489797	1.31661	0.987611
Platyrrhini	hardobjectfeeder	smoothed	EEC	SBU N Cj01	0.534023	2.2322	0.969665	0.486352	1.36865	0.967854
Platyrrhini	folivore	smoothed	EEC	MCZ5070	0.559671	2.09385	0.983967	0.523315	1.09195	0.979211
Prosimii	insectivore	smoothed	EEC	AMNH106649	0.511965	2.63891	0.963348	0.464896	1.4698	0.990846
Prosimii	insectivore	smoothed	EEC	AMNH106754	0.354752	3.62316	0.986237	0.386781	2.17252	0.996859
Prosimii	insectivore	smoothed	EEC	AMNH109368	0.515737	2.47075	0.981127	0.584414	0.847474	0.965579
Prosimii	insectivore	smoothed	EEC	AMNH109366	0.545197	2.31142	0.970341	0.561753	0.91735	0.994492
Prosimii	insectivore	smoothed	EEC	AMNH196485	0.508931	2.59258	0.980269	0.505463	1.27093	0.972316
Prosimii	insectivore	smoothed	EEC	AMNH196480	0.487451	2.65366	0.968361	0.488303	1.32393	0.977227
Prosimii	insectivore	smoothed	EEC	AMNH166856	0.544845	2.30127	0.974746	0.565999	0.973652	0.977738
Prosimii	insectivore	smoothed	EEC	AMNH203297	0.491587	2.56337	0.959139	0.518702	1.17694	0.986827
Prosimii	insectivore	smoothed	EEC	AMNH187935	0.452055	2.76013	0.967743	0.504343	1.25112	0.994741
Prosimii	frugivore	smoothed	EEC	AMNH100514	0.36445	3.37333	0.992643	0.466527	2.13673	0.991888
Prosimii	frugivore	smoothed	EEC	AMNH100513	0.376434	3.32725	0.983184	0.50667	1.81152	0.99553
Prosimii	frugivore	smoothed	EEC	AMNH245092	0.397822	3.45435	0.985703	0.480441	2.09501	0.999449
Prosimii	frugivore	smoothed	EEC	AMNH18041	0.382038	3.3206	0.988904	0.546332	1.71533	0.997235
Prosimii	frugivore	smoothed	EEC	AMNH17338	0.360747	3.22734	0.980352	0.507127	1.56819	0.994375
Prosimii	frugivore	smoothed	EEC	AMNH100512	0.433711	3.25563	0.99317	0.502092	1.948	0.99552
Prosimii	frugivore	smoothed	EEC	USNM084382	0.374365	3.63252	0.942358	0.42738	2.31155	0.975294
Prosimii	folivore	unsmoothed	EEC	AMNH41267	0.624686	3.52538	0.995618	0.79227	2.04329	0.986203
Prosimii	folivore	unsmoothed	EEC	AMNH170461	0.744351	3.45666	0.996532	0.878894	2.01929	0.976562
Platyrrhini	folivore	unsmoothed	EEC	MN-rio2718	0.69111	3.41468	0.99349	0.85809	1.95311	0.982788
Platyrrhini	folivore	unsmoothed	EEC	MN-rio30191	0.522685	2.89424	0.979256	0.644401	1.43953	0.992552
Platyrrhini	folivore	unsmoothed	EEC	MN-rio526	0.537945	2.96751	0.981606	0.664819	1.45527	0.994443
Platyrrhini	folivore	unsmoothed	EEC	MN-rio24104	0.508012	3.01598	0.991253	0.639865	1.43763	0.993654
Platyrrhini	folivore	unsmoothed	EEC	MN-rio6699	0.511444	2.88175	0.973155	0.637644	1.42996	0.990425
Platyrrhini	folivore	unsmoothed	EEC	MN-rio106	0.487348	3.17351	0.994225	0.571819	1.78594	0.988372
Prosimii	folivore	unsmoothed	EEC	USNM257397	0.574804	2.93556	0.993036	0.710838	1.29368	0.995616
Prosimii	folivore	unsmoothed	EEC	AMNH16699	0.533277	2.92364	0.988146	0.679076	1.42262	0.993403
Prosimii	folivore	unsmoothed	EEC	AMNH100827	0.51055	2.95256	0.989161	0.62103	1.53648	0.98427
Platyrrhini	frugivore	unsmoothed	EEC	USNM545878	0.502195	2.89886	0.984644	0.629175	1.45127	0.992637
Platyrrhini	frugivore	unsmoothed	EEC	USNM545879	0.503498	3.05244	0.993914	0.625125	1.53004	0.99297
Platyrrhini	frugivore	unsmoothed	EEC	USNM545887	0.424988	4.17419	0.988558	0.592689	2.03506	0.993905
Platyrrhini	frugivore	unsmoothed	EEC	USNM545890	0.41214	3.67926	0.986934	0.585965	1.70541	0.983809
Platyrrhini	frugivore	unsmoothed	EEC	AMNH188142	0.388322	4.11105	0.995925	0.542483	2.15539	0.995922
Platyrrhini	frugivore	unsmoothed	EEC	AMNH71767	0.460306	3.50434	0.995479	0.589952	1.8446	0.983196
Platyrrhini	frugivore	unsmoothed	EEC	AMNH71776	0.458362	3.74776	0.995246	0.600446	1.91585	0.987583
Platyrrhini	frugivore	unsmoothed	EEC	AMNH71780	0.551223	3.40951	0.991891	0.739961	1.76387	0.989016
Platyrrhini	frugivore	unsmoothed	EEC	AMNH76393	0.652533	3.12761	0.939824	0.776222	1.71922	0.914863
Platyrrhini	frugivore	unsmoothed	EEC	AMNH98332	0.689765	2.72935	0.960183	0.802726	1.5983	0.988943
Platyrrhini	omnivore	unsmoothed	EEC	AMNH38792	0.717206	2.61554	0.971904	0.796765	1.64993	0.985796
Platyrrhini	omnivore	unsmoothed	EEC	AMNH76003	0.634873	3.17785	0.995267	0.764043	1.84511	0.99005
Prosimii	folivore	unsmoothed	EEC	AMNH100635	0.569808	3.22093	0.977603	0.785744	1.49351	0.988185
Prosimii	insectivore	unsmoothed	EEC	MCZ38316	0.588229	3.11335	0.97788	0.707064	1.81635	0.990056
Prosimii	insectivore	unsmoothed	EEC	AMNH207949	0.663281	2.91893	0.972078	0.758383	1.83368	0.989468
Prosimii	insectivore	unsmoothed	EEC	AMNH212954	0.701917	2.69668	0.978425	0.808415	1.4727	0.984607
Prosimii	folivore	unsmoothed	EEC	USNM83650	0.571403	3.41856	0.987395	0.656933	2.08966	0.964094
Prosimii	folivore	unsmoothed	EEC	USNM83652	0.509347	3.77101	0.996254	0.635228	1.98976	0.991465
Prosimii	folivore	unsmoothed	EEC	AMNH170501	0.483875	3.50257	0.988355	0.659835	1.58435	0.97497
Prosimii	folivore	unsmoothed	EEC	BMNH84.10.20.4	0.43224	3.67515	0.997474	0.524988	2.09945	0.993893
Platyrrhini	omnivore	unsmoothed	EEC	AMNH76583	0.500547	3.74038	0.994343	0.659425	1.83686	0.995302
Platyrrhini	omnivore	unsmoothed	EEC	AMNH76586	0.38576	4.11587	0.998346	0.545693	2.11326	0.997003
Platyrrhini	omnivore	unsmoothed	EEC	AMNH98272	0.467997	3.70471	0.9908	0.613767	1.86661	0.993703
Platyrrhini	omnivore	unsmoothed	EEC	USNM364497	0.733604	2.92126	0.976686	0.796794	1.93386	0.984588
Platyrrhini	omnivore	unsmoothed	EEC	USNM396265	0.638071	3.54401	0.99076	0.782875	2.07325	0.98704
Platyrrhini	omnivore	unsmoothed	EEC	USNM518547	0.618484	3.28419	0.978186	0.764384	1.86911	0.991572
Platyrrhini	omnivore	unsmoothed	EEC	USNM545893	0.657567	3.32766	0.973895	0.784252	1.96461	0.985695
Platyrrhini	omnivore	unsmoothed	EEC	USNM546267	0.627239	3.19842	0.967683	0.789739	1.77047	0.990152
Prosimii	frugivore	unsmoothed	EEC	AMNH100640	0.58077	3.77464	0.986197	0.712823	2.29068	0.983734
Prosimii	frugivore	unsmoothed	EEC	AMNH100830	0.614661	3.58579	0.983291	0.733983	2.06311	0.988676
Prosimii	hardobjectfeeder	unsmoothed	EEC	AMNH100632	0.640848	3.51838	0.985979	0.745602	2.19945	0.988569
Prosimii	hardobjectfeeder	unsmoothed	EEC	AMNH41334	0.673399	3.34734	0.987222	0.789657	2.01642	0.986495
Prosimii	hardobjectfeeder	unsmoothed	EEC	AMNH185643	0.665535	3.33122	0.981814	0.762996	2.00998	0.986547
Prosimii	omnivore	unsmoothed	EEC	AMNH19159	0.61109	2.8399	0.992493	0.740107	1.66451	0.992273
Prosimii	omnivore	unsmoothed	EEC	AMNH18696	0.637955	2.79365	0.988964	0.754443	1.68375	0.995187
Prosimii	frugivore	unsmoothed	EEC	AMNH80072	0.65122	2.73067	0.9889	0.738949	1.65016	0.989896
Prosimii	frugivore	unsmoothed	EEC	AMNH100654	0.731293	2.4187	0.984964	0.82301	1.31268	0.988197
Prosimii	frugivore	unsmoothed	EEC	AMNH196618	0.652107	2.97703	0.99355	0.736069	1.8047	0.985022
Prosimii	omnivore	unsmoothed	EEC	USNM063338	0.754478	2.38122	0.991182	0.841582	1.45869	0.991649
Prosimii	omnivore	unsmoothed	EEC	AMNH100569	0.610482	2.74771	0.989537	0.762063	1.413	0.991245
Prosimii	omnivore	unsmoothed	EEC	AMNH41264	0.624497	2.72851	0.985036	0.7448	1.57015	0.990699
Prosimii	omnivore	unsmoothed	EEC	AMNH100517	0.69297	2.41862	0.978314	0.79998	1.32237	0.993405
Prosimii	omnivore	unsmoothed	EEC	AMNH41268	0.657609	2.8324	0.993875	0.756763	1.69078	0.994357
Prosimii	insectivore	unsmoothed	EEC	AMNH241119	0.643578	2.90008	0.998765	0.713325	1.60391	0.984578
Prosimii	insectivore	unsmoothed	EEC	AMNH119810	0.608568	2.91738	0.998888	0.672128	1.62265	0.983328
Prosimii	insectivore	unsmoothed	EEC	AMNH241124	0.570423	2.91575	0.998245	0.659047	1.56665	0.98818
Prosimii	insectivore	unsmoothed	EEC	AMNH239438	0.522915	3.07417	0.997866	0.626896	1.73882	0.992425
Prosimii	insectivore	unsmoothed	EEC	AMNH241122	0.52957	3.1025	0.997361	0.594825	1.93129	0.993764
Prosimii	insectivore	unsmoothed	EEC	AMNH187359	0.575733	2.99078	0.998495	0.680524	1.67701	0.991982
Prosimii	insectivore	unsmoothed	EEC	AMNH187360	0.609447	2.96185	0.997731	0.674546	1.83128	0.987838
Prosimii	insectivore	unsmoothed	EEC	AMNH187362	0.530332	3.13268	0.995456	0.650608	1.75463	0.994586
Prosimii	folivore	unsmoothed	EEC	AMNH100503	0.571849	2.9063	0.992399	0.645266	1.69535	0.99102
Prosimii	folivore	unsmoothed	EEC	AMNH185638	0.594683	3.15639	0.997563	0.654631	1.90262	0.985139
Prosimii	folivore	unsmoothed	EEC	AMNH100504	0.658771	2.61606	0.984059	0.726618	1.64012	0.988707
Prosimii	omnivore	unsmoothed	EEC	AMNH170737	0.586684	3.10756	0.786351	0.68126	2.03857	0.783381
Prosimii	omnivore	unsmoothed	EEC	AMNH100598	0.76127	2.26857	0.971026	0.84365	1.24569	0.990351
Prosimii	omnivore	unsmoothed	EEC	AMNH100821	0.563698	2.88292	0.983409	0.692169	1.79062	0.993447
Prosimii	omnivore	unsmoothed	EEC	AMNH170743	0.602522	2.6988	0.969091	0.744419	1.44883	0.991851
Prosimii	omnivore	unsmoothed	EEC	AMNH170740	0.562164	3.01245	0.982235	0.715212	1.67502	0.995323
Prosimii	omnivore	unsmoothed	EEC	AMNH170741	0.528686	3.0635	0.977815	0.63917	1.91323	0.991895
Prosimii	folivore	unsmoothed	EEC	AMNH100642	0.610653	2.98483	0.998975	0.701566	1.69654	0.990253
Prosimii	folivore	unsmoothed	EEC	AMNH170576	0.59481	2.69859	0.974796	0.736909	1.37953	0.991041
Prosimii	folivore	unsmoothed	EEC	AMNH170578	0.51612	2.41142	0.967735	0.747389	0.616003	0.971747
Prosimii	folivore	unsmoothed	EEC	AMNH170569	0.557229	2.54811	0.987409	0.7943	0.64391	0.98127
Prosimii	folivore	unsmoothed	EEC	AMNH100612	0.491666	2.47816	0.984879	0.725584	0.771294	0.974142
Prosimii	insectivore	unsmoothed	EEC	AMNH165931	0.505191	2.49628	0.994459	0.64787	0.943466	0.982152
Prosimii	insectivore	unsmoothed	EEC	AMNH150062	0.502272	2.3636	0.973629	0.716674	0.702275	0.977801
Prosimii	insectivore	unsmoothed	EEC	AMNH240827	0.591212	2.71575	0.984573	0.727833	1.50411	0.990971
Prosimii	insectivore	unsmoothed	EEC	AMNH217303	0.595889	2.86102	0.993876	0.667485	1.8658	0.989716
Prosimii	omnivore	unsmoothed	EEC	AMNH174530	0.671994	2.73298	0.995567	0.750307	1.66202	0.987851
Prosimii	omnivore	unsmoothed	EEC	AMNH174533	0.656477	2.79573	0.997586	0.700414	1.77149	0.979382
Prosimii	omnivore	unsmoothed	EEC	AMNH174534	0.637288	2.52315	0.988732	0.713758	1.58925	0.993085
Prosimii	omnivore	unsmoothed	EEC	AMNH174498	0.621073	2.89508	0.995337	0.742609	1.62877	0.990048
Prosimii	omnivore	unsmoothed	EEC	AMNH174483	0.638339	2.69953	0.995306	0.740509	1.52461	0.987862
Prosimii	omnivore	unsmoothed	EEC	AMNH174531	0.621573	2.70253	0.992836	0.72599	1.49735	0.988155
Prosimii	omnivore	unsmoothed	EEC	AMNH174489	0.616439	2.61018	0.982275	0.747537	1.27122	0.994647
Prosimii	omnivore	unsmoothed	EEC	AMNH183827	0.602082	2.82589	0.990221	0.754813	1.42704	0.991473
Prosimii	omnivore	unsmoothed	EEC	AMNH164442	0.639114	2.62039	0.988397	0.777002	1.34987	0.993009
Prosimii	omnivore	unsmoothed	EEC	AMNH106650	0.514165	2.38871	0.976746	0.808477	0.694396	0.9917
Prosimii	omnivore	unsmoothed	EEC	AMNH106653	0.523201	2.50963	0.978295	0.842627	0.671977	0.990183
Prosimii	omnivore	unsmoothed	EEC	AMNH101508	0.48905	2.6176	0.980194	0.675353	1.34589	0.989122
Prosimii	omnivore	unsmoothed	EEC	AMNH101782	0.461662	3.59225	0.988475	0.709868	1.49148	0.991812
Prosimii	omnivore	unsmoothed	EEC	AMNH102845	0.423997	3.89956	0.991334	0.678892	1.72137	0.995562
Prosimii	frugivore	unsmoothed	EEC	AMNH269907	0.374205	4.2005	0.994707	0.508084	2.4488	0.992508
Prosimii	frugivore	unsmoothed	EEC	AMNH269860	0.432932	3.60592	0.991839	0.640046	1.6997	0.991824
Prosimii	frugivore	unsmoothed	EEC	AMNH269851	0.373824	3.90184	0.991747	0.580208	1.94705	0.994576
Prosimii	frugivore	unsmoothed	EEC	AMNH241117	0.405298	3.85037	0.986087	0.690537	1.5061	0.989599
Prosimii	frugivore	unsmoothed	EEC	AMNH31252	0.472791	3.73388	0.99111	0.704728	1.6701	0.993802
Prosimii	omnivore	unsmoothed	EEC	AMNH87279	0.383736	3.26228	0.994602	0.497813	1.67191	0.984975
Prosimii	omnivore	unsmoothed	EEC	AMNH100829	0.46993	2.99104	0.991023	0.543521	1.14992	0.998835
Prosimii	folivore	unsmoothed	EEC	AMNH17356	0.448876	3.15118	0.996933	0.562747	1.23222	0.997618
Prosimii	folivore	unsmoothed	EEC	AMNH63349	0.416068	3.14258	0.994331	0.550029	1.17302	0.996401
Prosimii	folivore	unsmoothed	EEC	AMNH63351	0.41172	3.21057	0.996339	0.517993	1.31855	0.994003
Prosimii	omnivore	unsmoothed	EEC	SBU-Nc-01nonumber	0.388528	3.44021	0.99375	0.544884	1.35821	0.99109
Prosimii	folivore	unsmoothed	EEC	AMNH100507	0.387084	3.52615	0.989644	0.492608	1.68372	0.993119
Prosimii	omnivore	unsmoothed	EEC	MCZ44953	0.368113	3.55718	0.996242	0.507295	1.65174	0.980676
Prosimii	omnivore	unsmoothed	EEC	MCZ45126	0.448041	3.67345	0.995314	0.606194	1.93899	0.997281
Prosimii	folivore	unsmoothed	EEC	USNM063355	0.529216	3.34872	0.993968	0.715363	1.48414	0.998126
Prosimii	folivore	unsmoothed	EEC	USNM063356	0.534061	3.20126	0.979698	0.716312	1.43806	0.992748
Prosimii	folivore	unsmoothed	EEC	USNM083668	0.536053	3.37282	0.992496	0.671239	1.74853	0.995054
Prosimii	folivore	unsmoothed	EEC	USNM084386	0.520434	3.50447	0.983466	0.695315	1.68229	0.994324
Prosimii	folivore	unsmoothed	EEC	USNM317966	0.518824	3.91365	0.987849	0.658873	2.32289	0.992412
Prosimii	insectivore	unsmoothed	EEC	USNM377375	0.51575	3.61312	0.991318	0.665921	2.09434	0.992251
Prosimii	insectivore	unsmoothed	EEC	USNM511930	0.46698	3.80808	0.996362	0.660118	2.32156	0.991924
Platyrrhini	folivore	unsmoothed	EEC	USNM171063	0.51575	3.61312	0.991318	0.665921	2.09434	0.992251
Platyrrhini	folivore	unsmoothed	EEC	USNM284782	0.741766	2.83439	0.988843	0.836409	1.6684	0.983825
Platyrrhini	folivore	unsmoothed	EEC	USNM290601	0.694789	2.85219	0.974842	0.763579	1.84904	0.985555
Platyrrhini	frugivore	unsmoothed	EEC	AMNH211460	0.748343	3.09701	0.986981	0.806304	2.06463	0.987305
Platyrrhini	frugivore	unsmoothed	EEC	AMNH211465	0.754491	2.95172	0.9803	0.823594	1.79139	0.980127
Platyrrhini	frugivore	unsmoothed	EEC	AMNH147472	0.849313	2.66326	0.982902	0.868026	1.80505	0.985058
Platyrrhini	frugivore	unsmoothed	EEC	AMNH67246	0.787585	2.59457	0.976361	0.844703	1.68977	0.981827
Platyrrhini	frugivore	unsmoothed	EEC	AMNH75996	0.820453	2.53988	0.98024	0.853578	1.72733	0.981923
Platyrrhini	frugivore	unsmoothed	EEC	AMNH75999	0.837095	2.53584	0.981086	0.857509	1.74626	0.987428
Platyrrhini	frugivore	unsmoothed	EEC	AMNH76002	0.813654	2.68037	0.98051	0.86791	1.7086	0.980603
Platyrrhini	frugivore	unsmoothed	EEC	AMNH92804	0.644475	3.34513	0.986927	0.745215	2.03372	0.983334
Platyrrhini	frugivore	unsmoothed	EEC	AMNH92809	0.32685	4.14401	0.995068	0.513701	2.1082	0.992675
Platyrrhini	frugivore	unsmoothed	EEC	USNM364486	0.30291	4.08189	0.991921	0.531404	2.03187	0.992204
Platyrrhini	frugivore	unsmoothed	EEC	AMNH67102	0.383087	3.62365	0.989876	0.602767	1.79171	0.995192
Platyrrhini	frugivore	unsmoothed	EEC	AMNH71787	0.366523	3.74299	0.996341	0.588313	1.75787	0.991652
Platyrrhini	frugivore	unsmoothed	EEC	AMNH76882	0.331025	3.86123	0.979066	0.553155	1.81671	0.99199
Platyrrhini	frugivore	unsmoothed	EEC	USNM241384	0.429134	4.00564	0.995655	0.58315	2.07155	0.99622
Platyrrhini	frugivore	unsmoothed	EEC	USNM406674	0.351054	4.06233	0.998274	0.511045	1.96725	0.998215
Platyrrhini	frugivore	unsmoothed	EEC	USNM406675	0.383542	3.48752	0.995398	0.457935	1.87601	0.997458
Platyrrhini	frugivore	unsmoothed	EEC	MCZ34320	0.413452	3.42735	0.995727	0.472788	1.90327	0.991834
Platyrrhini	frugivore	unsmoothed	EEC	MCZ5344	0.389983	3.51585	0.998715	0.452991	1.93041	0.996766
Platyrrhini	frugivore	unsmoothed	EEC	USNM336204	0.392843	3.89626	0.998248	0.496973	2.1135	0.99526
Platyrrhini	frugivore	unsmoothed	EEC	MCZ31759	0.448466	3.54769	0.997829	0.540493	1.80637	0.984649
Platyrrhini	hardobjectfeeder	unsmoothed	EEC	AMNH73720	0.378012	3.57454	0.994515	0.515854	1.76692	0.989744
Platyrrhini	hardobjectfeeder	unsmoothed	EEC	AMNH76391	0.412194	3.69256	0.995801	0.582918	1.62877	0.991988
Platyrrhini	hardobjectfeeder	unsmoothed	EEC	AMNH76648	0.436729	3.65903	0.998613	0.555626	1.78278	0.984742
Platyrrhini	hardobjectfeeder	unsmoothed	EEC	AMNH98316	0.48749	2.35228	0.990498	0.605285	0.522202	0.979082
Platyrrhini	hardobjectfeeder	unsmoothed	EEC	AMNH98397	0.492121	2.47031	0.979105	0.584194	0.755606	0.975558
Platyrrhini	hardobjectfeeder	unsmoothed	EEC	AMNH78566	0.531418	2.27528	0.985274	0.626311	0.583415	0.985256
Platyrrhini	hardobjectfeeder	unsmoothed	EEC	AMNH78569	0.472286	2.47302	0.992987	0.606311	0.520257	0.969622
Platyrrhini	hardobjectfeeder	unsmoothed	EEC	USNM256215	0.533304	2.272	0.978165	0.593446	0.716242	0.97892
Platyrrhini	hardobjectfeeder	unsmoothed	EEC	USNM406423	0.49498	2.37619	0.993076	0.606715	0.552806	0.980685
Platyrrhini	frugivore	unsmoothed	EEC	AMNH211491	0.505184	2.26369	0.982444	0.596842	0.591927	0.959031
Platyrrhini	frugivore	unsmoothed	EEC	AMNH211494	0.51341	2.86665	0.995162	0.626131	1.33148	0.989097
Platyrrhini	frugivore	unsmoothed	EEC	AMNH40834	0.499924	3.00166	0.985015	0.714856	1.1527	0.979598
Platyrrhini	hardobjectfeeder	unsmoothed	EEC	AMNH239864	0.405437	3.20244	0.995002	0.586668	1.54678	0.992122
Platyrrhini	hardobjectfeeder	unsmoothed	EEC	AMNH78501	0.426435	3.32473	0.996275	0.566171	1.68853	0.990809
Platyrrhini	hardobjectfeeder	unsmoothed	EEC	USNM296634	0.460793	3.2691	0.992769	0.641704	1.39427	0.986955
Platyrrhini	hardobjectfeeder	unsmoothed	EEC	USNM361019	0.478198	2.88097	0.98961	0.646007	1.25729	0.993253
Platyrrhini	hardobjectfeeder	unsmoothed	EEC	USNM461384	0.449276	3.03178	0.994541	0.579881	1.57781	0.992429
Platyrrhini	folivore	unsmoothed	EEC	MN-rio24114	0.402573	3.52791	0.998508	0.525512	1.80063	0.996215
Platyrrhini	folivore	unsmoothed	EEC	MN-rio8513	0.444388	3.3548	0.998748	0.564684	1.67254	0.987794
Platyrrhini	folivore	unsmoothed	EEC	MN-rio7724	0.442147	3.41778	0.997576	0.553171	1.83153	0.997433
Platyrrhini	hardobjectfeeder	unsmoothed	EEC	USNM291133	0.51081	2.88233	0.983683	0.703862	1.17048	0.96903
Platyrrhini	hardobjectfeeder	unsmoothed	EEC	USNM291128	0.551056	2.9171	0.98682	0.67593	1.33919	0.984797
Platyrrhini	hardobjectfeeder	unsmoothed	EEC	USNM291123	0.518753	2.86897	0.977795	0.693288	1.24004	0.979871
Platyrrhini	hardobjectfeeder	unsmoothed	EEC	AMNH461707	0.482979	2.65659	0.993122	0.664603	1.01238	0.986807
Platyrrhini	hardobjectfeeder	unsmoothed	EEC	AMNH545874	0.56971	2.77635	0.983168	0.726118	1.16787	0.980693
Platyrrhini	hardobjectfeeder	unsmoothed	EEC	AMNH95302	0.513263	2.59063	0.996765	0.572473	1.25268	0.988094
Platyrrhini	hardobjectfeeder	unsmoothed	EEC	MCZ31701	0.48407	2.75681	0.997549	0.585162	1.2625	0.985062
Platyrrhini	hardobjectfeeder	unsmoothed	EEC	USNM543357	0.664257	2.5379	0.997436	0.733683	1.54843	0.990746
Platyrrhini	hardobjectfeeder	unsmoothed	EEC	USNM338962	0.610394	2.83328	0.997065	0.66937	1.6834	0.980143
Platyrrhini	hardobjectfeeder	unsmoothed	EEC	USNM406583	0.605015	2.83724	0.997052	0.675388	1.82957	0.988541
Platyrrhini	hardobjectfeeder	unsmoothed	EEC	USNM406593	0.702232	2.62634	0.997214	0.767735	1.65915	0.988517
Platyrrhini	hardobjectfeeder	unsmoothed	EEC	USNM546263	0.702835	2.43858	0.995626	0.808359	1.30669	0.991386
Platyrrhini	hardobjectfeeder	unsmoothed	EEC	USNM546264	0.682914	2.6039	0.996508	0.767956	1.53898	0.989435
Platyrrhini	hardobjectfeeder	unsmoothed	EEC	USNM549519	0.695555	2.25369	0.993427	0.779103	1.41902	0.990305
Platyrrhini	hardobjectfeeder	unsmoothed	EEC	AMNH76412	0.672433	2.46531	0.996625	0.752403	1.46079	0.989056
Platyrrhini	hardobjectfeeder	unsmoothed	EEC	MCZ30720	0.683222	2.35441	0.992902	0.790513	1.23325	0.991821
Platyrrhini	hardobjectfeeder	unsmoothed	EEC	USNM461919	0.690102	2.30417	0.982437	0.777361	1.29896	0.99012
Platyrrhini	hardobjectfeeder	unsmoothed	EEC	USNM545891	0.550881	3.8425	0.999147	0.666902	2.47051	0.996058
Platyrrhini	hardobjectfeeder	unsmoothed	EEC	USNM374744	0.472297	3.66699	0.994931	0.666719	1.87183	0.995061
Platyrrhini	hardobjectfeeder	unsmoothed	EEC	USNM374745	0.310553	4.63451	0.996311	0.42072	2.99576	0.996518
Platyrrhini	hardobjectfeeder	unsmoothed	EEC	USNM374746	0.282568	4.85184	0.997049	0.400084	3.1092	0.992724
Platyrrhini	hardobjectfeeder	unsmoothed	EEC	USNM374756	0.501667	3.53483	0.989202	0.671621	1.84704	0.993363
Platyrrhini	hardobjectfeeder	unsmoothed	EEC	USNM374759	0.453352	3.90136	0.993004	0.650511	1.96162	0.993126
Platyrrhini	hardobjectfeeder	unsmoothed	EEC	USNM374767	0.618274	3.52909	0.990295	0.750879	1.87547	0.990326
Platyrrhini	frugivore	unsmoothed	EEC	AMNH94972	0.518485	3.08674	0.984331	0.67652	1.30717	0.975072
Platyrrhini	frugivore	unsmoothed	EEC	AMNH94979	0.510178	2.93737	0.983287	0.688265	1.08546	0.987738
Platyrrhini	frugivore	unsmoothed	EEC	AMNH76861	0.521421	2.91222	0.996773	0.629777	1.33403	0.993368
Platyrrhini	frugivore	unsmoothed	EEC	AMNH77300	0.52751	3.02988	0.988954	0.674216	1.30925	0.993485
Platyrrhini	frugivore	unsmoothed	EEC	AMNH78466	0.543373	3.02817	0.993685	0.668547	1.31875	0.990784
Platyrrhini	frugivore	unsmoothed	EEC	AMNH78473	0.486188	3.26937	0.995271	0.623434	1.44003	0.99468
Platyrrhini	frugivore	unsmoothed	EEC	AMNH78580	0.429834	3.21619	0.896938	0.641226	1.25875	0.988323
Platyrrhini	hardobjectfeeder	unsmoothed	EEC	AMNH239863	0.474475	3.0731	0.989506	0.658013	1.26438	0.979093
Platyrrhini	hardobjectfeeder	unsmoothed	EEC	SBU N Cj01	0.472447	3.26256	0.996203	0.6061	1.57907	0.991739
Platyrrhini	folivore	unsmoothed	EEC	MCZ5070	0.489597	3.17667	0.997355	0.653855	1.24095	0.993136
Prosimii	insectivore	unsmoothed	EEC	AMNH106649	0.445574	3.56622	0.98886	0.539985	1.70074	0.985623
Prosimii	insectivore	unsmoothed	EEC	AMNH106754	0.363399	3.78437	0.993745	0.504573	1.80144	0.990136
Prosimii	insectivore	unsmoothed	EEC	AMNH109368	0.48753	3.31703	0.995409	0.606937	1.42574	0.995582
Prosimii	insectivore	unsmoothed	EEC	AMNH109366	0.501661	3.3264	0.992076	0.588869	1.54886	0.997729
Prosimii	insectivore	unsmoothed	EEC	AMNH196485	0.478379	3.43789	0.997292	0.592275	1.55421	0.998079
Prosimii	insectivore	unsmoothed	EEC	AMNH196480	0.457486	3.50841	0.993607	0.579568	1.55048	0.994792
Prosimii	insectivore	unsmoothed	EEC	AMNH166856	0.496904	3.34908	0.998039	0.595567	1.67804	0.99798
Prosimii	insectivore	unsmoothed	EEC	AMNH203297	0.456622	3.45252	0.993235	0.592752	1.51171	0.992741
Prosimii	insectivore	unsmoothed	EEC	AMNH187935	0.491046	3.3057	0.995425	0.612508	1.48231	0.994586
Prosimii	frugivore	unsmoothed	EEC	AMNH100514	0.461748	3.60047	0.98582	0.671655	1.84332	0.99361
Prosimii	frugivore	unsmoothed	EEC	AMNH100513	0.432207	3.70459	0.975532	0.6721	1.73883	0.995459
Prosimii	frugivore	unsmoothed	EEC	AMNH245092	0.38483	3.97755	0.984496	0.652527	1.92916	0.991774
Prosimii	frugivore	unsmoothed	EEC	AMNH18041	0.527943	3.37319	0.974961	0.773221	1.52235	0.992472
Prosimii	frugivore	unsmoothed	EEC	AMNH17338	0.516011	3.19821	0.965492	0.740247	1.3773	0.993797
Prosimii	frugivore	unsmoothed	EEC	AMNH100512	0.493963	3.67243	0.988031	0.722825	1.68292	0.991841
Prosimii	frugivore	unsmoothed	EEC	USNM084382	0.403689	4.15617	0.993087	0.528497	2.50645	0.993691
Prosimii	folivore	smoothed	BCO	AMNH41267	0.536504	2.48953	0.886035	0.511722	1.72914	0.986595
Prosimii	folivore	smoothed	BCO	AMNH170461	0.541795	2.2142	0.954174	0.492162	1.71036	0.981261
Platyrrhini	folivore	smoothed	BCO	MN-rio2718	0.378687	3.61757	0.971573	0.46133	2.51429	0.952436
Platyrrhini	folivore	smoothed	BCO	MN-rio30191	0.360523	3.3769	0.985854	0.417311	2.44939	0.964013
Platyrrhini	folivore	smoothed	BCO	MN-rio526	0.350728	3.58317	0.985885	0.409289	2.61696	0.946137
Platyrrhini	folivore	smoothed	BCO	MN-rio24104	0.348164	3.37381	0.986983	0.425163	2.47601	0.981824
Platyrrhini	folivore	smoothed	BCO	MN-rio6699	0.391572	3.62112	0.989428	0.433309	2.58351	0.955361
Platyrrhini	folivore	smoothed	BCO	MN-rio106	0.330747	3.8549	0.983094	0.376475	2.70551	0.965946
Prosimii	folivore	smoothed	BCO	USNM257397	0.459611	3.13156	0.991235	0.446191	2.35773	0.990491
Prosimii	folivore	smoothed	BCO	AMNH16699	0.403081	3.16924	0.9674	0.368287	2.64445	0.997534
Prosimii	folivore	smoothed	BCO	AMNH100827	0.382125	3.19529	0.957766	0.421226	2.36414	0.992388
Platyrrhini	frugivore	smoothed	BCO	USNM545878	0.547303	2.24251	0.998549	0.467049	2.17735	0.972378
Platyrrhini	frugivore	smoothed	BCO	USNM545879	0.477699	2.61997	0.992248	0.412189	2.28371	0.971233
Platyrrhini	frugivore	smoothed	BCO	USNM545887	0.535884	2.63096	0.98931	0.506492	2.17924	0.97812
Platyrrhini	frugivore	smoothed	BCO	USNM545890	0.499687	2.7415	0.990373	0.497893	2.06859	0.981917
Platyrrhini	frugivore	smoothed	BCO	AMNH188142	0.528401	2.66216	0.981826	0.518685	2.08152	0.963416
Platyrrhini	frugivore	smoothed	BCO	AMNH71767	0.383826	2.88629	0.991781	0.363796	2.5026	0.961227
Platyrrhini	frugivore	smoothed	BCO	AMNH71776	0.463686	2.6513	0.977051	0.455017	2.18697	0.933967
Platyrrhini	frugivore	smoothed	BCO	AMNH71780	0.524057	2.49222	0.978154	0.493269	2.07415	0.939999
Platyrrhini	frugivore	smoothed	BCO	AMNH76393	0.535141	2.39947	0.994985	0.482944	2.19313	0.986312
Platyrrhini	frugivore	smoothed	BCO	AMNH98332	0.491354	2.95846	0.997655	0.427699	2.44986	0.970484
Platyrrhini	omnivore	smoothed	BCO	AMNH38792	0.600205	1.57502	0.902206	0.488662	1.29943	0.952714
Platyrrhini	omnivore	smoothed	BCO	AMNH76003	0.628988	1.1738	0.924202	0.500302	1.15288	0.939671
Prosimii	folivore	smoothed	BCO	AMNH100635	0.528885	2.7011	0.960703	0.476565	1.94079	0.979763
Prosimii	insectivore	smoothed	BCO	MCZ38316	0.429618	3.19651	0.94385	0.4161	2.25106	0.982308
Prosimii	insectivore	smoothed	BCO	AMNH207949	0.546579	2.68373	0.895341	0.452308	1.93953	0.982993
Prosimii	insectivore	smoothed	BCO	AMNH212954	0.529182	2.08866	0.943612	0.465795	1.58168	0.992651
Prosimii	folivore	smoothed	BCO	USNM83650	0.450183	3.06186	0.933563	0.420775	2.22733	0.981291
Prosimii	folivore	smoothed	BCO	USNM83652	0.56228	2.28757	0.941401	0.491022	1.76692	0.9706
Prosimii	folivore	smoothed	BCO	AMNH170501	0.563213	2.17841	0.919311	0.46735	1.84884	0.978975
Prosimii	folivore	smoothed	BCO	BMNH84.10.20.4	0.591785	2.50406	0.993719	0.569376	1.99011	0.985263
Platyrrhini	omnivore	smoothed	BCO	AMNH76583	0.622545	1.26718	0.945329	0.473064	1.23306	0.971804
Platyrrhini	omnivore	smoothed	BCO	AMNH76586	0.675098	1.17318	0.937812	0.539645	1.04047	0.968135
Platyrrhini	omnivore	smoothed	BCO	AMNH98272	0.692128	1.03904	0.926889	0.524437	1.16262	0.968113
Platyrrhini	omnivore	smoothed	BCO	USNM364497	0.715254	1.0821	0.934993	0.56278	0.967636	0.954648
Platyrrhini	omnivore	smoothed	BCO	USNM396265	0.585259	1.45442	0.884909	0.507224	1.09686	0.956162
Platyrrhini	omnivore	smoothed	BCO	USNM518547	0.618085	1.46749	0.943232	0.533275	1.09257	0.97984
Platyrrhini	omnivore	smoothed	BCO	USNM545893	0.557338	1.92729	0.963028	0.512736	1.23107	0.965362
Platyrrhini	omnivore	smoothed	BCO	USNM546267	0.673646	1.21259	0.943415	0.524243	1.07993	0.968338
Prosimii	frugivore	smoothed	BCO	AMNH100640	0.36347	1.81913	0.993298	0.468684	1.15763	0.995664
Prosimii	frugivore	smoothed	BCO	AMNH100830	0.669436	0.566061	0.998946	0.666908	0.332852	0.985546
Prosimii	hardobjectfeeder	smoothed	BCO	AMNH100632	0.417651	1.78903	0.990108	0.577266	1.07805	0.982656
Prosimii	hardobjectfeeder	smoothed	BCO	AMNH41334	0.511039	1.48026	0.976876	0.592613	1.0163	0.945053
Prosimii	hardobjectfeeder	smoothed	BCO	AMNH185643	0.471431	1.64779	0.981944	0.61024	1.00098	0.971333
Prosimii	omnivore	smoothed	BCO	AMNH19159	0.463675	2.77446	0.946442	0.46746	1.97692	0.994837
Prosimii	omnivore	smoothed	BCO	AMNH18696	0.465332	2.59735	0.949666	0.433717	2.07569	0.987276
Prosimii	frugivore	smoothed	BCO	AMNH80072	0.661348	0.397963	0.96045	0.544909	0.961284	0.983909
Prosimii	frugivore	smoothed	BCO	AMNH100654	0.678627	0.557969	0.901794	0.567352	0.681397	0.978178
Prosimii	frugivore	smoothed	BCO	AMNH196618	0.461612	1.38619	0.933486	0.53233	0.886126	0.990178
Prosimii	omnivore	smoothed	BCO	USNM063338	0.478129	2.94667	0.981838	0.407244	2.23399	0.993251
Prosimii	omnivore	smoothed	BCO	AMNH100569	0.510123	2.35475	0.958934	0.440406	1.99672	0.9872
Prosimii	omnivore	smoothed	BCO	AMNH41264	0.495316	2.53732	0.923252	0.462669	1.90914	0.993789
Prosimii	omnivore	smoothed	BCO	AMNH100517	0.514722	2.27219	0.955203	0.484804	1.77351	0.99801
Prosimii	omnivore	smoothed	BCO	AMNH41268	0.178782	4.55036	0.691504	0.51839	1.84589	0.997754
Prosimii	insectivore	smoothed	BCO	AMNH241119	0.641663	1.18975	0.927538	0.513082	1.21225	0.978774
Prosimii	insectivore	smoothed	BCO	AMNH119810	0.42641	2.53896	0.913465	0.439881	1.31217	0.956487
Prosimii	insectivore	smoothed	BCO	AMNH241124	0.56067	1.77441	0.933408	0.459984	1.20481	0.973053
Prosimii	insectivore	smoothed	BCO	AMNH239438	0.527477	1.93195	0.926504	0.516178	0.97766	0.975282
Prosimii	insectivore	smoothed	BCO	AMNH241122	0.517606	1.9345	0.93404	0.425159	1.35675	0.948965
Prosimii	insectivore	smoothed	BCO	AMNH187359	0.553162	1.78876	0.954942	0.451851	1.37082	0.964376
Prosimii	insectivore	smoothed	BCO	AMNH187360	0.666009	1.95774	0.845634	0.496205	1.33797	0.961562
Prosimii	insectivore	smoothed	BCO	AMNH187362	0.540394	1.90758	0.925308	0.415211	1.57017	0.946948
Prosimii	folivore	smoothed	BCO	AMNH100503	0.387116	3.53435	0.991002	0.414223	2.53768	0.973386
Prosimii	folivore	smoothed	BCO	AMNH185638	0.309831	3.54703	0.971901	0.346419	2.70329	0.978259
Prosimii	folivore	smoothed	BCO	AMNH100504	0.324807	3.46217	0.981382	0.345312	2.71551	0.983351
Prosimii	omnivore	smoothed	BCO	AMNH170737	0.498489	2.07449	0.932497	0.476835	1.73617	0.995576
Prosimii	omnivore	smoothed	BCO	AMNH100598	0.355417	3.3543	0.931006	0.35626	2.37631	0.992462
Prosimii	omnivore	smoothed	BCO	AMNH100821	0.386305	3.00299	0.89546	0.368287	2.26135	0.967274
Prosimii	omnivore	smoothed	BCO	AMNH170743	0.549433	2.34032	0.966346	0.484611	1.82813	0.995198
Prosimii	omnivore	smoothed	BCO	AMNH170740	0.43728	2.48564	0.911044	0.431541	1.95225	0.994476
Prosimii	omnivore	smoothed	BCO	AMNH170741	0.413571	2.75338	0.941865	0.368059	2.23556	0.98366
Prosimii	folivore	smoothed	BCO	AMNH100642	0.59166	1.99818	0.947732	0.500208	1.37603	0.983151
Prosimii	folivore	smoothed	BCO	AMNH170576	0.595249	1.61466	0.974476	0.529537	1.05581	0.984613
Prosimii	folivore	smoothed	BCO	AMNH170578	0.580872	1.55403	0.970498	0.459662	1.32873	0.978338
Prosimii	folivore	smoothed	BCO	AMNH170569	0.524975	1.85317	0.967345	0.438969	1.44607	0.939123
Prosimii	folivore	smoothed	BCO	AMNH100612	0.574021	1.97255	0.921344	0.495959	1.46656	0.94937
Prosimii	insectivore	smoothed	BCO	AMNH165931	0.537113	1.96254	0.916208	0.442623	1.56804	0.963876
Prosimii	insectivore	smoothed	BCO	AMNH150062	0.568716	2.06827	0.959988	0.480534	1.44526	0.970495
Prosimii	insectivore	smoothed	BCO	AMNH240827	0.554375	2.26807	0.974561	0.509055	1.46114	0.976265
Prosimii	insectivore	smoothed	BCO	AMNH217303	0.550791	2.11971	0.925895	0.431468	1.76565	0.957494
Prosimii	omnivore	smoothed	BCO	AMNH174530	0.507324	1.38859	0.905922	0.511291	0.54861	0.974995
Prosimii	omnivore	smoothed	BCO	AMNH174533	0.596833	0.978295	0.982626	0.48782	0.755819	0.979075
Prosimii	omnivore	smoothed	BCO	AMNH174534	0.52376	1.23442	0.965212	0.507032	0.559165	0.986177
Prosimii	omnivore	smoothed	BCO	AMNH174498	0.619224	0.901096	0.987028	0.542224	0.466805	0.980808
Prosimii	omnivore	smoothed	BCO	AMNH174483	0.524477	1.35926	0.943065	0.527306	0.509233	0.979593
Prosimii	omnivore	smoothed	BCO	AMNH174531	0.647933	0.603171	0.938313	0.530034	0.564013	0.961151
Prosimii	omnivore	smoothed	BCO	AMNH174489	0.527981	1.50733	0.965372	0.473938	0.886016	0.976597
Prosimii	omnivore	smoothed	BCO	AMNH183827	0.650492	0.8772	0.932456	0.484556	1.38775	0.974262
Prosimii	omnivore	smoothed	BCO	AMNH164442	0.469246	2.05634	0.980532	0.560611	1.02003	0.994666
Prosimii	omnivore	smoothed	BCO	AMNH106650	0.414546	2.99083	0.917079	0.545411	1.30588	0.982272
Prosimii	omnivore	smoothed	BCO	AMNH106653	0.675702	0.773655	0.945251	0.506053	1.23951	0.977694
Prosimii	omnivore	smoothed	BCO	AMNH101508	0.612378	1.57867	0.958436	0.509534	1.40718	0.982593
Prosimii	omnivore	smoothed	BCO	AMNH101782	0.622435	1.52293	0.961815	0.500541	1.44762	0.978917
Prosimii	omnivore	smoothed	BCO	AMNH102845	0.600912	1.58274	0.933148	0.485484	1.47765	0.946975
Prosimii	frugivore	smoothed	BCO	AMNH269907	0.676369	0.572614	0.982583	0.588791	0.697858	0.978622
Prosimii	frugivore	smoothed	BCO	AMNH269860	0.55471	1.6491	0.979665	0.537154	1.17394	0.980819
Prosimii	frugivore	smoothed	BCO	AMNH269851	0.667521	1.18523	0.986196	0.613153	0.848372	0.991977
Prosimii	frugivore	smoothed	BCO	AMNH241117	0.57956	1.41857	0.990088	0.574569	1.00485	0.996323
Prosimii	frugivore	smoothed	BCO	AMNH31252	0.670935	0.851823	0.975081	0.532623	1.18901	0.982743
Prosimii	omnivore	smoothed	BCO	AMNH87279	0.615401	1.40039	0.959796	0.57581	1.00832	0.971463
Prosimii	omnivore	smoothed	BCO	AMNH100829	0.442535	2.09758	0.943029	0.466653	1.16764	0.989359
Prosimii	folivore	smoothed	BCO	AMNH17356	0.41669	2.98341	0.971634	0.483388	2.13027	0.994787
Prosimii	folivore	smoothed	BCO	AMNH63349	0.352927	3.79369	0.980422	0.382711	2.75578	0.982546
Prosimii	folivore	smoothed	BCO	AMNH63351	0.362151	3.79938	0.951919	0.381819	2.7863	0.991555
Prosimii	omnivore	smoothed	BCO	SBU-Nc-01nonumber	0.650314	1.01922	0.93446	0.520066	1.23322	0.975833
Prosimii	folivore	smoothed	BCO	AMNH100507	0.39721	3.12713	0.991219	0.443842	2.43615	0.99561
Prosimii	omnivore	smoothed	BCO	MCZ44953	0.436189	2.15961	0.988888	0.443838	1.27327	0.95708
Prosimii	omnivore	smoothed	BCO	MCZ45126	0.572846	1.53887	0.953702	0.460706	1.25953	0.956875
Prosimii	folivore	smoothed	BCO	USNM063355	0.545705	2.18445	0.928823	0.505451	1.67949	0.996255
Prosimii	folivore	smoothed	BCO	USNM063356	0.603644	1.77325	0.950792	0.542085	1.49866	0.998929
Prosimii	folivore	smoothed	BCO	USNM083668	0.491388	2.33577	0.956678	0.425095	1.89028	0.994023
Prosimii	folivore	smoothed	BCO	USNM084386	0.594641	1.87431	0.987258	0.527539	1.54301	0.998212
Prosimii	folivore	smoothed	BCO	USNM317966	0.510605	2.42606	0.939683	0.430568	1.98379	0.989421
Prosimii	insectivore	smoothed	BCO	USNM377375	0.513499	2.14833	0.956157	0.437923	1.74063	0.966147
Prosimii	insectivore	smoothed	BCO	USNM511930	0.576745	2.13277	0.917822	0.447215	1.72623	0.974239
Platyrrhini	folivore	smoothed	BCO	USNM171063	0.42963	3.4053	0.991521	0.511757	2.24884	0.984955
Platyrrhini	folivore	smoothed	BCO	USNM284782	0.471219	3.40312	0.986403	0.524698	2.31941	0.983727
Platyrrhini	folivore	smoothed	BCO	USNM290601	0.431231	3.40841	0.992537	0.540898	2.21407	0.984345
Platyrrhini	frugivore	smoothed	BCO	AMNH211460	0.505236	1.94434	0.953013	0.478629	1.38832	0.954412
Platyrrhini	frugivore	smoothed	BCO	AMNH211465	0.50214	2.13087	0.952735	0.507213	1.31609	0.938214
Platyrrhini	frugivore	smoothed	BCO	AMNH147472	0.576073	1.69713	0.927708	0.47402	1.48183	0.915491
Platyrrhini	frugivore	smoothed	BCO	AMNH67246	0.5016	1.89418	0.973221	0.493259	1.28504	0.960566
Platyrrhini	frugivore	smoothed	BCO	AMNH75996	0.613307	1.5648	0.955511	0.512908	1.28785	0.952319
Platyrrhini	frugivore	smoothed	BCO	AMNH75999	0.610156	1.60206	0.945549	0.51027	1.38192	0.941406
Platyrrhini	frugivore	smoothed	BCO	AMNH76002	0.517851	1.96038	0.94126	0.497419	1.44775	0.949858
Platyrrhini	frugivore	smoothed	BCO	AMNH92804	0.574128	1.56371	0.967599	0.465339	1.50446	0.913835
Platyrrhini	frugivore	smoothed	BCO	AMNH92809	0.573703	1.54679	0.923864	0.50891	1.22396	0.948596
Platyrrhini	frugivore	smoothed	BCO	USNM364486	0.562667	1.7943	0.969076	0.4995	1.37143	0.931793
Platyrrhini	frugivore	smoothed	BCO	AMNH67102	0.364612	3.14538	0.960867	0.412761	2.30114	0.997441
Platyrrhini	frugivore	smoothed	BCO	AMNH71787	0.36315	3.19463	0.993941	0.370603	2.37606	0.996065
Platyrrhini	frugivore	smoothed	BCO	AMNH76882	0.411618	2.77451	0.988695	0.432249	2.1902	0.992308
Platyrrhini	frugivore	smoothed	BCO	USNM241384	0.449892	2.51667	0.993369	0.442377	2.15961	0.99601
Platyrrhini	frugivore	smoothed	BCO	USNM406674	0.510243	2.65744	0.994006	0.543996	1.95929	0.996517
Platyrrhini	frugivore	smoothed	BCO	USNM406675	0.376058	3.1644	0.991867	0.478203	1.89552	0.991398
Platyrrhini	frugivore	smoothed	BCO	MCZ34320	0.42245	2.87157	0.987106	0.420531	2.25205	0.984198
Platyrrhini	frugivore	smoothed	BCO	MCZ5344	0.447911	2.78058	0.990727	0.41401	2.27698	0.987929
Platyrrhini	frugivore	smoothed	BCO	USNM336204	0.421926	2.82264	0.986722	0.414545	2.22219	0.942144
Platyrrhini	frugivore	smoothed	BCO	MCZ31759	0.478351	2.80509	0.977006	0.467951	2.20992	0.998753
Platyrrhini	hardobjectfeeder	smoothed	BCO	AMNH73720	0.609811	1.68395	0.987649	0.562461	1.46694	0.988711
Platyrrhini	hardobjectfeeder	smoothed	BCO	AMNH76391	0.722514	0.998173	0.952329	0.600732	1.3407	0.990473
Platyrrhini	hardobjectfeeder	smoothed	BCO	AMNH76648	0.585458	1.7592	0.9936	0.520225	1.65081	0.99514
Platyrrhini	hardobjectfeeder	smoothed	BCO	AMNH98316	0.498955	2.15229	0.982488	0.457656	1.80858	0.971364
Platyrrhini	hardobjectfeeder	smoothed	BCO	AMNH98397	0.596717	1.97229	0.997366	0.561295	1.52574	0.99582
Platyrrhini	hardobjectfeeder	smoothed	BCO	AMNH78566	0.604976	1.52212	0.985744	0.589537	1.23581	0.990732
Platyrrhini	hardobjectfeeder	smoothed	BCO	AMNH78569	0.598432	1.53366	0.972676	0.601856	1.13103	0.987678
Platyrrhini	hardobjectfeeder	smoothed	BCO	USNM256215	0.551936	1.75662	0.982328	0.505769	1.48953	0.976744
Platyrrhini	hardobjectfeeder	smoothed	BCO	USNM406423	0.760886	0.951777	0.984697	0.654885	1.07213	0.986656
Platyrrhini	frugivore	smoothed	BCO	AMNH211491	0.827762	0.641776	0.9713	0.560402	1.37191	0.9701
Platyrrhini	frugivore	smoothed	BCO	AMNH211494	0.709131	1.18889	0.985686	0.628872	0.853651	0.977815
Platyrrhini	frugivore	smoothed	BCO	AMNH40834	0.758115	0.790703	0.966923	0.510203	1.47557	0.979175
Platyrrhini	hardobjectfeeder	smoothed	BCO	AMNH239864	0.53069	1.88722	0.978908	0.414441	1.97375	0.972684
Platyrrhini	hardobjectfeeder	smoothed	BCO	AMNH78501	0.570511	1.6001	0.955031	0.57861	1.32373	0.947204
Platyrrhini	hardobjectfeeder	smoothed	BCO	USNM296634	0.592976	1.52702	0.930391	0.435305	2.07281	0.972542
Platyrrhini	hardobjectfeeder	smoothed	BCO	USNM361019	0.604382	1.42469	0.919177	0.527055	1.51596	0.967528
Platyrrhini	hardobjectfeeder	smoothed	BCO	USNM461384	0.595591	1.65195	0.913823	0.497455	1.77902	0.975161
Platyrrhini	folivore	smoothed	BCO	MN-rio24114	0.363867	3.63665	0.978289	0.446658	2.46259	0.972474
Platyrrhini	folivore	smoothed	BCO	MN-rio8513	0.390671	3.41686	0.994072	0.443766	2.45843	0.962947
Platyrrhini	folivore	smoothed	BCO	MN-rio7724	0.391702	3.44298	0.983451	0.404083	2.52433	0.964732
Platyrrhini	hardobjectfeeder	smoothed	BCO	USNM291133	0.493406	1.70399	0.919863	0.458186	1.63252	0.950078
Platyrrhini	hardobjectfeeder	smoothed	BCO	USNM291128	0.575295	1.90635	0.947613	0.432077	2.03698	0.978641
Platyrrhini	hardobjectfeeder	smoothed	BCO	USNM291123	0.531701	1.92673	0.92557	0.396721	2.17115	0.990313
Platyrrhini	hardobjectfeeder	smoothed	BCO	AMNH461707	0.751864	0.510584	0.944478	0.563074	1.2536	0.996909
Platyrrhini	hardobjectfeeder	smoothed	BCO	AMNH545874	0.521554	2.05424	0.986643	0.553812	1.31803	0.975191
Platyrrhini	hardobjectfeeder	smoothed	BCO	AMNH95302	0.610685	1.78251	0.991307	0.650487	1.02109	0.966812
Platyrrhini	hardobjectfeeder	smoothed	BCO	MCZ31701	0.587534	1.80373	0.988458	0.593716	1.15399	0.986157
Platyrrhini	hardobjectfeeder	smoothed	BCO	USNM543357	0.614225	1.28601	0.990974	0.588508	1.04552	0.979776
Platyrrhini	hardobjectfeeder	smoothed	BCO	USNM338962	0.684162	1.29357	0.993791	0.639545	1.08772	0.982194
Platyrrhini	hardobjectfeeder	smoothed	BCO	USNM406583	0.699112	0.981682	0.98372	0.608795	1.0304	0.980529
Platyrrhini	hardobjectfeeder	smoothed	BCO	USNM406593	0.674631	1.17791	0.978293	0.602943	0.994384	0.991771
Platyrrhini	hardobjectfeeder	smoothed	BCO	USNM546263	0.529561	1.93769	0.989571	0.538324	1.35435	0.990243
Platyrrhini	hardobjectfeeder	smoothed	BCO	USNM546264	0.567765	1.78843	0.995865	0.627699	0.985004	0.991637
Platyrrhini	hardobjectfeeder	smoothed	BCO	USNM549519	0.746515	0.681739	0.919066	0.61568	1.03888	0.980045
Platyrrhini	hardobjectfeeder	smoothed	BCO	AMNH76412	0.847719	0.11735	0.980108	0.627356	0.924344	0.978173
Platyrrhini	hardobjectfeeder	smoothed	BCO	MCZ30720	0.725807	1.07172	0.992421	0.598564	1.09316	0.996057
Platyrrhini	hardobjectfeeder	smoothed	BCO	USNM461919	0.747241	0.822771	0.991865	0.625898	1.11885	0.969652
Platyrrhini	hardobjectfeeder	smoothed	BCO	USNM545891	0.768757	0.879835	0.985627	0.618039	1.29114	0.987158
Platyrrhini	hardobjectfeeder	smoothed	BCO	USNM374744	0.732302	0.812091	0.996556	0.709085	0.670533	0.9842
Platyrrhini	hardobjectfeeder	smoothed	BCO	USNM374745	0.764405	0.759676	0.998685	0.692374	0.791161	0.985938
Platyrrhini	hardobjectfeeder	smoothed	BCO	USNM374746	0.785062	0.254695	0.988709	0.637903	0.942042	0.982055
Platyrrhini	hardobjectfeeder	smoothed	BCO	USNM374756	0.719925	0.898045	0.996506	0.742304	0.388774	0.987549
Platyrrhini	hardobjectfeeder	smoothed	BCO	USNM374759	0.693118	0.948667	0.98837	0.656915	0.767153	0.985494
Platyrrhini	hardobjectfeeder	smoothed	BCO	USNM374767	0.659216	0.997889	0.990726	0.604789	0.886549	0.989237
Platyrrhini	frugivore	smoothed	BCO	AMNH94972	0.813186	0.340137	0.953972	0.591148	1.10036	0.97207
Platyrrhini	frugivore	smoothed	BCO	AMNH94979	0.701018	1.07845	0.974769	0.577577	1.06279	0.963432
Platyrrhini	frugivore	smoothed	BCO	AMNH76861	0.788977	0.660321	0.942067	0.602864	1.20794	0.973751
Platyrrhini	frugivore	smoothed	BCO	AMNH77300	0.75745	0.979859	0.98038	0.606794	1.26655	0.982399
Platyrrhini	frugivore	smoothed	BCO	AMNH78466	0.642533	1.44147	0.973477	0.579033	1.20961	0.957868
Platyrrhini	frugivore	smoothed	BCO	AMNH78473	0.56351	1.87147	0.988513	0.529162	1.33543	0.966648
Platyrrhini	frugivore	smoothed	BCO	AMNH78580	0.791763	0.942399	0.976927	0.561235	1.45825	0.984553
Platyrrhini	hardobjectfeeder	smoothed	BCO	AMNH239863	0.613272	1.42484	0.928506	0.492604	1.6952	0.972324
Platyrrhini	hardobjectfeeder	smoothed	BCO	SBU N Cj01	0.710795	1.02868	0.992774	0.637998	1.31207	0.985738
Platyrrhini	folivore	smoothed	BCO	MCZ5070	0.392929	3.28735	0.972814	0.41864	2.4984	0.943191
Prosimii	insectivore	smoothed	BCO	AMNH106649	0.574223	2.03032	0.93781	0.44823	1.52747	0.994458
Prosimii	insectivore	smoothed	BCO	AMNH106754	0.617947	2.03524	0.905856	0.536319	1.23138	0.970645
Prosimii	insectivore	smoothed	BCO	AMNH109368	0.658292	1.45621	0.975154	0.583819	0.863829	0.97752
Prosimii	insectivore	smoothed	BCO	AMNH109366	0.617904	1.52372	0.974454	0.551891	1.00695	0.975294
Prosimii	insectivore	smoothed	BCO	AMNH196485	0.55287	2.04635	0.946667	0.482843	1.358	0.969052
Prosimii	insectivore	smoothed	BCO	AMNH196480	0.578307	2.00212	0.969027	0.533504	1.12857	0.969777
Prosimii	insectivore	smoothed	BCO	AMNH166856	0.60781	1.75221	0.969141	0.495835	1.3296	0.988738
Prosimii	insectivore	smoothed	BCO	AMNH203297	0.611804	1.62173	0.963011	0.506151	1.2304	0.992425
Prosimii	insectivore	smoothed	BCO	AMNH187935	0.606437	1.60263	0.972055	0.484996	1.3575	0.9887
Prosimii	frugivore	smoothed	BCO	AMNH100514	0.356625	3.13781	0.974735	0.47776	1.89905	0.996784
Prosimii	frugivore	smoothed	BCO	AMNH100513	0.402647	2.82131	0.976182	0.431901	2.20675	0.997644
Prosimii	frugivore	smoothed	BCO	AMNH245092	0.414994	3.10398	0.979411	0.461434	2.12116	0.997629
Prosimii	frugivore	smoothed	BCO	AMNH18041	0.446363	2.92232	0.981825	0.4833	2.03101	0.998583
Prosimii	frugivore	smoothed	BCO	AMNH17338	0.416415	2.58235	0.944687	0.428722	1.91671	0.995155
Prosimii	frugivore	smoothed	BCO	AMNH100512	0.396471	2.9308	0.961798	0.475926	2.04136	0.999628
Prosimii	frugivore	smoothed	BCO	USNM084382	0.397122	3.11367	0.995967	0.436915	2.14683	0.993531
Prosimii	folivore	unsmoothed	BCO	AMNH41267	0.511175	3.35943	0.980034	0.620589	1.81649	0.99612
Prosimii	folivore	unsmoothed	BCO	AMNH170461	0.49063	3.21341	0.995709	0.613711	1.72638	0.986036
Platyrrhini	folivore	unsmoothed	BCO	MN-rio2718	0.568313	3.50471	0.988948	0.731362	2.10463	0.988459
Platyrrhini	folivore	unsmoothed	BCO	MN-rio30191	0.50479	3.41047	0.985676	0.645674	2.14456	0.995001
Platyrrhini	folivore	unsmoothed	BCO	MN-rio526	0.515471	3.53181	0.973026	0.668859	2.19501	0.990461
Platyrrhini	folivore	unsmoothed	BCO	MN-rio24104	0.495649	3.36884	0.966979	0.67589	2.03291	0.993772
Platyrrhini	folivore	unsmoothed	BCO	MN-rio6699	0.513929	3.76579	0.990564	0.625092	2.52562	0.990832
Platyrrhini	folivore	unsmoothed	BCO	MN-rio106	0.529776	3.62584	0.970213	0.665338	2.19261	0.993285
Prosimii	folivore	unsmoothed	BCO	USNM257397	0.498346	3.63291	0.994005	0.632397	2.19763	0.991131
Prosimii	folivore	unsmoothed	BCO	AMNH16699	0.39175	3.77268	0.996042	0.549852	2.2706	0.99403
Prosimii	folivore	unsmoothed	BCO	AMNH100827	0.42671	3.52322	0.996393	0.594034	2.02203	0.992192
Platyrrhini	frugivore	unsmoothed	BCO	USNM545878	0.651664	2.68673	0.988674	0.735277	1.86891	0.988689
Platyrrhini	frugivore	unsmoothed	BCO	USNM545879	0.594432	2.94149	0.981629	0.659724	2.12537	0.991584
Platyrrhini	frugivore	unsmoothed	BCO	USNM545887	0.636366	3.08357	0.988781	0.698597	2.29668	0.991696
Platyrrhini	frugivore	unsmoothed	BCO	USNM545890	0.607045	3.13477	0.984092	0.706411	2.04042	0.990757
Platyrrhini	frugivore	unsmoothed	BCO	AMNH188142	0.762155	2.66743	0.982027	0.796621	1.93626	0.990712
Platyrrhini	frugivore	unsmoothed	BCO	AMNH71767	0.63259	2.61398	0.965345	0.74679	1.78294	0.98999
Platyrrhini	frugivore	unsmoothed	BCO	AMNH71776	0.737247	2.44352	0.977538	0.800637	1.72208	0.988727
Platyrrhini	frugivore	unsmoothed	BCO	AMNH71780	0.74915	2.504	0.9815	0.78161	1.87962	0.990068
Platyrrhini	frugivore	unsmoothed	BCO	AMNH76393	0.672767	2.75275	0.986827	0.761718	1.88817	0.986446
Platyrrhini	frugivore	unsmoothed	BCO	AMNH98332	0.560986	3.42919	0.994126	0.662892	2.21853	0.985502
Platyrrhini	omnivore	unsmoothed	BCO	AMNH38792	0.501453	2.82344	0.990233	0.63795	1.31248	0.987022
Platyrrhini	omnivore	unsmoothed	BCO	AMNH76003	0.505253	2.60667	0.994128	0.66212	1.01159	0.9926
Prosimii	folivore	unsmoothed	BCO	AMNH100635	0.530413	3.46227	0.998071	0.629546	1.91871	0.99571
Prosimii	insectivore	unsmoothed	BCO	MCZ38316	0.366815	4.0086	0.994561	0.536624	2.10837	0.997432
Prosimii	insectivore	unsmoothed	BCO	AMNH207949	0.408042	3.95809	0.984092	0.545986	2.08257	0.990558
Prosimii	insectivore	unsmoothed	BCO	AMNH212954	0.389554	3.41208	0.990997	0.533881	1.79441	0.98252
Prosimii	folivore	unsmoothed	BCO	USNM83650	0.379512	3.90706	0.994994	0.534689	2.09698	0.996038
Prosimii	folivore	unsmoothed	BCO	USNM83652	0.454065	3.52736	0.997267	0.568482	1.98438	0.994906
Prosimii	folivore	unsmoothed	BCO	AMNH170501	0.382329	3.66037	0.998271	0.4953	2.16385	0.996021
Prosimii	folivore	unsmoothed	BCO	BMNH84.10.20.4	0.544969	3.61984	0.998533	0.61678	2.59982	0.996464
Platyrrhini	omnivore	unsmoothed	BCO	AMNH76583	0.491427	2.71873	0.997625	0.596586	1.32168	0.996304
Platyrrhini	omnivore	unsmoothed	BCO	AMNH76586	0.517023	2.83546	0.99491	0.627154	1.40897	0.997938
Platyrrhini	omnivore	unsmoothed	BCO	AMNH98272	0.535686	2.69761	0.998864	0.64369	1.25411	0.998724
Platyrrhini	omnivore	unsmoothed	BCO	USNM364497	0.488975	3.00227	0.988845	0.569266	1.62011	0.995582
Platyrrhini	omnivore	unsmoothed	BCO	USNM396265	0.474829	2.76231	0.997328	0.619075	1.17631	0.992003
Platyrrhini	omnivore	unsmoothed	BCO	USNM518547	0.471367	2.89136	0.983945	0.635858	1.28235	0.986701
Platyrrhini	omnivore	unsmoothed	BCO	USNM545893	0.453042	3.15932	0.997493	0.585589	1.59049	0.997309
Platyrrhini	omnivore	unsmoothed	BCO	USNM546267	0.451145	3.06359	0.996562	0.64735	1.10355	0.996105
Prosimii	frugivore	unsmoothed	BCO	AMNH100640	0.53921	1.68303	0.984354	0.711469	0.695836	0.986961
Prosimii	frugivore	unsmoothed	BCO	AMNH100830	0.602758	1.8262	0.999167	0.736187	0.796181	0.989826
Prosimii	hardobjectfeeder	unsmoothed	BCO	AMNH100632	0.496473	2.08221	0.994663	0.743268	0.973809	0.998075
Prosimii	hardobjectfeeder	unsmoothed	BCO	AMNH41334	0.463882	2.41015	0.99113	0.628101	1.50237	0.995035
Prosimii	hardobjectfeeder	unsmoothed	BCO	AMNH185643	0.51081	2.21385	0.987217	0.808002	0.78553	0.996238
Prosimii	omnivore	unsmoothed	BCO	AMNH19159	0.377274	3.78204	0.993762	0.641883	1.72943	0.997173
Prosimii	omnivore	unsmoothed	BCO	AMNH18696	0.389369	3.58362	0.991051	0.619271	1.77557	0.996221
Prosimii	frugivore	unsmoothed	BCO	AMNH80072	0.61321	1.56	0.985083	0.686629	0.96327	0.98261
Prosimii	frugivore	unsmoothed	BCO	AMNH100654	0.55989	1.85522	0.995555	0.62404	0.961155	0.991163
Prosimii	frugivore	unsmoothed	BCO	AMNH196618	0.557923	1.64524	0.992141	0.732495	0.513109	0.994258
Prosimii	omnivore	unsmoothed	BCO	USNM063338	0.379813	4.03588	0.99062	0.471301	2.52754	0.992292
Prosimii	omnivore	unsmoothed	BCO	AMNH100569	0.323828	3.89202	0.994997	0.520554	2.07844	0.99763
Prosimii	omnivore	unsmoothed	BCO	AMNH41264	0.357835	3.80101	0.990066	0.56761	1.9395	0.99526
Prosimii	omnivore	unsmoothed	BCO	AMNH100517	0.406299	3.3853	0.994328	0.551371	1.97921	0.993472
Prosimii	omnivore	unsmoothed	BCO	AMNH41268	0.314385	4.39055	0.975808	0.596552	2.05901	0.998624
Prosimii	insectivore	unsmoothed	BCO	AMNH241119	0.3681	3.09055	0.994799	0.503036	1.58848	0.996502
Prosimii	insectivore	unsmoothed	BCO	AMNH119810	0.440258	2.89571	0.978327	0.532592	1.17872	0.992747
Prosimii	insectivore	unsmoothed	BCO	AMNH241124	0.397483	3.10961	0.993471	0.532875	1.2061	0.984492
Prosimii	insectivore	unsmoothed	BCO	AMNH239438	0.442224	2.95557	0.997095	0.582097	1.07224	0.986609
Prosimii	insectivore	unsmoothed	BCO	AMNH241122	0.398302	3.05211	0.991465	0.563686	1.04299	0.990956
Prosimii	insectivore	unsmoothed	BCO	AMNH187359	0.38014	3.23204	0.991944	0.581148	1.09686	0.994096
Prosimii	insectivore	unsmoothed	BCO	AMNH187360	0.53834	2.92854	0.979057	0.534362	1.54462	0.992019
Prosimii	insectivore	unsmoothed	BCO	AMNH187362	0.356044	3.38027	0.993092	0.482952	1.66693	0.989292
Prosimii	folivore	unsmoothed	BCO	AMNH100503	0.436033	4.0562	0.996036	0.597587	2.44824	0.995565
Prosimii	folivore	unsmoothed	BCO	AMNH185638	0.43552	3.50804	0.989496	0.585933	2.25865	0.993755
Prosimii	folivore	unsmoothed	BCO	AMNH100504	0.437406	3.50587	0.990756	0.596635	2.19115	0.99407
Prosimii	omnivore	unsmoothed	BCO	AMNH170737	0.398725	3.20582	0.997607	0.54821	1.97	0.995889
Prosimii	omnivore	unsmoothed	BCO	AMNH100598	0.305249	4.02103	0.992103	0.456719	2.33792	0.994731
Prosimii	omnivore	unsmoothed	BCO	AMNH100821	0.269153	3.95789	0.995524	0.492138	2.12278	0.993887
Prosimii	omnivore	unsmoothed	BCO	AMNH170743	0.386915	3.88605	0.992534	0.523	2.21145	0.997711
Prosimii	omnivore	unsmoothed	BCO	AMNH170740	0.352217	3.3998	0.996449	0.550647	1.83574	0.989845
Prosimii	omnivore	unsmoothed	BCO	AMNH170741	0.342528	3.55238	0.99963	0.48278	2.11948	0.98402
Prosimii	folivore	unsmoothed	BCO	AMNH100642	0.368414	3.73381	0.986219	0.482891	2.04356	0.998012
Prosimii	folivore	unsmoothed	BCO	AMNH170576	0.420859	3.14658	0.986704	0.442264	2.00392	0.999695
Prosimii	folivore	unsmoothed	BCO	AMNH170578	0.407608	3.05308	0.991629	0.436915	1.90383	0.994215
Prosimii	folivore	unsmoothed	BCO	AMNH170569	0.402508	3.04811	0.983962	0.451732	1.81095	0.98104
Prosimii	folivore	unsmoothed	BCO	AMNH100612	0.350197	3.62021	0.998132	0.463245	2.03133	0.997899
Prosimii	insectivore	unsmoothed	BCO	AMNH165931	0.364616	3.41738	0.994445	0.48772	1.83626	0.996497
Prosimii	insectivore	unsmoothed	BCO	AMNH150062	0.422266	3.42819	0.999519	0.540001	1.69083	0.990304
Prosimii	insectivore	unsmoothed	BCO	AMNH240827	0.422643	3.53481	0.998341	0.549462	1.76048	0.992122
Prosimii	insectivore	unsmoothed	BCO	AMNH217303	0.409248	3.46643	0.999229	0.559501	1.65292	0.996039
Prosimii	omnivore	unsmoothed	BCO	AMNH174530	0.564941	1.63785	0.954854	0.777745	-0.537185	0.835886
Prosimii	omnivore	unsmoothed	BCO	AMNH174533	0.572619	1.69446	0.893049	0.670051	0.130574	0.930736
Prosimii	omnivore	unsmoothed	BCO	AMNH174534	0.532675	1.81411	0.962647	0.708923	-0.167243	0.89927
Prosimii	omnivore	unsmoothed	BCO	AMNH174498	0.537384	1.94667	0.969154	0.657856	0.305707	0.964274
Prosimii	omnivore	unsmoothed	BCO	AMNH174483	0.517375	1.95848	0.964683	0.710586	-0.158633	0.941087
Prosimii	omnivore	unsmoothed	BCO	AMNH174531	0.581734	1.6237	0.954912	0.65316	0.21387	0.950866
Prosimii	omnivore	unsmoothed	BCO	AMNH174489	0.49586	2.19945	0.971347	0.580983	0.683358	0.966961
Prosimii	omnivore	unsmoothed	BCO	AMNH183827	0.444797	2.63278	0.991083	0.544192	1.68977	0.999121
Prosimii	omnivore	unsmoothed	BCO	AMNH164442	0.507366	2.68751	0.989328	0.67397	1.32023	0.987543
Prosimii	omnivore	unsmoothed	BCO	AMNH106650	0.405266	3.74384	0.995025	0.602629	1.60166	0.990867
Prosimii	omnivore	unsmoothed	BCO	AMNH106653	0.504643	2.40126	0.997055	0.615534	1.32967	0.996881
Prosimii	omnivore	unsmoothed	BCO	AMNH101508	0.401814	3.28663	0.992169	0.51203	1.80905	0.99916
Prosimii	omnivore	unsmoothed	BCO	AMNH101782	0.438837	3.17034	0.993039	0.549226	1.69753	0.995145
Prosimii	omnivore	unsmoothed	BCO	AMNH102845	0.407257	3.18619	0.999758	0.5104	1.85775	0.998164
Prosimii	frugivore	unsmoothed	BCO	AMNH269907	0.480602	2.38041	0.995035	0.633372	1.12291	0.996664
Prosimii	frugivore	unsmoothed	BCO	AMNH269860	0.516292	2.5982	0.993734	0.653369	1.35949	0.991179
Prosimii	frugivore	unsmoothed	BCO	AMNH269851	0.563725	2.61338	0.998981	0.636195	1.45966	0.989054
Prosimii	frugivore	unsmoothed	BCO	AMNH241117	0.532335	2.49088	0.995642	0.677881	1.20389	0.987977
Prosimii	frugivore	unsmoothed	BCO	AMNH31252	0.51264	2.64799	0.983133	0.624859	1.48143	0.975863
Prosimii	omnivore	unsmoothed	BCO	AMNH87279	0.413335	3.11834	0.994853	0.512581	1.89689	0.997951
Prosimii	omnivore	unsmoothed	BCO	AMNH100829	0.482662	2.52394	0.995373	0.570737	1.18349	0.991156
Prosimii	folivore	unsmoothed	BCO	AMNH17356	0.384628	3.69355	0.999664	0.581955	2.11062	0.992863
Prosimii	folivore	unsmoothed	BCO	AMNH63349	0.28958	4.47902	0.994142	0.399575	3.01468	0.994022
Prosimii	folivore	unsmoothed	BCO	AMNH63351	0.257829	4.67154	0.991567	0.372609	3.15408	0.992061
Prosimii	omnivore	unsmoothed	BCO	SBU-Nc-01nonumber	0.427691	2.83261	0.998496	0.552407	1.616	0.996573
Prosimii	folivore	unsmoothed	BCO	AMNH100507	0.382771	3.76452	0.999197	0.613153	2.35951	0.995008
Prosimii	omnivore	unsmoothed	BCO	MCZ44953	0.471163	2.5865	0.997647	0.576731	1.24736	0.988159
Prosimii	omnivore	unsmoothed	BCO	MCZ45126	0.488718	2.72075	0.995701	0.590277	1.42558	0.994555
Prosimii	folivore	unsmoothed	BCO	USNM063355	0.405921	3.56129	0.994565	0.567051	1.98486	0.996748
Prosimii	folivore	unsmoothed	BCO	USNM063356	0.46874	3.22167	0.997197	0.641418	1.68894	0.997073
Prosimii	folivore	unsmoothed	BCO	USNM083668	0.493725	3.07039	0.983721	0.631381	1.71462	0.980953
Prosimii	folivore	unsmoothed	BCO	USNM084386	0.520954	3.14068	0.997095	0.650492	1.67167	0.997373
Prosimii	folivore	unsmoothed	BCO	USNM317966	0.460401	3.4196	0.982322	0.621075	1.82519	0.990142
Prosimii	insectivore	unsmoothed	BCO	USNM377375	0.422837	3.26293	0.996197	0.550048	1.85415	0.990582
Prosimii	insectivore	unsmoothed	BCO	USNM511930	0.425205	3.56749	0.992793	0.552008	1.97814	0.996834
Platyrrhini	folivore	unsmoothed	BCO	USNM171063	0.576353	3.53783	0.995418	0.752834	2.06538	0.987451
Platyrrhini	folivore	unsmoothed	BCO	USNM284782	0.671518	3.48595	0.995022	0.799598	2.16345	0.981209
Platyrrhini	folivore	unsmoothed	BCO	USNM290601	0.558057	3.65179	0.987848	0.767138	2.13647	0.987799
Platyrrhini	frugivore	unsmoothed	BCO	AMNH211460	0.484605	2.76896	0.985409	0.607276	1.46691	0.994293
Platyrrhini	frugivore	unsmoothed	BCO	AMNH211465	0.497414	2.92429	0.982919	0.618495	1.57665	0.997463
Platyrrhini	frugivore	unsmoothed	BCO	AMNH147472	0.464927	2.93002	0.998316	0.559061	1.68532	0.997392
Platyrrhini	frugivore	unsmoothed	BCO	AMNH67246	0.48659	2.66782	0.988856	0.582124	1.56683	0.995271
Platyrrhini	frugivore	unsmoothed	BCO	AMNH75996	0.459546	3.07463	0.997945	0.508402	2.0052	0.989553
Platyrrhini	frugivore	unsmoothed	BCO	AMNH75999	0.500825	2.8973	0.991053	0.642782	1.45286	0.995942
Platyrrhini	frugivore	unsmoothed	BCO	AMNH76002	0.488617	2.82283	0.993526	0.623091	1.57448	0.996393
Platyrrhini	frugivore	unsmoothed	BCO	AMNH92804	0.479014	2.77468	0.995143	0.562869	1.6846	0.984101
Platyrrhini	frugivore	unsmoothed	BCO	AMNH92809	0.470078	2.76966	0.994422	0.570723	1.60334	0.994035
Platyrrhini	frugivore	unsmoothed	BCO	USNM364486	0.477672	2.9078	0.99722	0.56161	1.74134	0.994653
Platyrrhini	frugivore	unsmoothed	BCO	AMNH67102	0.451847	3.3543	0.974669	0.648072	1.93627	0.993572
Platyrrhini	frugivore	unsmoothed	BCO	AMNH71787	0.468325	3.35436	0.969833	0.638839	1.93242	0.991373
Platyrrhini	frugivore	unsmoothed	BCO	AMNH76882	0.597277	2.76394	0.959534	0.719841	1.78388	0.990486
Platyrrhini	frugivore	unsmoothed	BCO	USNM241384	0.554897	2.83809	0.975267	0.665951	1.99621	0.990642
Platyrrhini	frugivore	unsmoothed	BCO	USNM406674	0.553819	3.29721	0.997076	0.684746	2.05628	0.991818
Platyrrhini	frugivore	unsmoothed	BCO	USNM406675	0.51538	3.21631	0.980783	0.731528	1.6214	0.990145
Platyrrhini	frugivore	unsmoothed	BCO	MCZ34320	0.492733	3.2329	0.980376	0.633919	1.98591	0.993045
Platyrrhini	frugivore	unsmoothed	BCO	MCZ5344	0.599084	2.95432	0.970111	0.704804	1.95694	0.992639
Platyrrhini	frugivore	unsmoothed	BCO	USNM336204	0.606493	2.81967	0.975528	0.728932	1.67463	0.990792
Platyrrhini	frugivore	unsmoothed	BCO	MCZ31759	0.487926	3.47469	0.989564	0.651359	2.03228	0.994506
Platyrrhini	hardobjectfeeder	unsmoothed	BCO	AMNH73720	0.566975	2.76998	0.997337	0.677304	1.84205	0.995324
Platyrrhini	hardobjectfeeder	unsmoothed	BCO	AMNH76391	0.604219	2.56332	0.998578	0.683799	1.87588	0.997064
Platyrrhini	hardobjectfeeder	unsmoothed	BCO	AMNH76648	0.597301	2.63083	0.994251	0.685941	1.73406	0.993698
Platyrrhini	hardobjectfeeder	unsmoothed	BCO	AMNH98316	0.659852	2.3512	0.988147	0.757238	1.44829	0.990076
Platyrrhini	hardobjectfeeder	unsmoothed	BCO	AMNH98397	0.622645	2.80357	0.996534	0.697628	1.83108	0.988385
Platyrrhini	hardobjectfeeder	unsmoothed	BCO	AMNH78566	0.554773	2.62363	0.998151	0.703033	1.56254	0.994361
Platyrrhini	hardobjectfeeder	unsmoothed	BCO	AMNH78569	0.549446	2.66577	0.997672	0.683665	1.7004	0.995646
Platyrrhini	hardobjectfeeder	unsmoothed	BCO	USNM256215	0.641273	2.32301	0.986092	0.744204	1.46172	0.99562
Platyrrhini	hardobjectfeeder	unsmoothed	BCO	USNM406423	0.630801	2.63218	0.998173	0.72651	1.69694	0.995535
Platyrrhini	frugivore	unsmoothed	BCO	AMNH211491	0.631567	2.64959	0.996977	0.668281	1.65323	0.98564
Platyrrhini	frugivore	unsmoothed	BCO	AMNH211494	0.579767	2.72418	0.996807	0.642973	1.58083	0.984954
Platyrrhini	frugivore	unsmoothed	BCO	AMNH40834	0.546998	2.74498	0.995585	0.597939	1.72955	0.987984
Platyrrhini	hardobjectfeeder	unsmoothed	BCO	AMNH239864	0.565754	2.60709	0.975001	0.685541	1.56313	0.978716
Platyrrhini	hardobjectfeeder	unsmoothed	BCO	AMNH78501	0.676722	2.15283	0.970921	0.759279	1.41598	0.996076
Platyrrhini	hardobjectfeeder	unsmoothed	BCO	USNM296634	0.458804	2.94511	0.992337	0.592679	2.06568	0.99432
Platyrrhini	hardobjectfeeder	unsmoothed	BCO	USNM361019	0.51208	2.7047	0.986864	0.640008	1.72359	0.995056
Platyrrhini	hardobjectfeeder	unsmoothed	BCO	USNM461384	0.485364	2.96083	0.994979	0.622038	1.91907	0.997197
Platyrrhini	folivore	unsmoothed	BCO	MN-rio24114	0.5327	3.57766	0.983339	0.669328	2.29894	0.99227
Platyrrhini	folivore	unsmoothed	BCO	MN-rio8513	0.535226	3.50604	0.986566	0.682271	2.22716	0.991594
Platyrrhini	folivore	unsmoothed	BCO	MN-rio7724	0.551927	3.43213	0.980331	0.649397	2.25524	0.993447
Platyrrhini	hardobjectfeeder	unsmoothed	BCO	USNM291133	0.476326	2.50841	0.966197	0.601539	1.71521	0.992958
Platyrrhini	hardobjectfeeder	unsmoothed	BCO	USNM291128	0.495466	2.97177	0.994618	0.581421	2.03718	0.992858
Platyrrhini	hardobjectfeeder	unsmoothed	BCO	USNM291123	0.42789	3.09574	0.995767	0.527827	2.19377	0.994569
Platyrrhini	hardobjectfeeder	unsmoothed	BCO	AMNH461707	0.576094	2.34174	0.997847	0.700922	1.46882	0.992154
Platyrrhini	hardobjectfeeder	unsmoothed	BCO	AMNH545874	0.575897	2.6934	0.995792	0.645271	1.85405	0.987169
Platyrrhini	hardobjectfeeder	unsmoothed	BCO	AMNH95302	0.634893	2.60601	0.997922	0.718969	1.69056	0.989226
Platyrrhini	hardobjectfeeder	unsmoothed	BCO	MCZ31701	0.620105	2.59841	0.997269	0.671233	1.76249	0.978935
Platyrrhini	hardobjectfeeder	unsmoothed	BCO	USNM543357	0.631584	2.16493	0.996996	0.679171	1.58752	0.994816
Platyrrhini	hardobjectfeeder	unsmoothed	BCO	USNM338962	0.62986	2.54851	0.996346	0.717328	1.59793	0.98966
Platyrrhini	hardobjectfeeder	unsmoothed	BCO	USNM406583	0.62788	2.34371	0.998274	0.688526	1.61097	0.99133
Platyrrhini	hardobjectfeeder	unsmoothed	BCO	USNM406593	0.6151	2.39408	0.995286	0.683778	1.54015	0.984733
Platyrrhini	hardobjectfeeder	unsmoothed	BCO	USNM546263	0.565181	2.6356	0.992993	0.695868	1.53521	0.993073
Platyrrhini	hardobjectfeeder	unsmoothed	BCO	USNM546264	0.577422	2.60864	0.997164	0.699518	1.53817	0.993983
Platyrrhini	hardobjectfeeder	unsmoothed	BCO	USNM549519	0.628957	2.26522	0.998042	0.749671	1.31634	0.993557
Platyrrhini	hardobjectfeeder	unsmoothed	BCO	AMNH76412	0.675193	2.06712	0.994791	0.680127	1.64149	0.99176
Platyrrhini	hardobjectfeeder	unsmoothed	BCO	MCZ30720	0.608139	2.5587	0.990176	0.651799	1.62766	0.971112
Platyrrhini	hardobjectfeeder	unsmoothed	BCO	USNM461919	0.620832	2.47143	0.996022	0.646161	1.8365	0.983676
Platyrrhini	hardobjectfeeder	unsmoothed	BCO	USNM545891	0.701239	2.33113	0.995965	0.725682	1.71654	0.990925
Platyrrhini	hardobjectfeeder	unsmoothed	BCO	USNM374744	0.726147	1.99489	0.997681	0.795102	1.22248	0.992115
Platyrrhini	hardobjectfeeder	unsmoothed	BCO	USNM374745	0.701408	2.1828	0.994759	0.723718	1.59149	0.992122
Platyrrhini	hardobjectfeeder	unsmoothed	BCO	USNM374746	0.710365	1.80308	0.997069	0.749064	1.41083	0.991508
Platyrrhini	hardobjectfeeder	unsmoothed	BCO	USNM374756	0.692528	2.07493	0.996062	0.733456	1.43913	0.989315
Platyrrhini	hardobjectfeeder	unsmoothed	BCO	USNM374759	0.683725	2.02898	0.99788	0.757923	1.25751	0.993911
Platyrrhini	hardobjectfeeder	unsmoothed	BCO	USNM374767	0.687024	1.96087	0.995788	0.730588	1.36289	0.99343
Platyrrhini	frugivore	unsmoothed	BCO	AMNH94972	0.505793	2.77146	0.994898	0.600555	1.6646	0.983452
Platyrrhini	frugivore	unsmoothed	BCO	AMNH94979	0.504747	2.91204	0.996987	0.548286	1.99797	0.991357
Platyrrhini	frugivore	unsmoothed	BCO	AMNH76861	0.553604	2.71886	0.992379	0.647082	1.67362	0.990714
Platyrrhini	frugivore	unsmoothed	BCO	AMNH77300	0.599274	2.71639	0.995649	0.621607	1.95469	0.987336
Platyrrhini	frugivore	unsmoothed	BCO	AMNH78466	0.501805	2.9602	0.998725	0.610922	1.80311	0.994179
Platyrrhini	frugivore	unsmoothed	BCO	AMNH78473	0.533187	2.80806	0.998564	0.603865	1.74627	0.990273
Platyrrhini	frugivore	unsmoothed	BCO	AMNH78580	0.586496	2.88894	0.990476	0.612275	1.92985	0.984669
Platyrrhini	hardobjectfeeder	unsmoothed	BCO	AMNH239863	0.576028	2.53032	0.991121	0.628479	1.87781	0.989856
Platyrrhini	hardobjectfeeder	unsmoothed	BCO	SBU N Cj01	0.704692	2.18118	0.99714	0.779981	1.58431	0.994822
Platyrrhini	folivore	unsmoothed	BCO	MCZ5070	0.591167	3.17865	0.980013	0.660566	2.25875	0.990674
Prosimii	insectivore	unsmoothed	BCO	AMNH106649	0.397914	3.53265	0.987455	0.509022	1.7409	0.984939
Prosimii	insectivore	unsmoothed	BCO	AMNH106754	0.462208	3.51616	0.97015	0.508668	1.88726	0.995781
Prosimii	insectivore	unsmoothed	BCO	AMNH109368	0.494548	3.08412	0.988549	0.600528	1.39624	0.995808
Prosimii	insectivore	unsmoothed	BCO	AMNH109366	0.472511	2.98457	0.98496	0.610998	1.22156	0.991959
Prosimii	insectivore	unsmoothed	BCO	AMNH196485	0.440286	3.31132	0.997683	0.558381	1.56899	0.989245
Prosimii	insectivore	unsmoothed	BCO	AMNH196480	0.434928	3.40619	0.997552	0.557086	1.63427	0.998109
Prosimii	insectivore	unsmoothed	BCO	AMNH166856	0.475995	3.23854	0.992982	0.586925	1.6463	0.993343
Prosimii	insectivore	unsmoothed	BCO	AMNH203297	0.439778	3.2827	0.99697	0.55641	1.62052	0.993092
Prosimii	insectivore	unsmoothed	BCO	AMNH187935	0.456369	3.16474	0.99307	0.571244	1.54741	0.996078
Prosimii	frugivore	unsmoothed	BCO	AMNH100514	0.395795	3.54918	0.979986	0.608791	1.92058	0.994018
Prosimii	frugivore	unsmoothed	BCO	AMNH100513	0.417936	3.40408	0.989145	0.62985	1.88321	0.995496
Prosimii	frugivore	unsmoothed	BCO	AMNH245092	0.3491	4.01227	0.994101	0.576785	2.14388	0.994847
Prosimii	frugivore	unsmoothed	BCO	AMNH18041	0.449294	3.59468	0.991888	0.672233	1.79526	0.989519
Prosimii	frugivore	unsmoothed	BCO	AMNH17338	0.46944	3.02684	0.974955	0.655278	1.59617	0.991143
Prosimii	frugivore	unsmoothed	BCO	AMNH100512	0.46746	3.28463	0.97769	0.708927	1.6666	0.995402
Prosimii	frugivore	unsmoothed	BCO	USNM084382	0.337357	3.99234	0.990591	0.488175	2.50477	0.995628
