# Supplementary material for: Effects of cropping, smoothing, triangle count, and mesh resolution on 6 dental topographic metrics
Source: PLoS One. 2019 May 6;14(5):e0216229. doi: 10.1371/journal.pone.0216229 (PMC6502444; doi:10.1371/journal.pone.0216229)
Supplement: S9 Table — ANOVAS, Tukey HSDs, and DFAs for intercepts and slopes. (XLSX) [file pone.0216229.s009.xlsx]

## Sheet: ANOVA
Res vs Tri count	Group	Smoothing	Cropping_method	DT metric	Variable	Factor	Df	F value	Pr(>F)
Triangle count	Prosimian	Smoothed	EEC	DNE	Slope	Diet	4	4.5351	0.0021
Triangle count	Prosimian	Smoothed	EEC	OPCR	Slope	Diet	4	2.0322	0.0955
Triangle count	Prosimian	Smoothed	EEC	RFI	Slope	Diet	4	1.6435	0.1692
Triangle count	Prosimian	Smoothed	EEC	PCV	Slope	Diet	4	0.7368	0.569
Triangle count	Prosimian	Smoothed	EEC	SA	Slope	Diet	4	0.2718	0.8956
Triangle count	Prosimian	Smoothed	EEC	Size	Slope	Diet	4	2.421	0.0532
Triangle count	Prosimian	Smoothed	BCO	DNE	Slope	Diet	4	8.0666	0
Triangle count	Prosimian	Smoothed	BCO	OPCR	Slope	Diet	4	13.2646	0
Triangle count	Prosimian	Smoothed	BCO	RFI	Slope	Diet	4	2.4178	0.0534
Triangle count	Prosimian	Smoothed	BCO	SA	Slope	Diet	4	8.1146	0
Triangle count	Prosimian	Smoothed	BCO	Size	Slope	Diet	4	0.9453	0.4411
Triangle count	Prosimian	Unsmoothed	EEC	DNE	Slope	Diet	4	2.5515	0.0436
Triangle count	Prosimian	Unsmoothed	EEC	OPCR	Slope	Diet	4	2.459	0.0502
Triangle count	Prosimian	Unsmoothed	EEC	RFI	Slope	Diet	4	2.2978	0.0641
Triangle count	Prosimian	Unsmoothed	EEC	PCV	Slope	Diet	4	1.0042	0.409
Triangle count	Prosimian	Unsmoothed	EEC	SA	Slope	Diet	4	2.3933	0.0555
Triangle count	Prosimian	Unsmoothed	EEC	Size	Slope	Diet	4	1.7177	0.1519
Triangle count	Prosimian	Unsmoothed	BCO	DNE	Slope	Diet	4	8.1782	0
Triangle count	Prosimian	Unsmoothed	BCO	OPCR	Slope	Diet	4	10.3616	0
Triangle count	Prosimian	Unsmoothed	BCO	RFI	Slope	Diet	4	10.9935	0
Triangle count	Prosimian	Unsmoothed	BCO	SA	Slope	Diet	4	4.2432	0.0032
Triangle count	Prosimian	Unsmoothed	BCO	Size	Slope	Diet	4	2.5814	0.0418
Triangle count	Platyrrhine	Smoothed	EEC	DNE	Intercept	Diet	3	0.5001	0.6831
Triangle count	Platyrrhine	Smoothed	EEC	OPCR	Intercept	Diet	3	0.7844	0.5054
Triangle count	Platyrrhine	Smoothed	EEC	RFI	Intercept	Diet	3	0.6918	0.5592
Triangle count	Platyrrhine	Smoothed	EEC	PCV	Intercept	Diet	3	1.0602	0.3696
Triangle count	Platyrrhine	Smoothed	EEC	SA	Intercept	Diet	3	0.7182	0.5434
Triangle count	Platyrrhine	Smoothed	EEC	Size	Intercept	Diet	3	0.9085	0.4399
Triangle count	Platyrrhine	Smoothed	BCO	DNE	Intercept	Diet	3	24.3982	0
Triangle count	Platyrrhine	Smoothed	BCO	OPCR	Intercept	Diet	3	27.1494	0
Triangle count	Platyrrhine	Smoothed	BCO	RFI	Intercept	Diet	3	6.2771	0.0006
Triangle count	Platyrrhine	Smoothed	BCO	SA	Intercept	Diet	3	2.0652	0.1097
Triangle count	Platyrrhine	Smoothed	BCO	Size	Intercept	Diet	3	21.8194	0
Triangle count	Platyrrhine	Unsmoothed	EEC	DNE	Intercept	Diet	3	2.6505	0.053
Triangle count	Platyrrhine	Unsmoothed	EEC	OPCR	Intercept	Diet	3	2.728	0.0481
Triangle count	Platyrrhine	Unsmoothed	EEC	RFI	Intercept	Diet	3	1.2609	0.2922
Triangle count	Platyrrhine	Unsmoothed	EEC	PCV	Intercept	Diet	3	2.5611	0.0592
Triangle count	Platyrrhine	Unsmoothed	EEC	SA	Intercept	Diet	3	1.6346	0.1864
Triangle count	Platyrrhine	Unsmoothed	EEC	Size	Intercept	Diet	3	2.8203	0.0429
Triangle count	Platyrrhine	Unsmoothed	BCO	DNE	Intercept	Diet	3	1.5714	0.2011
Triangle count	Platyrrhine	Unsmoothed	BCO	OPCR	Intercept	Diet	3	10.0773	0
Triangle count	Platyrrhine	Unsmoothed	BCO	RFI	Intercept	Diet	3	6.9016	0.0003
Triangle count	Platyrrhine	Unsmoothed	BCO	SA	Intercept	Diet	3	12.4605	0
Triangle count	Platyrrhine	Unsmoothed	BCO	Size	Intercept	Diet	3	12.1488	0
Resolution	Prosimian	Smoothed	EEC	DNE	Slope	Diet	4	2.5518	0.0436
Resolution	Prosimian	Smoothed	EEC	OPCR	Slope	Diet	4	1.1385	0.3428
Resolution	Prosimian	Smoothed	EEC	RFI	Slope	Diet	4	6.8624	0.0001
Resolution	Prosimian	Smoothed	EEC	PCV	Slope	Diet	4	3.8435	0.006
Resolution	Prosimian	Smoothed	EEC	SA	Slope	Diet	4	0.5844	0.6747
Resolution	Prosimian	Smoothed	EEC	Size	Slope	Diet	4	2.5389	0.0445
Resolution	Prosimian	Smoothed	BCO	DNE	Slope	Diet	4	2.6445	0.0378
Resolution	Prosimian	Smoothed	BCO	OPCR	Slope	Diet	4	6.4982	0.0001
Resolution	Prosimian	Smoothed	BCO	RFI	Slope	Diet	4	4.7514	0.0015
Resolution	Prosimian	Smoothed	BCO	SA	Slope	Diet	4	5.5215	0.0005
Resolution	Prosimian	Smoothed	BCO	Size	Slope	Diet	4	4.0733	0.0042
Resolution	Prosimian	Unsmoothed	EEC	DNE	Slope	Diet	4	2.6863	0.0355
Resolution	Prosimian	Unsmoothed	EEC	OPCR	Slope	Diet	4	2.1611	0.0787
Resolution	Prosimian	Unsmoothed	EEC	RFI	Slope	Diet	4	0.8219	0.5142
Resolution	Prosimian	Unsmoothed	EEC	PCV	Slope	Diet	4	3.2088	0.0159
Resolution	Prosimian	Unsmoothed	EEC	SA	Slope	Diet	4	1.1797	0.3243
Resolution	Prosimian	Unsmoothed	EEC	Size	Slope	Diet	4	8.5242	0
Resolution	Prosimian	Unsmoothed	BCO	DNE	Slope	Diet	4	3.5281	0.0097
Resolution	Prosimian	Unsmoothed	BCO	OPCR	Slope	Diet	4	10.9412	0
Resolution	Prosimian	Unsmoothed	BCO	RFI	Slope	Diet	4	4.658	0.0017
Resolution	Prosimian	Unsmoothed	BCO	SA	Slope	Diet	4	3.4423	0.0111
Resolution	Prosimian	Unsmoothed	BCO	Size	Slope	Diet	4	3.8854	0.0056
Resolution	Platyrrhine	Smoothed	EEC	DNE	Intercept	Diet	3	1.1385	0.3374
Resolution	Platyrrhine	Smoothed	EEC	OPCR	Intercept	Diet	3	3.2097	0.0263
Resolution	Platyrrhine	Smoothed	EEC	RFI	Intercept	Diet	3	1.2516	0.2953
Resolution	Platyrrhine	Smoothed	EEC	PCV	Intercept	Diet	3	1.9442	0.1274
Resolution	Platyrrhine	Smoothed	EEC	SA	Intercept	Diet	3	1.0703	0.3653
Resolution	Platyrrhine	Smoothed	EEC	Size	Intercept	Diet	3	0.8732	0.4578
Resolution	Platyrrhine	Smoothed	BCO	DNE	Intercept	Diet	3	23.1573	0
Resolution	Platyrrhine	Smoothed	BCO	OPCR	Intercept	Diet	3	16.0886	0
Resolution	Platyrrhine	Smoothed	BCO	RFI	Intercept	Diet	3	17.8239	0
Resolution	Platyrrhine	Smoothed	BCO	SA	Intercept	Diet	3	46.2723	0
Resolution	Platyrrhine	Smoothed	BCO	Size	Intercept	Diet	3	19.9067	0
Resolution	Platyrrhine	Unsmoothed	EEC	DNE	Intercept	Diet	3	1.0324	0.3817
Resolution	Platyrrhine	Unsmoothed	EEC	OPCR	Intercept	Diet	3	1.711	0.1696
Resolution	Platyrrhine	Unsmoothed	EEC	RFI	Intercept	Diet	3	0.1564	0.9253
Resolution	Platyrrhine	Unsmoothed	EEC	PCV	Intercept	Diet	3	0.9014	0.4434
Resolution	Platyrrhine	Unsmoothed	EEC	SA	Intercept	Diet	3	0.0942	0.9631
Resolution	Platyrrhine	Unsmoothed	EEC	Size	Intercept	Diet	3	2.1606	0.0975
Resolution	Platyrrhine	Unsmoothed	BCO	DNE	Intercept	Diet	3	8.6921	0
Resolution	Platyrrhine	Unsmoothed	BCO	OPCR	Intercept	Diet	3	5.0821	0.0026
Resolution	Platyrrhine	Unsmoothed	BCO	RFI	Intercept	Diet	3	15.5657	0
Resolution	Platyrrhine	Unsmoothed	BCO	SA	Intercept	Diet	3	26.1855	0
Resolution	Platyrrhine	Unsmoothed	BCO	Size	Intercept	Diet	3	52.5656	0

## Sheet: Tukey HSD
Res vs Tri count	Clade	Smoothing	Cropping method	Comparison	DNE_slope_Difference	DNE_slope_Lower	DNE_slope_Upper	DNE_slope_Pr(>F)	Comparison	DNE_intercept_Difference	DNE_intercept_Lower	DNE_intercept_Upper	DNE_intercept_Pr(>F)	Comparison	OPCR_slope_Difference	OPCR_slope_Lower	OPCR_slope_Upper	OPCR_slope_Pr(>F)	Comparison	OPCR_intercept_Difference	OPCR_intercept_Lower	OPCR_intercept_Upper	OPCR_intercept_Pr(>F)
resolution	Prosimian	smoothed	EEC	hardobjectfeeder-frugivore	0.001	-0.1292	0.1311	1	insectivore-omnivore	0.0407	-0.2484	0.3298	0.995	hardobjectfeeder-frugivore	0.0265	-0.0834	0.1365	0.9623	insectivore-omnivore	0.0274	-0.2659	0.3208	0.999
resolution	Prosimian	smoothed	EEC	omnivore-frugivore	0.0409	-0.0214	0.1033	0.366	folivore-omnivore	0.2354	-0.0507	0.5215	0.1581	insectivore-hardobjectfeeder	0.0374	-0.0697	0.1444	0.868	folivore-omnivore	0.1671	-0.1232	0.4575	0.5014
resolution	Prosimian	smoothed	EEC	folivore-frugivore	0.0465	-0.0178	0.1109	0.2689	omnivore-frugivore	0.6269	0.2983	0.9555	0	folivore-hardobjectfeeder	0.0385	-0.0684	0.1453	0.8547	omnivore-frugivore	0.4351	0.1016	0.7685	0.0041
resolution	Prosimian	smoothed	EEC	insectivore-frugivore	0.0561	-0.0087	0.121	0.1222	omnivore-hardobjectfeeder	0.9736	0.3126	1.6347	0.0008	omnivore-hardobjectfeeder	0.0649	-0.0411	0.1709	0.4376	omnivore-hardobjectfeeder	0.8258	0.1549	1.4967	0.0079
resolution	Prosimian	smoothed	EEC	omnivore-hardobjectfeeder	0.04	-0.0855	0.1654	0.902	insectivore-folivore	0.1947	-0.1061	0.4955	0.3805	insectivore-frugivore	0.0108	-0.0439	0.0656	0.9817	insectivore-folivore	0.1397	-0.1656	0.445	0.7093
resolution	Prosimian	smoothed	EEC	folivore-hardobjectfeeder	0.0456	-0.0809	0.172	0.8544	insectivore-frugivore	0.5862	0.2447	0.9277	0.0001	folivore-frugivore	0.0119	-0.0424	0.0663	0.9733	insectivore-frugivore	0.4077	0.0611	0.7542	0.0126
resolution	Prosimian	smoothed	EEC	insectivore-hardobjectfeeder	0.0552	-0.0716	0.1819	0.7461	insectivore-hardobjectfeeder	0.9329	0.2653	1.6005	0.0017	omnivore-frugivore	0.0384	-0.0143	0.0911	0.262	insectivore-hardobjectfeeder	0.7984	0.1209	1.4758	0.0124
resolution	Prosimian	smoothed	EEC	folivore-omnivore	0.0056	-0.0487	0.0599	0.9985	folivore-frugivore	0.3915	0.0525	0.7304	0.0151	insectivore-folivore	0.0011	-0.0471	0.0493	1	folivore-frugivore	0.2679	-0.0761	0.612	0.202
resolution	Prosimian	smoothed	EEC	insectivore-omnivore	0.0152	-0.0397	0.0701	0.9387	folivore-hardobjectfeeder	0.7382	0.0719	1.4045	0.0221	insectivore-omnivore	0.0276	-0.0188	0.0739	0.4684	folivore-hardobjectfeeder	0.6587	-0.0175	1.3348	0.0601
resolution	Prosimian	smoothed	EEC	insectivore-folivore	0.0096	-0.0475	0.0667	0.9901	hardobjectfeeder-frugivore	0.3468	-0.3389	1.0324	0.6259	folivore-omnivore	0.0265	-0.0194	0.0723	0.4991	hardobjectfeeder-frugivore	0.3907	-0.3051	1.0865	0.5264
resolution	Prosimian	unsmoothed	EEC	insectivore-frugivore	0.0341	-0.0448	0.113	0.7519	insectivore-omnivore	0.2611	-0.0349	0.5571	0.1107	insectivore-folivore	0.0283	-0.0354	0.0921	0.7309	folivore-omnivore	0.0452	-0.2067	0.2971	0.9873
resolution	Prosimian	unsmoothed	EEC	folivore-frugivore	0.0347	-0.0436	0.113	0.733	folivore-omnivore	0.2901	-0.0029	0.5831	0.0536	insectivore-frugivore	0.0362	-0.0361	0.1086	0.635	insectivore-omnivore	0.1255	-0.1289	0.38	0.6479
resolution	Prosimian	unsmoothed	EEC	omnivore-frugivore	0.0735	-0.0024	0.1494	0.0628	omnivore-hardobjectfeeder	0.5204	-0.1565	1.1974	0.2132	insectivore-omnivore	0.0641	0.0029	0.1254	0.0354	omnivore-frugivore	0.3127	0.0235	0.602	0.0273
resolution	Prosimian	unsmoothed	EEC	hardobjectfeeder-frugivore	0.1594	0.001	0.3178	0.0479	omnivore-frugivore	0.678	0.3416	1.0145	0	insectivore-hardobjectfeeder	0.1182	-0.0232	0.2596	0.1465	omnivore-hardobjectfeeder	0.5649	-0.0171	1.1468	0.0615
resolution	Prosimian	unsmoothed	EEC	insectivore-folivore	0.0007	-0.0688	0.0702	1	insectivore-folivore	0.029	-0.279	0.3371	0.9989	folivore-frugivore	0.0079	-0.0639	0.0797	0.9981	insectivore-folivore	0.0803	-0.1845	0.3452	0.9165
resolution	Prosimian	unsmoothed	EEC	insectivore-omnivore	0.0394	-0.0274	0.1062	0.476	insectivore-hardobjectfeeder	0.2594	-0.4242	0.943	0.8293	folivore-omnivore	0.0358	-0.0248	0.0964	0.4758	folivore-frugivore	0.2676	-0.0309	0.566	0.1009
resolution	Prosimian	unsmoothed	EEC	insectivore-hardobjectfeeder	0.1253	-0.0289	0.2796	0.1677	insectivore-frugivore	0.417	0.0673	0.7667	0.011	folivore-hardobjectfeeder	0.0899	-0.0513	0.231	0.3974	folivore-hardobjectfeeder	0.5197	-0.0669	1.1062	0.1079
resolution	Prosimian	unsmoothed	EEC	folivore-omnivore	0.0388	-0.0274	0.1049	0.4828	folivore-hardobjectfeeder	0.2303	-0.4519	0.9126	0.8814	omnivore-frugivore	0.0279	-0.0417	0.0975	0.7992	insectivore-frugivore	0.1872	-0.1134	0.4878	0.4204
resolution	Prosimian	unsmoothed	EEC	folivore-hardobjectfeeder	0.1247	-0.0293	0.2786	0.1704	folivore-frugivore	0.3879	0.0408	0.735	0.0204	hardobjectfeeder-frugivore	0.082	-0.0633	0.2272	0.5211	insectivore-hardobjectfeeder	0.4394	-0.1483	1.027	0.2382
resolution	Prosimian	unsmoothed	EEC	omnivore-hardobjectfeeder	0.0859	-0.0668	0.2386	0.5248	hardobjectfeeder-frugivore	0.1576	-0.5444	0.8597	0.971	omnivore-hardobjectfeeder	0.0541	-0.0859	0.1942	0.8198	hardobjectfeeder-frugivore	0.2521	-0.3514	0.8557	0.7736
resolution	Prosimian	smoothed	BCO	folivore-hardobjectfeeder	0.0216	-0.1417	0.1848	0.9961	hardobjectfeeder-frugivore	0.1855	-1.1416	1.5126	0.9951	insectivore-folivore	0.0217	-0.0207	0.064	0.6158	hardobjectfeeder-frugivore	0.3386	-0.5396	1.2168	0.8209
resolution	Prosimian	smoothed	BCO	omnivore-hardobjectfeeder	0.0476	-0.1144	0.2096	0.9252	omnivore-hardobjectfeeder	0.3489	-0.9307	1.6285	0.942	folivore-omnivore	0.0231	-0.0171	0.0634	0.5026	insectivore-hardobjectfeeder	0.3857	-0.4694	1.2408	0.7201
resolution	Prosimian	smoothed	BCO	hardobjectfeeder-frugivore	0.0518	-0.1162	0.2198	0.912	insectivore-hardobjectfeeder	0.3519	-0.9404	1.6441	0.9423	folivore-frugivore	0.0628	0.0151	0.1105	0.0037	omnivore-hardobjectfeeder	0.3969	-0.4498	1.2437	0.6904
resolution	Prosimian	smoothed	BCO	insectivore-hardobjectfeeder	0.0974	-0.0662	0.2609	0.4674	folivore-hardobjectfeeder	0.982	-0.3078	2.2717	0.2218	folivore-hardobjectfeeder	0.1372	0.0434	0.2309	0.0009	folivore-hardobjectfeeder	0.965	0.1116	1.8185	0.0184
resolution	Prosimian	smoothed	BCO	folivore-omnivore	0.026	-0.0441	0.0961	0.8402	omnivore-frugivore	0.1634	-0.4726	0.7995	0.9529	insectivore-omnivore	0.0015	-0.0392	0.0422	1	insectivore-frugivore	0.0472	-0.3903	0.4846	0.9982
resolution	Prosimian	smoothed	BCO	folivore-frugivore	0.0302	-0.0528	0.1133	0.8498	insectivore-frugivore	0.1664	-0.4947	0.8274	0.9562	insectivore-frugivore	0.0411	-0.0069	0.0892	0.1302	omnivore-frugivore	0.0584	-0.3625	0.4792	0.9953
resolution	Prosimian	smoothed	BCO	insectivore-folivore	0.0758	0.0021	0.1495	0.0407	folivore-frugivore	0.7965	0.1403	1.4526	0.0092	insectivore-hardobjectfeeder	0.1155	0.0216	0.2095	0.008	folivore-frugivore	0.6264	0.1922	1.0606	0.0011
resolution	Prosimian	smoothed	BCO	omnivore-frugivore	0.0042	-0.0763	0.0847	0.9999	insectivore-omnivore	0.0029	-0.5566	0.5625	1	omnivore-frugivore	0.0396	-0.0066	0.0859	0.1292	insectivore-omnivore	0.0112	-0.3591	0.3815	1
resolution	Prosimian	smoothed	BCO	insectivore-omnivore	0.0498	-0.0211	0.1206	0.297	folivore-omnivore	0.633	0.0792	1.1868	0.0166	omnivore-hardobjectfeeder	0.114	0.021	0.207	0.0083	insectivore-folivore	0.5793	0.1939	0.9646	0.0006
resolution	Prosimian	smoothed	BCO	insectivore-frugivore	0.0456	-0.0381	0.1293	0.5564	insectivore-folivore	0.6301	0.0478	1.2124	0.0271	hardobjectfeeder-frugivore	0.0744	-0.0221	0.1709	0.2105	folivore-omnivore	0.5681	0.2016	0.9345	0.0004
resolution	Prosimian	unsmoothed	BCO	insectivore-folivore	0.003	-0.0506	0.0567	0.9999	hardobjectfeeder-frugivore	0.4802	-0.5822	1.5425	0.7187	insectivore-folivore	0.008	-0.0434	0.0595	0.9925	hardobjectfeeder-frugivore	0.3285	-0.6429	1.2999	0.8808
resolution	Prosimian	unsmoothed	BCO	insectivore-omnivore	0.0071	-0.0444	0.0587	0.9953	omnivore-hardobjectfeeder	0.7852	-0.2391	1.8095	0.2158	insectivore-omnivore	0.0338	-0.0156	0.0832	0.3243	omnivore-hardobjectfeeder	0.345	-0.5916	1.2816	0.844
resolution	Prosimian	unsmoothed	BCO	insectivore-hardobjectfeeder	0.0663	-0.0529	0.1854	0.5355	insectivore-hardobjectfeeder	1.0808	0.0464	2.1152	0.036	insectivore-frugivore	0.1032	0.0448	0.1616	0	insectivore-hardobjectfeeder	0.5058	-0.44	1.4516	0.5742
resolution	Prosimian	unsmoothed	BCO	insectivore-frugivore	0.068	0.007	0.1289	0.0209	folivore-hardobjectfeeder	1.334	0.3016	2.3664	0.0046	insectivore-hardobjectfeeder	0.1793	0.0651	0.2934	0.0003	folivore-hardobjectfeeder	1.0243	0.0803	1.9683	0.0264
resolution	Prosimian	unsmoothed	BCO	folivore-omnivore	0.0041	-0.047	0.0552	0.9994	omnivore-frugivore	0.305	-0.2041	0.8142	0.4605	folivore-omnivore	0.0258	-0.0232	0.0747	0.5885	omnivore-frugivore	0.0165	-0.449	0.482	1
resolution	Prosimian	unsmoothed	BCO	folivore-hardobjectfeeder	0.0632	-0.0557	0.1821	0.5794	insectivore-frugivore	0.6006	0.0715	1.1298	0.0177	folivore-frugivore	0.0952	0.0372	0.1531	0.0001	insectivore-frugivore	0.1773	-0.3065	0.6611	0.8465
resolution	Prosimian	unsmoothed	BCO	folivore-frugivore	0.0649	0.0044	0.1254	0.029	folivore-frugivore	0.8538	0.3286	1.379	0.0002	folivore-hardobjectfeeder	0.1712	0.0573	0.2852	0.0006	folivore-frugivore	0.6959	0.2156	1.1761	0.001
resolution	Prosimian	unsmoothed	BCO	omnivore-hardobjectfeeder	0.0591	-0.0588	0.1771	0.6337	insectivore-omnivore	0.2956	-0.1523	0.7435	0.3603	omnivore-frugivore	0.0694	0.0132	0.1256	0.0077	insectivore-omnivore	0.1608	-0.2488	0.5703	0.811
resolution	Prosimian	unsmoothed	BCO	omnivore-frugivore	0.0608	0.0022	0.1195	0.0381	folivore-omnivore	0.5488	0.1055	0.9921	0.0074	omnivore-hardobjectfeeder	0.1455	0.0324	0.2585	0.0048	folivore-omnivore	0.6793	0.274	1.0847	0.0001
resolution	Prosimian	unsmoothed	BCO	hardobjectfeeder-frugivore	0.0017	-0.1207	0.124	1	insectivore-folivore	0.2532	-0.213	0.7193	0.5592	hardobjectfeeder-frugivore	0.0761	-0.0412	0.1933	0.3778	insectivore-folivore	0.5186	0.0924	0.9448	0.009
resolution	Platyrrhine	smoothed	EEC	folivore-omnivore	0.0246	-0.069	0.1182	0.9016	folivore-hardobjectfeeder	0.25	-0.1664	0.6663	0.401	folivore-omnivore	0.0008	-0.0837	0.0854	1	hardobjectfeeder-frugivore	0.3284	0.0521	0.6046	0.013
resolution	Platyrrhine	smoothed	EEC	omnivore-frugivore	0.0416	-0.037	0.1203	0.5125	hardobjectfeeder-frugivore	0.3253	0.0337	0.617	0.0224	omnivore-frugivore	0.0211	-0.05	0.0922	0.8652	folivore-hardobjectfeeder	0.3795	-0.0149	0.7739	0.0638
resolution	Platyrrhine	smoothed	EEC	omnivore-hardobjectfeeder	0.0518	-0.0268	0.1305	0.3177	omnivore-hardobjectfeeder	0.8224	0.3613	1.2834	0.0001	omnivore-hardobjectfeeder	0.0591	-0.012	0.1302	0.1377	omnivore-hardobjectfeeder	0.8663	0.4296	1.3031	0
resolution	Platyrrhine	smoothed	EEC	folivore-frugivore	0.017	-0.054	0.088	0.9234	folivore-frugivore	0.0754	-0.341	0.4917	0.9648	folivore-frugivore	0.0203	-0.0439	0.0845	0.8425	folivore-frugivore	0.0511	-0.3433	0.4455	0.9865
resolution	Platyrrhine	smoothed	EEC	folivore-hardobjectfeeder	0.0272	-0.0438	0.0982	0.749	folivore-omnivore	0.5724	0.0238	1.1209	0.0374	folivore-hardobjectfeeder	0.0583	-0.0059	0.1225	0.089	omnivore-frugivore	0.538	0.1012	0.9747	0.0093
resolution	Platyrrhine	smoothed	EEC	hardobjectfeeder-frugivore	0.0102	-0.0396	0.0599	0.9502	omnivore-frugivore	0.497	0.0359	0.9581	0.0294	hardobjectfeeder-frugivore	0.038	-0.0069	0.083	0.1275	folivore-omnivore	0.4868	-0.0328	1.0064	0.0747
resolution	Platyrrhine	unsmoothed	EEC	hardobjectfeeder-frugivore	0.0015	-0.0736	0.0767	0.9999	folivore-hardobjectfeeder	0.1671	-0.2817	0.6158	0.7651	hardobjectfeeder-frugivore	0.0016	-0.0605	0.0637	0.9999	folivore-hardobjectfeeder	0.1988	-0.1557	0.5533	0.4623
resolution	Platyrrhine	unsmoothed	EEC	folivore-frugivore	0.0158	-0.0915	0.1232	0.9804	hardobjectfeeder-frugivore	0.2999	-0.0144	0.6142	0.0671	folivore-hardobjectfeeder	0.0117	-0.077	0.1003	0.9859	hardobjectfeeder-frugivore	0.2225	-0.0258	0.4708	0.0957
resolution	Platyrrhine	unsmoothed	EEC	omnivore-frugivore	0.0763	-0.0426	0.1952	0.341	omnivore-hardobjectfeeder	0.3666	-0.1303	0.8636	0.2231	omnivore-hardobjectfeeder	0.0815	-0.0167	0.1796	0.1391	omnivore-hardobjectfeeder	0.425	0.0324	0.8176	0.0285
resolution	Platyrrhine	unsmoothed	EEC	folivore-hardobjectfeeder	0.0143	-0.093	0.1216	0.9855	folivore-frugivore	0.1328	-0.3159	0.5816	0.8662	folivore-frugivore	0.0101	-0.0786	0.0987	0.9908	folivore-frugivore	0.0237	-0.3308	0.3782	0.9981
resolution	Platyrrhine	unsmoothed	EEC	omnivore-hardobjectfeeder	0.0748	-0.0441	0.1936	0.3592	folivore-omnivore	0.1996	-0.3916	0.7908	0.8141	omnivore-frugivore	0.0799	-0.0183	0.178	0.1519	folivore-omnivore	0.2262	-0.2408	0.6933	0.5868
resolution	Platyrrhine	unsmoothed	EEC	folivore-omnivore	0.0605	-0.0809	0.2019	0.6796	omnivore-frugivore	0.0667	-0.4302	0.5637	0.9851	folivore-omnivore	0.0698	-0.047	0.1866	0.4052	omnivore-frugivore	0.2026	-0.19	0.5952	0.5347
resolution	Platyrrhine	smoothed	BCO	folivore-frugivore	0.166	0.0817	0.2504	0	omnivore-hardobjectfeeder	0.0054	-0.5543	0.5651	1	folivore-frugivore	0.0457	-0.0108	0.1022	0.1553	omnivore-hardobjectfeeder	0.1491	-0.2182	0.5164	0.7139
resolution	Platyrrhine	smoothed	BCO	folivore-omnivore	0.2498	0.1387	0.3609	0	hardobjectfeeder-frugivore	0.7345	0.3805	1.0884	0	folivore-omnivore	0.0695	-0.005	0.1439	0.0766	omnivore-frugivore	0.6161	0.2488	0.9834	0.0002
resolution	Platyrrhine	smoothed	BCO	folivore-hardobjectfeeder	0.2574	0.1731	0.3418	0	folivore-hardobjectfeeder	2.1627	1.6573	2.668	0	folivore-hardobjectfeeder	0.1283	0.0718	0.1848	0	folivore-omnivore	1.3314	0.8944	1.7684	0
resolution	Platyrrhine	smoothed	BCO	omnivore-frugivore	0.0838	-0.0096	0.1772	0.0951	omnivore-frugivore	0.7291	0.1694	1.2887	0.0052	omnivore-frugivore	0.0237	-0.0389	0.0863	0.7553	hardobjectfeeder-frugivore	0.467	0.2347	0.6993	0
resolution	Platyrrhine	smoothed	BCO	hardobjectfeeder-frugivore	0.0914	0.0323	0.1505	0.0006	folivore-omnivore	2.1573	1.4914	2.8231	0	hardobjectfeeder-frugivore	0.0826	0.043	0.1222	0	folivore-hardobjectfeeder	1.1823	0.8506	1.5139	0
resolution	Platyrrhine	smoothed	BCO	omnivore-hardobjectfeeder	0.0076	-0.0858	0.101	0.9965	folivore-frugivore	1.4282	0.9228	1.9335	0	omnivore-hardobjectfeeder	0.0589	-0.0037	0.1215	0.0729	folivore-frugivore	0.7153	0.3836	1.0469	0
resolution	Platyrrhine	unsmoothed	BCO	folivore-omnivore	0.0606	-0.0181	0.1392	0.1901	omnivore-hardobjectfeeder	0.3887	0.1509	0.6265	0.0003	omnivore-frugivore	0.0312	-0.0249	0.0874	0.4686	omnivore-hardobjectfeeder	0.3383	0.1532	0.5233	0
resolution	Platyrrhine	unsmoothed	BCO	omnivore-frugivore	0.0681	0.002	0.1342	0.0409	hardobjectfeeder-frugivore	0.4325	0.2821	0.5829	0	omnivore-hardobjectfeeder	0.0681	0.012	0.1242	0.0108	omnivore-frugivore	0.5125	0.3274	0.6976	0
resolution	Platyrrhine	unsmoothed	BCO	omnivore-hardobjectfeeder	0.1184	0.0523	0.1845	0.0001	folivore-hardobjectfeeder	1.0386	0.8239	1.2533	0	folivore-omnivore	0.0693	0.0026	0.1361	0.0387	folivore-omnivore	0.8919	0.6717	1.1121	0
resolution	Platyrrhine	unsmoothed	BCO	folivore-frugivore	0.0075	-0.0522	0.0672	0.9877	omnivore-frugivore	0.0438	-0.194	0.2816	0.963	hardobjectfeeder-frugivore	0.0368	0.0013	0.0723	0.0389	hardobjectfeeder-frugivore	0.1742	0.0572	0.2913	0.001
resolution	Platyrrhine	unsmoothed	BCO	folivore-hardobjectfeeder	0.0578	-0.0019	0.1175	0.0614	folivore-omnivore	0.6499	0.367	0.9328	0	folivore-frugivore	0.0381	-0.0126	0.0888	0.2089	folivore-hardobjectfeeder	0.5536	0.3865	0.7207	0
resolution	Platyrrhine	unsmoothed	BCO	hardobjectfeeder-frugivore	0.0503	0.0085	0.0921	0.0117	folivore-frugivore	0.6061	0.3913	0.8208	0	folivore-hardobjectfeeder	0.0012	-0.0494	0.0519	0.9999	folivore-frugivore	0.3794	0.2123	0.5465	0
triangle count	Prosimian	smoothed	EEC	omnivore-hardobjectfeeder	0.0016	-0.1254	0.1286	1	folivore-frugivore	0.2235	-0.4378	0.8849	0.881	hardobjectfeeder-frugivore	0.0217	-0.1176	0.1609	0.9926	insectivore-folivore	0.218	-0.2936	0.7297	0.7605
triangle count	Prosimian	smoothed	EEC	insectivore-omnivore	0.0237	-0.0318	0.0792	0.76	insectivore-folivore	0.3653	-0.2216	0.9522	0.421	omnivore-hardobjectfeeder	0.0382	-0.096	0.1725	0.9327	folivore-omnivore	0.3168	-0.1698	0.8034	0.3743
triangle count	Prosimian	smoothed	EEC	omnivore-frugivore	0.0432	-0.0199	0.1064	0.3224	folivore-omnivore	0.62	0.0618	1.1782	0.0216	insectivore-hardobjectfeeder	0.0433	-0.0923	0.1789	0.9009	folivore-frugivore	0.4396	-0.1369	1.0161	0.2205
triangle count	Prosimian	smoothed	EEC	folivore-omnivore	0.0701	0.0152	0.1251	0.0053	folivore-hardobjectfeeder	0.797	-0.5029	2.097	0.4366	folivore-hardobjectfeeder	0.0771	-0.0583	0.2124	0.5123	folivore-hardobjectfeeder	0.6434	-0.4899	1.7766	0.5154
triangle count	Prosimian	smoothed	EEC	insectivore-hardobjectfeeder	0.0221	-0.1062	0.1503	0.9891	insectivore-frugivore	0.1418	-0.5245	0.808	0.9761	omnivore-frugivore	0.0165	-0.0502	0.0833	0.9585	insectivore-omnivore	0.0988	-0.3929	0.5904	0.9807
triangle count	Prosimian	smoothed	EEC	hardobjectfeeder-frugivore	0.0417	-0.0901	0.1734	0.9042	omnivore-frugivore	0.3965	-0.2446	1.0375	0.4276	insectivore-frugivore	0.0216	-0.0477	0.091	0.9085	insectivore-frugivore	0.2215	-0.3592	0.8023	0.8265
triangle count	Prosimian	smoothed	EEC	folivore-hardobjectfeeder	0.0685	-0.0595	0.1965	0.5729	hardobjectfeeder-frugivore	0.5735	-0.7641	1.9111	0.7564	folivore-frugivore	0.0554	-0.0135	0.1242	0.1756	insectivore-hardobjectfeeder	0.4253	-0.7101	1.5607	0.8358
triangle count	Prosimian	smoothed	EEC	insectivore-frugivore	0.0196	-0.046	0.0852	0.9212	insectivore-omnivore	0.2547	-0.3093	0.8187	0.7192	insectivore-omnivore	0.0051	-0.0536	0.0638	0.9993	omnivore-frugivore	0.1228	-0.4361	0.6816	0.9732
triangle count	Prosimian	smoothed	EEC	insectivore-folivore	0.0465	-0.0113	0.1042	0.1762	insectivore-hardobjectfeeder	0.4317	-0.8707	1.7342	0.8882	folivore-omnivore	0.0388	-0.0193	0.0969	0.3475	omnivore-hardobjectfeeder	0.3265	-0.7978	1.4509	0.9279
triangle count	Prosimian	smoothed	EEC	folivore-frugivore	0.0269	-0.0382	0.092	0.781	omnivore-hardobjectfeeder	0.177	-1.1127	1.4668	0.9954	insectivore-folivore	0.0338	-0.0273	0.0948	0.5426	hardobjectfeeder-frugivore	0.2038	-0.9623	1.3698	0.9885
triangle count	Prosimian	unsmoothed	EEC	omnivore-hardobjectfeeder	0.0938	-0.3432	0.5308	0.9753	insectivore-frugivore	0.3381	-1.5425	2.2186	0.9872	folivore-omnivore	0.0678	-0.1095	0.2451	0.8252	insectivore-frugivore	0.4259	-1.1905	2.0422	0.9485
triangle count	Prosimian	unsmoothed	EEC	folivore-omnivore	0.1211	-0.0681	0.3102	0.3918	folivore-frugivore	0.7174	-1.1494	2.5841	0.8226	omnivore-hardobjectfeeder	0.1073	-0.3024	0.517	0.9497	hardobjectfeeder-frugivore	0.7076	-2.5375	3.9528	0.9739
triangle count	Prosimian	unsmoothed	EEC	insectivore-omnivore	0.1581	-0.033	0.3491	0.1542	hardobjectfeeder-frugivore	1.1298	-2.6459	4.9054	0.9203	insectivore-omnivore	0.1389	-0.0402	0.3181	0.2059	folivore-frugivore	1.0637	-0.5407	2.6682	0.3557
triangle count	Prosimian	unsmoothed	EEC	omnivore-frugivore	0.2026	-0.0147	0.4198	0.0798	omnivore-frugivore	1.6172	-0.1923	3.4267	0.1027	omnivore-frugivore	0.1905	-0.0131	0.3942	0.0782	omnivore-frugivore	1.4784	-0.0768	3.0337	0.0706
triangle count	Prosimian	unsmoothed	EEC	folivore-hardobjectfeeder	0.0273	-0.4132	0.4677	0.9998	insectivore-folivore	0.3793	-1.2774	2.0359	0.9688	folivore-hardobjectfeeder	0.0395	-0.3735	0.4524	0.9989	insectivore-hardobjectfeeder	0.2818	-2.878	3.4415	0.9992
triangle count	Prosimian	unsmoothed	EEC	insectivore-hardobjectfeeder	0.0642	-0.3771	0.5055	0.9943	insectivore-hardobjectfeeder	0.7917	-2.8846	4.468	0.975	insectivore-folivore	0.0711	-0.1153	0.2575	0.8267	insectivore-folivore	0.6379	-0.786	2.0618	0.7253
triangle count	Prosimian	unsmoothed	EEC	hardobjectfeeder-frugivore	0.1087	-0.3445	0.562	0.9631	insectivore-omnivore	1.2792	-0.3127	2.8711	0.1764	folivore-frugivore	0.1227	-0.0874	0.3328	0.4866	insectivore-omnivore	1.0526	-0.3156	2.4208	0.2127
triangle count	Prosimian	unsmoothed	EEC	insectivore-folivore	0.037	-0.1619	0.2358	0.9855	folivore-hardobjectfeeder	0.4124	-3.2568	4.0817	0.9979	insectivore-hardobjectfeeder	0.0316	-0.3821	0.4454	0.9995	folivore-hardobjectfeeder	0.3561	-2.7976	3.5098	0.9979
triangle count	Prosimian	unsmoothed	EEC	folivore-frugivore	0.0815	-0.1426	0.3056	0.8501	folivore-omnivore	0.8999	-0.6757	2.4754	0.5093	hardobjectfeeder-frugivore	0.0832	-0.3417	0.5082	0.9824	omnivore-hardobjectfeeder	0.7708	-2.3582	3.8998	0.9594
triangle count	Prosimian	unsmoothed	EEC	insectivore-frugivore	0.0445	-0.1812	0.2702	0.982	omnivore-hardobjectfeeder	0.4874	-3.1531	4.1279	0.9959	insectivore-frugivore	0.0516	-0.16	0.2632	0.9609	folivore-omnivore	0.4147	-0.9395	1.7689	0.9139
triangle count	Prosimian	smoothed	BCO	insectivore-omnivore	0.0019	-0.0418	0.0455	1	hardobjectfeeder-frugivore	0.2778	-0.7582	1.3138	0.9453	insectivore-omnivore	0.0017	-0.0406	0.0441	1	hardobjectfeeder-frugivore	0.1289	-0.6515	0.9093	0.9907
triangle count	Prosimian	smoothed	BCO	folivore-omnivore	0.0311	-0.0121	0.0743	0.2737	folivore-hardobjectfeeder	1.2242	0.2174	2.231	0.009	folivore-omnivore	0.0292	-0.0127	0.0711	0.3067	folivore-hardobjectfeeder	0.8626	0.1043	1.621	0.0174
triangle count	Prosimian	smoothed	BCO	omnivore-hardobjectfeeder	0.0638	-0.036	0.1637	0.3931	omnivore-hardobjectfeeder	1.3449	0.346	2.3438	0.0028	omnivore-frugivore	0.107	0.0589	0.1551	0	omnivore-hardobjectfeeder	1.0067	0.2542	1.7591	0.003
triangle count	Prosimian	smoothed	BCO	omnivore-frugivore	0.0898	0.0402	0.1394	0	insectivore-hardobjectfeeder	1.608	0.5993	2.6167	0.0002	omnivore-hardobjectfeeder	0.1209	0.024	0.2177	0.0068	insectivore-hardobjectfeeder	1.023	0.2632	1.7828	0.0028
triangle count	Prosimian	smoothed	BCO	insectivore-folivore	0.0292	-0.0162	0.0747	0.3866	folivore-frugivore	0.9464	0.4342	1.4586	0	insectivore-folivore	0.0274	-0.0166	0.0715	0.4211	folivore-frugivore	0.7337	0.3479	1.1196	0
triangle count	Prosimian	smoothed	BCO	insectivore-hardobjectfeeder	0.062	-0.0389	0.1628	0.4341	omnivore-frugivore	1.0671	0.5706	1.5636	0	insectivore-frugivore	0.1053	0.0552	0.1553	0	omnivore-frugivore	0.8778	0.5038	1.2518	0
triangle count	Prosimian	smoothed	BCO	insectivore-frugivore	0.0879	0.0364	0.1395	0.0001	insectivore-frugivore	1.3302	0.8142	1.8462	0	insectivore-hardobjectfeeder	0.1191	0.0213	0.2169	0.0088	insectivore-frugivore	0.8941	0.5054	1.2828	0
triangle count	Prosimian	smoothed	BCO	folivore-hardobjectfeeder	0.0327	-0.0679	0.1334	0.8949	folivore-omnivore	0.1207	-0.3116	0.553	0.937	folivore-frugivore	0.0778	0.0282	0.1275	0.0003	folivore-omnivore	0.144	-0.1816	0.4697	0.7346
triangle count	Prosimian	smoothed	BCO	folivore-frugivore	0.0587	0.0075	0.1099	0.0162	insectivore-folivore	0.3838	-0.0707	0.8384	0.1393	folivore-hardobjectfeeder	0.0917	-0.0059	0.1893	0.0762	insectivore-folivore	0.1604	-0.182	0.5028	0.6911
triangle count	Prosimian	smoothed	BCO	hardobjectfeeder-frugivore	0.026	-0.0776	0.1295	0.9567	insectivore-omnivore	0.2631	-0.1737	0.6999	0.4549	hardobjectfeeder-frugivore	0.0139	-0.0866	0.1143	0.9953	insectivore-omnivore	0.0163	-0.3127	0.3454	0.9999
triangle count	Prosimian	unsmoothed	BCO	insectivore-omnivore	0.0256	-0.0273	0.0786	0.6629	hardobjectfeeder-frugivore	0.4744	-0.6059	1.5546	0.7398	insectivore-omnivore	0.0109	-0.0447	0.0665	0.9825	hardobjectfeeder-frugivore	0.0836	-0.8577	1.025	0.9992
triangle count	Prosimian	unsmoothed	BCO	folivore-omnivore	0.0499	-0.0024	0.1023	0.0692	folivore-hardobjectfeeder	1.3469	0.2971	2.3967	0.005	folivore-omnivore	0.0394	-0.0156	0.0944	0.2781	folivore-frugivore	0.7242	0.2588	1.1896	0.0003
triangle count	Prosimian	unsmoothed	BCO	omnivore-hardobjectfeeder	0.1036	-0.0174	0.2246	0.1297	omnivore-hardobjectfeeder	1.5639	0.5224	2.6055	0.0006	omnivore-hardobjectfeeder	0.1188	-0.0083	0.2459	0.0787	insectivore-frugivore	0.889	0.4201	1.3578	0
triangle count	Prosimian	unsmoothed	BCO	omnivore-frugivore	0.1152	0.0551	0.1754	0	insectivore-hardobjectfeeder	1.6344	0.5826	2.6863	0.0004	omnivore-frugivore	0.1313	0.0682	0.1945	0	omnivore-frugivore	0.9325	0.4814	1.3837	0
triangle count	Prosimian	unsmoothed	BCO	insectivore-folivore	0.0243	-0.0308	0.0794	0.7363	folivore-frugivore	0.8725	0.3384	1.4066	0.0002	insectivore-folivore	0.0285	-0.0293	0.0864	0.6475	folivore-hardobjectfeeder	0.6405	-0.2743	1.5553	0.3006
triangle count	Prosimian	unsmoothed	BCO	insectivore-hardobjectfeeder	0.078	-0.0442	0.2002	0.3954	omnivore-frugivore	1.0895	0.5718	1.6073	0	insectivore-hardobjectfeeder	0.1079	-0.0204	0.2363	0.1422	insectivore-hardobjectfeeder	0.8053	-0.1112	1.7219	0.113
triangle count	Prosimian	unsmoothed	BCO	insectivore-frugivore	0.0896	0.0271	0.1521	0.0012	insectivore-frugivore	1.16	0.622	1.6981	0	insectivore-frugivore	0.1205	0.0548	0.1861	0	omnivore-hardobjectfeeder	0.8489	-0.0587	1.7565	0.0783
triangle count	Prosimian	unsmoothed	BCO	folivore-hardobjectfeeder	0.0537	-0.0683	0.1756	0.7385	folivore-omnivore	0.217	-0.2338	0.6678	0.6686	folivore-hardobjectfeeder	0.0794	-0.0487	0.2075	0.4256	insectivore-folivore	0.1648	-0.2482	0.5778	0.8016
triangle count	Prosimian	unsmoothed	BCO	folivore-frugivore	0.0653	0.0032	0.1273	0.034	insectivore-folivore	0.2875	-0.1865	0.7615	0.4478	folivore-frugivore	0.0919	0.0267	0.1571	0.0015	folivore-omnivore	0.2084	-0.1844	0.6012	0.5818
triangle count	Prosimian	unsmoothed	BCO	hardobjectfeeder-frugivore	0.0116	-0.1139	0.1371	0.999	insectivore-omnivore	0.0705	-0.385	0.5259	0.9928	hardobjectfeeder-frugivore	0.0125	-0.1193	0.1444	0.9989	insectivore-omnivore	0.0436	-0.3533	0.4404	0.9981
triangle count	Platyrrhine	smoothed	EEC	folivore-omnivore	0.0084	-0.0706	0.0875	0.9924	hardobjectfeeder-frugivore	0.0544	-0.4003	0.5092	0.9893	folivore-frugivore	0.0062	-0.0595	0.072	0.9947	omnivore-hardobjectfeeder	0.0912	-0.515	0.6975	0.9793
triangle count	Platyrrhine	smoothed	EEC	omnivore-frugivore	0.0106	-0.0558	0.077	0.9756	folivore-hardobjectfeeder	0.1507	-0.4986	0.8	0.9298	folivore-omnivore	0.0263	-0.0603	0.1129	0.8572	hardobjectfeeder-frugivore	0.1875	-0.196	0.5709	0.5793
triangle count	Platyrrhine	smoothed	EEC	omnivore-hardobjectfeeder	0.0252	-0.0412	0.0916	0.7547	omnivore-hardobjectfeeder	0.3787	-0.3404	1.0977	0.5172	folivore-hardobjectfeeder	0.0286	-0.0371	0.0944	0.6666	folivore-hardobjectfeeder	0.2452	-0.3022	0.7927	0.6468
triangle count	Platyrrhine	smoothed	EEC	folivore-frugivore	0.0021	-0.0578	0.0621	0.9997	folivore-frugivore	0.0963	-0.553	0.7456	0.9801	omnivore-frugivore	0.0201	-0.0527	0.0929	0.8886	omnivore-frugivore	0.0962	-0.5101	0.7025	0.9758
triangle count	Platyrrhine	smoothed	EEC	folivore-hardobjectfeeder	0.0168	-0.0432	0.0767	0.8846	omnivore-frugivore	0.3243	-0.3948	1.0433	0.6418	hardobjectfeeder-frugivore	0.0224	-0.0236	0.0685	0.5824	folivore-omnivore	0.154	-0.5673	0.8753	0.9442
triangle count	Platyrrhine	smoothed	EEC	hardobjectfeeder-frugivore	0.0146	-0.0274	0.0566	0.7997	folivore-omnivore	0.228	-0.6275	1.0834	0.8982	omnivore-hardobjectfeeder	0.0023	-0.0704	0.0751	0.9998	folivore-frugivore	0.0578	-0.4897	0.6052	0.9926
triangle count	Platyrrhine	unsmoothed	EEC	folivore-omnivore	0.0351	-0.2483	0.3185	0.9882	hardobjectfeeder-frugivore	0.209	-1.1011	1.5191	0.9755	folivore-omnivore	0.0593	-0.2299	0.3485	0.9502	hardobjectfeeder-frugivore	0.0357	-1.1828	1.2542	0.9998
triangle count	Platyrrhine	unsmoothed	EEC	folivore-hardobjectfeeder	0.1771	-0.038	0.3922	0.1443	omnivore-frugivore	1.5023	-0.5691	3.5737	0.2367	folivore-hardobjectfeeder	0.2002	-0.0193	0.4197	0.087	omnivore-frugivore	1.1848	-0.7419	3.1114	0.3795
triangle count	Platyrrhine	unsmoothed	EEC	folivore-frugivore	0.1935	-0.0216	0.4086	0.0938	folivore-frugivore	1.6264	-0.2441	3.4968	0.1116	folivore-frugivore	0.2012	-0.0183	0.4207	0.0846	folivore-frugivore	1.6072	-0.1325	3.347	0.081
triangle count	Platyrrhine	unsmoothed	EEC	omnivore-hardobjectfeeder	0.142	-0.0963	0.3802	0.4077	omnivore-hardobjectfeeder	1.2933	-0.7782	3.3647	0.3658	omnivore-hardobjectfeeder	0.1409	-0.1022	0.384	0.4325	omnivore-hardobjectfeeder	1.1491	-0.7776	3.0757	0.407
triangle count	Platyrrhine	unsmoothed	EEC	omnivore-frugivore	0.1583	-0.0799	0.3965	0.3104	folivore-hardobjectfeeder	1.4173	-0.4531	3.2878	0.2025	omnivore-frugivore	0.142	-0.1011	0.385	0.426	folivore-hardobjectfeeder	1.5715	-0.1682	3.3113	0.0916
triangle count	Platyrrhine	unsmoothed	EEC	hardobjectfeeder-frugivore	0.0164	-0.1343	0.167	0.992	folivore-omnivore	0.1241	-2.3403	2.5885	0.9992	hardobjectfeeder-frugivore	0.001	-0.1527	0.1548	1	folivore-omnivore	0.4225	-1.8697	2.7146	0.963
triangle count	Platyrrhine	smoothed	BCO	folivore-omnivore	0.0273	-0.0554	0.1101	0.824	hardobjectfeeder-frugivore	0.9533	0.6016	1.3049	0	folivore-omnivore	0.0044	-0.0703	0.0792	0.9987	hardobjectfeeder-frugivore	0.9202	0.619	1.2214	0
triangle count	Platyrrhine	smoothed	BCO	folivore-frugivore	0.0813	0.0184	0.1441	0.0056	omnivore-hardobjectfeeder	1.5822	1.0262	2.1382	0	omnivore-frugivore	0.0268	-0.036	0.0896	0.6816	folivore-hardobjectfeeder	1.0762	0.6461	1.5063	0
triangle count	Platyrrhine	smoothed	BCO	folivore-hardobjectfeeder	0.1739	0.1111	0.2367	0	folivore-hardobjectfeeder	1.7451	1.243	2.2471	0	omnivore-hardobjectfeeder	0.1406	0.0777	0.2034	0	omnivore-hardobjectfeeder	1.0788	0.6025	1.5551	0
triangle count	Platyrrhine	smoothed	BCO	omnivore-frugivore	0.0539	-0.0156	0.1235	0.1855	omnivore-frugivore	0.6289	0.0729	1.1849	0.02	folivore-frugivore	0.0223	-0.0344	0.0791	0.7326	folivore-frugivore	0.156	-0.2741	0.5861	0.779
triangle count	Platyrrhine	smoothed	BCO	omnivore-hardobjectfeeder	0.1466	0.077	0.2161	0	folivore-frugivore	0.7918	0.2897	1.2939	0.0004	folivore-hardobjectfeeder	0.1361	0.0794	0.1928	0	omnivore-frugivore	0.1586	-0.3177	0.6349	0.8202
triangle count	Platyrrhine	smoothed	BCO	hardobjectfeeder-frugivore	0.0926	0.0486	0.1366	0	folivore-omnivore	0.1629	-0.4986	0.8243	0.9176	hardobjectfeeder-frugivore	0.1138	0.074	0.1535	0	folivore-omnivore	0.0026	-0.564	0.5692	1
triangle count	Platyrrhine	unsmoothed	BCO	omnivore-frugivore	0.0304	-0.0473	0.108	0.7368	folivore-hardobjectfeeder	0.3088	-0.2917	0.9093	0.5374	omnivore-hardobjectfeeder	0.0049	-0.0772	0.0871	0.9986	folivore-omnivore	1.1633	0.3822	1.9444	0.001
triangle count	Platyrrhine	unsmoothed	BCO	omnivore-hardobjectfeeder	0.0307	-0.047	0.1083	0.7307	folivore-frugivore	0.354	-0.2465	0.9546	0.4174	hardobjectfeeder-frugivore	0.005	-0.047	0.0569	0.9944	folivore-frugivore	1.309	0.7162	1.9019	0
triangle count	Platyrrhine	unsmoothed	BCO	folivore-omnivore	0.074	-0.0183	0.1664	0.1619	folivore-omnivore	0.6898	-0.1014	1.481	0.1101	folivore-hardobjectfeeder	0.1477	0.0735	0.2219	0	folivore-hardobjectfeeder	1.5187	0.9258	2.1116	0
triangle count	Platyrrhine	unsmoothed	BCO	hardobjectfeeder-frugivore	0.0003	-0.0488	0.0494	1	hardobjectfeeder-frugivore	0.0452	-0.3754	0.4658	0.9922	omnivore-frugivore	0.0001	-0.0821	0.0822	1	omnivore-frugivore	0.1457	-0.5108	0.8023	0.9379
triangle count	Platyrrhine	unsmoothed	BCO	folivore-frugivore	0.0437	-0.0264	0.1138	0.3677	omnivore-hardobjectfeeder	0.381	-0.2841	1.046	0.4432	folivore-omnivore	0.1427	0.045	0.2405	0.0013	omnivore-hardobjectfeeder	0.3554	-0.3011	1.012	0.4933
triangle count	Platyrrhine	unsmoothed	BCO	folivore-hardobjectfeeder	0.0434	-0.0267	0.1135	0.374	omnivore-frugivore	0.3358	-0.3293	1.0008	0.5529	folivore-frugivore	0.1427	0.0685	0.2169	0	hardobjectfeeder-frugivore	0.2097	-0.2056	0.6249	0.5527

## Sheet: DFA
Res vs Tri count	Smoothing	Cropping	Factor	Percent correct classification
resolution	smoothed	EEC	DNE slope	12.019
resolution	smoothed	EEC	DNE intercept	31.25
resolution	smoothed	EEC	OPCR slope	11.538
resolution	smoothed	EEC	OPCR intercept	31.731
triangle count	smoothed	EEC	DNE slope	25
triangle count	smoothed	EEC	DNE intercept	23.558
triangle count	smoothed	EEC	OPCR slope	27.404
triangle count	smoothed	EEC	OPCR intercept	22.596
resolution	smoothed	BCO	DNE slope	30.288
resolution	smoothed	BCO	DNE intercept	27.404
resolution	smoothed	BCO	OPCR slope	37.019
resolution	smoothed	BCO	OPCR intercept	26.923
triangle count	smoothed	BCO	DNE slope	37.981
triangle count	smoothed	BCO	DNE intercept	48.558
triangle count	smoothed	BCO	OPCR slope	48.077
triangle count	smoothed	BCO	OPCR intercept	48.558
resolution	unsmoothed	EEC	DNE slope	34.135
resolution	unsmoothed	EEC	DNE intercept	32.692
resolution	unsmoothed	EEC	OPCR slope	22.115
resolution	unsmoothed	EEC	OPCR intercept	31.25
triangle count	unsmoothed	EEC	DNE slope	14.423
triangle count	unsmoothed	EEC	DNE intercept	18.75
triangle count	unsmoothed	EEC	OPCR slope	12.019
triangle count	unsmoothed	EEC	OPCR intercept	12.019
resolution	unsmoothed	BCO	DNE slope	33.654
resolution	unsmoothed	BCO	DNE intercept	46.154
resolution	unsmoothed	BCO	OPCR slope	38.942
resolution	unsmoothed	BCO	OPCR intercept	36.538
triangle count	unsmoothed	BCO	DNE slope	24.038
triangle count	unsmoothed	BCO	DNE intercept	26.923
triangle count	unsmoothed	BCO	OPCR slope	24.519
triangle count	unsmoothed	BCO	OPCR intercept	26.442
